# Supplementary material for: A theoretical framework of immune cell phenotypic classification and discovery
Source: Front Immunol. 2023 Mar 2;14:1128423. doi: 10.3389/fimmu.2023.1128423 (PMC10018129; doi:10.3389/fimmu.2023.1128423)
Supplement: Supplementary file 2 [file Table_1.xlsx]

## Sheet: Sheet1
Table S1. Information on average rank scores and absolute GPL scores identified by both microarray and RNA-Seq platforms in the five cell types.
platform	array	array	array	RNA-Seq	RNA-Seq	RNA-Seq	array	array	array	RNA-Seq	RNA-Seq	RNA-Seq	array	array	array	RNA-Seq	RNA-Seq	RNA-Seq	array	array	array	RNA-Seq	RNA-Seq	RNA-Seq	array	array	array	RNA-Seq	RNA-Seq	RNA-Seq
cell type	CD4 T cell	CD4 T cell	CD4 T cell	CD4 T cell	CD4 T cell	CD4 T cell	CD8 T cell	CD8 T cell	CD8 T cell	CD8 T cell	CD8 T cell	CD8 T cell	B cell	B cell	B cell	B cell	B cell	B cell	NK	NK	NK	NK	NK	NK	monocyte	monocyte	monocyte	monocyte	monocyte	monocyte
	ARS	iqrGPLscore	absGPLscore	ARS	iqrGPLscore	absGPLscore	ARS	iqrGPLscore	absGPLscore	ARS	iqrGPLscore	absGPLscore	ARS	iqrGPLscore	absGPLscore	ARS	iqrGPLscore	absGPLscore	ARS	iqrGPLscore	absGPLscore	ARS	iqrGPLscore	absGPLscore	ARS	iqrGPLscore	absGPLscore	ARS	iqrGPLscore	absGPLscore
A1BG	57.88	17	81	12.04	16.41	47.47	58.11	21.5	84	11.85	17.14	48.75	56.72	17	81	14.56	14.16	40.8	47.56	22	72	10.56	11.66	38.54	63.7	16	94	11.79	16.26	58.46
A1CF	42.27	26.5	82	2.08	2.81	27.04	41.62	27.5	81	2.15	2.33	37.61	44.54	30	84	1.28	0.69	16.49	45.58	26	72	1.45	0.81	21.18	48.47	24	84	0.59	0	27.22
A2M	54.9	14	92	33.18	36.86	98.08	60.4	23	90	43.56	58.04	99.22	49.85	13	64	10.21	14.04	38.2	54.17	16	81	34.1	22.25	95.76	50.49	13	76	27.45	19.39	99.52
A2ML1	29.59	24	73	1.73	0.99	53.24	30.35	18	71	2.36	0	75.02	35.18	22	68	1.75	1.09	26.37	30.83	29	60	2.13	1.69	25.87	36.84	23	76	7.34	10.95	44.09
A4GALT	30.65	16	68	5.08	8.98	38.52	27.58	13	67	4.65	5.18	70.46	35.34	28	77	17.71	26.76	89.44	30.76	17	61	10.18	18.71	56.83	31.76	15	78	15.04	24.15	92.8
A4GNT	40.36	25.5	74	0.84	0	30.43	35.79	37.5	76	0.91	0	49.31	40.9	33	74	1.03	0	27.8	38.54	27	72	1.03	0	34.89	41.51	24	72	6.04	11.9	46.32
AAAS	63.6	18	81	72.08	12.62	79.57	63.36	17.5	89	68.68	16.48	90.38	67.31	14	83	68.5	13.92	90.16	56.75	19	70	73.86	7.76	84.18	58.29	17	77	62.75	11.18	86.89
AACS	75.92	8	83	32.35	11.58	57.88	72.76	15	85	30.96	15.89	66.89	74.34	13	77	33.23	11.92	60.2	82.14	10	65	38.27	9.12	53.22	74.69	7	58	28.98	8.15	61.12
AADAC	19.2	17	65	0.92	0	45.04	18.46	18	68	2.29	0	71.75	19.35	16	73	0.33	0	22.45	20.57	22	72	1.16	0	36.51	19.31	15	93	0.76	0	37.01
AADACL2	18.01	23	52	0.12	0	15.66	18.26	23	62	0.61	0	63.61	17.54	21.5	50	0.04	0	4.31	20.8	19	52	0.09	0	9.92	19.49	23	60	0.22	0	14.41
AADAT	16.79	16	51	2.07	0	31.72	15.69	15	51	1.5	0	43.39	17.53	18	66	1.71	0	25.37	18.61	21	47	3.82	6.33	22.16	20.48	20	65	1.85	0	54.05
AAGAB	80.7	14.5	81	78.37	11.82	56.85	78.69	17	83	77.73	11.95	82.5	72.33	16	90	74.34	10.08	63.16	80.92	15	82	79.2	9.62	49.69	81.94	9	85	73.6	7.05	83.58
AAK1	96.33	3	22	56.68	22.88	84.43	97.21	2	9	53.03	20.71	84.08	67.41	16	82	19.41	13.53	55.48	97.1	1	8	49.21	13.29	58.95	87.96	4	67	39.22	16.37	81.17
AAMP	82.01	10	80	86.14	7.04	61.56	76.02	16	66	82.54	10.61	81.98	79.31	14	54	84.76	8.24	42.94	79.86	7	60	89.65	4.04	45.07	86.35	7	63	87	6.58	52.83
AANAT	13.51	11	48	10.72	18.79	40.14	12.38	10	66	12.93	22.97	79.7	14.66	14	66	33.44	26.52	80.9	13.25	11	48	27.59	21.11	54.13	15.63	12	63	27.75	17.08	73.7
AARS	88.17	7	75	79.36	21	91.25	84.52	10.5	84	72.68	23.72	98.16	89.94	9	34	81.49	20.59	82.62	88.07	9	38	77.55	12.54	62.46	85.92	7	86	68.14	19.41	93.05
AARS2	75.59	7	72	55.1	16.99	87.56	72.62	11	78	50.8	23.84	86.36	74.22	10	68	55.58	13.3	88.17	74.97	6	35	57.32	10.52	79.26	66.29	9	82	40.01	18.16	83.51
AARSD1	78.6	9	78	27.92	14.86	62.08	75.85	8	44	25.66	17.76	62.15	76.77	8	48	31.16	11.46	61.91	74.74	7	55	28.59	12.76	66.06	69.76	9	79	20.16	13.34	52.93
AASDH	81.96	10	59	53.19	12.15	79.68	80.22	13	62	51.73	13.64	80.21	81.11	10	92	53.16	8.33	52.82	81.83	8	47	53.65	11.12	70.4	78.44	10	85	45.82	13.56	74.46
AASDHPPT	93.1	3.5	50	61.9	14.29	56.75	89.68	10	47	62.75	16.09	68.96	92.52	5	28	61.03	15.07	60.79	91.97	5	51	60.67	15.43	56.87	92.57	5	41	55.81	13.87	66.56
AASS	41.96	25.5	78	28.26	17.54	80.24	46.82	22.5	79	25.2	24.07	87.3	51.93	21.5	84	37.13	11.66	84.81	49.53	17	73	28.47	16.36	76.41	26.3	24	77	16.06	14.5	49.92
AATF	90.31	6	31	82.72	5.98	45.54	89.09	7	26	81.78	9.03	78.38	88.99	6	29	81.29	8.57	36.53	89.59	4	13	80.91	7.16	38.5	90.79	4	15	79.33	6.97	79.16
AATK	49.28	27.5	82	9.79	15.62	57.15	43.4	29	84	5.66	8.61	92.18	45.92	25	73	6.67	11.56	36.09	68.02	16	71	30.31	29.08	68.71	78.54	9	59	45.1	33.59	95.44
ABAT	75.19	13	95	35.55	15.6	67.5	69.15	19	95	33.17	13.69	71.46	74.21	20	83	37.21	12.08	65.81	78.21	15	97	37.94	16.26	70.33	81.43	18	75	47.78	13.63	70.65
ABCA1	54.94	33	92	22.16	22.44	82.15	43.51	24.5	96	19.18	24.52	93.62	75.81	17	76	49.57	24.99	91.73	43.04	14	68	16.24	16.99	69.82	88.52	13	55	71.86	30.8	74.75
ABCA12	20.85	23	72	2.08	1.77	46.69	20.92	20	70	3.48	2.34	68.99	21.5	21	57	6.53	8.31	90.89	21.05	19	56	2.7	3.71	34.38	20.07	23	63	1.22	0	74.12
ABCA13	15.18	24	57	1.87	0.8	32.63	15.39	19	67	2.21	0.99	45.99	14.16	20	49	1.48	0.56	31.06	14.52	21	41	1.54	0.4	41.47	19.39	28	95	11.6	12.03	75.14
ABCA2	65.68	12	64	53.94	40.38	97.29	70.43	14	83	57.27	51.14	97.14	57.97	15	74	37.31	38.6	80.71	73.34	11	63	79.06	31.33	80.25	60.79	9	82	35.08	23.1	74.01
ABCA3	51.56	19	71	32.09	21.57	63.69	54.38	16.5	72	29.21	22.87	85.56	42.16	29	77	25.67	16.11	55.39	58.09	11	59	43.36	13.89	66.12	39.27	27	69	19.81	17.83	50.85
ABCA4	20.15	15	63	1.34	0.41	35.53	19.78	14	68	2.19	0.79	59.98	18.41	13	62	1.02	0	22	17.89	12	64	5.31	10.36	32.36	22.36	15	68	4.35	4.8	55.45
ABCA5	82.55	12	64	45.69	19.72	85.33	79.75	13	75	43.21	18.61	79.86	76.02	14	60	44.72	12.27	76.39	83.72	11	82	47.01	17.57	74.83	60.49	15	84	26.42	11.22	64.21
ABCA6	24.93	24	58	4.67	7.94	40.47	24.5	19	55	3.75	5.25	46.01	37.58	32	97	17.27	19.56	75.27	24.98	19	51	6.97	11.29	29.58	40.65	22	93	21.77	14.98	92.73
ABCA7	78.04	14	77	66.04	44.48	97.76	77.16	12	67	58.05	40.69	95.35	81.27	12	59	73.08	36.32	97.12	79.6	9	32	74.72	27.84	80.21	76.01	9	91	57.25	39.7	94.05
ABCA8	28.48	22	60	1.61	0.52	39.85	25.92	23.5	73	3.57	5.04	53.66	22.68	20.5	63	1.38	0.28	45.89	19.93	19	49	1.92	0.48	41.64	22.64	18	83	1.61	0.4	54.84
ABCA9	27.07	25	67	3.22	5.02	45.38	24.9	21.5	63	2.49	2.27	37.96	33.39	23	83	9.37	13.62	48.47	30.11	19	58	5.97	10.73	31.56	32.06	23	81	13.32	17.22	63
ABCB1	62.19	18	91	41.27	21.3	92.75	77.74	17	74	66.37	31.38	98.21	60.57	31	96	42.47	18.96	90.59	86.68	6	30	81.59	12.26	92.19	36.26	30	86	14.56	22.56	74.08
ABCB10	87.51	7	61	62.6	22.81	93.02	85.47	8	42	57.46	18.19	86.05	83.04	7	36	67.06	10.5	82.29	88.39	6	45	65.46	15.54	90.38	84.96	8	63	57.37	18.48	89.14
ABCB11	26.06	25	61	0.42	0	36	23.94	22	62	0.89	0	28.27	23.98	24	63	1.56	1.6	22.96	31.85	30	63	0.48	0	23.2	27.45	23	81	1.77	0.55	29.43
ABCB4	26.96	26	82	5.31	8.65	42.23	31.61	24.5	73	5.67	9.63	38.48	83.41	13	91	55.12	23.11	89.41	30.75	25	78	11.02	13.57	38.59	33.88	28	77	13.13	14.89	55.23
ABCB5	22.92	24	88	0.54	0	37.89	24.01	21.5	79	1.39	0	42.53	26.54	23	70	0.38	0	16.61	28.03	21	75	1.43	0.66	30.33	32.85	22	94	6.69	7.64	61.5
ABCB6	60.83	13	79	18.18	19.05	47.22	55.37	17	88	12.92	18.87	47.61	58.17	14	78	20.49	16.23	70.29	54.76	16	68	15.83	13.96	45.18	46.74	23	79	12.94	13.56	52.01
ABCB7	85.35	6	67	74.58	7.96	70.03	84.26	6	33	70.31	13.56	93.62	86.68	5.5	47	79.51	8.49	38.52	83.99	5	28	65.31	10.64	88.89	85.89	5	58	74.33	8.25	91.72
ABCB8	67.05	6	88	50.08	16.98	76.41	66.25	7	61	43.79	21.13	91.77	63.05	10	71	45.65	16.85	71.33	66.01	7	39	55	11.42	58.99	55.14	11	72	44.24	10.43	72.09
ABCB9	42.63	24.5	77	17.23	13.2	39.9	39.18	26	79	12.25	18.63	65.59	41.11	34	95	19.09	16.33	68.62	44.96	22	73	12.32	11.65	30.21	40.99	26	80	16.12	11.19	57.99
ABCC1	94.13	3	18	77.19	20.74	94.61	94.42	3	18	70.25	28.91	91.45	92.63	4	39	75.32	14.13	76.45	89.32	4	21	64.91	16.75	84.75	92.49	4	17	70.84	14.63	97.99
ABCC10	85.58	9	40	57.2	21.34	86.12	84.46	8	77	53.49	19.04	78.47	77.31	9	68	50.96	14.5	73.15	86.36	5	49	59.52	19.63	73.42	79.9	7	76	46.98	18.47	79.69
ABCC11	26.4	22	81	4.07	6.27	40.34	25.41	21	70	3.8	4.93	56.13	26.83	23	64	3.97	6.33	27	30.19	21	67	3.72	5.59	23.84	36.16	26	71	4.57	7.77	40.69
ABCC12	21.18	22	57	0.41	0	26.13	20.03	21	63	0.97	0	65.46	19.36	23	61	0.4	0	16.94	19.98	24	54	0.92	0	31.65	21.45	22	72	1.04	0	70.57
ABCC2	31.05	31	77	22.9	21.78	53.9	34.17	36	82	18.64	22.71	57.05	36.81	36	74	26.17	15.55	47.67	24.66	35	63	24.1	19.09	51.27	26.57	30	77	22.6	10.57	56.34
ABCC3	36.58	26	82	7.47	12.15	59.52	35.06	24	70	5.67	7.26	69.18	33.42	25	69	8.04	13.61	85.89	36.06	28	71	7.59	12.27	60.66	76.52	16	84	55.6	25.04	97.41
ABCC4	73.55	12	87	38.15	11.64	64.52	69.9	10	90	37.81	13.03	65.27	63.87	18	96	40.22	17.25	95.34	71.11	11	77	34.54	10.15	79.78	66.5	14	98	32.79	14.3	88.24
ABCC5	79.88	8	71	46.85	19.04	76.31	78.47	11	66	43.73	17.25	74.38	74.61	10.5	69	40.96	17.49	85.37	79.86	7	42	53.17	20.79	72.99	79.82	8	63	48.51	20.74	98.12
ABCC6	34.45	24.5	86	11.79	13.75	40.42	31.34	25	70	11.03	13.55	59.6	34.29	27	69	10.16	11.13	32.08	37.16	23	61	9.33	10.61	34.14	72.08	18	88	28.47	22.52	65.55
ABCC8	18.67	15	53	1.63	0	36.67	17.6	10.5	60	1.44	0	78.14	17.84	12	70	2.39	2.45	31.91	18.65	11	45	1.09	0	25.2	17.67	13	53	1.7	0	42.53
ABCC9	34.86	19	90	0.79	0	50.76	35.79	21	81	1.89	0.19	81.87	38.48	26.5	92	1.3	0	44.75	39.26	23	83	0.75	0	23.88	36.61	18	91	0.81	0	31.51
ABCD1	57.18	11	73	31.94	17.69	62.44	57.07	12	64	24.36	27.47	66.88	61.25	13	69	37.1	15.64	75.85	59.53	10	63	37.18	15.33	58.72	75.72	12	83	54.23	24.9	90.37
ABCD2	51.47	25	82	58.71	20.77	95.08	59.77	19.5	85	57.44	25.4	91.6	21.99	25	66	28.66	18.73	80.8	28.7	28	70	25.13	23.58	62.06	14.96	23	58	6.18	9.07	73.15
ABCD3	88.63	9	52	53.39	12.44	84.29	86.48	11	58	53.79	12.99	77.3	85.47	8	58	47.83	12.07	68.58	91.05	7	31	54.67	14.16	69.81	87.6	10	36	53.64	12.03	85.79
ABCD4	79.4	10.5	75	60.01	15.74	71.61	77.18	13	81	55.66	21.01	90.26	80.9	9.5	43	58.31	17.83	69.6	80.42	8	38	65.77	11.61	68.16	75.06	9	73	53.21	8.83	77.63
ABCE1	92.99	4	19	78.36	9.71	84.22	92.48	5	21	77.54	11.71	94.07	90.45	7	21	77.92	11.2	72.67	90.05	5	30	66.88	9.77	66.31	86.91	4	67	70.56	14.89	67.69
ABCF1	91.1	5	29	48.3	11.16	55.13	90.69	4	36	49.56	16.03	67.35	91.41	4	23	48.83	13.17	66.74	92.26	4	17	51.04	8.69	45.68	90.81	4	15	50.77	13.88	71.73
ABCF2	82.18	10	49	78.68	11.03	71.18	79.62	7.5	53	76.67	16.28	97.14	80.89	8	51	76.98	13.26	79.18	81.02	9	38	74.7	11.87	64.99	82.44	4	43	73.71	10.27	58.32
ABCF3	73.84	8	75	74.18	13.14	94.75	73.12	9	75	71.94	17.61	92	73.11	10	70	73.38	9.85	57.63	73.17	8	64	77.2	7	55.99	74.25	7	80	72.46	7.61	90.68
ABCG1	77.07	13	72	51.34	22.99	93.21	77.15	14	70	51.42	31.4	98.17	77.38	18	98	58.5	21.3	96.46	72.15	15	69	41.69	18.08	84.77	75.18	19	75	44.33	24.33	97.28
ABCG2	45.74	22	90	18.24	25.86	56	39.99	22	72	15.21	24.89	62.74	33.78	26	96	8.53	14.16	37.39	46.44	23	76	21.14	12.6	56.8	33.04	25	85	9.39	12.64	93.72
ABCG4	44.51	15.5	69	1.58	1.43	28.94	42.46	16.5	67	1.49	0	64.96	43.18	21	77	0.81	0	21.91	45.93	16	75	1.23	0	35.52	49.74	16	75	1.88	0.28	50.47
ABCG5	14.44	18.5	60	1.85	1.98	30.43	13.79	18	69	2.5	0	45.53	11.38	12	58	1.21	0	15.5	11.3	13	55	2.23	1.87	32.38	12.91	15	80	1.77	0	41.49
ABCG8	23.98	19	66	1.88	0	33.37	20.64	19	56	1.69	0	48.76	23.69	17	61	1.44	0	25.34	26.38	22	63	1.53	0	40.3	25.77	20	62	2.15	0	56.21
ABHD1	40.58	17	83	23.65	15.08	69.35	40.45	18.5	76	21.79	34.2	71.72	42.31	22	76	18.94	16.99	49.37	43.98	18	71	28.03	10.94	63.67	45.96	15	75	22.51	17.63	70.1
ABHD10	86.8	9	52	72.95	11.98	91.68	83.17	9	40	72.45	14.68	85.3	87.38	8	34	74.71	12.98	82.32	84.58	6	24	68.68	12.06	48.95	82.33	11	77	58.18	26.4	94.44
ABHD11	72.41	9	69	37.29	9.78	71.87	70.93	9	77	38.24	13.99	81.93	72.38	8	73	37.62	9.45	76.05	74.25	5	39	48.32	11.43	77.38	76.72	9	72	38.59	14.34	72.54
ABHD12	71.67	11	60	64.96	10.15	89.65	70.46	14	78	63.52	13.52	90	66.04	11	70	60.48	12.9	66.44	71.34	11	48	73.18	8.67	82.08	81.36	12	80	67	16.33	98.67
ABHD12B	16.4	23	70	1.05	0	26.3	17.82	21.5	75	1.51	0	42.04	19.61	22	74	1.83	2.37	26.48	16.75	22	60	2.88	2.71	32.82	20.15	24	64	20.96	22.24	72.34
ABHD13	74.25	13	83	69.71	16.75	82.79	73.43	11	93	66.49	18.53	71.15	67.39	19	83	68.45	16.63	69.68	74.15	14	47	66.39	13.72	56.01	75.79	13	90	72.41	12.13	57.22
ABHD14A	76.8	11	85	54.3	20.71	85.67	73.28	19	87	58.64	29.31	94.3	67.08	19	88	44.49	10.79	85.15	74.57	12	81	58.46	20.51	93	65.21	15	81	27.04	15.16	70.22
ABHD14B	87.47	10	72	85.71	10.25	69.54	88.87	7	28	79.17	14.7	95.28	87.23	9	59	82.24	9.35	66.82	80.47	8	73	79.08	12.31	93.91	79.61	8	85	59.92	20.63	88.98
ABHD15	69.4	10	84	57.71	17.91	86.4	70.95	18	79	60.56	22.49	91.48	76.25	15	80	68.26	16.1	73.55	83.92	8	75	81.51	8.98	62.11	66.42	12	87	45.76	18.89	89.04
ABHD2	83.43	7	43	65.81	15.31	74.72	83.53	10	66	59.18	25.91	91.72	77.59	10	67	55.95	20.01	60.34	92.11	5	25	83.96	12.03	43.45	88.78	6	85	77.33	15.42	98.3
ABHD3	90.02	10	62	73.85	15.26	60.63	87.84	11	41	73.5	13.94	84.33	86.42	10	45	66.43	11.6	66.02	90.77	10	58	77.17	10.4	47.17	90.02	9	45	62.08	17.22	89.06
ABHD4	74.22	10	67	59.77	16.62	92	71.7	21	86	58.28	19.93	94.12	76.21	13.5	63	60.72	17.78	92.51	80.46	8	47	77.02	11.67	78.66	81.75	7	46	66.66	12.17	96.13
ABHD5	64.51	15	74	43.97	12.05	82.92	63.56	11.5	81	47.43	15.81	89.02	57.71	16	85	42.36	14.7	85.24	67.12	9	36	50.53	13.81	69.13	83.77	6	82	78	9.5	79.25
ABHD6	58.62	14	86	36.64	13.07	90.59	56.98	24	80	39.85	20.13	79.11	64.84	18	92	48.65	19.56	93.09	60.69	13	75	41.63	12.55	81.46	75.47	10	88	48.38	14.18	85.76
ABHD8	38.01	29.5	73	44.32	17.33	82.22	33.04	26	78	36.97	26.41	88.99	30.19	31	73	42.53	15.47	82.36	31.71	28	67	43.78	18.09	69.51	47.13	33	90	49.64	35.34	92.53
ABI1	94.64	4	19	91.87	4.18	19.92	95.02	3	15	91.43	4.95	36.05	95.36	3	11	93.7	2.48	22.4	95.97	2	10	90.89	3.86	27.77	95.42	2	30	91.84	4.15	32.12
ABI2	86.55	8	42	37.05	10.52	60.4	86.46	6.5	38	32.8	13.78	59.74	81.83	8	41	32.44	9.2	53.46	87.28	4	54	36.98	8.15	43.05	74.15	7	68	27.32	9.04	63.92
ABI3	68.81	12	73	63.68	31.93	96.44	77.99	12	76	86.35	11.41	99.03	67.7	14	67	61.73	28.63	88.85	82.51	6	71	95	2.76	33.2	82.21	9	78	75.14	26.9	97.9
ABI3BP	23.98	25	83	7.23	10.05	53.75	26.02	24	60	6.81	10.84	78.23	23.32	25	70	5.64	7.99	30.77	25.05	21	74	5.08	7.15	35.74	24.25	24	73	7.56	13.22	49.63
ABL1	77.95	6	42	57.99	29.35	87.96	77.08	8	77	56.77	35.54	94.24	79.3	11	71	66.41	13.83	84.48	81.45	8	52	67.05	25.98	78.68	79.84	5	73	58.25	15.89	89.16
ABL2	75.73	8	62	41.29	21.76	69.06	76.04	8.5	73	37.04	21.9	67.88	75.43	11	69	42.33	10.51	62.2	69.28	9	74	37.32	15.4	59.49	79.41	14	52	59.44	32.5	67.77
ABLIM1	97.51	2	29	90.54	7.54	57.82	95.75	4	49	83.26	16.83	69.08	97.17	2	29	83.29	14.34	75.29	92.3	8	30	81.96	11.98	71.83	66.61	19	92	28.14	25.58	84.76
ABLIM2	51.63	21	94	17.66	16.57	50.31	46.53	30.5	85	16.82	17.66	77.14	49.82	30.5	92	17.76	12.27	61.9	54.83	24	84	15.9	15.19	71.11	55.96	22	90	7.04	11.94	41.92
ABLIM3	24.65	24	81	4.36	6.27	42.78	24.38	23	72	3.71	3.33	63.02	30.89	25	97	3.8	3.64	74.42	25.56	27	91	3.91	4.53	40.59	32.8	32	93	18.15	23.84	88.45
ABO	46.88	33.5	97	2.26	0.21	43.31	52.1	34	94	1.31	0	28	44.2	35	90	1.37	0	20.34	42.57	31	89	2.32	1.03	26.35	44.51	35	92	5.52	10.06	32.62
ABR	85.03	6	33	63.42	25.52	82.87	83.74	12	49	57	35.06	91.38	85.88	10	40	67.32	19.85	76.28	88.67	5	27	70	27.6	82.77	92.75	4	25	77.14	8.08	90.07
ABRA	23.97	18	54	8.68	14.64	63.01	25.02	16	77	7.38	12.6	56.07	25.43	16	57	9.59	14.69	63.95	27.96	12	61	5.92	8.75	54.18	25.52	16	68	8.63	14.89	61.03
ABT1	82.9	8	65	78.38	12.72	48.04	79.77	13	85	79.63	11.68	96.8	80.56	11.5	66	74.97	12.62	54.55	80.35	12	78	80.05	10.78	46.05	80.68	6	84	70.97	12.72	64.65
ABTB1	72.37	14.5	77	72.13	27.23	88.47	70	17	78	65.96	30.63	95.29	72.95	18	86	71.2	30.46	91.18	70.24	14	81	80.18	14.09	79.73	81.19	9	93	77.11	18.61	75.65
ABTB2	54.59	16	83	22.7	19.33	90.02	53.75	19	80	25.85	24.91	89.12	50.49	27.5	93	31.04	19.35	90.34	58.62	15	76	25.55	12.56	80.17	65.64	15	89	42.85	21.13	98.04
ACAA1	92.32	4	26	62.5	9.9	81.94	90.65	5	26	58.74	14.99	91.69	89.86	8	25	60.28	10.49	64.03	93.01	3	20	68	11.73	73.55	93.68	6	19	63.9	24.55	91.13
ACAA2	88	9	67	72.74	22.73	62.72	89.81	10	72	76.66	17	98.3	81.22	11	72	63.88	21.56	91.25	92.48	7	48	84.98	9.27	33.61	89.01	6	74	77.01	8.96	78.78
ACACA	74.4	10	72	40.7	15.9	70.62	73.56	11.5	67	39.69	20.38	71.99	66.86	18	79	41.83	17.29	83.08	76.84	7	64	39.91	10.02	72.21	67.07	15	82	37.62	10.95	77.35
ACACB	73.65	17	93	34.14	26.16	69.74	72.46	16.5	90	27.03	26.18	57.34	67.11	21	90	30.22	17.36	59.79	65.71	18	60	23.95	18.12	53.63	68.43	14	92	25.61	16.4	60.32
ACAD10	65.95	9	74	47.37	16.63	75.42	65.95	9	68	39.69	18.98	68.44	68.89	7	71	49.62	14.75	84.63	59.35	11	77	45.12	11.88	66.92	64.82	9	79	42.19	17.86	68.58
ACAD8	81.81	10	51	60.95	13.23	72.38	81.62	10	89	59.62	13.83	85.11	76.49	11	61	50.3	13.1	82.94	80.62	8	61	65.74	11.66	58.9	79.59	10	86	50.08	11.94	76.41
ACAD9	76.77	10	69	63.68	13.79	79.44	73.75	12	66	58.71	16.24	86.46	78.04	9	47	62.34	17.05	66.85	76.97	8	56	65.89	6.75	72.16	81.21	4	32	62.25	9.86	83.73
ACADL	23.11	22	60	0.72	0	30.14	22.79	22.5	58	3.16	0	63.88	22.29	23	59	0.79	0	47.18	24.5	24	68	1.19	0	36.24	20.26	21	61	1.27	0	58.79
ACADM	86.71	8.5	77	67.92	18.44	87.43	80.43	27	84	68.61	18.97	77.42	91.04	11	45	78.36	12.73	66.79	86.89	18	51	66.78	13.76	62.02	87.82	8	46	60.51	12.78	78.52
ACADS	64.41	10	71	58.87	15.55	88.59	62.44	12	78	57.06	19.8	92.07	58.55	12	62	44.62	12.46	75.05	67.88	7	56	69.49	10.15	90.14	65.35	10	78	52.21	25.16	87.09
ACADSB	79.75	14.5	63	63.52	14.89	91.43	77.23	15	67	58.6	14.04	89.6	73.08	15	83	60.76	11.04	52.33	78.5	10	36	58.57	14.56	72.98	64.94	18	80	41.33	17.51	67.45
ACADVL	90.32	7	71	91.54	7.02	53.08	91.36	6.5	31	89.16	10.17	61.56	90.81	6	31	91.34	5.58	44	92.44	5	25	93.54	5.85	31.54	94.36	3	15	88.79	4.77	85.75
ACAN	44.99	18	69	7.6	11.45	34.34	43.1	19	73	4.9	7.85	60.75	47.05	17	72	2.07	3.24	19.9	48.17	13	62	2.75	3.64	28.6	51.01	19	74	1.53	0.43	31.5
ACAP1	89.95	8	86	92.2	6.65	56.1	89.81	10	80	89.08	9.5	69.53	86.49	12	79	88.06	10.12	62.16	88.44	7	74	93.14	4.65	40.06	63.87	25	87	56.88	29.88	92.22
ACAP2	93.2	5	27	74.19	13.43	80.39	93.79	4	23	71.43	14.04	62.42	94.63	4	25	80.31	9.56	36.18	94.47	3	33	73.59	11.02	66.6	95.82	3	27	80.02	13.82	70.26
ACAP3	63.74	18	85	50.54	28.56	91.27	57.52	31	88	42.05	39.56	93.22	64.78	23	88	58.54	31.21	93.31	60.9	10	79	48.82	39.52	83.58	70.7	9	84	53.67	36.13	90.94
ACAT1	91.1	5	34	64.85	17.12	61.57	88.01	8	36	62.28	23.28	81.75	88.46	6.5	27	59.62	22.8	74.88	82.05	10	94	50.15	15.33	59.52	86.43	7	29	49.98	10.06	89.34
ACAT2	86.27	8	43	64.61	22.38	71.38	83.01	8	67	63.04	27.43	94.16	82.11	7.5	46	62.61	31.23	74.43	86.56	9	37	59.67	21.74	86.49	81.31	7	37	53.95	22.29	75.1
ACBD3	90.27	3	44	71.77	11.58	76.16	89.56	6	29	72.52	13.02	73.45	94.28	4	32	88.2	6.69	50.24	91.89	5	25	69.24	12.08	85.4	93.49	2	19	77.92	12.66	75.01
ACBD4	58.69	19	74	50.94	22.14	83.61	56.09	23.5	79	43.62	24.54	83.52	64.16	15	66	52.42	24.02	82.56	54.91	17	62	50.23	15.11	73.58	55.28	21	74	33.66	19.14	71.07
ACBD5	89.28	6	53	66.89	8.95	73	90.8	6	64	71.35	14.91	95.1	87.91	8	38	67.82	10.28	74.5	93.78	4	27	75.58	13.36	89.87	92.21	4	28	75.92	8.66	92.01
ACBD6	84.96	8	37	77.5	9.66	80.4	84.23	7	33	75.82	11.13	77.87	82.45	6	63	76.06	11.44	39.74	82.57	7	25	73.23	10.34	48.61	79.2	8	64	68.67	9.24	86.46
ACCS	67.63	18	89	44.58	26.1	91.57	67.4	14	75	35.99	27.72	89.5	71.26	15	89	51.21	35.04	97.18	66.38	16	78	49.15	25.94	91.71	67.56	17	87	44.54	25.79	88.75
ACD	81.87	10.5	71	68.44	13.24	75.87	79.24	10	68	71.57	16.86	79.08	80.03	9	57	69.24	10.41	64.15	80.32	8	61	77.41	8.58	46.25	73.72	7	75	53.76	12.61	81.54
ACE	35.61	33	77	24.43	26.03	80.13	28.88	24	76	13.8	23.2	75.85	22.55	24	67	12.68	15.96	41.43	18.69	11	67	5.89	9.35	48.08	25.62	25	80	16.63	18.22	95.78
ACE2	27.43	28	79	1.29	0	52.07	25.14	31	74	1.89	0	45.11	27.21	29	68	1.54	1.88	22.58	30.5	30	65	1.05	0	17.52	28.08	24	60	1.57	0	39.96
ACER1	24.77	23.5	65	24.78	20.73	84.08	27.84	27	65	18.86	32.21	90.8	18.7	19	53	3.05	6.45	27.58	19.46	14	51	13.1	20.9	55.85	18.75	11	66	2.18	0	50.31
ACER3	73.71	8	93	28.74	12.96	54.33	69.41	21	87	27.75	11.25	54.64	74.34	13	87	30.69	7.09	45.64	76.78	7	89	30.97	10.21	49.92	91.55	8	40	55.73	11.36	76.49
ACHE	46.49	17	66	5.85	9.19	55.55	45.79	20	70	9.37	13.97	81.43	45.89	21	73	9.91	14.27	77.6	45.97	20	74	7.54	12.17	59.68	47.15	28	76	11.56	17.93	96.63
ACIN1	82.84	8	53	82.49	22.56	70.23	84.09	9	57	76.63	27.42	86.26	84.97	8	48	83.92	18.07	63.51	80.11	10	56	80.88	26.06	58.28	81.43	7	89	79.61	9.85	76.47
ACLY	95.2	4	24	81.07	16.31	64.93	94.46	4	25	75.73	17.95	89.48	94.65	4	20	81.13	11.21	55.56	96.03	3	14	81.89	9.97	54.54	94.84	3	26	76.61	12.53	84.47
ACMSD	23.9	25	67	10.63	18.46	50.43	27.39	16.5	63	8.57	14.54	57.57	27.16	19	73	13.75	14.92	35.12	27.17	16	64	11.48	18.24	33.69	22.94	24	63	8.7	14.43	58.03
ACN9	72.53	14	91	59.5	19.5	65.97	67.36	18	85	57.46	25.23	90.71	62.88	16	83	52.81	15.71	84.89	69.03	19	92	54.67	18.67	58.44	61.09	21	87	39.4	14.75	78.62
ACO1	65.91	13	83	41.47	13.35	71.64	63.18	18	79	43.09	16.51	78.3	65.92	13	77	39.87	15	66.55	71.97	12	47	41.26	10.85	62.13	77.04	7	54	52.45	14.6	89.63
ACO2	82.7	12	88	79.89	8.29	53.01	79.1	14	72	77.63	12.38	67.48	87.15	13	44	87.04	5.93	36.7	80.79	8	88	80.82	6.82	48.77	88.75	5	37	80.99	8.5	87.85
ACOT11	39.88	19	79	7.96	12.04	40.66	36.5	19	60	5.83	10.07	61.79	35.71	23	69	3.02	4.83	20.27	38.86	18	69	11.8	10.83	33.64	39.33	28	72	19.49	13.17	56.43
ACOT12	19.62	25	58	4.42	7.4	37.47	15.41	24	59	2.57	0	53.66	19.58	24	68	4.27	6.98	27.38	17.09	25	52	2.2	0	42.9	21.38	25	86	2.35	0	47.85
ACOT13	79.17	11	92	51.22	13.74	94.12	77.35	14	65	50.23	14.12	80.17	75.25	13	86	52.1	14.35	67.79	76.47	12	53	51.24	9.89	65.99	79.96	9	75	55.46	18.88	67.68
ACOT4	58.4	22	88	32.16	14.59	83.97	55.89	22	84	37.88	27.41	86.23	35.16	29	72	19.25	20.69	59.47	66.61	17	84	50.34	17.26	88.16	28.35	25	71	8.51	13.12	76.69
ACOT6	15.91	17	57	0.66	0	35.61	18.4	24	63	0.91	0	32.82	16.59	19	48	0.57	0	26.61	16.79	15	54	1.77	0	22.58	14.08	11	56	0.87	0	47.09
ACOT7	76.16	18	69	46.35	23.81	91.14	73.46	15	78	52.53	38.42	95.08	64.45	16	82	34.62	18.48	85.84	83.34	12	54	57.87	21.52	80.3	62.35	12	92	24.9	14	72.9
ACOT8	72.49	12.5	83	53.16	8.99	80.4	67.26	19.5	83	51.36	13.5	87.17	69.51	16.5	81	50.08	9.8	73.87	71.62	12	75	60.85	12.13	60.88	74.55	10	83	53.32	9.48	77.88
ACOT9	83.41	7	91	63.14	13.92	88.84	84.31	7	45	64.79	15.53	83.91	87.59	6	29	67.92	12.46	50.57	84.66	6	38	63.7	8.51	78.02	94.3	3	16	83.9	8.05	43.9
ACOX1	75.8	13	67	50.75	14.63	71.42	76.07	14	74	49.47	14.08	76.36	70.98	12	94	48.66	12.31	76.82	74.03	12	78	50.28	8.81	65.38	86.23	6	87	70.41	14.28	76.65
ACOX2	28.79	22	59	2.99	3.1	46.49	27.6	23	62	2.87	2.86	58.97	23.39	22.5	72	1.93	3.12	22.35	27.38	21	62	3.67	6.05	42.17	52.96	25	83	22.45	13.89	68.59
ACOX3	70.6	12	87	51.57	11.32	84.14	63.7	15	83	50.17	18.41	86.15	66.67	13	81	49.88	12.92	67.61	66.15	10	65	51.88	9.22	54.48	73.92	8	87	57.79	12.82	78.73
ACOXL	33.41	22	63	4.9	8.32	37.47	33.44	24	65	5.81	8.96	45.44	40.56	23	83	12.04	19.57	57.97	38.79	22	75	10.41	11.99	47.31	41.63	18	76	5.86	9.1	48.97
ACP1	95.42	3	18	88.26	5.36	24.5	94.78	3	22	87.82	6.3	48.18	94.87	3	12	87.47	3.32	31.84	95.11	2	19	88.97	2.78	27.84	92.1	3	23	78.36	7.35	37.95
ACP2	69.86	11	82	57.36	12.59	84.05	65.19	21	80	53.31	17.34	90.07	65.31	16	79	43.76	12.51	73.84	70.71	13	75	59.37	11.25	87.68	83.13	7	82	66.04	18.07	99.43
ACP5	72.53	15	84	65.48	18.57	99.3	64.89	17	96	53.28	36.72	98.22	79.79	20.5	90	83.16	15.54	98.15	65.56	13	92	64.26	23.2	98.82	83.28	17	70	73.52	21.68	99.99
ACP6	79.9	11	57	34.89	11.19	63.73	73.98	15	79	31	13.48	66.88	67.07	16	88	24.6	13.14	47.57	68.2	12	71	31.72	9.17	49	64.19	13	86	16.41	16.69	93.88
ACPL2	86.03	8	52	42.06	12.42	85.72	87.45	6	37	41.12	16.03	73.28	62.98	11	79	20.19	8.35	69.56	86.42	6	73	44.28	12.37	58.64	76.11	17	85	30.96	19.74	63.45
ACPP	29.47	32.5	79	4.23	5.94	44.73	27.96	19.5	69	4.45	5.3	75.24	32.92	29	79	14.02	17.29	85.78	36.11	20	72	11.49	21.49	58.31	83.46	10	92	66.64	32.26	94.67
ACPT	67.68	10	81	19.46	22.89	68.94	67.66	11	77	15.85	25.75	80.87	65.99	13	64	18.89	18.37	74.81	63.75	12	69	16.08	23.7	51	67.92	9	69	12.32	21.38	60.21
ACR	25.78	21	75	0.41	0	22.89	21.75	20	60	0.61	0	56.46	25.5	24	71	0.3	0	11.82	21.89	19	72	0.65	0	26.44	24.74	21	79	0.94	0	48.29
ACRBP	56.82	19	94	24.43	20.72	80.43	59.27	17.5	94	21.65	28.5	79.79	64.18	12	93	37.99	13.52	93.63	61.4	19	90	30.24	19.99	73.43	79.35	12	90	57.88	17.82	97.83
ACRC	74.62	10	58	36.43	17.1	94.22	74.89	10.5	90	37.59	21.68	84.56	74	10	62	33.24	13.17	54.45	75.5	12	83	41.8	19.43	73.47	67.27	10	86	33.38	11	79.12
ACRV1	46.21	14	71	9.57	17.46	60.31	45.69	16	81	8.09	13.75	52.72	48.24	23	82	10.62	19.95	43.97	48.58	16	61	8.67	13.84	35.56	53.5	17	82	3.53	5.57	41.67
ACSBG1	33.2	18	61	7.03	10.9	41.35	32.38	20	92	5.76	8.89	52.48	34.92	16	61	9.57	11.65	29.31	31.93	15	57	5.63	8.95	27.68	34.69	19	68	8.36	11.54	47.09
ACSBG2	36.23	25	70	8.78	15.75	41	34.97	21.5	71	6.24	11.46	54.27	39.48	23	74	8.67	14.51	30.57	39.34	28	66	9.99	16.33	36.64	36.49	24	74	5.18	8.83	38.38
ACSF2	60.48	13	79	36.82	11.6	71.56	59.94	16	73	30.56	21.44	74.87	70.12	13	72	51.81	21.54	84.71	59.74	11	73	39.38	13.57	64.26	65.19	12	73	39.18	18.55	83.47
ACSF3	64.51	10	75	53.33	15.35	72.99	59.73	12	79	48.79	16.02	85.93	64.27	14	71	54.3	12.38	63.46	59.76	10	71	51.95	9.67	48.03	61.91	14	76	46.11	14.65	77.39
ACSL1	78.36	11.5	85	49.89	18.61	93.14	75.53	15	78	51.39	20.24	92.65	81.67	14	56	66.11	26.84	81.61	81.05	10	58	51.12	11.7	94.45	98.18	2	27	96.02	3.76	32.76
ACSL3	87.68	6	30	58.75	13.42	69.27	88.73	6	26	62.34	15.15	58.44	87.58	6	29	67.04	17.61	54.51	89.99	4	21	59.67	10.25	81.78	89.7	5	29	70.49	19.6	92.79
ACSL4	74.49	18	66	67.81	20.63	95.93	72.7	14	77	67.49	17.05	84.09	71.52	17	67	71.58	16.94	79.17	75.8	13	94	61.31	17.25	90.02	90.04	7	61	89.64	6.35	35.25
ACSL5	88.29	5	42	84.99	6.6	76.78	89.4	6	48	85.54	7.87	48.18	87.24	7	38	83.61	7.6	43.22	88.75	4	75	88.36	5.69	41.52	89.56	8	76	85.6	13.61	51.02
ACSL6	77.51	11.5	94	38.74	18.85	70.67	76.13	10	56	32.43	17.4	68.47	49.03	16	75	1.36	0.24	37.58	51.44	12	58	16.73	22.54	93.49	50.99	13	72	4.66	6.07	53.02
ACSM1	22.95	21.5	64	11.56	18.39	74.08	26.09	23.5	59	7.42	13.2	55.96	28.95	28	89	25.18	16.02	87.04	21.8	18	52	13.14	20.4	54.17	23.78	23	70	17.1	21.19	56.39
ACSM2A	19.39	22	88	0.63	0	36.99	23.18	26.5	93	1.75	0	48.17	21.83	24	94	0.22	0	15.29	14.68	19	52	0.9	0	31.9	20.15	23	93	0.57	0	35.87
ACSM3	56.64	19	82	28.08	12.73	64.77	53.97	24	83	23.13	21.64	74.65	45.79	25	94	32.85	11.78	91.15	46.63	16	81	25.05	8.87	49.64	46.41	17	70	22.34	17.24	58.72
ACSM5	33.53	25	79	0.73	0	31.56	32.88	29	82	1.25	0	35.52	40.34	31	75	0.6	0	19.93	38.01	23	62	1.18	0	26.58	44.27	21	79	7.8	12.76	49.11
ACSS1	78.26	10	80	62.07	19.1	85.57	81.37	8	48	56.92	26.04	91.29	84.58	10	55	74.66	25.21	72.06	83.14	8	31	74.1	23.79	82.5	73.82	12	87	45.18	33.6	83
ACSS2	67.78	14	89	50.45	21.39	87.63	54.2	26	83	31.63	23.79	80.23	59.45	16.5	80	36.45	15.13	82.1	54.59	21	66	28.89	11.71	64.14	84.51	5	65	66	18.47	96.48
ACSS3	34.21	22	77	1.25	0	42.24	29.07	34	74	1.32	0	32.37	35.01	28	78	1.21	0	31.98	39.11	23	78	1.15	0	27.63	38.79	20	71	2.46	1.85	39.21
ACTA1	29.2	21	68	10.63	16.94	99.61	28.32	20	71	11.35	16.48	99.03	32.25	23	65	13.44	13.5	60.14	28.47	17	62	13.38	16.98	48.01	35.08	23	93	13.53	20.26	75.93
ACTA2	72.31	13	78	39.33	12.43	91.94	72.69	18	91	44.37	24.19	97.4	59.59	19.5	84	30.24	15.62	81.47	72.25	15	83	37.19	12.41	73.7	72.77	11	78	29.26	14.19	68.48
ACTB	100	0	1	99.85	0.09	3.78	100	0	0	99.86	0.11	1.08	99.98	0	2	99.81	0.17	0.82	100	0	0	99.88	0.09	0.57	99.96	0	13	99.85	0.11	3.68
ACTC1	46.45	23	83	1.68	2.02	97.65	39.61	38	81	3.24	0	93.55	45.58	30	86	1.41	0	35.61	50.36	21	77	1.05	0	24.66	56.04	16	91	1.65	0	49.46
ACTG1	99.99	0	1	99.21	0.75	6.56	100	0	0	99.1	0.67	6.36	99.96	0	2	98.48	1.52	7.81	100	0	0	99.19	0.5	4.91	100	0	1	98.85	0.85	7.99
ACTG2	47.66	15	85	6.72	10.08	59.61	44.93	14	75	7.07	6.71	96.99	44.05	18	84	2.41	3.3	26.62	46.13	16	66	3.34	3.71	38.35	54.33	13	75	2.19	0	39.24
ACTL6A	83.35	12	73	76.56	12.99	87.98	77.12	19	65	73.56	18.64	93	80.69	16	53	69.97	20.2	78.57	82.43	18	71	70.82	11.11	75.13	80.38	13	61	61.27	13.82	78.3
ACTL6B	11.66	11	67	3.46	5.73	41.56	14.01	9	68	2.78	3.67	77.2	13.74	13.5	62	3.66	6.32	28.14	10.52	7	42	3.41	5.24	38.34	13.27	14	61	2.52	0	59.35
ACTL7A	20.08	14	64	4.43	8.94	35.37	16.26	11	66	3.61	0	82.67	15.82	11	59	3.13	6.05	53.25	20.93	14	55	3.78	8.27	25.72	21.22	13	71	2.66	0	48.29
ACTL7B	18.2	14.5	64	2.87	5.5	26.73	17.66	11	58	3.24	3.3	57.05	15.03	10.5	57	2.83	5.58	50.09	14.05	10	50	3.25	5.01	33.59	20.03	12	66	1.95	0	51.02
ACTL8	23.05	13	67	1.18	0	28.73	22.74	14	53	1.19	0	54.56	24.76	13.5	70	0.93	0	26.6	21.47	13	45	0.65	0	21.63	24.48	13	69	1.12	0	48.09
ACTL9	22.75	23.5	68	1.66	0	30.13	20.09	22	57	0.87	0	44.2	21.78	21	60	0.32	0	15.42	23.34	24	56	8.57	16.84	33.83	24.02	27	64	0.64	0	32.37
ACTN1	92.79	6	60	63.39	32.83	96.83	83.61	19	91	50.61	54.16	98.09	46.02	28	99	19.59	20.03	83.9	76.53	21	89	34.23	13.22	81.49	97.25	2	37	78.09	12.4	89.07
ACTN2	46.01	21	88	2.28	1.88	89.46	42.32	26	73	4.3	5.36	74.49	50.47	23	74	2.48	1.95	52.31	49.58	23	82	1.78	0	33.06	52.26	16	80	4.62	6.73	51.59
ACTN4	82.65	14	57	84.1	15.53	86.14	87.33	13	43	78.46	35.04	85.87	86.09	11	33	79.06	26.4	92.28	89.37	7	30	91.24	8.89	76.03	88.83	7	31	81.53	11.36	97.85
ACTR10	93.64	3	30	79.4	11.75	42.44	91.95	9	27	80.39	16.94	49.9	93.07	4	24	75.61	10.54	57.42	94.5	2	19	80.4	8.96	43.2	95.78	1	47	79.51	9.79	42.67
ACTR1A	82.35	8	69	83.59	9.73	37.66	85.68	10	40	82.97	10.66	80.65	83.86	8	92	80.51	9.29	55.06	84.99	6	41	89.69	3.9	26.06	89.12	5	26	88.51	4	26.89
ACTR1B	88.72	6	49	89.55	6.37	85.2	86.76	8	52	79.71	22.89	96.75	85.8	6	36	82.52	18.02	72.29	87.75	5	49	88.07	7.38	53.3	85.15	5	52	79.16	11.72	94.87
ACTR2	99.06	1	9	95.41	3.18	52.55	99.18	1	6	96.01	3.2	44.62	99.19	1	8	98.06	1.2	25.77	99.35	1	7	96.05	2.75	23.86	99.75	0	9	97.92	2.13	15.61
ACTR3	99.8	0	3	91.66	6.34	37.46	99.58	1	3	90.99	6.76	66.86	99.79	0	2	92.9	4.64	37.8	99.86	0	3	90.35	5.58	65.33	99.9	0	20	94.48	4.45	24.88
ACTR3B	61.92	12	78	27.85	10.56	54.79	58.1	16.5	75	28.29	14.71	57.02	59.13	17	86	28.88	9.33	48.53	57.09	12	76	27.93	8.29	48.48	57.97	13	80	23.82	12.39	58.37
ACTR3C	50.27	13	77	22.3	12.16	49.61	49.61	16	75	21.16	12.81	64.46	47.31	18	74	19.6	9.41	52.66	49.07	15	64	21.52	8.68	47.48	35.44	25	81	10.1	15.12	33.87
ACTR5	79.93	7	60	66.41	15.42	92.51	81.96	7	34	70.31	18.9	91.4	78.5	8	37	66.85	15.84	84.06	81.78	8	30	71.39	13.9	91.88	72.46	6	70	51.71	13.21	85.86
ACTR6	89.3	7	70	69.55	16.02	65.85	86.81	10	57	67.67	19.03	92.86	84.55	10	43	61.49	10.94	80.39	89.76	5	38	65.77	14.54	78.95	82.56	11	86	52.53	15.71	73.9
ACTR8	77.6	8	42	65.38	12.58	87.2	76.64	8.5	45	65.86	13.16	85.72	78.08	8	50	65.73	15.89	82.08	78.72	7	32	69.24	8.91	88.01	80.48	6	63	63.76	10.57	80.76
ACTRT2	18.47	15	57	0.11	0	30.4	17.78	15	62	0.36	0	78.92	16.93	12	77	0.18	0	24.63	22.76	19	55	0.19	0	13.23	18.69	12	89	0.67	0	39.88
ACVR1	85.87	9	47	63.61	12.63	88.82	74.2	20	84	47.42	18.75	89.66	64.95	17.5	93	36.11	11.82	77.37	70.38	13	84	31.03	14.28	74.52	89.29	6	44	66.56	14.1	88.63
ACVR1B	78.74	9	84	40.34	22.62	70.8	73.11	11	88	32.66	26.71	77.03	69.78	9	80	31.25	18.77	59.8	75.61	9	45	35.4	19.9	81.58	91.49	3	66	65.79	16.2	93.2
ACVR1C	65.57	19	89	27.72	18.94	64.05	53.67	29	84	17.22	22.66	61.02	39.07	29	86	8.48	11.81	32.65	38.09	21	67	5.97	10.45	30.43	38.16	23	86	4.69	7.07	41.17
ACVR2A	78.77	10	59	45.55	16.59	93.2	73.54	12	69	33.81	18.83	94.49	65.9	13	64	28.1	8	74.7	74.46	10	69	42.84	15.54	79.19	81.05	10	41	54.32	19.09	71.33
ACVR2B	73.66	10.5	82	30.79	20.86	67.34	64.25	16	86	22.12	25.7	57.91	53.34	20	80	18.1	10.66	55.06	57.04	13	71	23.28	18.33	50.98	57.9	17	81	17.5	12.48	52.72
ACVRL1	29.29	21	67	2.38	1.52	45.78	27.06	17	73	3.09	1.53	64.7	26.39	23	64	2.3	1.44	31.67	24.07	18	50	4.06	5.88	44.75	34.97	27	78	30.94	19.19	87.16
ACY1	14.5	9	67	16.8	15.23	41.57	15	8	68	15.64	15.23	61.07	14.7	9	62	19.4	11.42	42.59	12.71	9	43	23.97	9.74	62.08	17.13	10	58	17.33	12.02	51.07
ACY3	38.03	20	70	14.94	23.99	52.42	33.12	27	64	11.94	22.3	80.75	49.08	25	94	30.52	24.07	96.62	42.06	17	70	20.37	21.62	66.35	43.12	19	77	15.24	25.91	52.76
ACYP1	87.21	7	75	62.22	17.23	93.01	81.75	10	82	57.38	21.89	78.56	81.77	11	89	55.06	16.71	73.72	86.35	7	77	62.5	10.29	57.3	63.63	14	88	40.09	15.39	74.51
ACYP2	78.27	6	75	41.43	9.75	79.83	75.43	9	46	39.68	10.65	67.73	81.04	9	54	42.61	8.41	55.78	75.05	7	41	43.35	11.79	60.95	77.59	9	48	40.61	8.46	59.55
ADA	85.53	10	86	78.17	15.19	91.12	85.21	13	79	79.62	15.46	75.64	75.72	22	92	59.99	32.72	98.03	91.48	5	37	87.45	6.31	37.99	87.21	16	81	72.14	41.44	90.22
ADAD1	46.13	19	89	2.57	0	49.08	42.62	27	82	2.28	0	40.77	48.74	26	79	0.32	0	27.95	50.38	21	81	1.64	0	35.11	52.11	14	87	1.2	0	45.65
ADAD2	39.09	28	70	3.08	4.88	29.98	34.87	27	72	1.8	0	44.73	39.19	30	72	2.36	3.16	25.1	40.82	28	62	2	2.55	29.93	40.05	25	83	3.19	0	83.32
ADAL	54.3	18	81	36.86	10.88	66.35	52.17	22	78	36.42	14.41	68.9	54.25	17	68	35.76	9.8	63.81	56.56	15	58	40.17	10.21	62.96	50.02	18	74	28.47	8.85	56.04
ADAM10	97.81	2	10	81.56	9.52	54.42	97.91	1	15	76.39	15.95	85.26	96.91	2	14	79.58	14	54.51	98.5	1	12	83.12	10.85	85.73	98.76	0	9	89.43	7.64	34.87
ADAM11	34.83	25	66	11.98	20.7	43.04	34.28	22	68	8.43	15.44	76.85	37.61	22	66	14.36	19.62	45.51	33.66	17	60	11.44	18.11	38.41	36.8	24	78	14.57	14.13	81.71
ADAM12	43.82	25	92	19.85	24.48	72.61	40.53	25.5	88	16.02	25.4	79.37	44.94	27	73	6.23	8.8	47.97	42.99	23	64	13.19	15.97	35.02	42.61	26	74	11.36	17.12	57.69
ADAM15	61.09	17.5	82	52.49	18.6	82.56	52.17	40	83	39.41	29.7	89.78	55.36	37.5	84	47.69	15.33	93.78	61.74	16	84	59.21	23.61	84.57	76.82	12	79	71.3	26.45	96.11
ADAM17	88.39	3	30	61.04	12.31	79.53	89.15	4	24	58.03	18.2	82.75	92.12	3	40	68.26	9.87	53.96	88.64	4	29	60.76	10.02	72.47	95.03	3	20	84.97	9.79	61.38
ADAM18	27.69	23	66	0.33	0	31.16	24.76	26.5	61	1.16	0	42.48	28.59	26	67	1.67	0	37.09	28.45	22	65	0.91	0	34.44	34.59	22	68	0.83	0	33.8
ADAM19	83.08	13	96	79.9	18.66	99.11	73.49	22	90	56.03	47.59	99.63	94.6	6	23	88.76	15.6	51.64	61.76	20	88	33.63	21.31	96.59	83.38	10	83	57.14	43.39	97.66
ADAM2	18.49	23	56	0.67	0	55.96	17.8	21	66	1.71	0	51.42	17.8	22	60	0.56	0	25.24	18.38	20	59	0.98	0	42.44	18.65	22	54	1.06	0	40.61
ADAM20	35.54	23	69	8.65	14.55	49.17	39.49	17	68	7.32	12.56	78.89	39.79	21	69	7.72	12.48	51.94	38.98	24	65	7.61	13.72	56.32	37.81	25	72	8.03	13.12	56.01
ADAM21	32.3	21	75	7	13.22	41.08	36.27	17.5	72	4.48	6.86	63.22	36.83	16.5	73	9.42	15.45	34.89	36.11	19	63	6.15	12.19	25.5	34.75	22	78	2.64	4.36	64.26
ADAM22	47.67	19	74	21.16	16.65	48.66	53.62	16	74	23.7	14.33	53.43	36.24	22	77	18.69	9.94	88.1	49.97	14	70	24.3	15.86	48.79	36.29	27	86	9.86	13.01	45.54
ADAM23	49.44	21	83	28.94	25.34	94.49	32.73	34	80	8.32	14.46	69.95	45.16	30	90	18.71	24.3	86.52	40.14	21	70	2	1.31	35.66	40.91	18	75	3.21	3.88	37.63
ADAM28	34.76	18	85	7.28	11.1	50.51	35.86	22	81	12.64	19.19	70.76	95.56	4	74	80	21.55	99.17	70.68	12	85	46.62	16.56	79.89	76.1	10	87	47.68	16.8	97.58
ADAM29	24.13	17	75	1.62	1.16	39.55	25.41	18.5	64	3.08	2.23	43.71	27.17	15.5	81	6.06	10.52	41.25	27.89	19	61	0.71	0	18.24	24.61	16	63	1	0	45.69
ADAM30	31.33	27	69	0.55	0	33.87	29.28	28	73	0.67	0	45.84	30.96	26	71	0.41	0	27	32.84	26	71	0.44	0	26.93	35.88	24	79	1.87	0	40.09
ADAM32	23.03	24	67	1.45	0.54	28.08	22.73	20	84	1.45	0.44	32.85	23.58	25	71	1.1	0.45	19.95	21.63	25	53	1.85	1.73	24.68	22.81	24	66	6.54	10.49	50.36
ADAM33	73.17	12	84	0.94	0	43.11	75.1	12.5	80	1.25	0	77.29	73.27	15	80	0.41	0	11.64	76.94	13	77	6.21	12.4	34.58	71.01	16	85	2.2	1.08	70.02
ADAM7	27.37	24	64	0.81	0	34.99	24.64	24	65	1.4	0	43.33	24.15	23	62	0.36	0	18.63	23.76	18	68	2.02	2.45	27.33	22.98	25	75	0.86	0	38.29
ADAM8	83.85	9.5	67	80.02	16.64	93.85	84.99	11	66	80.14	21.77	83.24	81.94	10	54	82.29	15.33	86.47	93.04	5	27	94.72	4.06	66.27	89.5	6	50	84.08	19.45	83.67
ADAM9	63.69	19	95	31.15	19.08	74.13	61.6	20	93	30.91	21.99	75.52	61.64	20	94	35.24	17.23	80.69	71.35	16	74	34.85	10.68	82.19	94.8	4	90	82.17	13.37	62.25
ADAMDEC1	30.45	21	87	6.82	9.3	90.37	28.55	21	84	4.87	4.55	52.64	48.03	23	91	26.58	15.05	72.02	30.83	24	75	5.03	5.33	69.38	72.46	34	88	55.62	57.46	99.85
ADAMTS1	22.72	24	90	10.69	14.9	90.78	29.43	35	82	15.05	25.09	87.07	14.95	17	54	1.99	0.83	40.96	79.83	17	67	52.34	31.96	96.42	15.46	12	71	3.38	3.33	54.79
ADAMTS10	59.64	20	81	30.09	33.96	83.63	60.6	25	83	26.13	36.82	90.36	47.94	35	82	7.99	14.4	59.39	59.09	18	74	54.36	52.45	93.88	59.72	17	84	16.02	16.85	64.13
ADAMTS12	48.22	15	77	1.65	0.56	34.97	45.59	14	76	1.69	0.3	45.01	45.43	21.5	80	3.07	0.35	71.73	51.61	16	65	1.26	0.5	30.1	53.53	15	76	1.04	0	34.15
ADAMTS13	47.52	22	73	13.89	18.66	44.28	47.73	18	69	10.67	19.28	74.69	51.42	18	79	20.39	16.95	58.05	49.89	20	67	16.76	16.92	34.27	55.1	16	84	11.41	11.14	36.43
ADAMTS14	33.17	26	75	3.93	4.13	45.02	35.37	23	78	7.7	12.85	73.41	37.16	22	68	1.73	1.81	25.71	40.48	19	71	25.41	19.91	63.21	43.25	24	84	9.08	10.41	95.54
ADAMTS15	29.88	25	68	2.38	1.91	30.84	28.98	23	68	1.67	1.3	52.02	30.61	24	69	0.57	0	13.03	32.72	23	78	3.18	5.25	29.37	28.25	24	74	2.07	0	69.94
ADAMTS16	19.98	15	73	4.68	8.11	26.93	22.78	17.5	73	3.14	5.07	34.88	22.65	18	60	5.98	10.68	44.74	26.56	23	57	5.37	9.71	37.14	25.5	24	67	1.03	0	33.46
ADAMTS17	51.34	28	82	20.77	21.79	56.62	40.58	29	74	19.1	19.68	63.24	35.75	22	67	2.56	2.9	28.64	43	15	78	22.12	13.31	80.53	43.71	20	78	6.67	10.47	45.56
ADAMTS18	41.31	22.5	74	0.79	0	39.69	36.45	30	70	1.61	0	41.82	37.86	25	81	0.51	0	22.14	44.13	24	72	1.44	0.76	35.51	47.16	18	80	1.07	0	34.06
ADAMTS19	18.08	15	62	0.44	0	38.47	18.52	16.5	63	1.26	0	41.49	16.18	15	55	0.68	0	31.94	16.13	12	49	0.78	0	25.44	14.98	14	59	1	0	37.71
ADAMTS2	30.29	24	69	1.65	0.83	39.15	30.97	23	69	3.47	0.9	74.51	31.75	27	73	1.27	1.03	17.03	29.59	23	61	3.13	3.26	32.9	41.13	31	85	18.72	20.56	95.73
ADAMTS20	28.58	14	89	0.79	0	27.87	30.44	15	86	1.52	0	43.41	31.85	17	83	1.26	0	45.54	31.5	13	84	0.78	0	35.64	29.59	16	77	0.85	0	34.26
ADAMTS3	25.89	17	70	2.09	0.86	52.04	25.28	18	66	2.01	0	46.62	24.47	18	68	0.91	0	18.63	25.54	17	61	1.37	0	38.95	26.71	17	74	1.9	0.18	35.95
ADAMTS4	43.42	23	81	15.15	17.86	64.79	36.44	28.5	72	13.56	18.9	88.55	45.63	22	74	5.55	8.56	22.72	43.07	30	75	13.41	12.77	40.38	53.77	16	81	3.9	5.89	38.4
ADAMTS5	27.66	22.5	75	0.85	0	46.79	27.77	24	81	2.43	0	56.66	30.72	24	90	0.29	0	13.9	29.19	20	87	1.06	0.46	26.21	54.95	33	87	19.12	31.86	69.1
ADAMTS6	41.68	17	82	17.59	18.43	51.14	49.7	18	87	22.09	18.15	72.09	50.75	29	88	30.61	12.34	76.35	35.54	20	68	10.75	16.23	45.26	31.29	20	81	7.74	11.82	73.22
ADAMTS7	42.74	23	73	3.84	4.99	40.84	40.36	28	75	3.41	2.23	80.81	44.3	24	69	9.96	19.61	54.19	42.25	23	66	3.86	5.68	38.79	50.13	19	85	2.39	1.07	35.33
ADAMTS8	27.06	17	68	6.24	11.26	28.12	29.96	24.5	69	4.33	7.17	72.63	27.09	18	66	4.83	8.55	23.95	28.09	19	70	10.47	17.52	35.22	29.94	22	75	3.4	3.21	53.07
ADAMTS9	44.29	18	89	1.75	0	48.42	40.31	30.5	87	2.18	0	63.9	45.67	27	84	0.6	0	22.49	47.96	18	76	1.07	0	22.61	50.42	16	82	1.37	0.34	32.56
ADAMTSL1	34.48	26	77	1.38	0.16	30.96	34.15	21	67	1.07	0.1	32.75	33.33	25	69	0.44	0	11.11	34.65	25	60	0.71	0.12	15.94	33.99	25	75	0.83	0	43.54
ADAMTSL2	13.07	10	46	5.19	9.36	40.55	14.4	11	53	2.1	1.85	73.53	13.29	9.5	56	2.3	0	31.19	10.44	9	42	2.71	0	43.35	11.66	8	56	1.86	1.58	53.99
ADAMTSL3	35.54	14	76	0.78	0	27.57	32.36	16	67	1.62	0.41	33.68	34.39	14	63	1.62	0.4	31.46	39.4	13	75	2.9	3.8	22.33	35.78	13	75	1.1	0	56.79
ADAMTSL4	49.46	24	89	21.34	24.01	79.37	52.62	24	95	19.24	21.7	65.49	43.84	23	93	17.96	13.42	65.6	53.15	19	86	23.02	15.48	61.12	76.19	15	66	65.69	33.2	96.69
ADAMTSL5	37.17	26	61	31.4	16.12	64.83	34.08	24.5	58	22.44	18.91	82.74	33.51	21.5	66	5.98	10.39	27.59	35.5	24	78	15.29	15.59	40.32	35.24	26	91	6.11	9.81	54.61
ADAP1	75.87	11	74	28.12	17	73.9	80.3	13	81	35.92	20.57	89.9	69.85	18	82	33.78	15.27	90.18	89.29	7	32	57.69	20.29	84.35	93.16	3	33	64.32	22.64	80.88
ADAP2	53.67	17	77	11.26	17.52	58.56	50.93	22	76	8.93	15.25	46.68	73.24	10.5	61	42.62	15.26	86.89	59.32	12	66	18.48	21.4	84.9	91.91	5	32	75.72	12.54	98.43
ADAR	98.19	1	7	95.17	3.82	47.45	98.03	1	7	93.83	4.92	32.34	97.81	2	10	95.49	2.86	34.27	97.6	1	5	93.58	5.76	28.73	97.69	1	11	90.99	4.84	56.01
ADARB1	84.69	8	75	54.94	25.19	87.99	81.75	9	61	47.94	21.66	84.18	81.1	20	89	61.93	34.07	85.86	73.35	12	77	41.37	17.51	74.24	59.81	15	89	33.73	14.33	77.5
ADARB2	27.96	24	64	13.47	21.14	84.22	25.61	22.5	72	12.22	21.34	88.3	24.27	18	67	8.35	12.67	80.75	26.46	18	54	18.37	28.92	76.68	22.53	17	61	4.28	4.87	57.8
ADAT1	79.22	8	54	63.77	14.06	86.57	79.81	10	47	67.15	15.83	94.78	78.49	8	47	64.04	9.85	52.6	77.52	7	79	61.94	9.31	62	76.15	7	77	56.51	8.91	79.25
ADAT2	75.66	9	89	48.23	19.97	82.09	72.22	10	87	46.52	27.65	82.99	68.92	12	78	46.12	17.57	72	70.77	7	50	44.84	19.32	85.41	50.57	17	74	27.44	13.23	57.18
ADAT3	68.26	13	78	27.83	20.39	66.36	65.02	20	85	25.31	21.73	76.64	68.58	18	83	30.46	12	61.49	70.01	12	71	32.69	14.15	62.26	75.94	10	82	28.31	26.37	75.64
ADC	59.6	16	74	28.52	14.12	72.47	57.84	25	77	29.6	18.07	71.31	45.23	31	77	10.83	14.91	34.51	56.96	12	67	27.42	12.79	51.63	47.74	25	77	15.99	18.46	85
ADCK1	60.82	16	83	30.9	13.5	71.71	61.02	15	77	28.02	18.58	61.87	67.83	11	67	35.15	13.25	69.39	62.56	11	58	35.95	10.88	62.77	63.84	14	81	35.97	14.34	71.86
ADCK2	81.51	5	37	58.8	15.51	84.01	79.77	7	69	56.37	20.5	94.06	81.81	8	38	64.67	11.99	90.28	79.42	3	23	60.23	14.42	79.58	79.29	5	48	58.02	13.86	93.07
ADCK3	89.51	6	69	60.81	16.01	82.61	90.55	4.5	23	56.76	25.96	93.21	90.39	7	25	64.1	21.05	72.48	87.97	7	31	65.26	13.5	62.63	86.25	8	84	61.85	18.49	89.07
ADCK4	67.37	11	56	50.79	14.7	78.42	66.43	10	70	45.38	24.34	82.03	66.3	9	57	52.52	16.44	82.5	67.29	6	56	61.02	13.22	77.92	68.81	7	85	50.29	21.12	80.66
ADCK5	53.4	14	75	37.26	17.79	68.79	48.68	18.5	76	34.33	17.82	84.77	53.06	18	75	39.34	16.29	83.47	53.81	14	73	43.31	9.54	59.64	47.18	27	78	37	15.5	75.37
ADCY1	34.24	27	78	9.92	16.54	70.18	36.36	26	83	5.91	9.65	46.97	36.72	20.5	73	10.61	16.14	75.92	33.47	21	61	2.48	2.67	21.32	32.52	23	76	3.14	3.97	49.72
ADCY10	28.53	23	61	5.51	9.95	44.42	28.57	22	71	4.29	6.24	39.97	29.78	22	63	4.12	6.6	25.61	31.56	21	62	6.92	11.58	37.42	28.46	22	67	7.46	10.64	53.15
ADCY2	44.73	14	78	0.41	0	20.15	46.95	12	73	1.13	0	51.27	46.67	16	71	0.3	0	11.46	47.73	13	77	0.65	0	22.25	51.87	12	84	1.98	1.95	24.62
ADCY3	70.15	9.5	42	47.59	27.35	85.66	68.65	8	58	45.37	30	89	73.6	10	42	55.89	21.68	75.77	63.6	17	70	41.63	15.25	93.59	66.18	13	89	45.54	20.58	90.25
ADCY4	41.27	31	84	21.16	21.69	49.17	44.6	32	74	17.12	24.66	71.4	35.47	28	77	17.99	15.28	41.35	36.8	30	71	23.98	14.91	47.8	47.12	32	77	28.94	13.28	64.13
ADCY5	29.68	19	85	8.19	14.62	34.58	28.94	20	66	6.19	10.71	61.59	31.65	24	75	6.26	10.36	29.32	26.6	14	57	8.04	13.51	32.52	30.77	21	78	3.94	5.74	45.88
ADCY6	35.85	28.5	77	4.87	7.03	46.52	31.41	32	76	3.99	2.72	74.68	36.05	33	74	8.22	13.4	60.77	40.3	28	72	8.97	14.21	39.82	53.13	17	80	12.37	16.13	54.53
ADCY7	93.12	6	30	66	34.39	95.91	94.51	4	25	57.69	39.25	95.78	90.36	6	25	62.38	27.42	96.7	97.61	2	13	81.3	22.77	82.83	95.29	4	22	72.28	24.06	98.73
ADCY8	19.43	21	60	0.52	0	28.16	19.09	19	53	1.04	0	33.89	20.17	19	58	0.31	0	14.63	22.84	23	59	0.9	0	39.31	19.94	22	88	1.49	0	64.34
ADCY9	66.6	17	89	31.15	25.35	76.17	68.88	18	90	31.59	26.84	76.1	46.87	28	84	23.13	11.9	52.56	75.54	11	64	45.61	25.89	82.22	76.68	8	87	56.39	14.07	95.02
ADCYAP1	23.21	23	74	0.47	0	18.8	22.38	24	72	0.87	0	72.85	25.35	27	69	0.44	0	13.84	25.41	31	69	1.02	0	19.93	27.56	26	77	1.32	0	66.31
ADCYAP1R1	37.68	27	76	0.53	0	32.71	37.24	27	72	1.1	0	61.4	41.43	30	82	0.23	0	12.13	40.54	25	67	0.71	0	23.29	50.37	18	84	1.31	0	47.15
ADD1	94.21	3	27	80.84	19.11	52.21	94.72	3	17	76.62	20.64	67.77	95.62	4	17	89.67	7.15	50.88	96.86	1	17	87.17	8.51	42.84	92.5	4	19	72.91	13.95	92.25
ADD2	54.58	12	72	16.28	27.59	52.65	52.15	16	79	8.62	16.63	50.17	57.84	27.5	92	36.9	15.03	70.79	53.99	15	71	2.28	2.65	28.23	56.91	13	76	9.37	15.08	44.03
ADD3	98.89	1	15	94.45	2.89	62.5	98.88	1	11	87.93	12.73	56.84	98.45	2	17	92.74	6.17	63.48	99.15	1	6	91.43	6.59	56.1	95.51	5	39	76.72	32.68	96.16
ADH1A	27.78	20	64	1.6	0	37.34	24.64	20.5	62	1.27	0	37.37	29.3	19	67	1.9	0	20.79	31.69	18	59	2.31	3.24	32.24	34.36	18	79	0.8	0	33.54
ADH1B	22.73	17	61	0.97	0	49.61	23.56	19.5	82	1.99	0	87.07	25.23	19	78	0.17	0	12.06	24.06	18	66	1.13	0	37.21	23.35	17	79	1.27	0	43.01
ADH4	64.38	15.5	89	3.34	5.44	34.01	68.87	15	69	3.01	0	40.31	68.92	15	73	2.9	5.54	32.84	69.01	13	61	3.64	6.34	31.43	61.66	13	93	1.14	0	39.89
ADH5	94.6	4	20	80.58	10.66	58.4	94.06	3.5	30	77.71	11.44	56.65	92.67	6	21	74.19	13.16	63.21	94.2	2	17	80.89	8.2	50.71	90.9	5	26	67.53	11.63	75.27
ADH6	29.1	22	67	8.18	14.52	32.12	30.05	21	68	5.24	9.42	40.82	32.65	23	68	11.17	16.22	30.71	30.07	28	62	11.66	20.3	30.67	32.19	23	74	2.15	2.66	43.75
ADH7	33.25	21	64	0.35	0	24.23	29.5	23.5	67	1.33	0	50.86	29.83	20	61	0.43	0	25.66	38.59	25	69	0.41	0	21.5	34.59	19	78	0.79	0	33.01
ADHFE1	73.3	12	72	48.84	25.73	89.58	77.77	11	74	53.65	35.63	94.9	65.23	11	81	25.91	16.72	60.15	81.82	9	39	68.93	27.6	95.3	71.68	12	74	36.51	30.38	80.45
ADI1	92.97	5	33	71.98	10.7	74.37	86.09	10	33	54.29	13.82	81.51	90.82	5	34	65.25	14.33	67.42	90.02	4	18	62.15	9.55	54.53	94.61	3	26	73.18	10.2	77.5
ADIG	41.49	36	80	1.71	0	42.19	39.42	38	80	2.16	0	49.36	37.29	35.5	77	1.05	0	32.23	36.46	29	69	1.98	0	47.9	30.42	22	70	1.86	0	45.35
ADIPOQ	29.28	20	86	0.36	0	25.65	27.62	20	78	0.58	0	32.78	27.48	19	69	0.32	0	16.19	32.11	17	86	0.3	0	15.83	31.09	16	73	1.14	0	34.93
ADIPOR1	88.67	5	28	91.32	2.98	41.88	89.38	3	25	92.25	5.08	78.16	88.35	6	49	91.57	4.93	37.98	88.99	4	32	90.43	4.48	28.55	94.63	2	39	95.54	2.03	18.07
ADIPOR2	84.98	6	54	66.19	24.26	78.85	86.47	7	47	62.76	27.56	91.51	86.68	7	40	67.28	27.8	79.74	89.33	4	30	72.65	22.65	66	91.03	3	32	74.24	13.85	82.43
ADK	87.31	8	78	75.44	16.96	58.53	85.33	8	42	74.47	17.84	70.98	91.88	7	43	87.96	8.14	39.2	79.54	8	50	58.07	19.33	87.64	87.95	8	45	70.18	16.97	56.16
ADM	50.98	30	98	14.78	22.67	94.11	46.87	28.5	98	16.98	23.61	97.71	54.83	33	95	22.05	21.08	77.98	54.74	25	78	19.49	20.97	84.3	92.72	9	35	79.07	27.49	88.21
ADM2	45.41	31	73	25.41	27.75	82.23	39.88	28	65	16.94	26.05	87.63	42.8	25	75	24.1	19.33	70.43	44.28	31	69	19.66	17.88	58.07	51.06	28	76	10.46	14.52	75.81
ADNP	94.65	2	19	80.92	11.68	56.24	94.32	3	20	77.09	16.67	89.43	95.83	2	9	85.45	9.01	50.82	94.86	2	13	75.83	19.14	68.88	93.18	3	82	70.9	16.06	82.91
ADNP2	89.74	4	30	63.23	17.09	91.17	89.97	5	29	60.49	28.33	94.72	84.05	10	83	64.31	16.62	95.63	85.97	5	73	56.89	21.83	91.34	86.27	7	45	65.5	17.63	80.87
ADO	87.76	7	45	58.35	25.58	96.62	84.64	6	55	52.75	31.05	93.6	86.97	6	30	59.96	22.85	90.69	90.03	7	26	60.39	19.34	98.49	89.56	4	58	63.89	18.22	96.13
ADORA1	51.52	14	70	2.37	2.3	32.57	52.94	13	64	1.48	0	55.82	50.66	16	61	0.85	0	21.52	53.66	15	65	3.48	4.64	29.1	56.14	15	66	8.79	15.55	56.42
ADORA2B	38.62	34	88	22.12	22.54	72.05	32.6	30.5	79	18.49	29.67	74.99	34.62	29	80	21.47	15.13	57.68	37.66	27	72	21.61	22.86	58.73	75.08	12	85	52.62	22.11	94.91
ADORA3	30.59	26	80	5.88	9.54	68.86	29.21	25	77	4.53	7.85	42.3	34.8	22	67	7.32	12.68	34.21	35.02	24	59	8.41	13.54	52.26	61.88	19	90	30.57	18.06	97.38
ADPGK	91.9	2	75	83.33	8.03	40.06	91	9	35	80.91	11.26	51.54	95.29	4	22	89.18	8.45	34.09	92.47	4	24	84.57	7.17	40.94	96.91	1	15	88.29	3.93	64.33
ADPRH	47.81	18.5	78	29.84	23.77	77.87	46.06	23	82	27.27	23.73	71.93	71.14	17	88	62.04	19.3	93.84	61.2	12	66	45.89	13.72	75.7	79.36	9	72	69.79	10.55	85.47
ADPRHL1	39.28	24	89	13.61	21.24	61.33	37.42	22	81	11.37	20.04	65.78	40.76	22	75	15.01	15.44	50.18	44.99	24	72	17.01	15.96	43.09	42.44	27	82	16.47	16.03	74.69
ADPRHL2	86.61	8	37	80.66	11.69	97.25	85.11	5	40	80.8	13.35	95.91	86.87	6	33	82.38	11.48	50.84	86.02	5	27	83.62	9.3	38.03	87.86	5	48	80.28	11.14	88.81
ADRA1A	29.6	15	58	0.46	0	23.74	29.63	14	66	0.86	0	43.05	30.25	16	61	0.59	0	31.2	29.03	15	62	0.67	0	22.4	28.63	17	76	1.26	0	47.71
ADRA1B	20.23	20.5	63	1.81	0	35.52	18.15	15.5	57	1.2	0	45.09	18.54	18	62	3.8	7.7	27.96	20.97	20	58	1.25	0	41.84	20.63	19	96	2.16	0	69.43
ADRA1D	30.69	22	65	1.58	0	28.48	32.05	22	70	1.13	0	43.85	29.85	22	54	0.59	0	27.19	29.61	20	57	1.24	0	32.79	27.8	21	67	2.97	0	67.14
ADRA2A	25.77	23	73	1.78	2	30.97	24.28	19.5	75	1.7	0	53.82	24.89	23	74	3	3.57	36.15	31.93	25	76	2.97	2.53	38.77	32.11	27	86	6.18	7.32	66.42
ADRA2B	44.45	21	74	7.48	12.91	68.14	39.94	25	64	13.06	22.84	78.7	41.05	25	68	10.88	17.21	75.26	43.52	23	73	12.33	18.81	70.41	45.99	21	87	17.2	29.7	98.86
ADRA2C	31.91	27	82	0.76	0	31.44	30.41	26.5	70	1.1	0	72.12	34.82	25	68	0.53	0	20.74	30.15	28	76	0.56	0	38.7	36.81	27	76	1.83	0	62.32
ADRB1	28.64	26	85	3.88	5.26	51.33	40.09	33	89	19.49	29.2	97.43	29.31	25.5	65	11.97	21.74	60.05	47.85	31	94	20.88	17.41	59.69	46.64	31	88	21.3	26.99	77.13
ADRB2	60.72	28.5	93	40.06	27.64	97.96	80.78	18.5	96	71.5	37.91	98.76	68.36	18	95	45.44	26.45	92.82	90.75	13	41	88.04	11.16	69.13	81.28	15	76	71.65	26.36	91.64
ADRB3	26.37	21	68	0.46	0	28.65	22.55	20	56	0.69	0	64.79	22.63	20	64	0.12	0	15.34	24.93	14	64	0.93	0	30.57	29.88	21	72	2.15	0	71.41
ADRBK1	76.2	18	92	85.19	27.27	92.91	78.32	15	78	82.27	31.37	92.01	76.81	17	85	93.28	2.81	75.61	75.71	17	64	91.31	13.09	73.87	84.22	13	65	81.72	16.58	99.24
ADRBK2	65.16	17	95	37.59	43.23	93.52	52.87	35	89	29.09	21.99	91.53	90.4	7	72	84.74	8.41	71.74	54.69	24	84	26.59	16.19	59.59	92.18	7	59	77.28	13.19	97.54
ADRM1	85.49	9	65	84.5	10.27	78.87	85.74	8	72	86.93	9.18	58.4	87	11	40	87.83	6.22	43.02	87.44	9	31	90.38	4.22	51.35	89.65	6	45	87.5	7.96	63.85
ADSL	96.7	2	20	81.53	7.14	53.16	93.68	5	34	77.31	12.11	65.17	93.51	6	22	69.78	18.09	55.92	92.74	7	23	67.12	14.31	54.94	93.13	4	22	71.39	11	53.15
ADSS	91.47	5	31	83.72	6.29	47.56	90.77	5	21	82.91	8.13	95.75	87.48	8	26	79.68	7.22	62.97	93.26	5	23	85.03	8.68	49.93	93.8	4	51	85.59	6.7	52.81
ADSSL1	49.2	22	76	16.97	17.54	45.34	48.24	17	70	13.62	21.85	91.38	46.56	19.5	72	7.48	10.22	25.1	48.82	17	67	17.47	13.12	48.34	52.79	17	73	21.58	15.23	67.55
AEBP1	59.15	21	87	33.99	32.9	90.85	56.87	25.5	91	29.8	50.27	98.32	69.18	24	81	55.99	37.14	96.18	47.46	33	80	30.17	21.13	64.23	32.94	23	75	11.64	18.73	48.82
AEBP2	89.97	6	52	75.27	10.98	96.06	88.93	7	31	72.35	16.78	85.64	86.17	9	41	73.96	10.95	52.58	91.26	5	49	67.69	12	86.21	86.4	6	60	61.05	15.47	92.49
AEN	78.37	10	63	72.04	12.66	65.62	72.21	9	66	62.51	20.45	96.49	77.91	12	76	72.63	15.04	81.12	73.9	11	66	57.26	17.19	72.74	57.59	26	85	58.5	32.76	84.23
AES	90.28	12	90	93.53	3.25	90.68	92.38	10	47	87.67	15.29	89.44	89.43	10	93	94.75	3.76	50.45	89.01	10	47	91.91	7.26	64.03	81.05	7	77	73.21	23.82	96.29
AFAP1	49.7	19	79	41.88	18.8	94.44	39.05	19	75	34.97	18.16	73.83	14.97	22	81	6.56	9.48	46.2	40.11	24	73	28.72	22.25	69.77	28.53	30	77	20.27	36.23	74.35
AFAP1L1	43.61	16	70	6.84	12.3	54.72	40.9	17.5	75	5.73	9.49	54.78	38.3	24	72	4.47	8	28.6	48.17	14	59	8.34	13.84	34.88	45.7	18	87	5.48	3.26	93.22
AFAP1L2	40.08	18	77	24.51	13.95	85.68	44.55	23	93	29.56	18.59	93.89	43.09	18	82	27.05	15.74	81.71	52.4	23	92	36.04	11.71	98.27	31.69	21	75	5.82	7.37	45.63
AFF1	96.15	3	14	71.93	18.99	84.32	95.17	3	16	62.77	22.57	84.42	93.47	4	58	75.25	19.68	66.23	96.44	1	8	69.09	22.74	74.73	94.39	4	22	65.75	18.45	95.14
AFF2	43.32	25	83	8.77	15	39.43	37.45	29	75	3.12	4.4	39.06	52.73	33	89	10.25	13.62	78.74	47.16	27	70	1.3	1.13	14.97	49.78	21	83	15.92	19.35	82.92
AFF3	50.79	26	89	23.97	17.4	75.02	36.82	31	85	11.81	19.9	68.18	91.95	6	97	75.2	16.23	97.31	44.13	32	90	18.45	23.59	63.22	56.85	21	84	28.35	12.44	64.37
AFF4	92.57	6	26	70.71	19.84	82.35	92.32	5	25	68.04	22.13	75.2	93.44	6	19	77.57	14.86	68.91	94.2	4	14	70.14	17.15	81.2	91.18	7	63	73.2	19.05	86.2
AFG3L2	94.36	3	43	62.26	9.01	80.79	93.16	6	46	60.68	19.97	79.91	93.97	7	30	66.83	10.56	62.61	94.34	3	72	57.41	11.13	73.36	94.78	4	20	60.8	13.97	97.2
AFM	21.72	27	69	0.66	0	57.16	22.14	28	71	1.09	0	50.34	23.07	27.5	63	0.29	0	16.76	24.58	30	69	0.42	0	22.21	26.56	28	65	0.8	0	49.07
AFMID	32.71	27	70	29.2	20.42	74.11	29.19	22	65	23.89	22.15	90.24	35.78	29	72	41	19.51	94.86	28.71	24	68	28.99	10	81.99	44.28	24	73	52.48	14.43	95.04
AFP	34.09	22	65	0.67	0	56.72	30.86	22	61	1.24	0	46.11	32.03	27	62	0.57	0	19.88	31.93	23	62	0.6	0	42.6	37.61	25	68	0.99	0	33.14
AFTPH	93.61	2	13	79.88	8.32	81.12	93.45	3	12	77.08	13.02	73.06	96.9	2	10	89.79	5.71	31.57	93.16	2	10	76.32	12.06	66.88	95.19	2	29	86.05	7.18	43.06
AGA	90.02	5	37	72.06	11.88	95.01	88.72	7.5	42	72.92	14.77	94.23	87.98	7	32	67.58	10.59	73.83	86.85	4	81	68.21	10.6	92.04	89.37	6	37	68.25	10.73	76.54
AGAP1	45.51	24.5	90	15.27	18.47	78.77	61.01	29	94	20.45	27.66	84.21	28.95	21	66	2.93	3.61	40.28	64.54	38	95	31.02	34.95	75.27	30.45	24	66	3.91	5.6	39.54
AGAP11	26.52	27.5	70	0.31	0	13.35	34.57	33	70	0.74	0	37.66	27.6	33.5	66	0.34	0	13.82	27.77	29	59	0.46	0	16.14	22.34	18	64	0.96	0	25.18
AGAP2	63.67	13	69	71.64	19.83	94.78	65	11	60	62.03	39.79	95.95	56.36	14	71	52.47	31.41	87.07	64.88	15	67	71.69	22.38	77.28	53.27	18	74	34.69	18.92	74.18
AGAP3	75.03	7.5	70	37.01	19.58	84.37	73.91	10	54	31.89	20.35	84.9	61.06	20	77	30.17	15.74	80.88	80.11	6	24	45.62	15.03	69.25	87.65	5	56	64.88	19.13	78.64
AGAP4	67.89	15	90	13.78	22.2	44.53	65.63	18	87	12.72	19.12	40.65	69.91	13	78	14.08	20.11	36.68	67.24	12	76	16.32	20.67	40.26	59.25	17	93	22.27	20.38	83.74
AGBL1	25.29	23	64	0.63	0	45.4	25.84	21	89	1.53	0	37.74	27.47	24	77	0.35	0	22.84	22.76	19	67	1.5	0	36.09	30.94	22	86	0.99	0	34.15
AGBL2	54.03	21	84	27	13.06	55.41	51.21	19	81	24.53	15.76	65.21	54.65	24	84	31.78	17.99	63.11	46.32	18	67	29.07	12.53	65.12	29.99	19	95	10.5	13.53	40.35
AGBL3	53.27	19	81	20.79	14.06	53.83	54.11	23	89	20.84	13.98	61.04	51.39	20	85	23.44	9.48	50.13	50.89	19	73	22.73	8.42	45.47	21.57	31	63	12.06	11.27	55.82
AGBL4	29.04	26	95	1.17	0.87	29.07	26.76	24	94	2.53	3.27	37.81	31.63	30	91	4.99	8.22	39.2	22.83	18	65	1.05	0.64	19.07	26.75	23	64	1.49	0	43.89
AGBL5	58.03	14	71	50.03	12.19	75.11	58.55	12.5	79	44.63	17.28	80.24	56.94	14	82	49.33	9.2	75.27	55.58	15	70	47.03	8.37	71.27	48.79	18	78	39.68	7.98	71.45
AGER	55.2	17.5	79	28.27	24.45	67.61	48.12	33	81	21.24	21.11	75.36	49.99	29	78	27.42	17.8	68.79	46.78	27	71	28.12	19.31	53.99	58.66	17	83	28.63	18.41	57.94
AGFG1	90.18	6	19	67.16	17.96	77.67	90.19	6	19	67	20.84	92.01	91.59	4	25	76.51	10.22	80.41	89.21	5	25	61.15	17.28	80.05	94.17	3	22	80.42	12.07	76.63
AGFG2	75.82	14	84	60.05	17.8	89.16	74.09	13.5	84	54.73	27.4	89.12	57.62	17	83	39.93	16.28	82.74	69.44	11	62	55.32	18.36	87.35	52.29	15	72	23.51	15.98	80.69
AGGF1	88.28	6	44	72.02	10.13	63.58	86.83	8.5	38	70.1	11.79	74.19	87.72	6	71	68.97	11.63	51.46	87.92	5	34	69.55	12.08	65.29	86.99	7	44	61.05	22.26	97.85
AGK	83.44	7	33	52.23	9.29	71.62	85.06	7	34	52.68	16.02	84.86	80.42	6	42	47.63	8.83	74.3	89.93	3	23	64.46	12.4	60.47	77.35	6	49	43.28	10.66	67.92
AGL	90.85	6	48	56.2	13.63	81.67	88.22	8	42	55.26	13.78	83.46	89.21	8.5	26	60.35	11.37	75.33	91.99	5	27	54.59	14.96	68.62	79.09	12	78	36.33	15.07	81.14
AGMAT	70.12	10	54	55.56	16.98	86.8	60.94	13	80	37.74	28.91	83.7	61.76	13	80	45.83	14.15	69.76	52.33	14	73	25.54	13.38	68.34	43.72	18	80	13.2	15.76	93.32
AGPAT1	79.6	8	81	28.64	15.16	52.61	75.04	18.5	83	23.57	17.83	52.11	78.2	17	87	27.63	11.51	47.74	80.81	7	83	30.88	9.34	52.55	83.63	5	45	29.44	12.48	60.89
AGPAT2	68.3	12	63	57.92	25.06	92.18	68.79	12	73	66.76	23.16	97.08	71.84	14	56	68.76	12.79	83.3	71.68	9	59	70.32	14.93	95.23	85.43	5	41	77.74	19.3	98.11
AGPAT3	83.09	8	79	62.44	32.58	87.25	81.4	7	66	52.69	34.33	81.9	77.53	9	78	56.5	19.66	86.57	72.6	11	72	48.74	24.65	77.37	91.57	4	20	69.47	15.07	93.12
AGPAT4	66.56	19	92	38.96	13.85	83.9	75.58	20.5	84	36.88	25.26	85.07	52.47	29	93	28.72	13.55	50.81	76.81	15	72	62.45	27.94	92.6	73.52	11	83	54.33	12.62	77.55
AGPAT5	82.23	14	76	60.68	16.45	92.15	77.13	16	84	60.2	21.44	92.19	91.17	7	61	81.4	12.28	60.39	82.62	12	54	53.12	18.82	82.31	80.8	11	95	52.72	18.38	82.45
AGPAT6	87.54	8	34	66.61	16.84	87.73	86.98	7	54	62.48	21.33	79.15	89.92	7	36	73.86	11.78	67.83	86.89	5	22	69.1	9.41	63.33	90.08	6	53	77.87	7.77	64.49
AGPAT9	70.05	18	99	39.72	18.39	88.54	55.03	28.5	98	34.07	27.66	98.9	24.61	38	92	16.07	21.66	78.32	50.79	50	92	26.3	25.05	89.65	89.59	6	83	77.21	12.86	98.87
AGPS	81.08	11	43	62.36	17.02	76.41	79.95	11	50	60.16	14.84	82.95	71.98	13	85	55.92	16.34	74.78	84.66	8	43	58.45	13.68	83.87	85.15	6	58	66.99	15.38	88.73
AGR2	26.51	22	77	2.04	0	96.8	25.25	24	63	4.13	0	92.55	28.31	21	61	3.71	5.11	42.31	26.64	20	53	1.56	0	55.05	26.78	25	64	1.38	0	36.93
AGR3	15.39	18.5	95	2.1	0	98.31	13.64	18	53	4.46	0	93.28	14.29	17	58	0.37	0	33.48	13.31	16	42	2.06	0	60.21	15.78	18	81	1.11	0	43.14
AGRN	57.87	12.5	74	23.51	33.88	77.39	60.35	12	74	20.97	33.6	90.13	65.12	11	66	34.72	27.39	98.34	59.15	8	64	26.73	27.37	72.55	67.26	18	84	36.83	26.77	96.52
AGRP	29.74	26	69	16.63	28.85	63.51	28.42	25	74	13.68	26.22	73.29	28.02	24	75	17.06	25.99	87.73	30.31	26	67	14.93	24.37	52.44	31.41	29	75	21.1	30.59	82.42
AGT	43.25	17	69	1.2	0	42.96	40.4	14	71	1.71	0	65.04	42.82	17.5	72	0.5	0	22.81	45.72	17	66	0.83	0	24.2	46.42	14	71	1.18	0	40.8
AGTPBP1	90.14	5	27	76.71	11.82	95.08	92.03	5	28	76.61	17.58	77.95	84.43	6	33	71.62	10.92	57.91	94.11	4	24	82.87	12.7	92.03	93.87	6	36	83.76	19.97	83.65
AGTR1	34.86	17	82	0.5	0	27.22	31.4	25	78	0.9	0	67.45	34.32	22.5	68	0.2	0	19.28	38.11	17	81	1.08	0	40.85	39.33	15	81	1.54	0	37.99
AGTR2	34.38	21	66	0.11	0	20.34	32.21	23	69	1.72	0	90.18	35.26	22	74	0.79	0	33.57	37.49	22	61	0.16	0	16.26	40.65	19	78	0.19	0	34.71
AGTRAP	73.24	13	78	66.29	20.52	97.66	74.69	20	86	72.46	29.11	86.13	63.17	18	74	56.33	12.91	71.88	86.59	9	56	88.83	10.22	65.67	94.13	5	40	92.83	6.34	60.8
AGXT	22.91	20.5	61	0.6	0	36.9	25.73	22	66	0.79	0	78.33	23.58	24	66	0.25	0	16.7	25.58	25	62	0.85	0	26.78	24.06	18	69	1.12	0	46.57
AGXT2	24.21	22	63	0.65	0	44.92	16.96	18	61	1.5	0	44.77	25.49	21	70	0.45	0	21.53	24.97	22	58	0.93	0	36.23	26.49	24	88	2.24	3.11	40.11
AHCTF1	86.89	7	45	61.28	26.98	92.35	86.65	8	31	60.01	31.28	93.16	81.6	12	42	65.19	12.08	64.65	83	5	42	53.57	14.09	82.44	79.74	8	49	58.64	28.73	97.39
AHCY	80.44	12.5	59	70.45	22.18	88.32	75.3	15	73	61.93	24.64	97.64	83.36	12	42	78.52	18.59	80.51	75.62	12	49	58.42	18.3	92.5	85.14	6	51	78.47	11.35	61.56
AHCYL1	89.91	7	48	73.8	22.45	97.26	84.97	18	59	70.82	22.45	88.54	91.82	5	43	81.66	12.78	79.5	90.34	8	32	76.6	15.35	58.71	95.45	2	21	84.25	9.73	68.89
AHCYL2	74.23	10	73	47.81	19.69	95.13	67.13	20	79	40.23	17.41	76.88	68.44	11.5	63	44.03	10.87	81.32	69.42	11	57	42.67	16.28	64.92	76.89	8	80	47.38	21.2	81.86
AHDC1	60.51	12.5	76	39.2	34.74	83.04	57.39	17	73	34.42	35.8	86.55	52.51	22	91	41.61	24.35	84.66	58.89	14	79	54.18	41.05	87.17	48.91	21	91	30.87	20.74	80.69
AHI1	72.9	20	92	43.13	17.42	95.73	68.1	15.5	91	50.98	21.85	91.9	71.91	14	94	41.19	11.98	67	71.75	14	50	46.04	18.95	94.12	58.13	20	91	30.95	12.82	72.18
AHNAK	94.23	6	36	90.61	9.17	80.7	96.99	3	26	83.83	22.92	87.38	88.97	12	79	84.61	22.51	88.57	97.15	3	16	87.74	15.7	92.24	98.26	1	10	88.14	4.46	81.17
AHNAK2	25.92	22	72	2.44	1.25	48.38	25.04	23	64	2.33	0.55	77.55	39.08	28	96	24.02	21.73	68.45	28.15	23	56	2.86	5.34	21.72	32.56	23	63	9.47	13.74	44.39
AHR	85.52	8	45	71.76	17.9	90.19	79.03	13	97	67.6	23.75	97.45	69.6	19	91	57.3	25.14	93.95	78.63	16	88	48.6	21.88	95.2	94.62	4	46	89.87	10.23	48.62
AHRR	58.92	32	96	29.9	48.21	90.89	45.56	30	94	22.45	32.52	86.33	45.92	26	94	20.24	21.89	88.85	58.83	19	79	22.95	15.18	82.93	63.25	37	98	26.47	30.18	96.57
AHSA1	92.94	6	26	87.34	8.41	40.57	90.43	8	46	87.51	10.6	52.48	92.57	6.5	25	85.49	14.28	54.1	93.28	4	25	90.23	5.23	24.47	92.13	3	44	82.99	11.16	49.73
AHSA2	92.43	5	73	66.49	43.21	87.31	93.05	5	41	59.3	33.37	95.07	93.81	4.5	47	72.63	29.43	90.45	92.92	5	22	69	38	95.97	86.4	7	69	58.86	23.57	88.86
AHSG	29.92	24	83	0.94	0	29.2	29.29	21	89	1.12	0	34.74	26.5	21	66	0.74	0	34.63	29.22	29	67	0.98	0	26.52	30.51	22	88	1.26	0	52.24
AHSP	39.35	25	96	2.93	0	85.65	35.85	30	78	3.5	0	76.34	41.08	35	96	3.91	0	86.15	37.11	21	89	6.01	0	86.35	56.21	14	91	8.07	0	99.75
AICDA	19.36	22	71	7.9	6.4	90.36	20.69	22	93	3.51	1.91	53.76	48.91	57	99	33.69	43.41	99.52	18.35	20	50	1.24	0	26.88	25.11	25	87	11.62	16.42	64.93
AIDA	97.76	2	12	51.99	30.11	90.39	97.05	3	16	44.07	35.17	89.99	98.24	2	15	64.24	19.44	66.65	96.71	3	13	47.05	17.62	80.65	95.64	2	17	47.98	21.77	85.65
AIF1	76.35	23	92	32.35	18.23	87.4	78.59	21	90	31.54	25.95	80.29	45.05	48	90	24.92	22.86	89.98	50.24	63	92	28.16	25.01	94	98.8	1	63	89.9	11.11	49.2
AIF1L	44.05	18	83	11.18	19.52	53.82	35.45	15	68	5.13	6.82	66.16	36	25	72	3.67	5.47	27.16	40.89	18	63	3.18	3.74	26.78	40.58	18	89	2.46	1.93	57.18
AIFM1	80.89	11	85	73.32	14.84	71.23	77.19	11.5	83	67.83	17.19	90.31	78.2	12	68	66.59	19.99	93.64	77.27	11	57	68.9	10.46	44.24	79.5	8	82	66.86	10.48	92.17
AIFM2	60.66	10.5	74	34.51	13.92	69.18	59.54	12.5	70	36.84	16.07	71.24	64.09	12.5	77	42.87	15.39	80.13	64.31	11	64	42.27	10.96	75.42	49.45	19	82	42.24	36.4	92.88
AIFM3	41.08	24	64	6.33	10.54	33.58	34.53	25	65	4.34	7.31	78.63	40.24	24.5	71	17.59	17.64	47.59	42	20	64	13.45	18.58	32.74	58.82	21	79	40.15	29.46	79.13
AIG1	68.41	13	88	36.55	10.5	67.63	63.27	15	84	30.73	13.68	68.84	66.58	19	90	37.63	11.19	73.07	66.28	11	70	31.37	9.53	60.78	67.24	13	89	37.47	11.19	83.36
AIM1	95.11	3	25	83.81	10.08	78.32	94.39	5	29	83.24	16.01	62.92	93.43	5	63	83.64	10.11	67.95	90.47	4	45	65.71	21.58	91.89	94.99	3	23	75.62	16.07	96.48
AIM1L	49.2	19	79	25.88	14.63	67.13	44.22	26.5	81	26.14	18.2	76.8	48.93	20	78	25.14	17.75	67.4	47.03	26	74	22.48	15.87	56	55.32	17	83	12.78	17.8	48.84
AIM2	73.76	21	95	48.44	30.72	94.65	61.52	23.5	90	46.02	33.53	97.84	91.78	8	85	77.84	31.38	90.4	51.93	20	71	23.4	18.84	83.75	77.26	18	86	51.11	25.45	96.65
AIMP1	94.93	2	28	84.75	7.35	31.14	92.78	4	32	80.62	10.42	42.71	94	3	22	82.74	5.31	38.83	93.26	2	13	77.93	6.5	53.26	93.7	2	14	80.25	7.85	42.25
AIMP2	87.17	7	49	54.88	16.83	92.92	84.23	10	85	58.21	24.41	95.02	87.27	7	43	55.07	19.37	92.44	87.34	9	27	58.14	18.48	90.29	90.36	3	20	62.36	16.37	69.68
AIP	93.57	4	38	95.82	1.62	98.92	92.92	4	20	95.65	1.91	48.07	92.46	4	25	93.87	2.89	22.32	90.6	5	61	95.41	2.12	19.59	90.17	4	93	89.72	4.99	46.71
AIPL1	39.67	18	70	0.54	0	32.27	36.01	26.5	80	1.12	0	58.63	39.67	24	74	0.32	0	14.39	37.9	19	64	0.86	0	31.09	42.44	16	78	1.18	0	52.74
AIRE	41.49	22.5	65	18.97	26.55	91.45	37.41	24	76	6.58	9.31	90.2	37.17	23	66	15.46	20.31	69.2	35.77	24	63	2.17	1.92	38.91	33.04	24	88	5.36	8.49	38.52
AJAP1	27.47	23	66	3.29	3.88	40.81	24.92	23	65	2.65	1.41	51.35	23.93	27	69	0.46	0	25.01	23.44	22	56	1.19	0.19	21.29	26.18	25	62	2.25	0.36	38.28
AK1	78.08	16	80	37.39	29.9	86.97	81.78	10	88	32.86	26.19	85.99	68.66	13	86	23.92	16.17	50.23	81.05	9	53	45.3	27.36	85.92	49.37	28	83	16.65	16.43	62.96
AK2	89.67	7	45	81.58	11.27	55.93	87.59	7	47	76.33	16.35	97.96	89.16	6	35	82.44	9.17	58.9	88.95	8	36	84.2	9.4	30.74	91.15	6	65	82.15	8.17	48.39
AK3	93.75	4	33	81.15	9.69	70.16	93.23	7	41	80.87	8.92	88.93	92.03	6	33	76.5	11.84	61.61	93.34	4	44	78.41	8.86	41.7	89.06	7	47	54.02	17.5	93.27
AK4	53.43	38.5	98	18.77	30.97	91.5	49.4	29	96	17.78	31.67	95.21	47.92	23.5	96	14.93	18.3	91.15	57.34	33	94	12.93	20.38	82.59	74	20	94	45.38	38.2	97.27
AK5	65.78	34	91	38.02	29.82	89.85	56.21	37	96	19.8	29.86	82.28	34.28	29	89	6.03	9.38	30.24	60.79	36	89	30.36	35.14	84.57	31.26	28	65	11.66	16.07	51.57
AK7	43.95	19	74	6.73	10.85	43.26	38.29	24	70	5.55	9.08	56.77	40.77	27.5	70	9.39	16.53	37.5	41.39	18	71	3.69	5.18	33.77	50.75	19	88	2.85	2.85	44.75
AKAP1	86.22	8	50	64.24	14.2	86.74	83.66	8.5	81	56.93	19.84	87.45	85.46	8	63	62.25	9.42	85.75	79.54	9	48	46.49	9.67	86.45	78.58	9	72	44.4	14.39	75.5
AKAP10	84.64	12	45	73.29	12.39	75.55	85.46	10	36	73.02	13.7	84.41	86.84	8	42	72.84	10.68	56.57	86.62	7	32	72.58	9.4	79.89	84.01	7	69	73	16	75.6
AKAP11	90.56	5	61	70.77	23.62	94.34	85.74	17.5	89	62.97	23.37	93.37	91.43	7	40	77.21	16.23	79.86	89	6	52	59.01	23.92	83.15	87.79	7	69	56.97	20.65	91.62
AKAP12	42.46	28	98	15.26	18.08	73.37	31.66	22	85	8.9	13.83	86.82	44.07	36.5	98	17.12	19.27	90.89	35.22	35	86	12.32	17.16	59.91	45.2	39	96	14.62	19.81	99.04
AKAP13	90.25	7.5	38	82.53	13.69	58.69	93.17	5	41	84.57	12.54	50.77	92.38	6	22	85.18	8.48	51.34	94.96	4	17	88.52	6.62	49.61	94.55	5	41	83.15	14.18	68.97
AKAP14	26.29	20.5	71	8.57	15.63	50.77	27.48	18	71	7.3	13.7	60.52	25.63	24.5	72	8.74	14.96	39.96	26.66	17	61	9.37	15.56	43.14	25.12	22	74	6.88	13.16	50.5
AKAP17A	95.8	3	18	85.66	16.71	71.52	95.04	4	23	81.4	21	80.85	95.37	2	23	88.92	8.61	79.48	97.13	2	8	84.56	13.91	87	94.09	3	16	77.96	15.46	97.49
AKAP3	24.7	12.5	76	21.16	18.43	72.7	21.67	13	56	13.74	23.83	46.35	22.57	15	66	22.45	14.6	44.47	18.2	11	55	15.76	14.44	42.75	17.47	10	55	10.57	16.29	60.86
AKAP4	31.79	23	67	0.11	0	14.59	33.62	21	63	0.41	0	31.62	31.58	20.5	70	0.09	0	6.16	30.52	20	57	0.19	0	18.6	30.03	23	70	0.33	0	25.12
AKAP5	36.36	31	85	24.81	16.37	69.05	56.16	25.5	86	36	18.21	88.06	42.25	33	89	28.19	15.65	77.23	76.83	11	43	57.17	31.76	95.7	22.13	23	63	11.75	17.27	70.4
AKAP6	38.28	18	71	10.73	15.19	46.77	35.92	21	78	6.34	11.22	39.85	43.51	20	75	21.37	18.69	59.54	40.11	20	63	1.93	2.18	23.37	39.88	20	75	2.75	2.78	40.57
AKAP7	85.26	12	88	47.58	14.61	84.97	83.03	10.5	55	44.33	15.56	86.23	76.43	17	70	37.93	9.99	72.97	87.6	7	26	47.97	10.31	62.19	75.83	15	87	38.48	16.91	73.63
AKAP8	88.86	4	24	79.48	12.49	51.84	90.52	5.5	27	77.48	15.65	95.95	89.27	6	36	83.26	9.76	53.78	88.6	6	29	77.96	11.22	75.18	85.99	5	42	75.79	11.39	94.2
AKAP8L	77.91	10.5	94	73.06	22.69	95.13	72.81	17.5	94	73.33	26.49	97.21	77.92	15	71	80.87	11.89	74.51	76.28	13	92	73.19	24	95.38	78.94	8	92	70.35	13.96	92.26
AKAP9	89.44	8	46	67.52	23.22	94.92	89.79	7	27	71.95	22.47	72.03	90.34	6	35	69	17.16	70.41	91.41	5	15	66.11	13.4	71.69	86.61	8	42	58.61	23.04	91.52
AKIRIN1	93.3	3	27	93.49	2.89	31.79	93.2	3	18	92.09	3.92	42.05	90.11	5	32	93.14	3.05	41.87	92.84	4	17	89	5.03	50.23	91.43	4	46	90.4	5.46	31.9
AKIRIN2	87.72	6	44	86.3	6.44	79.94	88.78	8	26	86.98	7.65	83.36	91.31	4	79	92.45	2.98	35.43	88.08	5	36	87.59	6.66	36.8	95.26	3	14	90.93	7.99	45.17
AKNA	94.66	5	57	87	17.13	79.4	97.35	2	23	85.28	20.77	77.25	95.62	4	16	83.81	24.7	78.69	97.76	2	14	94.19	7.49	31.72	91.48	6	79	72.12	29.94	97.99
AKNAD1	24.64	27	74	1.47	1.17	35.49	24.64	23	70	1.13	0	25.36	22.78	25	63	0.73	0	21.68	24.59	24	71	1.48	1.76	22.81	29.98	25	68	2.5	2.65	82.12
AKR1A1	89.96	7	42	82.95	10.87	49.55	87.33	9	41	80.17	15.99	98.09	92.86	5	31	88.07	6.25	39.06	89.62	5	27	81.09	12.72	37.3	95.22	3	26	89.17	5.4	40.87
AKR1B1	94.26	3	17	84.92	7.83	40.23	94.56	4	15	85.07	9.61	58.7	94.4	4	17	85.14	7.48	58.72	93.94	4	12	87.07	8.97	29.85	92.16	4	25	77.61	19.74	60.12
AKR1B10	35.84	21.5	75	0.79	0	46.9	37.21	16	68	3.54	0	92.8	35.09	18	68	0.54	0	42.02	38.33	18	59	0.82	0	26.75	31.46	25	76	2.3	0	60.3
AKR1C1	60.69	13	90	9.2	15.2	53.06	54.48	21	84	2.87	3.66	35.46	49.43	23	75	1.34	0.84	54.44	67	12	66	2.08	3.41	20.61	67.73	16	91	22.49	23.83	95.93
AKR1C2	47.42	20	89	4.41	6.93	40.71	36.55	39	86	2.27	1.17	42.69	26.47	26	66	0.67	0.11	33.86	54.05	20	76	1.75	2.53	33.76	56.32	26	97	15.65	10.41	89.34
AKR1C3	60.58	26	92	22.48	13.21	64.9	56.02	44	98	15.96	22.13	71.03	20.96	29	90	4.71	8.36	32.1	89.06	11	91	61.16	32.23	89.65	58.49	28	97	25.02	21.89	89.37
AKR1C4	25.41	22.5	62	8.62	14.81	44.02	24.63	23.5	62	3.22	3.81	34.12	22.24	24	60	0.36	0	14.01	32.01	14	56	10.15	19.02	39.36	26.65	25	69	2.79	3.29	40.82
AKR1D1	21.51	21.5	59	1.17	0	44.27	19.78	23	76	1.88	0	71.03	24.36	18	86	1.72	0	27.91	23.24	20	54	1.4	0	26.53	25.62	18	67	4.97	6.39	59.75
AKR1E2	42.64	19	76	27.88	20.44	81.38	34.43	19	74	12.66	24.04	50.38	31.72	21	71	7.66	13.94	41.28	31.86	18	74	12.37	19.49	47.29	37.06	21	85	21.65	13.78	61.11
AKR7A2	86.26	6	53	77.14	15.25	95.29	83.69	12.5	69	74.17	19.88	97.64	85.64	9	46	74.97	13.93	66.22	89.99	4	30	83.7	12.78	71.61	87.32	8	42	65.95	25.16	94.39
AKR7A3	65.52	10	72	17.11	26.35	84.82	60.21	16	71	14.52	25.39	79.9	63.68	15	70	18.08	17.99	38.8	66.68	8	67	19.38	18.03	45.59	68.16	9	78	16.07	18.65	43.77
AKT1	77.98	12	85	59.49	45.49	86.97	79.02	13	79	58.31	48.08	93.66	78.45	12	69	66.73	11.26	76.78	81.17	9	69	72.2	31.25	74.65	85.39	6	79	66.18	25	90.55
AKT1S1	47.45	32.5	76	44.64	19.44	76.3	49.41	22	80	36.54	30.33	86.57	50.02	19	81	46.43	21.8	81.9	41.13	31	65	44.34	20.79	67.38	63.54	13	91	56.34	17.73	85.01
AKT2	83.31	9.5	52	64.33	28.32	84.62	83.68	7.5	45	51.89	45.22	88.27	86.35	7	61	72.13	18.79	87.26	84.66	7	32	66.64	32.69	71.45	83.23	6	73	59.86	12.17	81.59
AKT3	86.02	7	36	59.33	18.33	93.42	82.5	9.5	75	55.36	23	87.04	77.31	14.5	86	48.82	11.49	81.8	86.34	7	33	56.55	21.67	95.34	78.76	14	79	50.91	21.63	83.81
AKTIP	89.6	9	77	64.03	19.8	92.16	89.04	8	56	65.77	20.21	92.71	73.25	9	63	40.06	8.16	61.45	84.06	7	85	54.31	12.52	83.41	67.11	11	68	35.49	10.78	71.16
ALAD	81.04	7.5	76	64.26	16.29	86.29	80.05	10	65	54.25	17.98	85.71	77.44	11	65	62.91	16.65	53.35	81.64	8	35	65.44	21.8	77.84	80.85	12	88	59.08	29.06	86.45
ALAS1	80.96	13.5	92	75.54	24.31	91.71	76.15	14	90	77.57	18.65	95.45	77.45	13	89	73.06	23.63	97.34	83.27	10	63	78.89	12.72	65.41	88.1	6	79	86.42	9.87	37.82
ALAS2	34.67	20	62	12.08	20.37	94.54	29.5	28	65	10.02	16.8	95.31	34.6	21	77	19.61	17.59	95.98	38.5	16	60	15.01	20.41	97.66	35	19	72	14.58	17.05	99.83
ALB	21.11	24	83	4.84	8.09	79.19	21.5	20	53	4.55	6	76.18	22.44	18	53	6.25	11.02	39.81	21.73	21	45	2.89	3.41	42.53	20.02	23	62	1.59	0	37.71
ALCAM	77.05	10	96	40.14	14.97	84.22	70	16	89	35.63	17.9	81.7	91.09	5	26	67.1	14.31	81.35	63.99	15	76	25.82	17.31	69.82	92.42	8	30	72.71	22.42	61.94
ALDH16A1	73.12	11	80	60.73	19.29	81.48	70.57	14	86	54.12	23.91	92.46	79.92	8.5	75	75.59	21.36	67.03	71.54	8	73	62.63	20.58	91.32	76.86	7	71	59.23	28.02	88.84
ALDH18A1	84.38	8	80	78.75	11.41	88.78	79.42	17	68	75.89	16.09	95.93	83.69	12.5	47	80.05	15.62	63.57	82.85	11	86	75.71	10.63	57.67	58.49	11	82	38.91	14.4	78.91
ALDH1A1	20.18	24	80	6.48	9.35	80.12	23.66	25	91	10.12	12.62	94.58	29	29	74	14.07	23.22	57.69	21.73	24	62	11.53	18.74	73.62	84.91	15	85	82.67	20.58	99.39
ALDH1A2	24.42	20	64	3.38	4.76	60.46	29.11	22	74	3.73	4.67	45.24	26.24	18	58	1.39	0.59	20.53	21.93	17	72	6.16	8.37	43.33	42.56	40	96	28.98	18.92	93.48
ALDH1A3	16.58	21	74	1.98	0	45.02	14.36	19	66	1.61	0	71.66	16.76	19	74	4.05	5.85	26.4	16.24	18	81	2.2	0	39.85	18.82	21	69	3.41	4.71	55.97
ALDH1B1	59.9	29	96	44.74	19.25	86.07	67.45	46	94	40.61	28.39	91.76	58.72	38	96	41.78	23.5	92.12	59.97	27	87	47.1	12.41	86.99	55.51	19	91	33.1	14.82	84.52
ALDH1L1	54.54	14	75	0.74	0.21	15.2	53	15	76	1.64	0.81	58.27	52.68	18.5	73	1.94	0.49	57.54	55.99	17	75	0.84	0.19	25.58	58	11	75	1.06	0	36.86
ALDH1L2	24.15	23	81	10.54	16.01	50.64	23.55	18.5	60	6.94	10.67	54.68	28.31	22	97	22.77	28.78	83.84	24.28	21	60	5.69	9.12	27.19	26.77	23	78	15.92	15.12	76.27
ALDH2	65.86	19	86	22.73	17.13	82.71	62.26	21	80	24	28.5	98.3	83.8	13	44	55.44	22.8	89.6	64.17	20	81	30.53	29.17	93.8	98.33	1	23	89.38	6.32	99.54
ALDH3A1	28.62	27	67	1.46	0	31.43	27.04	24	76	2.98	0	73.68	25.64	27	65	2.85	4.04	31.45	26.71	27	66	4.41	8.22	27.2	28.04	29	67	4.28	4.39	57.49
ALDH3A2	81.92	5	76	55.48	12.97	83.65	80.36	6.5	50	51.7	13.29	90.96	78.42	9	68	47.55	16.35	69.21	82.38	9	36	60.92	8.11	70.08	86.65	6	49	68.82	13.33	92.96
ALDH3B1	52.81	15.5	70	9.64	15.23	59.06	50.52	20	69	7.93	12.16	84.31	51.89	19	72	17.92	15.8	72.73	57.75	12	60	26.14	17.92	75.88	86.09	8	82	72.24	22.52	94.61
ALDH3B2	30.14	18	84	1.38	0	72.07	30.48	18	74	1.7	0	82.74	31.86	18	63	4.24	5.02	40.71	31.04	18	63	1.16	0	31.54	33.95	19	84	5.27	8.62	38.96
ALDH4A1	42.59	25	70	21.01	20.5	50.76	43.73	22.5	68	16.93	27.57	69.75	45.5	25	64	28.61	14.97	76.83	43.44	26	67	28.11	10.96	57.41	49.51	25	68	33.53	12.99	80.65
ALDH5A1	71.29	23	93	41.99	19.78	81.96	62.43	35	93	37.63	21.36	80.16	81.62	15.5	95	55.53	20.54	88.64	66.28	16	85	39.46	16.45	61.59	24.68	20	83	12.96	19.06	74.68
ALDH6A1	68.55	10.5	89	46.66	11.91	77.73	64.2	16	83	37.97	16.83	90.66	68.24	16	81	41.33	13.29	72.93	66.97	12	74	42.03	10.49	76.04	68.13	13	85	34.07	15.14	78.69
ALDH7A1	49.38	18	84	15.04	18.94	59.34	42.31	18	72	9.6	15.31	73.3	51.24	26	87	18.56	14.24	68.59	38.83	24	70	6.66	10.74	39.59	40.62	23	82	12.36	16.4	51.74
ALDH8A1	58.71	16.5	87	21.95	18.17	71.8	53.51	19	81	17.76	27.71	59.75	42.54	23	78	16.68	13.52	40.53	54.18	20	89	19.51	23.15	42.95	43.43	19	81	15.1	17.5	50.64
ALDH9A1	94.87	3	29	83.07	6.64	51.34	93.18	7	48	83.58	9.41	74.46	94.48	4	25	84.07	9.62	49.43	95.45	2	39	84.27	6.82	37.45	94.39	4	34	82.45	8.44	52.82
ALDOA	98.58	2	19	97.33	1.61	24.8	97.97	2	13	96.95	2.39	17.15	96.91	3	22	95.64	3.22	19.44	97.91	1	19	96.6	2.15	12.18	99.72	0	7	97.96	1.14	18.06
ALDOB	47.45	28.5	85	6.95	13.17	38.24	41.47	43	80	5.38	8.59	49.16	48.12	32	80	8.98	15.46	34.19	52.42	15	80	6.77	13.13	30.96	57.49	14	81	5.01	7.94	42
ALDOC	81.08	12.5	84	72.51	16.88	98.92	77.78	12	63	67.37	22.78	98.68	74.9	11.5	82	62.22	29.5	99	79.43	9	80	69.61	18.24	98.88	70.09	8	93	42.39	11.18	99.08
ALG1	61.61	11.5	81	42.71	9.77	65.98	57.18	15	77	42.67	17.31	82.63	53.88	18	82	40.74	10.51	81.01	57.51	10	74	50.05	13.98	67.81	56.33	20	81	40.11	12.82	67.67
ALG10	58.27	20	84	30.69	17.67	63.02	56.5	23	89	26.5	17.74	59.34	53.7	25	86	31.42	11.57	59.35	60.97	15	72	29.3	16.16	59.88	51.7	14	83	27.4	10.92	59.7
ALG10B	66.95	9	65	30.73	20.13	63.22	63.06	10.5	71	24.23	26.7	58.32	63.08	13	82	31.83	13.04	72.59	66.07	11	73	31.88	16.22	58.5	62.08	11	82	30.12	9.79	58.63
ALG12	49.92	28	74	47.49	11.07	71.47	52.33	21.5	75	45.94	15.34	85.49	49.04	24	76	43.67	8.2	71.77	47.91	24	68	55.51	15.12	58.29	47.19	36	71	38.83	10.21	68.04
ALG13	89.71	8	50	67.92	15.78	61.68	88.26	8	72	66.15	19.77	60.77	92.09	6	25	73.98	16.02	52.01	89.87	6	25	64.1	16.17	55.28	90.51	5	51	67.85	12.08	51.95
ALG14	66.82	17	89	22.7	9.66	50.94	59.86	24	82	20.52	12.28	60.55	70.59	18	88	27.18	9.95	61.17	62.4	15	82	22.76	10.07	49.33	69.51	17	85	22.29	10.39	56.17
ALG2	89.2	8	39	73.14	12.66	94.84	86.22	8	47	71.91	15.2	89.81	88.62	8	28	76.41	12.63	54.25	89.37	5	83	75.07	9.54	53.85	91.51	7	83	74.93	13.68	46.93
ALG3	77.1	13.5	80	67.21	14.88	92.97	73.39	14	82	70.34	20.28	94.73	74.62	11	72	63.09	12.06	70.76	72.36	9	55	67.57	20.24	93.61	78.14	9	86	64.16	14.6	84.09
ALG5	94.23	3	29	76.82	18.31	43.12	93.43	5.5	46	79.53	16.16	54.15	93.15	5	21	73.45	13.87	88.84	94.44	3	34	76.34	13.25	80.09	94.05	3	29	73.55	12.22	51.92
ALG6	86.55	6	70	57.22	13.46	83.29	84.38	13	49	59.15	17.45	89.82	86.51	6	34	53.08	8.06	70.78	86.89	7	38	58.37	9.83	87.84	85.08	10	62	42.47	14.97	83.37
ALG8	86.27	7	45	66.97	15.14	71.11	83.91	8	41	66.58	23.98	93.64	86.69	6	32	65.76	15.04	63.7	83.26	10	40	61.4	19.37	92.48	82.92	9	68	56.71	10.44	90.77
ALG9	71.02	11	76	33.38	8.59	50.58	67.34	13	81	34.09	11.86	66.23	69.31	13	87	33.97	7.42	51.95	65.65	11	84	33.89	8.6	51.41	55.72	14	82	25.99	6.95	55.74
ALK	45.21	16	89	7.94	12.65	54.95	49.41	15	84	8.82	15.84	51.38	39.93	21	80	2.92	3.35	33.17	44.97	17	79	7.11	9.01	37.74	45.73	19	79	10.74	18.77	57.36
ALKBH1	79.95	7	72	53.89	12.39	78.43	78.23	6	66	56.4	16.39	86.14	80.96	8	43	56.15	14.3	75.03	75.54	11	59	51.74	15.65	61.9	82.82	8	32	58.24	14.47	68.25
ALKBH2	70.13	11	79	52.2	10.89	83.64	64.5	14	67	50.3	21.33	91.15	70.36	10	68	54.39	12.04	84.66	62.65	12	76	51.95	11.51	64.87	59.66	13	77	38.63	11.02	71.73
ALKBH3	80.74	9	81	68.79	10.38	81.56	78.61	9	53	69.84	14.97	92.15	75.78	11	56	61.43	15.12	88.68	79.59	5	86	70.25	14.62	57.43	73.16	9	84	58.32	11.22	74.1
ALKBH4	59.31	16	73	49.4	11.9	78.39	58.25	18	77	48.77	16.84	83.89	59.22	11.5	77	53.28	13.1	76.62	61.36	16	70	60.49	15.23	90.2	63.02	14	79	45.39	16.88	74.58
ALKBH5	94.63	3	13	91.29	3.8	44.24	95.72	3	15	88.67	7.83	80.38	94.63	4	64	92.57	3.41	48.07	94.4	3	22	87.54	7.27	42.51	93.81	2	20	82.46	7.85	89.91
ALKBH6	82.53	7	51	34.14	16.54	56.04	81.35	9	64	29.91	16.4	67.26	80.14	7	38	33.28	14.64	60.66	87.57	3	19	39.87	14.13	60.79	76.72	6	63	24.82	14.3	54.32
ALKBH7	84.23	8.5	53	79.93	14.82	97.22	80.84	12	84	78.59	15.13	97.42	80.76	11	77	79.83	12.14	67.5	76.79	9	73	77.73	11.14	67.02	83.85	11	94	79	15.2	89.55
ALKBH8	71.27	10	80	50.63	12.23	75.86	67.23	14	79	52.02	13.98	79.6	71.22	11	70	51.48	9.25	67.16	69.39	10	65	46.51	10.51	68.28	61.29	12	77	37.99	11.21	65.78
ALLC	30.92	25	71	0.71	0	33.56	28.54	29	71	0.9	0	37.83	29.6	32	69	0.67	0	24.61	33.64	26	64	0.58	0	24.26	29.4	29	67	1.19	0	49.02
ALMS1	85.74	10	41	47.11	25.99	90.49	88.09	10	32	43.16	25.46	87.45	88	6	28	44.02	13.6	81.23	89.28	5	26	42.47	12.15	72.94	82.3	9	53	38.22	18.95	78.21
ALOX12	40.78	16	87	33.09	20.69	73.28	44.29	17	83	26.54	21.14	67.63	36.71	21	98	35.81	13.37	83.82	45.2	18	92	34.82	17.51	58.67	56.07	25	95	42.72	15.39	91.45
ALOX12B	18.38	11	58	9.07	15.15	40.84	19.88	12	59	9.18	16.01	68.18	19.79	14	56	12.35	14.78	35.78	16.03	10	51	10.89	16.37	43.3	17.34	10	56	2.74	0	52.97
ALOX15	19.45	21	69	6.91	12.1	87.25	20.06	20.5	57	4.05	5.79	61.8	20.5	20.5	59	8.98	14.51	49.17	15.85	16	53	3.56	5.16	22.92	18.23	18	79	6.68	11.02	73.07
ALOX15B	29.19	25	81	4.47	3.83	72.9	28.85	24	68	3.34	0	77.82	31.28	25.5	75	2.94	3.8	40.88	29.86	25	65	6.1	9.04	57.76	50	25	91	33.99	23.26	91.31
ALOX5	64.5	35	99	28.66	19.26	88.08	55.24	38	96	20.82	27.01	87.53	96.59	3	55	86.71	13.75	82.41	51.73	40	93	23.13	27.48	84.78	98.1	2	42	83.07	22.33	98.43
ALOX5AP	94.06	8	29	93.54	5.22	82.3	94.75	6	47	93.89	6.67	57.02	93.27	8	37	88.84	9.27	69.63	94.94	8	33	97.3	2.02	36.98	95.81	3	74	90.52	6.68	64.8
ALOXE3	49.44	18	81	6.63	12.15	40.39	47.3	21	71	4.72	7.12	74.8	48.09	21	68	1.86	2.59	20.12	45.94	23	68	1.78	0	33.72	51.88	22	73	3.67	3.38	56.21
ALPI	25.76	27	64	0.62	0	41.49	29.35	35	76	0.92	0	74.73	25.42	31	67	0.27	0	19.65	19.03	22	57	0.91	0	31.62	19.26	19	63	1.49	0	46.09
ALPK1	71.74	11	70	35.31	15.83	68.86	74.04	13	90	21.51	21.8	55.68	75.42	11	56	40.36	11.38	81.89	70.58	10	68	16.65	12.74	52.5	71.71	10	86	45.02	18.61	84.64
ALPK2	39.5	22	82	11.21	18.57	76.85	34.24	26.5	77	6.88	11.58	56.64	30.34	26.5	88	9	13.77	85.26	21.95	21	60	3	3.43	28.72	36.81	28	82	12.24	17.66	63.9
ALPK3	27.42	24	67	8.56	13.28	36.32	26.74	20	69	5.57	9.96	54.17	26.53	23	67	6.49	9.77	44.55	29.54	22	60	9.14	15.5	30.83	31.59	22	94	11.53	11.14	46.31
ALPL	35.23	17	70	3.24	0	87.38	34.73	17	66	4.82	3.87	85.38	44.41	20	91	24.36	26.05	93.38	32.15	17	66	6.82	4.76	86.54	42.03	18	94	16.88	25.9	99.18
ALPP	9.72	5	63	1.03	0	26.15	16.75	23	66	1.17	0	64.42	16.25	19.5	67	3.32	4.61	27.07	9.05	4	54	2.36	2.71	29.22	10.56	5	88	1.28	0	43.8
ALPPL2	49.52	18	69	0.64	0	27.64	43.17	32	73	0.66	0	67.95	49.89	22	76	0.56	0	15.14	47.52	18	66	1.03	0	31.9	55.95	17	82	0.96	0	37.41
ALS2	67.23	9	83	36.32	13.34	68.51	66.21	16.5	82	38.86	9.99	62.7	67.51	10	83	36.33	9.08	55.34	71.71	10	78	41.84	10.65	64.74	74.52	8	62	42.12	10.99	84.85
ALS2CL	69.35	16	71	44.91	32.63	94.51	59.1	15	78	15.99	28.41	83.32	55.86	16	82	6.25	10.56	31.23	56.74	16	63	7.65	13.24	30.63	63.16	12	83	25.06	19.1	73.75
ALS2CR11	25.91	15	76	5.6	11.06	39.1	28.44	12	70	3.33	4.92	43.92	31.12	31	93	7.35	11.61	29.51	26.34	12	50	6	10.65	30.09	23.29	21	76	4.43	7.45	37.56
ALS2CR12	44.67	24	76	30.08	20.26	71.31	47.78	20	77	27.81	22.36	75.2	39.86	28	70	27.6	15.69	69.01	44.02	25	68	29.74	12.93	61.32	34.85	26	71	28.98	11.94	93.96
ALX1	19.18	12	75	0.77	0	35.81	19.07	14	70	0.56	0	47.77	19.57	14	67	0.26	0	24.8	25.48	19	77	1.29	0	41.69	19.25	10	70	1.21	0	64.84
ALX3	24.21	19	67	0.75	0	19.3	24.88	22.5	68	0.69	0	21.53	27.51	24	65	0.67	0	22.94	24.45	20	61	0.87	0	18.1	26.33	18	84	1.54	0	57
ALX4	38.98	22.5	81	4.62	8.71	29.09	37.14	21.5	62	2.89	3.48	51.32	38.34	20	69	1.55	1.5	26.28	36.93	23	57	3.47	4.73	32.92	38.13	25	70	4.65	7.41	46.69
AMACR	59.94	16	82	15.79	14.37	36.63	56.03	20	74	14.19	12.96	41.7	56.93	17	83	16.75	11.86	39.04	65.77	10	59	22.13	11.92	48.76	51.37	19	73	12.65	16.98	47.08
AMBN	24.07	15	80	0.69	0	41.18	26.23	19	73	1.2	0	48.13	28.89	21	60	7.73	14.6	39.22	30.5	20	60	0.89	0	22.95	31.72	21	73	1.32	0	52.63
AMBP	34.02	24	73	1.4	0	44.64	30.46	25	78	1.56	0	83.01	35.91	28	68	2.89	0	40.97	32.58	21	65	3.39	5.87	32.13	40.96	26	69	3.57	6.29	48
AMBRA1	80.06	8	44	59.55	15.86	85.8	79.09	7	50	54.49	25.98	86.88	74.4	11	62	54.17	11.54	73.97	80.4	8	33	56.95	10.66	88.31	78.3	7	80	51.75	12.55	81.08
AMD1	95.32	3	23	91.8	4.06	63.99	95.14	4	13	91.41	6.12	43.18	94.39	4	22	91.34	5.85	45.65	94.22	4	37	85.45	9.27	58.99	94.77	2	15	90.4	6.13	26.26
AMDHD1	46.17	29	75	20.71	14.86	48.98	43.92	27.5	85	19.95	22.85	51.84	42.47	23	76	21.33	14	48.5	55.11	17	81	29.22	14.57	55.06	47.27	29	86	23.4	21.25	72.33
AMDHD2	53.91	22	79	44.97	15.36	78.63	51.8	26	77	40.05	19	78.48	55.11	19	76	49.9	16.82	92.59	45.87	33	76	50.14	10.09	81.33	53.18	26	83	51.14	18.07	92.17
AMELX	34.54	14	67	0.36	0	29.35	34.68	11	78	0.5	0	41.88	34.81	15	67	1.11	0	37.14	36.08	13	55	0.5	0	27.62	37.33	15	71	4.07	0	66.37
AMELY	27.82	22	75	0.05	0	16.5	26.61	23	75	0.12	0	21.68	30	25	65	0.02	0	8.67	27.46	22	64	0.23	0	19.14	37.19	28	74	0.41	0	50.93
AMFR	74.24	18	79	74.83	8.81	55.99	77.19	14	63	69.57	19.91	80.92	83.67	15	71	90.36	6.67	53.84	75.21	19	78	66.97	10.97	70.03	82.59	11	85	79.81	11.92	91.86
AMH	37.05	28	66	14.08	24.1	63.53	36.51	25	66	11.65	21.81	83.77	36.78	32	68	15.23	24.25	67.27	33.56	24	65	12.94	21.25	45.11	29.31	26	84	10.82	18.26	69.27
AMHR2	19.01	13	60	1.73	0	39.04	20.02	13	75	1.47	0	57.88	17.68	11	46	1.34	0	18.07	19.32	12	42	1.88	2.68	33.95	18.29	11	85	2.7	3.57	50.91
AMICA1	91.17	6	35	81.27	16.09	94.28	87.38	10	76	86.41	12.13	71.93	41.18	39	80	20.67	20.98	79.94	59.72	26	84	47.16	23.66	91.25	93.14	5	90	81.01	35.7	99.4
AMIGO1	69.52	25	94	47.13	40.25	92.85	69.79	20	95	39.3	37.35	93.27	36.57	22	79	17.74	15.73	41.12	58.63	19	84	41.74	25.59	72.42	36.5	21	67	11.34	15.89	49.37
AMIGO2	89.3	8	70	54.78	16.51	86.55	88.34	10.5	88	62.77	18.28	92.13	84.85	12.5	83	50.99	23.78	86.09	85.78	10	42	52.05	15.84	88.65	65.74	19	96	37.67	25.17	84.72
AMMECR1	89.65	7	27	55.62	16.05	81.15	87.51	5	47	46.65	13.15	70.3	84.02	7	37	48.29	10.17	60.91	87.64	6	50	47.8	12.98	69.19	78.83	6	56	41.24	9.16	75.92
AMMECR1L	84.58	7	83	60.1	18.41	84.43	79.85	14.5	77	57.07	17.68	81.69	85.12	10	46	63.13	11.35	78.07	86.4	6	37	62.43	15.78	71.45	85.21	5	42	64.11	8.68	87.38
AMN	47.14	27.5	84	14.89	19.91	56.17	47.65	21.5	80	14.72	25.6	62.97	51.67	22	71	29.42	20.59	72.03	44.73	30	71	13.71	21.56	43.78	53.77	22	82	9.12	13.58	87.35
AMN1	65.46	20	85	36.55	13.52	74.08	61.79	19	84	35.19	14.47	75.4	76.32	15	67	46.8	15.06	73.2	58.54	19	74	35.33	9.92	67.11	56.49	17	84	36.45	12.68	71.29
AMOT	33.64	19.5	63	19.54	19.29	46.63	35.11	16	70	15.3	24.6	60.7	35.25	17	60	25.93	13.22	68.99	39.1	15	78	27.26	27.13	51.09	33.48	18	67	11.87	15.28	47.47
AMOTL1	38.37	26	76	15.71	17.25	53.74	34.16	26	78	11.31	17.82	47.86	41.55	31.5	84	15.63	16.92	72.89	60.66	12	59	30.89	11.42	54.17	44.82	24	84	21.34	14.25	53.33
AMOTL2	21.6	22	81	3.33	1.7	63.9	17.86	19	58	4.5	0.82	90.92	21.68	22	63	2.11	0	27	20.71	24	73	2.16	0	28.15	24.87	28	82	3.35	1.87	57.91
AMPD1	28.36	23	64	2.14	0	81.36	27.99	18	62	2.26	0	42.71	32.38	23	99	6.64	11.85	47.17	31.25	18	67	1.42	0	37.1	29.75	21	66	1.78	0	43.39
AMPD2	84.68	6	41	65.12	19.56	80.52	82.17	9	48	60.18	23.51	91.45	81.93	10	49	61.29	17.64	84.62	85.4	5	31	65.61	11.38	65.32	92.14	4	87	75.99	29.21	99
AMPD3	82.43	8	81	52.1	19.78	83.98	75.63	11	83	40.74	24.39	85.27	89	6	57	67.9	20.05	94.09	70.66	11	58	36.73	12.55	72.04	90.97	9	37	76.62	21.61	87.71
AMPH	37.59	23	72	14.17	17.56	61.54	38.74	21	67	18.22	20.15	69.66	31.89	24	69	6.7	10.82	31.45	42.79	13	57	25.09	11.26	59.98	51.32	16	92	18.82	15.92	89.55
AMT	75.18	13	87	43.99	31.81	81.41	77.44	11.5	85	39.38	28.12	80.45	77.9	12	45	49.39	34.2	94.79	79.25	11	33	57.34	24.86	85.23	71.38	8	75	37.03	17.65	78.15
AMZ1	65.95	7.5	61	12.07	15.45	45.43	66.27	9	58	12.11	17.23	74.22	66.91	10	60	26.15	9.93	70.11	65.49	8	60	9.43	11.23	73.03	67.34	10	73	28.04	24.79	85.63
AMZ2	95.25	2	24	69.8	8.04	50.46	94.88	4	19	72.23	10.21	71.49	95.69	3	20	69.91	10.61	51.08	97.03	1	8	74.16	9.34	53.36	91.31	3	24	58.53	11.16	48.1
ANAPC1	87.87	7	32	44.89	19.81	75.17	91.23	6	28	41.61	22.63	78.46	86.27	9	54	46.32	8.83	71.02	88.65	9	23	45.33	9.69	67.77	82.38	9	51	31.9	15.45	65.31
ANAPC10	82.07	9	58	54.81	16.7	77.29	81.1	9.5	63	54.82	16.09	72.17	76.82	11	47	48.65	15.32	78.72	81.72	10	59	53.38	16.63	56	77.51	11	86	48.29	11.69	62.93
ANAPC11	94.45	4	24	63.67	23.8	72.01	93.81	4	25	67.86	26.98	96.93	92.15	7.5	31	60.49	18.28	71.78	95.44	3	10	70.88	19.76	56.41	94.64	3	78	70.67	16.71	72.53
ANAPC13	93.67	4	73	77.51	15.43	49.7	91.71	8	68	76.02	20.24	53.84	93.13	5	33	76.91	11.17	79.88	91.22	4	46	71.43	13.99	61.64	95.79	3	44	79.54	11.46	40.68
ANAPC16	98.08	1	14	92.36	6	22.98	97.3	3	17	89.26	7.08	45.09	98.29	1	20	91.95	5.38	52.28	97.84	2	6	90.58	4.28	37.73	96.44	2	75	83.38	7.82	42.38
ANAPC2	66.68	15	82	63	35.3	93.9	65.38	18.5	86	51.82	52.02	95.82	67.28	25	83	65.39	47.55	96.67	63.89	14	71	70.65	32.94	94.63	69.99	11	72	60.28	31.17	89.71
ANAPC4	94.63	4	16	65.85	13.24	83.08	94.75	3	18	65.78	14.3	68.32	93.49	4	27	63.21	15.66	81.46	94.01	5	11	67.29	13.65	88.75	90.23	4	36	56.54	11.83	93.48
ANAPC5	97.11	2.5	16	67.45	7.62	50.52	96.49	3	13	66.9	10.45	55.94	96.88	1	17	66.84	7.82	42.29	97.29	1	15	70.42	9.54	50.83	95.24	3	51	58.79	8.24	47.77
ANAPC7	84.12	6	67	61.52	10.04	86.6	83.08	7	62	61.7	12.54	84.41	84.46	6	29	60.96	8.43	73.45	84.33	6	67	63.46	9.92	56.16	81.93	5	50	52.37	12.15	88.29
ANG	33.04	28	88	13.98	22.61	64.63	30.15	27	70	11.06	19.76	73.8	40.59	34.5	88	21.8	17.56	77.98	29.15	27	66	9.59	16.07	51.87	71.52	14	94	36.53	21.68	80.4
ANGEL1	76.23	5	73	57.67	17	89.59	73.76	8	55	49.28	18.96	81.15	76.14	8	49	58.34	13.87	80.83	72.91	6	58	57.45	11.72	56.25	71.39	8	74	49.81	15.22	86.78
ANGEL2	89.59	8	35	66.35	12.84	65.8	89.99	6	30	64.98	18.5	60.63	90.12	5	30	68.05	10.63	41.4	90.42	5	47	65.93	15.48	65.26	86.11	5	29	60.43	8.85	58.39
ANGPT1	46.27	14.5	73	2.55	1.43	43.7	45.39	20	83	2.74	0.98	43.62	47.55	22	85	3.17	3.66	25.21	50.71	14	67	3.79	3.04	47.4	59.34	12	88	20.03	24.89	67.45
ANGPT2	32.6	21	73	16.24	17.31	70.65	39.19	34	81	19.08	19.66	65.62	36.93	18.5	81	18.48	13.05	66.78	32.28	32	81	14.2	12.98	64.87	29.62	29	74	14.01	17.52	68.66
ANGPT4	37.46	31	74	7.33	13.64	39.03	32.51	31.5	68	5.81	11.34	66.29	24.94	21	70	8.28	15.15	40.44	33.69	31	71	12.98	21.74	51.44	36.09	30	76	15.51	24.34	46.72
ANGPTL1	22.42	25	73	7.36	12.5	55.91	24.15	23	72	4.78	5.68	74.29	36.16	43	98	33.37	17.57	97.67	19.01	27	61	5.05	8.54	35.32	18.68	19	82	9.23	15.97	53.15
ANGPTL2	42.67	20	78	5.76	9.03	51.39	42.15	20.5	83	7.66	9.53	98.85	43.71	19	79	7.58	12.06	47.98	48.41	15	69	4.62	6.08	41.11	51.48	18	84	6.23	10.65	54.89
ANGPTL3	23.11	22	85	4.7	7.55	79.44	24.22	19	62	3.8	5.02	73.87	24.96	22.5	67	3.81	4.77	32.96	22.75	17	64	2.46	3.41	26.46	27.44	22	71	7.04	11.9	45.71
ANGPTL4	31.8	23	91	14.07	21.08	84.89	26.9	23	74	12.74	19.03	96.42	25.93	18	67	10.65	17.42	44.73	26.7	22	63	16	15.88	95.15	32.13	24	91	21.86	17.41	94.52
ANGPTL6	51.92	25	77	22.44	17.99	68.56	54.48	22	87	22.5	22.15	72.38	68.9	12	83	44.56	23.38	97.86	52.94	25	84	34.59	14.36	71.26	47.5	31	78	23.94	15.87	79.14
ANGPTL7	30.88	27	88	10.1	18.34	54.48	35.9	35	84	9.55	16.61	59.35	27.82	27	73	7.55	13.03	53.25	32.01	27	74	6.55	9.78	46.85	25.06	23	69	11.05	20.9	61.15
ANK1	63.14	13	65	33.36	21.19	91.86	57.14	17	87	15.77	25.45	90.67	62.75	18	86	26.11	13.81	88.49	59.3	12	63	6.1	9.08	38.22	57.03	13	83	14.08	14.53	90.19
ANK2	29.03	15	70	3.87	5.17	37.19	30.37	14	77	3.53	1.95	80.82	38.52	18	87	12.88	17.23	70.46	30.15	25	65	1.27	0.55	24.31	30.52	24	76	1.85	0.14	53.9
ANK3	88.57	8	56	44.31	15.64	80.77	67.56	21.5	96	28.28	16.44	76.58	63.17	23	97	22.3	13.96	83.14	55.39	16	75	15.76	14.06	38.12	45.93	18	84	4.06	6.13	35.63
ANKAR	29.35	20.5	71	33.61	13.6	63.84	28.67	29.5	88	33.8	15.08	68.12	32.87	21	74	38.18	12.87	77.87	30.34	15	61	34.09	10.15	61.96	30.06	23	94	25.01	12.4	58.86
ANKDD1A	66.01	20.5	88	37.06	20.69	81.41	71.8	20	83	34.46	18.79	73.07	65.34	21	96	41.37	17.61	68.24	74.81	13	61	39.49	13.64	60.84	64.84	13	88	43.81	16.72	95.84
ANKFN1	23.62	23	82	0.68	0	43.79	24.56	25	97	1.91	0	41.37	26.37	24	82	1.28	0	28.18	26.38	19	64	1.2	0	36.32	27.82	20	80	1.49	0	43.79
ANKFY1	86.67	8	49	57.07	24.54	77.86	82.91	14.5	62	52.85	23.75	79.81	86.07	8	54	55.48	14.09	82.28	87.07	8	31	57.92	20.79	66.91	89.81	6	28	62.99	19.92	88.04
ANKH	93.94	4.5	26	71.06	16.78	67.22	90.11	7	33	60.64	18.14	75.56	84.68	9	57	54.14	13.68	84.38	86.28	6	72	56.18	20.72	81.36	77.72	14	82	41.95	15.7	96.15
ANKHD1	84.51	9	30	29.18	13.48	65.88	83.89	10	38	27.46	14.48	66.2	83.46	8	46	31.05	9.69	58.56	82.66	10	30	27.19	16.22	60.86	84.89	8	29	29.24	12.27	73.9
ANKIB1	87.24	5	91	69.32	16.57	91.22	87.49	6	27	66.24	18.64	90.05	87.38	6	36	71.14	15.07	64.84	89.61	4	19	68.49	23.27	84.44	86.61	5	53	64.19	12.67	84.96
ANKLE1	37.87	37.5	94	22.85	20.96	57.78	45.12	38	92	22.29	32.48	85.01	53.31	39	98	38.97	15.64	83.03	29.81	28	83	19.65	15.91	46.13	42.02	30	90	32.72	16.05	61.13
ANKLE2	85.29	6	46	63.49	14.84	59.53	84.21	13	36	61.57	18.16	63.73	84.7	10	48	67.56	11.16	58.17	84.09	6	26	58.65	15.51	74.1	81.81	11	54	61.99	11.34	83.83
ANKMY1	60.36	10	62	42.95	15.79	74.03	60.01	11	74	36.7	18.69	73.12	56.74	15	70	40.2	14.94	63.64	60.36	8	63	45.13	12.99	45.27	51.7	16	70	33.3	14.19	76.21
ANKMY2	84.7	8	71	60.77	11.46	85.6	85.3	13	55	63.23	15.54	90.65	83.78	12	57	55.47	18.55	89.44	90.96	3	25	69.51	9.96	71.45	83.57	7	37	54.86	10.27	91.1
ANKRA2	88.97	11	42	75.96	12.34	81.62	88.36	9	37	73	16.57	88.2	88.75	7.5	33	72.85	15.29	50.72	91.42	5	32	77.25	11.23	67.78	85.21	7	51	63.13	9.16	80.33
ANKRD1	23.45	24	68	6.72	9.05	98.7	22.21	21.5	56	5.68	7.35	95.51	25.63	19	58	4.36	7	30.12	20.9	21	58	2.81	5.06	25.93	22.78	23	87	9.67	12.99	92.33
ANKRD10	91.54	6	33	87.94	6.56	38.96	90.85	6	29	85.99	9.07	39.73	94.19	6	27	91.67	5.13	33.73	90.83	8	25	89.98	6.09	41.34	89.27	4	68	86.01	7.87	35.19
ANKRD11	90.57	3	20	71.03	27.65	76.48	90.57	4	27	71.25	22.6	73.38	89.21	5.5	31	73.58	13.28	65.62	90.71	4	19	70.24	25.48	68.32	86.76	3	66	65.64	18.15	88.39
ANKRD12	92.64	4	36	84.37	13.9	80.59	92.4	5	21	84.44	12.73	68.04	90.64	7	51	82.02	13.19	59.44	92.56	5	52	76.36	11.64	82.58	88.15	8	60	73.51	14.83	52.91
ANKRD13A	96.75	2	16	80.01	12.49	73	96.78	2	9	70.64	19.84	79.34	98.87	0	18	90	7.38	44.97	97.04	1	15	77.13	14.67	51.58	96.99	1	25	75.41	13.03	95.63
ANKRD13B	53.82	14	88	26.69	26.88	64.49	56.15	14	79	22.07	31.13	78.53	54.16	16	69	21.01	20.77	83.95	47.41	14	77	23.87	22.04	51.39	50.36	14	82	10.83	16.81	60.96
ANKRD13C	84.19	8	51	71.94	8.49	74.37	83.54	6	45	72.83	13.06	90.54	80.58	10	44	71.19	8.71	34.4	82.78	7	60	69.63	9.52	66.42	77.5	6	52	61.29	9.46	68.82
ANKRD13D	77.75	10	83	71.92	30.15	94.73	79.09	11	82	69.64	26.87	77.68	76.63	15	61	68.23	24.76	77.97	86.61	8	45	79.59	21.26	53.83	81.14	16	82	70.94	30.47	97.82
ANKRD16	66.28	11	86	32.72	13.5	62.08	62.37	15	68	28.56	18.07	69.45	69.74	14	86	40.75	13.25	72.16	63.82	9	58	29.52	17.67	53.6	60.87	14	78	23.34	17.62	53.79
ANKRD17	91.76	5	40	75.46	13.57	76.88	91.2	5	41	71.01	16.07	85.93	92.43	5	30	74.96	10.86	56.95	91.52	5	26	70.08	12.1	59.81	88.68	6	72	67.94	14.87	92.02
ANKRD18A	48.67	26	87	20.09	19.46	66.38	37.19	27	83	11.02	17.53	65.23	33.09	17.5	89	2.47	0	51.55	34.34	21	70	1.86	2.55	22.09	33.98	16	80	6.83	11.11	66.69
ANKRD2	24.08	21	74	3	0	83.87	26.28	22	65	2.04	0	68.19	24.02	18.5	65	1.89	0	27.37	22	19	68	1.71	0	36.22	27.73	21	87	4.7	8.9	44.62
ANKRD22	49.57	18	90	13.41	21.87	67.35	41.03	43.5	85	10.35	17.05	92.25	41.11	42	79	3.88	5.73	42.14	48.52	25	78	14.98	18.87	78.02	74.7	16	99	48.6	25.67	99.87
ANKRD24	28.87	23	70	18.08	24.68	59.29	29.59	25	64	13.44	24.77	80.83	28.47	25	68	18.51	13.6	47.89	23.77	15	63	17.04	18.44	45.15	27.13	20	69	15.17	16.44	58.75
ANKRD26	58.45	10	76	44.14	13.57	89.2	57	14	70	43.42	14.33	84.69	52.56	19	82	42.28	9.24	70.71	56.9	14	69	36.66	8.95	65.54	45.32	23	71	34.12	11.29	64.98
ANKRD27	89.57	4	25	59.71	12.2	73.82	87.36	8	62	59.23	16.02	84.07	87.85	5	35	56.75	13.2	77.52	92.2	3	18	63.5	12.66	71.9	88.51	4	47	57.2	9.92	85.99
ANKRD28	92.1	5	31	61.45	14.49	93.65	90.11	7	27	61.68	21.58	98.57	91.19	4.5	29	61.7	14.23	76.12	92.47	3	29	57.89	15.1	97.61	81.13	16	67	55.06	28.95	85.68
ANKRD29	25.83	28	70	6.49	11.41	45.87	24.37	27	82	3.19	3.81	53.14	19.46	24	72	3.71	1.33	55.53	30.46	23	68	5.89	9.99	29.11	33.71	20	82	9.11	12.29	65.26
ANKRD30A	15.06	20	98	1.74	0	92.94	16.52	21	62	1.2	0	37.44	14.73	20	60	0.85	0	39	15.32	18	55	0.71	0	21.92	15.65	21	66	0.74	0	36.54
ANKRD30B	16.84	23	70	1.01	0	44.55	20.07	25	69	1.76	0	44.25	18.47	26	70	0.79	0	18.59	15.58	23	55	0.87	0	18.25	16.1	23	67	0.61	0	22.93
ANKRD31	15.39	14.5	77	14.86	15.06	47.79	23.61	28	77	13.98	19.78	51.72	11.45	13	57	7.46	10.61	37.59	13.52	15	39	7.21	12.3	33.99	10.9	11	55	2.14	1.76	40.43
ANKRD32	81.54	8.5	51	49.4	15.64	91.35	82.65	11	53	60.59	25.35	82.56	77.88	9	64	44.67	7.92	64.31	81.07	12	46	44.09	10.93	88.99	66.27	13	84	36.56	12.7	68.74
ANKRD33	29.27	21	70	0.46	0	30.95	28.5	20.5	74	0.81	0	55.42	28.05	19.5	66	0.13	0	9.97	27.72	21	62	0.92	0	26.7	35.85	18	74	5.29	7.94	49.3
ANKRD33B	46.85	39	86	18.1	26.48	70.49	37.01	38	87	14.73	24.43	60.35	74.23	18	94	45.47	20.66	97.24	43.04	38	74	15.49	23.14	50.69	45.5	47	91	18.05	27.92	91.21
ANKRD34A	39.81	29.5	74	21.57	17	47	39.1	30	72	20.01	16.05	50.97	28.38	22	72	19.08	17.9	43.22	35.52	25	53	21.61	16.81	47.75	19.78	14	68	10.1	13.47	41.93
ANKRD34C	25.65	23	72	0.34	0	25.35	25.71	20	71	0.54	0	38.26	26.07	24	62	0.29	0	35.9	27.54	20	60	0.5	0	45.81	25.22	26	77	0.78	0	41.58
ANKRD35	44	24	75	9.01	14.52	40.65	46.41	25.5	78	13.89	16.4	52.97	36.24	23	71	2.08	1.56	23.14	50.82	21	67	16.11	14.02	69.93	52.44	24	73	11.63	20.27	41.69
ANKRD36	78.79	21	94	52.94	29.4	89.55	82.28	15	76	61.05	31.42	75.56	75.97	17	69	42.19	18.17	85.89	81.19	10	38	46.11	19.87	86.2	50.68	20	86	26.2	13.74	61.98
ANKRD37	78.72	13	81	42.48	19.89	88.56	77.24	11	79	48.86	22.57	96.53	83.84	10	48	51.6	31.32	97.15	79.01	12	52	43.55	17.8	89.99	78.66	10	86	42.23	15.54	91.1
ANKRD39	74.65	10	78	45.14	11.35	66.56	69.87	13	78	45.2	13.09	83.89	65.85	15	72	36.78	8.41	59.29	70.05	13	79	45.31	9.02	64.06	59.26	16	80	25.79	8.8	58.67
ANKRD40	87.69	6	27	66.05	13.84	76.24	88.09	6	36	60.19	24.68	94.15	87.73	6	41	65.33	9.7	63.27	87.46	3	32	60.48	21.91	63.91	86.8	4	56	63.65	12.59	90.31
ANKRD42	17.69	15	63	33.32	13.41	64.26	17.65	14	63	34.31	15.14	80.12	15.65	15	67	38.93	6.61	64.76	15.95	15	60	36.82	7.71	64.38	19.25	17	68	46.57	9.8	83.07
ANKRD44	96.89	3	17	81.79	16.39	65.96	97.53	2	15	82	14.58	54.32	96.68	4	18	81.57	10.55	46.88	97.34	2	27	81.17	8.2	64.96	93.96	4	34	68.01	28.91	95.52
ANKRD45	15.17	21	57	2.27	3.35	38.36	16.55	20	58	2.65	0	47.17	15.6	21	65	1.85	0	23.38	14.62	21	43	2.14	4.21	22.71	13.7	18	64	1.55	0	37.13
ANKRD46	78.69	9	95	43.17	11.45	77.1	75.01	15	73	42.5	13.97	78.61	78.77	12	67	42.35	11.36	75.25	77.56	11	84	41.98	11.31	71.76	72.44	12	85	39	14.22	84.77
ANKRD49	91.97	5	39	79.09	14.54	70.24	90.45	6	35	76.35	16.31	78.83	92.72	5	33	78.16	16.49	73.11	91.08	5	24	79.25	11.75	83.34	88.98	3	36	65.95	9.62	62.67
ANKRD50	38.1	21	86	13.06	21.25	56.03	30.91	27	69	7.98	15.02	51.37	39.67	21	89	18.48	19.87	70.27	49.11	19	77	20.19	17.56	48.24	84.1	10	64	55.75	19.65	90.53
ANKRD52	67.92	10	70	62.61	35.5	91.59	67.2	11	77	53.24	46.19	88.56	65.52	11	73	62.67	37.34	87.55	68.41	8	65	66.49	29.68	79.64	59.04	16	79	50.59	18.37	79.77
ANKRD53	46.59	21	76	7.7	12.88	36.41	45.02	24.5	83	6.86	12.35	36.95	45.77	27	78	10.48	10.43	31.38	45.97	23	75	13.35	12.24	41.54	51.62	23	84	9.19	12.7	47.3
ANKRD54	74.82	7	49	54.61	10.78	56.38	73.55	6	60	57.22	15.55	93.07	73.54	8	52	50.55	8.41	62.17	76.3	4	40	60.54	10.07	58.74	70.34	7	71	42.55	10.25	69.35
ANKRD55	76.06	27	93	50.41	35.06	96.76	39.69	23	84	8.24	14.61	50.43	38.05	29.5	96	5.43	8.34	47.5	44.03	16	90	4.42	6.33	29.53	50.8	15	82	16.32	19.4	66.53
ANKRD6	61.98	13	82	21.62	14.62	50.35	59.61	17	94	19.92	17.38	46.91	59.77	15.5	78	25.03	11.48	47.26	62.64	13	84	25.86	13.33	49.79	62.2	11	78	23.62	10.3	54.46
ANKRD60	13.13	9	35	0.78	0	30.59	11.23	8	33	0.94	0	76.72	11.02	7	25	0.62	0	34.92	10.97	6	23	1.28	0	77.52	12.33	8	85	2.15	0	59.9
ANKRD7	21.5	24	78	3.77	7.59	61.4	24.28	20	66	7.22	13.09	56.3	27.48	18	69	8.86	15.27	70.1	22.9	22	63	3.87	7.49	32.13	21.7	23	64	1.32	0	54.83
ANKRD9	59.71	23	86	25.26	22.1	74.7	52.78	30	89	26.76	31.11	96.64	34.35	42	98	19.66	22.62	63.66	75.52	21	90	36.97	30.05	96.58	65.92	15	95	36.72	39.82	91.7
ANKS1A	77.65	7	78	42.32	17.84	71.73	73.89	10	79	38.98	20.51	69.88	74.68	10	59	42.15	8.27	67.54	78.28	7	63	43.09	14.11	69.78	83.19	6	71	52.94	18.46	85.17
ANKS1B	47.92	25	88	7.8	10.92	34.09	33.7	23	77	5.31	8.23	36.3	28.18	24	71	2.4	3.11	51.03	27.79	25	76	3.27	5.04	22.97	28.26	25	69	5.25	9.19	43.57
ANKS3	59.44	10	84	35.99	17.94	63.23	53.76	19.5	74	34.95	18.25	79.15	51.04	23	73	36.38	12.91	66.62	57.15	11	68	39.72	10.46	61.6	44.23	31	72	29.64	13.88	62.09
ANKS4B	16.91	15	71	0.93	0	20.35	15.51	15	73	1.49	0	47.14	17.27	16	61	1.66	0	26.21	16.65	15	47	1.6	0	31.98	15.46	12	65	1.74	0	39.82
ANKS6	68.69	9.5	81	34.33	22.61	64.34	65.51	12.5	80	30.35	27.37	59.67	65.7	14	73	36.27	16.34	58.83	61.13	13	70	32.35	21.13	53.45	35.28	26	69	16.85	10.06	51.46
ANKZF1	83.89	8	70	79.76	19.08	80.22	83.87	8	76	75.43	21.22	96.51	81.99	10	77	75.18	26.33	87.23	78.99	11	75	82.27	15.08	66.92	67.92	15	81	53.15	26.64	91.68
ANLN	47.88	41.5	96	29.79	44.23	91.99	42.65	25.5	95	22.72	29.28	89.99	40.83	42.5	96	24.51	37.21	86.59	50.81	37	95	24.26	21.24	89.21	36.1	15	93	19.42	15.65	80.21
ANO1	35.31	27	65	1.15	0	51.28	35.51	26	82	2	0	84.26	35.31	28	69	0.53	0	15.37	30.2	25	61	1.31	0	25.83	35.54	29	80	1.27	0	86.45
ANO10	55.39	15	79	39.03	9.41	74.11	56.23	14.5	83	40.35	14.68	77.01	37.85	32	82	30.68	11.87	81.34	57.61	10	76	40.36	7.12	76.6	74.63	6	63	57.79	12.18	84.1
ANO2	20.72	22.5	56	0.83	0	27.45	21.69	23.5	68	1.44	0	35.32	23.56	19	63	0.83	0	43.02	23.26	22	57	0.86	0	33.25	25.66	25	71	3.76	2.08	47.28
ANO3	22.31	22	57	0.62	0	27.57	19.71	21	65	1.56	0	41.5	19.83	24	60	1.9	0	61.53	20.56	21	59	0.94	0	30.93	23.36	22	58	0.91	0	41.31
ANO4	23.32	24	65	0.52	0	34.32	22.71	24.5	62	1.13	0	38.34	24.11	26	74	0.56	0	23.89	25.8	19	61	0.87	0	19.59	29.53	17	74	0.99	0	65.88
ANO5	20.76	20	74	2.29	2.6	57.33	22.88	23	78	3.18	3.34	50	25.16	25	72	6.35	6.37	81.73	26.07	21	74	7.05	12.67	31.57	54.39	18	87	32.22	14.79	89.96
ANO6	87.44	7	43	63.79	18.09	87.32	83.17	12	51	55.4	20.68	86.28	80.5	11	54	57.1	15.33	91.33	88.81	7	38	64.12	12.55	76.14	94.88	3	37	81.7	14.07	67.81
ANO7	26.14	12	79	7.62	13.54	37.28	22.2	17	76	6.72	11.57	81.88	24.91	17	84	10.66	16.01	41.97	27.25	8	67	14.77	9.92	45.61	30.47	14	82	8.42	13.46	50.21
ANO8	61.1	12	73	43.31	50.23	91.09	60.9	12.5	63	29.15	48.63	86.09	44.9	24	80	26.75	27.42	69.78	61.48	11	62	43.97	56.76	85.74	63.2	11	71	43.27	32.25	81.96
ANO9	77.27	16	64	69.74	35.21	97.43	73.33	14	84	57.72	32.43	94.77	66.78	16	81	60.3	43.07	98.9	55.62	18	72	45.72	34.1	87.3	40.76	23	69	20.98	18.83	65.78
ANP32A	97.37	1	12	79.91	13.33	63.59	96.43	2	25	71	20.75	94.14	97.86	2	11	80.54	17.18	62.13	97.6	2	10	78.99	10.84	74.3	97.14	3	19	77.55	14.96	88.06
ANP32B	99.7	0	4	96.27	4.11	29.8	99.3	1	5	92.6	8.53	43	99.5	1	5	96.21	4.48	22.63	98.86	0	4	92.4	5.09	38.41	98.56	1	10	85.8	22.12	99.79
ANP32E	97.57	2	15	91.3	9.46	36.15	96.27	3	23	88.02	10.7	62.83	96.7	2	16	90.21	8.31	51.46	97.77	2	10	85.87	7.5	42.47	92.95	5	52	69.11	18.37	92.4
ANPEP	35.42	28.5	91	19.34	28.31	88.79	37.85	25.5	92	14.38	23.23	83.32	33.04	28	84	22.15	20.48	89.64	38.21	31	71	25.02	30.77	79.6	95.7	5	25	93.35	5.84	94.01
ANTXR1	44.5	22	79	3.16	1.29	49.92	43.87	24.5	77	3.94	2.68	56.68	46.8	25	83	1.56	0.71	23.27	45.56	23	69	2.25	0.91	27.13	44.3	24	76	3.82	2.91	75.66
ANTXR2	89.72	9	51	66.24	18.27	78.89	83.41	12	91	50.99	28.18	92.4	81.42	13	92	61.05	23	66.16	77.08	14	86	39	16.6	89.59	95.1	4	39	78.99	11.23	55.68
ANXA1	97.44	3	32	94.24	5.4	72.26	98.58	1	17	94.48	4.31	68.86	49.88	48	95	30.84	27.42	95.41	99.4	1	4	96.19	1.63	27.07	99.89	0	5	98.72	0.64	34
ANXA10	18.57	18.5	78	6.3	11.68	64.47	19.61	20	59	5.8	9.28	62.15	19.33	19	67	5.61	9.33	48.47	16.68	13	52	7.5	14.25	40.07	16.11	15	67	3.62	6.06	58.28
ANXA11	97.46	2	17	89.92	4.41	45.81	96.36	3	12	85.97	9.44	40.6	95.79	3.5	15	86.36	6.49	34.77	96.93	2	11	87.19	6.96	40.43	97.91	2	8	81.58	12.73	74.85
ANXA13	24.46	24	70	0.88	0	37.6	21.22	20.5	57	1.53	0	33.72	26.25	23	65	0.38	0	22.21	28.03	23	66	1.11	0	33.23	25.15	23	70	0.94	0	44.5
ANXA2	93.57	3	89	79.7	16.93	77.92	92.84	4	96	80.59	18.98	85.8	94.48	6	31	74.18	24.55	61.34	96.52	4	22	79.88	18.11	61.33	99.94	0	2	97	2.45	18.89
ANXA3	36.67	30	98	10.79	20.67	72.36	28.77	26.5	92	7.54	11.74	77.35	31.23	21.5	98	11.93	17.33	59.53	34.44	29	86	6.51	7.87	95.38	49.16	37	99	16.33	21.95	91.45
ANXA4	80.13	9	92	43.78	21.28	84.55	79.74	18	94	43.32	19.32	83.11	85.72	15	81	61.63	24.47	78.03	91.8	6	33	58.14	14.53	63.6	92.37	5	75	65.08	12.27	84.55
ANXA5	93.24	4.5	46	92.87	4.69	58.49	91.79	7	55	91.94	6.42	71.36	91.94	5	34	91.07	7.36	31.18	85.99	11	39	76.53	24.14	81.6	99.55	1	53	99.14	1	5.98
ANXA6	92.73	6	42	95.42	2.15	51.17	91.72	8	87	89.3	14.18	70.54	92.24	7.5	73	94.26	5.04	46.58	93.03	7	44	95.66	4.18	44.62	88.59	10	89	81.42	23.19	93.49
ANXA7	97.02	1	14	95.22	2.59	30.24	96.81	2	11	94.43	3.11	28.14	95.32	2	17	93.84	3.97	14.35	95.9	2	12	90.77	5.33	30.75	97.18	1	17	94.84	3.03	22.45
ANXA9	33.28	27	75	36.96	30.33	94.22	31.8	23	75	17.45	32.83	73.64	28.75	25	79	25.88	19.67	56.75	31.18	30	78	28.7	13.15	56.48	42.24	23	73	39.41	29.26	94.24
AOAH	64.65	19	94	53.02	27.13	97.49	81.53	12	80	86.21	17.02	95.53	45.73	24	71	26.71	15.03	85.93	92.52	4	18	96.59	2.19	53.99	93.36	5	44	90	12.52	75.07
AOC2	45.14	14.5	83	21.15	18.41	66.97	41.82	17	73	17.27	28.27	72.41	46.43	16	71	24.39	13.29	57.85	44.64	13	62	19.26	15.83	45.86	49.64	13	76	29.52	11.47	67.6
AOC3	37.53	20	74	12.28	20.08	46.64	32.44	20	84	10.36	18.29	64.58	37.85	21	79	16.84	17.79	51.98	32.87	16	62	10.6	17.52	45.79	37.17	20	78	14.39	15.9	54.48
AOX1	31.03	22	65	2.89	2.79	40.02	24.33	23	76	3.52	2.02	48.07	27.63	23	64	1.73	1.74	46.07	29.36	21	66	2.78	2.71	32.51	30.98	23	68	5.83	8.4	60.53
AP1AR	74.28	15.5	80	60.87	16.92	87.42	67.41	17	69	60.57	16.73	89.92	73.59	11	48	66.46	13.48	73.54	71.83	17	87	58.15	15.29	83.38	77.37	8	79	63.84	15	68.03
AP1B1	73.1	9	79	72.66	18.38	81.17	73.42	7	54	65.99	25.41	81.81	84.07	7	61	88.32	8.85	53.32	75.75	9	68	76.56	8.88	68.35	84.01	5	49	82.05	13.27	90.87
AP1G1	91.48	5	22	73.66	11.23	72.22	93.53	6	15	71.46	22.82	95.51	93.35	3.5	18	78.66	8.33	64.07	92.22	6	16	72.97	15.72	86.4	92.27	5	24	78.62	12.8	60.89
AP1G2	89.74	9	74	77.3	16.76	67.4	90.83	6	47	69.51	18.99	97.74	92.22	6	53	77.83	21.11	67	87.98	6	39	75.76	19.59	60.21	82.7	9	80	56.36	24.02	93.74
AP1M1	88.75	7	73	84.89	8.02	89.27	89.31	8	30	84.37	10.97	90.82	89.04	7	52	83.22	7.05	54.46	88.6	9	37	88.8	4.48	52.79	91.65	4	59	80.93	14.84	94.27
AP1M2	25.74	15	80	4.94	6.65	97.81	24.82	17	60	5.5	7.71	84.26	29.8	21	70	3.79	6.4	44.91	26.67	18	59	10.14	17.23	49.11	35.67	24	75	9.69	14.96	64.43
AP1S1	65.83	18	83	65.16	28.38	93.08	62.16	18	90	48.67	36.68	95.24	65.21	15	81	58.96	36.46	96.02	64.08	17	83	53.78	29.34	92	71.49	11	84	57.24	36.01	96.64
AP1S2	94.08	3	42	64.95	15.02	65.6	91.01	7	48	58.88	18.96	87.49	92.48	5	51	75.14	10.62	64.82	94.47	4	20	64.24	13.78	54	99.58	1	49	90.69	9.32	42.44
AP1S3	35.16	19	77	21.61	16.82	54.73	34.72	16.5	70	24.34	17.7	71.79	64.25	25	92	52.06	21.89	77.16	48.62	21	91	31.54	9.67	73.97	36.66	16	74	34.17	19.88	85.62
AP2A1	68.1	10	83	58.71	27.54	87.39	71.8	10	82	49.64	38.11	93.63	65.95	11.5	92	59.61	30.28	81.57	77.31	10	28	73.88	20.46	88.01	70.9	10	90	66.56	26.39	94.2
AP2A2	82.82	7	46	55.88	32.26	89.78	79.85	13	82	45.8	33.41	87	81.2	13	47	51.51	22.14	81.32	80.91	8	38	57.71	23.59	66.09	87.59	4	32	56.66	16.72	96.4
AP2B1	84.54	12	39	77.69	17.35	69.86	83.28	15	50	71.69	24.14	82.51	79.59	15	58	70.17	17.86	67.01	83.92	14	61	74.55	18.92	52.9	84.4	5	66	68.5	11.02	70.66
AP2M1	90.92	9	66	93.96	2.49	14.57	89.31	10	43	92.5	3.91	39.11	89.87	11	38	92.35	2.5	29.84	88.64	6	66	94.36	2.08	15.23	94.9	4	30	94.11	3.24	20.48
AP2S1	90.69	7	46	81.27	13.1	88.17	88.6	13	65	77.01	20.69	97.86	89.53	11	33	78.67	13.55	62.56	89.91	11	36	84.36	12.4	48.63	96.84	3	30	91	6.78	52.26
AP3B1	80.85	8	38	72.19	10.82	62.03	79.63	11	56	72.68	11.8	70.45	85.82	10	45	77.4	8.35	38.17	81.26	8	36	67.28	10.16	80.46	88.58	4	43	78.28	12.42	64.22
AP3B2	25.86	26	70	6.45	11.52	35.21	27.75	23	59	6.26	11.48	50.18	24.52	23	61	4.13	7.34	33.58	30.36	23	67	3.33	3.93	32.04	28.74	25	70	8.74	14.65	66.11
AP3D1	91.67	3	31	74.77	23.3	93.58	88.88	11	46	72.04	22.34	95.23	90.57	6	40	77.76	18.91	64.05	92.75	3	24	78.72	13.33	59.78	93.34	2	23	74.17	16.9	97.78
AP3M1	88.81	6	26	78.17	14.34	75.42	87.56	7	24	79.36	11.48	85.43	89.83	5.5	26	81.04	11.34	67.04	89.56	4	45	79.32	8.81	77.73	91.02	4	74	79.7	7.83	55.07
AP3M2	90.85	6	43	77.42	14.74	59.86	79.37	10.5	71	58.06	16.04	91.04	73.09	11	86	47.61	12.02	83.37	75.94	12	58	50.35	10.38	79.19	61.72	14	79	31.83	10.98	66.5
AP3S1	97.21	1	17	77.75	15.29	83.57	96.84	2	16	78.76	13.42	49.74	97.19	1	12	78.71	11.91	71.73	97.73	1	6	76.23	9.02	46.98	98.12	1	24	82.31	7.76	55.36
AP3S2	85.56	8	26	35.19	12.92	60.8	86.18	7	45	28.84	14.54	55.72	86.27	6	30	33.51	8.12	47.07	86.22	5	23	35.81	8.99	54.65	92.08	4	26	49.09	8.75	59.13
AP4B1	89.55	4	73	61.83	13.76	76.8	89.28	6	29	64.64	14.19	79.18	90.86	5	22	65	17.08	62.68	92.28	5	20	72.08	12.53	48.1	84.63	6	45	51.46	9.44	73.93
AP4E1	81.62	7	45	50.06	15.18	75.1	80.56	9	68	48.57	18.94	84.14	81.22	10	43	53.16	7.78	71.12	83.74	5	75	52.17	13.97	73.93	82.59	7	62	52.55	15.01	87.04
AP4M1	51.42	24	75	35.18	12.56	63.96	45.71	36	75	34.67	16.02	71.72	52.67	22	70	39.15	8.84	64.63	51.03	18	78	42.61	7.78	58.39	59.87	14	76	44.72	9.36	75.1
AP4S1	81.85	10	61	39.82	11.46	70.49	80.1	10	90	36.32	12.21	66.75	80.91	10	61	39.73	7.69	53.63	77.22	6	53	34.38	8.44	58.17	77.1	7	34	40.37	14.55	69.8
APAF1	81.37	10	61	52.69	24.97	82.71	81.76	10	47	49.29	21.22	78.75	80.68	13.5	58	59.16	16.91	64.2	85.98	7	50	57.52	24.77	74.46	89.23	10	86	69.76	31.8	96.54
APBA1	37.35	24	89	18.8	21.51	90.83	35.39	21	80	10.59	14.52	85.39	33.5	21	73	2.6	1.67	33.06	35.66	19	65	9.06	15.11	34.88	40.5	20	73	19.97	18.28	72.3
APBA2	74.49	18	90	55.27	42.64	98.07	80.79	14	90	58.83	46.17	98.28	41.27	31	72	4.96	7.71	52.66	81.92	10	66	74.93	23.94	75.66	37.73	25	68	10.93	18.44	62.51
APBA3	83.71	6	82	59.78	16.66	87.49	79.07	14	76	57.07	19.28	91.87	80.8	10	72	55.97	12.67	84.86	80.21	8	43	62.35	11.19	73.95	79.92	7	55	47.49	15.09	83.42
APBB1	64.69	16	88	76.39	15.97	84.79	60.33	20	77	69.92	27.04	96.16	47.6	25	71	52.2	17.27	81.12	56.88	16	86	70.48	8.3	52.22	33.58	25	72	27.57	13.02	73.51
APBB1IP	95.32	4	31	89.93	5.77	66.19	94.98	4	54	89.33	8.75	33.83	94.71	3	37	87.31	9.27	58.61	95.49	4	15	86.26	13.08	54.79	96.46	1	30	80.29	25.17	85.23
APBB2	53.4	28.5	96	6.69	10.51	48.11	65.68	48	92	5.72	7.47	48.25	65.99	31	92	28.2	16.45	78.48	53.79	31	93	5.5	6.93	52.24	57.98	12	80	16.07	16.69	53.01
APBB3	66.98	13	79	55.38	25.02	90.03	63.73	16	81	48.62	30.86	91.55	71.11	13	76	60.54	28.23	97.87	65.33	11	62	58.55	24.91	86.71	74.91	9	72	67.81	24.83	98.38
APC	77.55	13	73	51.41	18.11	82.39	72.55	17.5	78	53.24	16.96	84.64	74.6	14	63	58.14	9.61	64.27	79.8	12	83	52.78	18.45	81.64	80.72	8	79	55.75	17.82	87.54
APC2	45.87	17	77	16.02	24.32	47.92	43.78	20	76	10.77	21.52	81.25	45.66	20	72	15.33	16.13	45.57	43.16	19	63	16.12	17.78	44.68	49.43	17	75	17.68	16.32	65.07
APCDD1	19.58	21	86	1.41	0	42.24	19.81	18	65	3.23	0	81.09	34.46	29	90	14.35	20.94	62.36	18.85	19	78	1.95	1.56	22.55	54.46	29	94	22.97	25.43	80.56
APCDD1L	18.78	14	74	4.16	6.93	32.47	19.04	12.5	61	4.34	7.25	51.12	16.61	11	65	3.71	3.84	35.24	17.24	12	60	4.32	6.63	37.6	21.62	14	77	9.96	15.34	69.39
APCS	45.49	16	74	0.31	0	32.82	44.1	16	73	0.64	0	54.69	46.11	17	79	0.14	0	23.68	48.43	14	52	0.52	0	24.03	44.26	18	71	0.84	0	60.92
APEH	83.84	8	72	84.57	9.35	50.15	79.78	15	56	80.9	16.07	96.98	79.82	12	75	79.74	11.79	50.02	81.83	10	73	86.76	6.08	36.88	80.59	8	84	77.9	12.63	72.23
APEX1	97.12	2	18	96.18	2.25	19.44	96.48	2	14	94.42	3.89	62.59	96.87	2	15	96.59	1.99	13.79	94.26	3	69	92.81	4.21	19.52	93.22	5	73	89.8	8.05	56.3
APEX2	70.36	11	83	65.31	18.6	91.91	66.9	14	67	64.4	19.65	90.52	71.03	13.5	71	66.44	14.19	84.02	68.54	12	77	73.36	10.43	78.45	73.98	8	74	61.88	11.58	87.96
APH1A	85.62	8	55	79.59	13.36	85.1	81.28	25	88	68.19	30.02	95.13	86.95	12.5	74	82.33	14.67	77.53	86.46	12	58	78.81	13.58	90.22	92.27	3	61	84.74	5.61	70.99
APH1B	71.45	10	79	49.04	11.38	76.57	72.48	9	63	46.46	14.36	81.23	78.63	8	38	54.98	9.77	66.79	68.65	9	36	41.6	10.63	61.92	84.97	5	32	61.03	10.51	64.02
API5	94.88	2	15	88.75	5.58	43.24	94.92	2	13	87.63	6.77	43.06	93.82	2	21	88.73	7.46	40.17	93.72	3	33	84.65	8.11	62.33	93.42	2	70	83.39	7.17	38
APIP	83.99	9	92	44.94	12.76	76.72	76.35	20	88	43.16	15.94	74.6	82.55	14	55	46.46	14.28	60.3	83.43	12	45	44.39	11.16	54.94	89.66	5	82	53.11	15.11	58.72
APITD1	68.49	15	82	26.5	11.44	52.9	60.7	18	87	22.33	16.37	69.83	67.03	14	84	28.04	10.85	53.48	64.91	16	86	26.91	10.8	60.6	52.45	20	80	20.34	14.39	58.42
APLF	47.76	17	79	31.51	10.39	70.37	42.83	18	74	27.08	17.36	60.92	49.3	17	83	31.93	7.87	56.63	45.27	14	72	26.71	9.62	66.04	45.21	14	84	34.11	15.85	93.14
APLN	32.83	26	79	4.19	4.44	45.52	36.19	34	76	3.92	0	61.88	54.49	23.5	84	4.92	7.41	35.06	42.13	40	84	7.97	12.18	53.88	40.41	30	74	4.69	5.45	51.53
APLNR	17.76	14	64	1.07	0	75.9	19.14	14.5	67	1.19	0	43.48	17.81	13	66	0.42	0	39.32	20.48	14	59	2.2	2.1	39.83	21.69	16	70	1.5	0	59.51
APLP1	22.01	11	71	10.43	16.9	69.45	21.69	14	73	8.57	14.32	79.46	21.24	13	84	15.82	19.23	79.77	14.97	9	68	6.95	10.08	38.37	16.04	10	55	9.1	14.44	83.17
APLP2	88.05	7	35	71.72	12.45	59.27	88.61	8	37	72.17	17.65	61.91	94.43	5	32	81.39	25.05	69.23	90.92	8	42	85.15	12.14	37.86	99.25	1	38	97.51	0.83	24.39
APOA1	37.78	24.5	73	10.44	17.72	40.88	42.29	18	68	14.53	22.73	59.93	37.96	22	69	7.9	14.28	29.76	39.95	19	72	20.91	12.61	81.59	37.54	22	83	7.54	13.62	52.61
APOA1BP	87.54	8	42	82.16	10.04	97.42	86.25	8	51	84.3	14.63	63.94	87.69	9	37	83.35	8.84	69.32	88.06	7	38	85.71	10.35	63.98	84.67	8	77	70.66	12.42	86.95
APOA2	26.24	25	94	2.61	0	31.96	25.22	21.5	73	2.8	0	46.91	23.4	26	68	2.06	0	32.11	35.13	33	90	18.58	31.85	51.1	37.11	28	98	37.05	33.8	90.62
APOA4	36.67	27	66	0.55	0	26.56	38.5	24	71	1.03	0	49.98	35.56	23	65	0.4	0	37.22	31.34	27	63	0.92	0	31.95	38.06	27	74	1.27	0	58.68
APOA5	28.39	27	66	1.28	0	28.17	28.81	16	61	1.27	0	44.01	29.25	29	81	0.49	0	21.03	29.3	17	50	2.11	0	42.88	32.23	26	85	2.23	0	49.01
APOB	30.13	25	78	0.29	0	19.97	31.82	20	73	1.09	0	34.4	29.75	24	71	0.49	0	14.14	35.91	23	70	0.59	0	21.11	34.34	22	70	0.8	0	34.4
APOBEC1	35.27	20	67	0.78	0	35.14	32.17	19	74	1.17	0	54.73	37.29	18.5	65	0.11	0	11.55	38.84	15	63	0.61	0	35.53	41.86	20	70	0.9	0	53.9
APOBEC2	49.84	12	80	32.46	20.7	93.76	51.15	12	74	31.08	23.44	89.24	53.35	13	72	29.87	12.87	79.87	47.49	10	69	29.37	14.13	85.38	53.24	11	74	21.42	20.11	76.99
APOBEC3A	46.73	29.5	96	8.89	12.8	82.11	47.26	31.5	97	8.1	11.65	98.11	41.92	25.5	93	14.37	22.18	84.62	52.18	34	89	18.98	24.36	88.01	93.18	4	98	86.37	8.51	99.59
APOBEC3B	54.78	34.5	96	26.9	39.25	94.06	48.89	27.5	98	21.75	32.35	95.41	61.43	40	96	38.29	38.13	97.5	66.44	32	87	35.82	28.34	93.34	57.49	29	98	36.09	34.31	97.58
APOBEC3C	85.48	12	55	91.3	8.83	47.08	91.08	8	48	92.69	5.74	52.76	89.76	8	37	94.08	4.26	42.02	91.97	8	37	96.57	1.81	28.76	83.13	12	82	76.15	27.02	98.38
APOBEC3D	55.7	11	84	70.41	17.69	87.29	56.28	13	80	68.03	30.58	92.7	55.46	19	87	74.52	19.41	78.74	57.5	13	78	79.47	15.04	64.42	57.84	13	85	31.54	21.58	75.58
APOBEC3F	54.97	15	86	49.46	15.87	89.38	58	17.5	69	54.77	25.75	92.16	57.42	16	73	68.4	16.19	70.78	59.01	14	77	69.78	15.78	54.72	55.9	15	83	38.72	16.65	80.31
APOBEC3G	93.75	5	48	75.52	20.29	65.47	96.83	2	35	89.16	10.91	56.58	95.04	5	22	81.79	11.73	52.71	99.29	1	7	94.97	3.47	36.19	91.12	7	64	62.74	15.88	89.52
APOBEC4	41.12	16	88	3.48	4.94	39.01	38.68	20	78	2.68	0	50.75	40.49	21	85	2.21	0	55.51	44.38	21	73	1.12	0	30.36	45.68	16	80	3.58	5.31	42.95
APOC1	40.61	30	86	8	14.15	90.78	47.43	26	91	13.79	18.09	99.11	45.96	30	81	11.18	19.55	91.88	47.11	29	77	11.62	15.9	95.98	53.64	34	94	22.12	24.81	99.97
APOC2	42.77	26	70	1.44	0	34.55	43.81	25.5	84	0.97	0	45.28	46.95	21	66	1.44	0	19.97	47.62	17	66	1.43	0	32.86	50.9	22	96	2.89	0	38.81
APOC3	24.77	21.5	66	1.08	0	43.93	29.14	30	66	1.46	0	58.73	28.58	23	72	0.48	0	19.53	26.61	22	54	1.05	0	39.75	23.54	22	63	1.24	0	61.41
APOC4	50.04	13	67	0.3	0	19.67	53.67	10	74	0.04	0	8.19	49.54	15.5	70	0.21	0	11.62	56.89	16	67	0.11	0	7.38	51.99	13	73	0.21	0	21.99
APOD	38.38	23	97	11.85	21.3	99.68	34.28	23.5	77	8.88	10.16	95.44	39.86	27	89	9.96	17.28	60.86	38.11	26	82	3.9	0	64.71	45.7	22	84	2.49	0	47.72
APOE	59.05	12	72	14.19	22.03	97.59	53.16	25	79	21.54	30.11	99.43	58.7	17	73	15.72	24.04	58.86	58.59	13	66	15.15	15.1	96.7	67.1	12	80	27.36	23.65	99.99
APOF	21.92	24	72	7.93	13.74	43.76	27.68	29	69	7.59	13.59	53.4	25.21	22	75	10.42	17.27	33.82	23.46	27	80	10.39	17.35	45.52	19.8	24	61	8.84	15.8	65.64
APOH	30.64	26	71	2	0	47.52	29.45	23	79	2.95	0	67.19	26.42	24	72	1.52	0	49.85	35.71	34	64	2.06	0	36.17	32.71	28	75	1.29	0	38.52
APOL1	71.07	10	76	64.97	25.42	95.91	73.15	11	75	63.76	26.54	94.21	56.69	18.5	78	51.64	23.99	99.08	80.79	9	65	84.27	10.46	56.76	68.55	14	84	59.99	24.33	98.57
APOL2	84.68	9	35	83.09	11.59	69.83	87.08	16	74	75.4	18.27	98.85	76.89	21.5	89	69.07	24.85	94	85.85	8	35	85.87	13.79	67.92	81.96	9	69	74.49	16.9	96.08
APOL3	86.58	10	87	82.64	11.19	80.43	90.82	9	24	77.71	17.87	96.67	81.91	9	53	69.93	16.34	86.4	85.39	10	68	80.79	11.04	48.45	85.29	9	85	74.73	21.15	94.06
APOL4	36.78	23	80	10.28	17.51	64.88	35.86	22.5	80	10.12	14.83	69.94	38.44	26	70	12.3	20.23	46.99	37.4	26	66	15.47	21.12	75.89	36.01	26	76	19.2	25.24	97.45
APOL5	14.36	10	61	0.88	0	33.56	13.31	10	49	1.3	0	58.73	15.89	11	51	0.84	0	33.46	13.1	7	57	1.93	0	31.12	15.96	10	76	1.18	0	47.5
APOL6	89.27	6	34	83.25	12.07	76.91	93.6	6	17	80.94	17.83	79.15	73.8	13.5	73	54.86	20.1	84.48	94.46	4	19	88.23	11.06	53.95	86.52	8	37	77.86	16.37	81.14
APOLD1	52.13	19.5	92	30.75	14.55	71.91	40.63	30.5	76	23.18	15.9	86.39	50.72	24	87	23.74	10.39	63.22	44.7	26	75	26.25	11.14	59.58	27.88	29	72	12.9	10.75	49.48
APOM	65.59	10	71	19.9	8.81	45.94	67.19	9.5	85	18.34	15.68	59.42	72.48	11	76	25.14	8.87	49.61	64.28	10	51	21.14	8.86	46.29	72.33	9	62	25.27	8.99	45.79
APOO	77.03	11	56	57.71	20.91	88.56	72.84	14	53	57.68	26.22	87.24	71.4	12	74	51.84	19.05	84.19	74.55	10	64	57.83	22.33	90.39	72.92	9	68	50.98	20.5	96.87
APOOL	78.57	8	65	43.9	14.59	75.39	75.22	7	87	42.25	18.03	89	79.68	8	52	47.36	14.51	78.49	77.98	8	54	40.56	12.21	74.4	79.4	9	57	48.33	15.34	90.83
APP	80.33	9	88	64.08	26.51	93.35	70.49	20	89	34.05	37.9	97.45	72.98	21.5	88	65.09	37.61	97.11	66.36	10	79	28.8	22.05	89.91	93.58	6	32	83.81	7.48	97.19
APPBP2	88.25	3	76	57.55	11.95	64.62	87.46	4	31	53.5	14.16	78.81	87	4	29	56.41	8.55	61.49	86.99	2	18	51.87	12.98	72.31	87.29	4	36	59.81	15.51	64.23
APPL1	80.57	9	62	69.13	10.41	83.1	79.74	8	50	65.96	14.22	77.35	87.7	9	40	83.72	8.64	56.1	83.49	8	35	66.26	11.15	76.12	82.34	7	58	68.38	16.9	83.78
APPL2	72.63	13	80	65.52	24.66	75.89	76.3	11	66	64.19	24.07	93.81	72.81	13	76	64.23	21.26	60.81	70.78	7	47	66.81	16.52	86.82	66.51	12	86	57.5	12.79	90.53
APRT	95.11	3	33	95.4	2.79	60.18	94.52	4	14	95.02	3.45	44.13	92.38	5	26	93.83	2.93	33.17	92.1	3	18	94.89	3.26	19.19	90.7	5	46	89.94	5.41	49.39
APTX	79.39	9	80	64.64	13.27	53	78.19	6	59	64.27	18.18	77.2	78.07	8.5	46	61.49	14.97	68.16	78.79	12	36	63.32	13.65	46.8	80.52	5	39	62.71	11.89	58.11
AQP1	36.46	23	87	8.89	15.09	95.63	35.48	22	92	10.12	13.54	95.73	31.95	21	68	5.23	8.89	28.51	36.87	21	77	9.02	15.21	69.23	33.79	25	78	5.31	7.3	56.91
AQP10	24.83	15	73	2.68	0	37.58	23.78	19.5	74	3.08	0	62.28	22.94	17	94	2.13	0	69.78	28.69	20	89	3.4	4.9	38.77	27.21	20	93	11.2	16.35	85.71
AQP11	42.16	29	74	27.85	13.67	73.59	47.13	15	72	24.85	16.15	76.18	40.15	30.5	74	28.62	11.33	67.86	48.37	16	66	28.72	10	72.22	24.23	20	74	21.07	19.02	60.18
AQP2	53.07	19	78	0.26	0	19.42	47.83	30	72	0.68	0	62.53	53.88	27	82	0.11	0	8.29	57.14	19	67	0.62	0	21.6	59.75	14	83	1.51	0	68.88
AQP3	97.13	3	35	90.29	8.26	72	94.98	5	40	69.56	29.12	98.25	73.75	27	96	41.69	38.78	98.19	75.48	11	50	36.97	14.65	87.05	56.94	27	98	26.18	24.93	98.08
AQP4	21.03	21	70	0.4	0	44.86	19.79	22	58	1.3	0	49.69	19.8	20	68	0.21	0	20.27	19.98	21	58	0.36	0	33.22	21.4	21	59	0.88	0	45.45
AQP5	17.36	10.5	47	0.58	0	31.25	17.3	11	53	1.3	0	72.04	21.52	12	66	0.25	0	21.41	18.75	11	59	0.96	0	30.56	24.13	13	72	2.23	0	75.11
AQP6	39.04	23	75	1.26	0	25.46	40.89	15	69	1.1	0	63.49	43.43	19.5	70	0.61	0	22.14	42.31	24	66	1.11	0	21.95	39.8	25	80	2.64	2.24	41.77
AQP7	38.16	26	78	10.56	19.32	43.89	36.94	25	69	3.67	5.73	68.61	36.52	26	68	1.35	0	23.42	35.1	25	63	0.99	0	33.71	43.68	27	82	2.56	0	55.47
AQP8	26.29	17	65	7.35	13.67	59.32	29.68	22.5	72	8.85	16.43	66.98	28.84	19	72	8.83	15.13	42.67	27.97	20	72	9.6	16.2	47.79	23.8	13	66	5.68	10.07	59.75
AQP9	34.12	32	92	10.12	17.29	79.82	32.24	33	95	10.36	16.96	90.41	32.93	25	92	13.23	20.67	88.13	26.89	19	70	15.66	24.63	95.39	95.93	5	30	95.22	5.1	72.51
AQPEP	13.51	21	72	2.09	2.61	26.71	13.75	20	73	2.07	1.65	27.02	15.67	22	75	3.37	3.79	31.05	11.55	15	57	3.81	5.98	33.92	11.43	14	53	2.49	2.15	44.46
AQR	89.14	4	23	69.82	8.84	77.08	88.63	4	27	71.39	14.03	69.25	89.24	5	28	69.63	7.9	37.66	87.83	5	34	66.03	7.46	47.57	89.29	3	21	66.81	12.08	75.42
AR	45.85	23	86	6.95	9.5	66.21	37.37	34	75	2.44	1.51	59.87	40.89	30	74	2.1	1.37	47.21	45.1	23	68	1.44	0.51	24.73	48.26	19	82	4.92	6.72	37.32
ARAF	84.01	7	34	87.43	8.01	66.26	82.19	8	60	86.08	11.08	71.84	83.77	9	38	88.53	6.51	55.47	82.81	5	47	90.36	5.38	38.32	87.59	6	38	86.83	7.77	42.83
ARAP1	77.85	10	66	70.45	26.43	83.95	75.05	16	80	62.74	38.23	96.72	81.27	9	45	77.25	21.62	96.6	86.32	7	46	83.98	16.9	63.27	93.23	4	35	85.26	10.59	90.23
ARAP2	92.28	5	42	70.23	17.98	85.04	94.9	4	32	79.96	16.44	59.59	87.4	9	96	67.91	15.01	65.37	97.24	1	9	82	15.36	74.38	88.54	6	62	58.2	24.66	94.98
ARAP3	54.22	19.5	92	25.55	26.19	70.13	59.95	18	82	23.44	29.63	79.57	42.32	32	70	10.31	16.48	46.99	73.69	9	71	44.41	24.72	82.85	85.3	5	82	56.23	28.36	91.77
ARC	16.77	12.5	82	7.88	13.58	70.09	12.86	10	60	10.28	17.36	78.9	13.14	11	86	4.61	7.98	30.59	12.57	8	85	9.21	14.33	46.45	20.75	19	78	15.34	15.37	74.47
ARCN1	92.88	4	29	84.18	7.64	71.27	90.83	6	44	84.01	8.1	81.29	90.76	6	55	83.54	9.71	36.48	90.83	7	44	82.44	11.09	45.26	93.22	5	23	82.47	10.03	52.25
AREG	65.3	33.5	97	12.67	21.05	86.86	59.77	32	97	22.73	33.94	96.08	66.17	33	95	17.91	32.49	77.56	80.42	32	90	33.71	37.62	99.49	65.51	40	98	24.74	40.46	94.34
AREGB	31.25	42.5	89	3.12	0	47.12	31.2	38	88	4.59	5.67	70.15	38.27	37.5	82	4.39	8.14	34.25	40.5	52	95	10.53	17.42	64.73	26.24	35	96	7.1	13.1	72.87
ARF1	97.54	2	22	97.86	0.95	34.68	96.34	5	22	98.15	0.97	7.68	97.2	2	19	97.72	0.83	11.06	97.28	1	27	98.36	0.54	4.89	98.92	1	14	98.58	0.56	10.17
ARF3	90.91	7	29	77.32	21.76	75.77	90.32	7	54	67.88	25.72	88.74	90.42	5	39	78.17	20.07	82.09	91.89	5	17	79.53	18.19	76.94	96.01	3	17	85.84	6.92	76.8
ARF4	97.06	2	16	90.33	7.18	35.02	96.62	2	15	91.05	8	63.1	96.95	2	10	90.44	7.18	48.35	97.64	2	11	89.84	6.77	34.72	98.84	1	8	94.43	4.31	27.9
ARF5	84.59	9	58	90.8	4.18	76.81	81.54	16	68	89.19	3.99	99.06	82.56	15	69	91.34	3.03	45.12	82.62	16	82	94.09	1.9	36.32	91.44	5	84	88.89	9.57	62.64
ARF6	98.7	1	10	97.5	1.44	15.88	97.77	2	13	97.38	2.22	15.18	98.36	1	8	98.09	0.81	18.26	99.13	1	5	97.39	2.16	28.67	98.16	1	9	95.62	2.39	21.81
ARFGAP1	79.15	6	45	67.24	26.5	92.15	75.95	11	78	59.18	33.41	92.67	78.72	9	42	68.09	27.14	98.36	80.83	6	46	73.39	20.94	63.03	80.89	6	41	75.41	12.98	87.39
ARFGAP2	88.27	9	70	83.37	8.28	55.01	87.32	7	58	79.72	14.29	67.74	89.91	7	31	86.65	4.18	47.79	86.75	4	69	87.71	3.87	26.07	89.39	4	79	83.71	4.17	50.89
ARFGAP3	91.71	5	46	81.49	8.34	39.49	90.27	9	54	82.46	10.03	95.31	90.63	6	37	81.62	11.62	55.99	95.71	2	21	86.85	6.53	44.91	95.2	3	48	88.21	12.83	37.52
ARFGEF1	93.87	2	13	72.69	15.76	84.33	93.78	4	19	71.41	13.99	83.92	90.51	5	23	66.46	11.45	58.09	92.47	3	21	66.17	15.5	83	92.5	3	19	71.04	18.22	89.97
ARFGEF2	91.3	6	31	70.91	18.33	72.45	90.52	6	25	67.18	21.67	95.27	93.88	3	32	79.81	8.6	58.5	90.43	4	31	66.31	16.06	74.97	91.21	3	41	70.98	15.52	93.63
ARFIP1	80.55	8	79	52.79	15.73	76.03	77.09	15	93	55.51	18.04	85.42	82.38	10	68	59.06	11.33	84.21	86.13	6	92	63	13.26	66.36	88.6	5	79	71.56	15.74	56.62
ARFIP2	75.01	12.5	88	71.95	7.79	54.01	72.93	20	77	68.37	16.38	91.79	76.84	17	68	68.96	12.18	79.51	74.3	8	57	73.27	7.17	51.68	78.5	7	78	65.08	9.24	81.78
ARFRP1	65.53	14	77	57.04	13.04	86.94	64.66	10	74	55.35	15.24	86.4	67	15	79	52.79	9.87	71.07	62.46	11	78	62.7	14.16	64.43	68.57	15	85	56.79	14.77	76.83
ARG1	43.84	32.5	98	27.28	19.89	74.6	47.34	44.5	95	23.19	29.16	90.05	38.78	28.5	89	24.66	19.89	77.7	36.43	25	81	25.47	17.98	96.96	41.44	31	99	27.58	30.63	93.61
ARG2	67.36	24	93	28.82	16.03	80.04	73.31	25	78	29.39	20.73	93.12	67.04	20	80	28.53	8.59	58.95	64.01	18	79	27.19	10.32	91.83	69.47	16	87	34.06	17.17	84.07
ARGLU1	98.74	1	15	94.11	4.74	30.61	98.84	0	11	92.8	6.85	36.33	98.85	0	9	94.78	4.8	24.68	98.58	1	12	92.92	6.94	34.79	96.59	2	16	88.25	7.86	51.88
ARHGAP1	94.73	2	26	80.43	8.45	54.56	94.54	4	23	73.66	15.4	78.3	92.99	2.5	29	75.65	8.52	50.88	95.19	2	65	83.66	9.05	47.06	95.45	4	16	69.48	29.58	95.07
ARHGAP10	71.39	9	77	33.88	11.38	64.5	75.68	11	85	34.59	16.36	86.41	47.39	25	79	11.49	18.55	73.99	74.93	7	40	36.74	10.81	63.99	76.77	11	74	44.39	15.12	81.14
ARHGAP11A	43.73	24	79	46.46	34.05	94.69	40.99	26	85	38.82	23.67	93.22	35.72	23	85	40.65	25.91	90.59	43.5	25	76	37.07	11.25	93.85	31.68	18	71	29.2	13.23	63.08
ARHGAP12	74.64	14	76	60.29	24.66	90.8	75.1	14	51	56.33	28.5	90.94	77.03	12	52	62.98	13.23	72.31	73.28	18	83	55.16	27.44	85.7	70.81	11	84	55.34	13.6	93.68
ARHGAP15	96.94	3	24	87.03	10.19	53.11	96.69	2	12	84.44	15.64	55.14	93.17	6	26	76.74	11.73	41.11	94.22	3	26	74.3	14.55	48.62	87.07	9	71	56.31	19.7	86.25
ARHGAP17	85.91	7	59	52.99	11.62	82.9	86.03	7	29	51.08	14.92	69.48	93.6	6	52	76.61	12.98	64.28	85.05	6	66	52.95	7.72	50.59	90.78	4	67	57.32	23.23	87.7
ARHGAP18	71.77	13	86	48.51	22.85	92.1	69.83	22	94	59.49	32.11	94.82	65.53	24	97	49.07	22.31	96.58	83.36	11	97	61.43	13.33	75.64	88.78	10	56	64.06	24.03	99.08
ARHGAP19	79.48	9	89	52.15	23.45	93.2	76.31	13	87	41.88	22.29	84.01	79.55	12	77	56.65	16.91	88.27	81.68	7	62	51.97	14.04	85.2	75.65	9	90	47.57	21.88	86.53
ARHGAP20	37.73	24.5	77	2.7	3.57	49.87	39.53	23	75	3.61	4.24	42.8	42.04	19	68	17.51	16.57	82.71	38.47	26	62	2.92	3.39	31.23	46.04	19	73	9.53	13.77	78.56
ARHGAP21	77.33	10	65	40.05	21.38	77.99	73.7	12	53	38.07	24.73	86.57	69.06	13	72	37.86	13.56	94.49	79.77	9	53	40.45	22.62	80.71	86.54	6	56	57.98	20.55	90.72
ARHGAP22	33.44	15	68	4.56	7.25	40.95	32.13	18	70	4.07	3.78	66.41	38.67	14	68	20.99	15.5	51.28	36.65	18	62	5.72	8.69	46.53	45.97	13	77	39.92	14.33	88.54
ARHGAP23	58.06	11	70	5.6	10.01	35.17	59.31	10	61	3.45	2.79	68.66	57.75	10	63	8.19	13.27	37.84	54.26	10	69	4.08	6.35	24.21	59.11	10	84	13.55	14.65	67.11
ARHGAP24	32.26	27	76	5.17	9.29	43.32	28.53	25	76	5.31	7.46	51.45	87.52	9	70	67.43	21.8	72.79	36.23	24	68	6.86	12.27	56.61	76.27	9	85	56.75	18.25	76.21
ARHGAP25	92.43	4	30	87.63	7.76	62.21	95.2	4	23	88.51	10.43	89.88	95.91	3	32	89.29	3.97	99.03	94.18	6	15	92.96	5.53	28.32	89.03	6	33	75.27	17.69	97.92
ARHGAP26	72.89	8	62	42.72	12.77	85.21	83.72	9.5	35	59.46	17.06	91.9	64.96	11.5	68	33.66	10.51	86.17	85.13	7	31	63.57	21.41	75.44	89.19	5	27	72.79	19.68	92.95
ARHGAP27	83.01	6	30	61.19	21.92	87.34	83.79	7	67	58.12	22.97	88.48	86.17	8	69	73.01	26.71	82.7	88.64	6	26	76.06	20.75	85.89	89.89	7	28	72.83	24.65	96.78
ARHGAP28	21.04	22	59	0.7	0	31.71	22.78	21	61	1.62	0	34.19	21.01	22	66	0.43	0	17.33	22.26	23	59	0.64	0	20.72	23.7	23	70	0.8	0	51.22
ARHGAP29	29.32	21	95	2.7	1.21	36.83	24.55	23	63	2.78	0.8	43.92	28.53	18	61	1.46	0.8	25.55	30.26	16	74	1.62	0.65	20.26	53.8	30	90	14.62	24.85	48.48
ARHGAP30	95.55	4	16	95.23	3.56	39.21	95.77	4	19	92.49	7.6	69.7	94.51	4	21	94.76	3.79	49.54	96.58	2	12	95.98	3.52	27.37	96.91	2	30	87.26	5.47	99.38
ARHGAP31	63.78	10	75	36.33	19.03	79.25	59.89	12	83	33.6	18.18	78.24	63.65	14	88	49.94	19.4	93.06	65.71	9	64	42.75	11.19	90.87	83.17	11	84	68.01	17.14	96.77
ARHGAP32	51.53	27	85	24.63	18.15	79.09	40.99	30.5	85	15.44	26.9	62.83	58.53	29.5	89	30.27	21	63.53	43.62	26	75	18.26	18.8	42.17	62.54	13	92	32.39	15.43	65.96
ARHGAP33	63.68	15.5	82	40.5	32.77	88.97	68.81	11.5	80	28.95	39	82.9	63.27	19	84	38.05	38.72	86.39	66.52	13	77	41.28	36.22	87.13	53.17	20	71	24.05	22.95	71.61
ARHGAP36	14.91	16.5	69	0.48	0	42.02	14.46	15	69	0.54	0	38.32	15.19	17	52	0.21	0	9.35	14.95	15	46	0.61	0	28.82	17.21	19	67	0.96	0	44.55
ARHGAP39	39.91	22	66	9.39	16.59	35.52	42.84	17	71	8.15	13.99	80.62	46.97	16	79	18.59	18.8	53.39	34.28	26	63	7.22	12.09	43.4	39.33	25	79	4.94	7.67	42.26
ARHGAP4	84.3	11.5	78	78	22.4	93.74	84.81	11.5	47	71.61	32.16	88.56	84.02	11	43	79.77	26.22	75.92	83.93	11	38	84.49	17.85	67.63	82.88	8	73	70.77	32.65	97.96
ARHGAP42				3.98	6.23	28.99	22.77	25	67	6.06	10.57	40.27	45.85	25	84	34.21	10.08	65.45	35.54	20	68	21.46	19.95	50.4				4.49	7.33	38.97
ARHGAP44	50.49	15	72	11.43	13.66	47.68	50.01	17	84	9.3	14.2	43.92	57.15	18	87	20.34	11.91	66.87	51.66	14	76	12.28	14.84	46.48	50.8	17	77	7.82	12.17	68.32
ARHGAP5	80	10	73	61.61	21.09	93.63	71.77	12	80	53.07	21.19	90.42	74.72	12.5	83	64.44	13.65	65.58	74.62	9	47	43.5	14.59	83.91	69.47	13	82	48.05	15.43	89.16
ARHGAP6	25.93	25	96	3.15	5.02	37.75	22.39	30	84	3.11	4.39	37.9	39.07	26.5	98	18.71	16.18	81.01	36.6	26	97	6.73	11.62	30.08	60.16	26	97	21.78	18.82	71.8
ARHGAP8	28.79	25	75	6.24	10.35	40.95	37.79	39	80	10.63	15.37	70.63	26	25	69	4.78	7.38	34.92	43.53	29	80	16.28	23.76	63.04	27.06	23	88	1.94	1.75	30.16
ARHGAP9	97.22	3	20	89.15	8.54	69.04	98.17	1	17	90.68	6.1	38.03	96.54	3	17	84.87	15.6	55.75	99.17	1	2	96.86	2.43	17.93	95.78	4	26	74.99	30.53	98.06
ARHGDIA	89.38	8	32	91.32	7.12	95.46	90	8	32	84.72	24.36	68.41	90.08	8	30	91.91	6.33	71.94	88.91	6	38	91.61	7.89	77.67	91.34	6	55	87.87	15.37	94.41
ARHGDIB	99.74	0	24	99.72	0.17	0.96	99.98	0	1	99.66	0.23	2.33	99.85	0	5	99.51	0.27	3.16	99.87	0	4	99.63	0.19	3.24	99.65	0	11	97.95	1.73	30.95
ARHGDIG	46.39	24	67	2.08	3.11	28.16	42.23	31	77	1.36	0	76.22	42.14	28.5	72	1.12	0	15.36	42.43	29	60	2.68	4.51	34.38	50.38	20	76	2.12	0	68.92
ARHGEF1	86.52	12	74	88.75	9.62	84.13	88.67	10	73	84.69	15.53	81.45	86.1	11	42	85.92	16.41	82.96	86.72	9	52	91.79	10.57	56.37	83.58	8	71	74.69	26.1	98.48
ARHGEF10	61.74	15.5	90	21.59	18.85	81.97	46.76	22.5	93	12.03	18.82	89.84	53.46	17	75	21.37	12.49	62.72	59.69	20	74	26.57	20.17	68.91	42.33	27	69	11.77	12.11	43.19
ARHGEF10L	49.43	14	72	4.14	5.47	38.24	43.84	21	78	4.98	4.2	84.22	50.63	17	66	13.56	16.1	44.7	45.74	14	61	9.01	16.87	37.26	87.66	5	35	72.43	20.08	95.07
ARHGEF11	55.08	26	81	39.7	43.54	82.31	46.39	27	73	19.55	32.52	69.85	45.21	24	69	26.25	17.54	86.86	36.36	24	62	16.41	19.41	43.95	79.42	8	70	74.33	12.26	96.4
ARHGEF12	73.58	16.5	97	30.03	23.59	74.22	74.85	18	97	35.81	18.68	93.38	77.12	14	87	36.93	12.76	80.03	88.99	5	65	43.54	25.16	74.4	69.48	12	91	27.46	15.38	77.41
ARHGEF15	49.64	19	76	1.04	0	48.74	49.09	18	73	1.62	0	64.91	52.8	26	83	0.43	0	23.22	53.52	14	76	1.04	0	28.88	50.08	23	84	1.65	0	40.97
ARHGEF16	45.45	25	70	3	4.87	27.75	48.37	18.5	69	2.27	1.99	80.16	48.07	20.5	73	2.62	4.3	29.52	48.58	13	62	1.41	0.96	31.27	49.62	25	70	2	1.74	32.27
ARHGEF17	23.96	8	65	3.43	4.22	37	23.85	10	61	3.72	2.92	79.67	26.47	11	80	9.14	14.53	83.94	27.3	11	69	4.84	7.03	45.03	35.72	22	65	19.42	17.75	68.32
ARHGEF18	96.36	4	20	69.56	27.94	95.81	95.97	3.5	20	54.34	34.41	93.44	97.18	3	34	76.81	27.1	90.14	92.8	5	22	59.53	23.29	72.74	92.62	4	42	53.65	21.78	81.05
ARHGEF19	51.98	16	70	39.43	12.88	69.19	55.33	16	73	38.5	17.77	75	52.19	17	72	38.01	13.37	74.7	51.15	20	68	54.29	14.03	78.78	40.07	31	73	28.61	15.06	64.63
ARHGEF2	92.26	5	22	71.33	26.98	94.18	92.72	5.5	19	60.85	39.21	93.41	95.14	3	26	77.23	21.37	82.64	92.54	4	16	72.91	21.92	66.49	95.84	2	20	83.2	9.25	66.8
ARHGEF25	38.83	24	70	10.82	19.07	38.6	38.32	28	74	8.51	15.56	77.46	35.67	26	70	7.57	10.66	59.87	43.51	26	60	21.94	38.87	54.85	39.35	26	73	2.27	0	66.76
ARHGEF26	34.93	16	71	13.76	14.87	63.55	37.2	20	83	13.47	18.86	82.96	36.39	18.5	74	11.07	14.49	61.12	37.51	17	66	11.45	15.17	73.79	33.32	17	65	12.63	14.78	55.05
ARHGEF3	96.38	3	29	88.87	6.29	46.75	96.44	3	16	88.84	9.31	50.97	85.15	13	91	70.98	18.49	58.96	98.04	2	17	92.32	5.56	38.09	90.23	8	50	66.51	27.06	93.06
ARHGEF37	42.05	22	76	12.08	11.62	42.73	44.88	19	72	10.7	13.28	44.84	45.03	20	69	13.33	10.94	58.73	45.17	19	67	11.84	11.81	38.59	44.58	20	76	10.11	10.11	47.65
ARHGEF38	34.31	30	79	8.12	11.23	49.95	31.85	29	73	8.29	10.15	46.86	35.34	31	76	8.09	8.82	45.85	37.49	29	76	9.03	8.98	37.17	37.93	29	74	7.16	9.97	41.14
ARHGEF4	45.85	18	70	14.06	15.96	65.66	50.89	17.5	83	17.6	24.98	63.39	29.88	21	69	3.54	5.12	36.39	30.88	20	57	4.37	6.91	35.01	34.45	21	67	4.7	7.34	52.06
ARHGEF40	57.33	16	89	13.71	15.08	52.06	62.16	17	65	14.77	19.6	79.66	57.81	15	80	15.65	12.96	41.7	57.58	21	63	19.87	15.71	49.25	90.6	6	49	71.04	24.38	95.39
ARHGEF5	61	16	78	21.73	16.67	58.99	57.32	20	80	16.68	22.24	56.48	59.73	18	87	24.77	10.84	44.32	35.24	26	69	10.55	15.08	48.06	30.42	21	74	4.83	8	30.82
ARHGEF6	97.27	2	33	90.87	4.31	79.86	96.95	1	25	83.33	17.46	87.13	93.9	4	22	80.74	14.7	78.45	97.07	2	21	85.77	10.68	54.85	94.46	4	39	74.13	30.18	98.14
ARHGEF7	90.87	4.5	42	63.79	15.39	72.55	89.92	6.5	53	61.98	19.41	92.71	95.05	3	23	74.7	9.67	59.59	92.19	5	34	65.51	15.64	71.71	89.68	4	78	56.12	10.51	80.47
ARHGEF9	67.12	7	91	37.68	13.67	62.47	71.52	11	86	37.5	16.81	64.6	65.12	13	88	36.68	13.48	57.66	77.73	5	50	50.2	13.82	55.61	52.1	18	78	28.84	9.15	53.23
ARID1A	93.01	3	28	83.81	16.79	84.97	91.66	8	32	80.75	18.04	79.48	93.04	6.5	58	87.2	9.78	52.13	93.73	6	22	84.15	16.58	40.08	93.96	3	30	73.98	25.62	97.55
ARID1B	88.26	7	40	61.64	20.36	77	90.36	5	22	58	28.24	80.02	93.59	4	18	74.73	12.7	55.41	91.17	5	21	58.42	17.64	68.55	86.26	7	73	51.13	17.36	83.36
ARID2	81.9	6	45	64.73	17.87	80	82.66	8	33	63.17	19.65	93.88	81.47	8	38	56.84	14.18	63.64	83.6	7	88	61.3	11.66	82.84	79.57	7	55	53.56	19.16	85.87
ARID3A	63.24	12	69	36.31	24.17	75.7	59.46	16	64	27.85	26.61	87.62	72.73	17	77	58.46	29.88	92.1	66.58	15	73	40.3	19.43	71.03	82.15	9	44	61.9	23.58	92.58
ARID3B	75.52	9	83	56.63	19.47	77.79	76.4	9	74	55.44	27.06	86.41	68.24	12	73	57.83	16.47	77.24	78.37	6	67	63.46	17.58	79.16	66.06	13	82	49.9	24.72	93.72
ARID4A	84.23	8	90	73.45	17.92	95.01	85.73	6	46	74.77	18.34	70.31	85.61	7	51	75	15.7	55.43	83.04	7	33	69.4	13.68	82.66	84.17	5	38	67.91	15.79	81.46
ARID4B	96.9	3	16	80.34	14.2	72.44	96.95	2	12	81.81	12.26	49.75	96.92	3	17	80.18	12.56	51.08	97.32	3	8	76.25	10.67	75.88	95.14	3	26	71.69	13.34	56.34
ARID5A	82.89	10	64	88.58	9.56	89.63	82.83	12	79	88.43	11.49	74.55	76.4	16	82	83.99	19.75	74.57	83.7	12	55	92.29	4.46	59.08	78.77	13	66	80.3	12.78	93.34
ARID5B	95.87	3	24	84.78	15.26	57.18	89.33	7	72	77.94	18.35	71.17	95.57	5	27	85.96	11.98	61.79	87.15	10	60	66.04	17.77	72.65	81.1	18	96	53.48	23.18	77.99
ARIH1	91.97	3	23	73.5	13.22	84.72	92.18	3	23	70.48	24.85	80.12	89.61	6	48	77.27	7.89	79.52	89.89	5	21	69.16	20.47	80.02	90.81	4	33	74.27	15.48	86.37
ARIH2	90.7	6	26	80.16	5.84	45.79	90.84	5.5	24	80.05	9.16	61.25	87.55	7	51	78.83	7.42	32.63	91.79	7	31	84.95	7.56	31.26	89.62	6	45	75.12	7.08	42.82
ARL1	83.83	5	94	66.85	12.03	66.54	82.78	6	47	68.97	14.75	77.35	84.74	6	43	70.73	14.25	78.19	85.08	6	24	64.79	9.22	42.93	83.73	6	43	64.97	20.69	57.45
ARL10	76.47	10.5	93	34.27	24.94	64.83	67.94	23	92	27.52	22.02	63.55	78.11	16	68	38.43	18.52	65.63	71.12	10	81	30.02	20.76	58.97	44.56	19	69	14.79	13.76	44.33
ARL11	28.31	22	80	18.28	21.47	47.36	24.21	30	84	12.91	22.52	63.35	63.92	23.5	92	50.8	17.58	80.89	34.78	25	65	20.48	14.47	61.81	79.87	16	96	62.77	18.77	86.7
ARL13B	67.41	14	78	41.88	12.8	77.63	62.64	17.5	79	45.28	16.65	77.55	62.81	18	84	41.86	11.76	72.88	68.08	17	82	43.64	12.13	75.58	71.51	12	84	47.76	18.3	80.16
ARL14	18.81	22	49	0.73	0	35.67	17.79	19	69	1.67	0	61.24	29.07	21.5	74	12.85	22.46	62.56	14.69	19	46	0.44	0	34.48	15.39	20	53	2.46	0	63.03
ARL15	49.52	19.5	91	45.59	11.77	80.41	57.47	30	92	48.24	19.16	85.58	45.49	26	92	41.45	8.8	76.42	57.22	15	91	50.88	10.05	72.6	59.89	17	86	55.21	14.28	87.99
ARL16	75.18	9	57	67.27	16.51	92.13	74.38	10	65	70.11	22.45	97.17	75.24	9	67	68.43	15.95	86.31	74.08	9	78	75.63	11.28	46.25	72.64	9	74	58.48	12.13	91.32
ARL17A	72.07	11	67	14.99	20.38	61.5	70.93	10.5	69	12.01	17.49	57.32	71.8	9	55	14.3	11.38	40.2	69.91	12	61	17.06	12.41	36.73	63.66	13	71	13.58	21.95	50.59
ARL2	79.14	10	73	60.68	19.99	69.54	78.05	11	54	64.4	26.27	85.05	76.39	9	61	59.13	18.56	79.01	74.03	9	74	61.76	17.37	94.35	75.2	10	69	51.05	16.22	92.87
ARL2BP	84.34	9	61	88.47	8.6	49	84.01	10.5	65	87.99	8.6	66.8	82.29	15	45	86.33	8.86	58.15	84.77	6	47	90.05	3.9	39.08	86.99	6	41	84.05	6.72	37.63
ARL3	82.91	7	43	49.7	14.01	76.31	79.6	11	49	50.31	21.28	87.19	77.07	17	69	42.57	19.84	86.08	79.15	10	35	44.73	11.21	84.39	84.56	7	48	50.12	10.73	82.97
ARL4A	85.55	9	71	57.72	27.3	76.95	84.77	14	38	62.62	27.55	90.17	85.49	13	69	63.87	36.99	94.33	81.32	15	35	54.22	31.62	94.64	87.65	11	67	74.25	27.73	71.85
ARL4C	98.67	1	23	96.99	1.92	44.75	99.41	1	9	96.57	2.91	38.55	87.38	9	96	82.56	13.98	85.64	99.57	0	9	98.05	2.06	14.85	90.66	10	46	72.89	35.67	99.51
ARL4D	55.64	15	83	31.85	13.69	84.05	54.48	20	89	40.37	20.18	98.33	60.43	16	86	48.8	25.52	99.11	59.85	15	72	43.39	15.6	90.74	57.88	12	81	33.1	17.03	90.3
ARL5A	92.93	4	38	72.06	15.52	67.77	90.75	10	55	72.11	14.79	87.55	94.5	4.5	27	80.7	9.57	52.12	95.16	2	18	70.47	12.42	75.2	93.95	5	25	69.9	17.64	72.53
ARL5B	91.15	5	40	55.43	19.58	93.53	89.66	5.5	29	53.35	21.59	95.46	90.85	5	41	64.96	18.7	84.12	91.77	6	19	56.59	24.34	92.94	90.17	9	35	67.08	23.36	73.88
ARL5C	39.66	27	67	2.52	3.49	33.31	34.67	29	78	4.31	7.04	80.28	41.65	29	70	2.37	3.71	19.64	41.99	25	63	11.7	17.32	44.65	48.71	25	80	8.18	14.56	56.24
ARL6	53.4	14	78	34.55	12.64	68.04	48.78	16.5	74	32.86	15.89	74.45	45.35	18	84	30.91	9.88	58.87	49.25	16	69	34.21	7.07	62.55	35.4	17	68	23.02	12.08	65.59
ARL6IP1	97.62	2	15	92.53	6.36	37.14	98.08	2	13	92.49	5.65	42.17	96.98	2	14	92.89	5.07	39.37	98.3	1	5	93.06	4.85	58.53	97.05	2	13	90.18	9.02	44.94
ARL6IP4	92.88	4	43	22.23	16.06	51.87	92	4	33	16.26	27.48	49.94	92.23	4	24	22.59	17.35	50.96	91.47	5	35	25.23	13.75	48.34	91.94	5	69	20.8	18.05	53
ARL6IP5	99.07	1	12	98.19	1.19	6.87	98.6	2	11	97.58	2.27	12.96	96.92	3	19	95.28	3.38	37.75	99.19	1	8	97.67	1.42	9.35	99.26	1	37	95.78	3.17	21.76
ARL6IP6	89.75	9	60	68.52	18.84	70.49	86.73	14	76	69.63	20.56	81.68	89.07	9	28	67.75	13.07	57.7	90.46	11	98	68.6	14.54	80.95	91.81	5	33	66.97	13.45	66.99
ARL8A	69.02	13	88	73.25	16.35	96.55	69.9	11	81	65.06	38.88	95.79	73.24	11	90	79.89	12.85	96.51	69.87	12	78	75.73	24.04	94.29	81.39	8	75	77.12	10.52	98.63
ARL8B	97.16	2	9	86.08	6.36	81.38	96.62	2	10	85.08	7.47	83.34	96.36	3	14	86.82	6.24	47.17	96.93	2	8	84.96	4.45	39.22	98.59	1	33	94.31	6.16	26.66
ARL9	39.46	26	72	8.02	15.41	51.27	36.93	26	75	7.09	13.63	55.74	38.72	27	73	9.22	16.34	32.71	41.91	26	65	8.21	14.99	35.63	35.82	30	68	5.71	10.68	50.08
ARMC1	91.41	5	51	74.62	15.39	62.32	89.13	9.5	51	75.24	12.91	95.24	92.54	5	30	74.88	13.17	57.48	92.13	5	30	72.79	11.96	80.31	88.38	8	45	62.91	13.22	92.42
ARMC10	84.72	7	78	52.23	13.12	81.31	81.79	12	92	49.21	19.51	86.2	79.12	15	79	51.69	14.23	68.26	81.81	7	43	47.08	13.41	79.21	83.28	9	58	51.03	21.58	83.88
ARMC2	45.14	19	79	35.43	10.93	67.88	48.08	12	73	35.88	13.86	74.6	40.1	21	78	29.45	15.28	76.33	46.41	18	66	39.4	7.57	66.03	35.48	21	70	32.03	13.38	60.9
ARMC3	25.34	22.5	64	0.89	0	29.21	21.89	24	65	2.19	0.94	42.93	23.88	25	67	2.33	1.4	51.5	25.64	21	63	2.39	1.47	29.13	27.63	23	67	5.2	3.9	58.64
ARMC4	48.46	17	82	2.65	3.39	28.82	46.36	20	76	2.96	2.28	41.23	48.01	23	76	0.8	0	17.69	49.11	24	57	2.05	1.39	31.27	52.45	21	77	2.08	1.83	35.49
ARMC5	65.63	9	75	37.49	14.34	73.25	64.11	11	70	40.28	25.16	84.58	63.84	13	65	45.18	13.53	85.31	67.22	11	45	55.48	16.7	92.9	66.22	11	75	44.74	16.95	88.52
ARMC6	65.51	13	66	61.16	18.98	90.41	61.63	14	68	58.49	27.4	94.1	63.88	14	73	62.84	11.87	78.98	63.03	10	53	71.76	13.82	80.58	66.76	9	68	61.71	16.74	88.22
ARMC7	68.84	11	73	54.84	12.06	80.08	70.25	10	68	47.76	23.55	87.64	67.53	13	72	46.31	15.72	71.32	74.27	8	44	61.52	12.51	77.1	71.35	11	80	49.51	19.04	86.67
ARMC8	81.79	10	53	65.03	11.6	54.35	83.35	6	32	70.4	14.78	67.14	84.75	6	31	65.89	9.25	48.99	81.28	6	71	63.67	9.06	69.13	85.14	4	38	66.34	8.83	46.05
ARMC9	26.41	24	71	10.41	15.98	41.25	24.44	24	71	11.68	17.11	55.23	32.01	28	76	16.44	19.89	54.15	27.09	23	63	16.99	12.77	80.3	26.51	20	76	15.64	30.42	84.76
ARMCX1	53.2	24	91	13.46	15.89	56.44	49.7	30	87	14.03	24.97	54.5	42.99	21.5	77	13.81	17.86	43	46.07	20	74	10.73	16.94	40.23	77.77	9	50	47.55	26.6	85.15
ARMCX2	53.59	27.5	92	21.69	19.36	53.11	46.19	41.5	90	17.55	28.43	75.88	69.66	19	89	35.24	14.57	68.57	54.73	14	81	21.94	15.95	52.82	49.73	22	84	15.31	15.23	47.89
ARMCX3	88.99	6	29	53.13	12.55	68.24	85.95	7	56	51.8	12.48	91.92	89.78	7	34	56.94	12.57	75.98	88.01	8	28	53.09	11.52	72.01	90.45	5	78	61.39	24.68	73.55
ARMCX4	55.82	19	85	20.24	17.35	53.74	47.46	25	83	14.69	18.96	44.54	42.74	21	81	18.13	10.87	35.91	46.65	25	77	19.27	14.97	42.68	44.39	24	88	17.3	8.14	38
ARMCX5	75.98	9	87	43.41	10.74	72	72.28	12	85	37.96	17.2	71.62	70.41	11	83	40.59	8.31	64.38	74.07	8	53	39.63	14.41	69.05	75.78	8	72	43.19	8.45	74.59
ARMCX6	96.16	2	51	41.54	10.75	48.03	95.76	3	33	40.07	12.6	70.88	97.15	2	9	44.49	8.06	66.31	96.08	2	10	48.47	10.94	68	94.63	3	22	46.21	17.95	80.62
ARNT	77.68	6	52	73.56	9.3	82.44	78.26	8	58	68.56	15.95	90.1	75.12	11	54	71.58	11.12	58.53	76.93	7	44	68.7	11.66	57.64	81.86	5	91	73.65	16.3	95.66
ARNT2	14.79	9	59	2.89	1.01	36.05	14.73	10	50	2.31	0	44.07	16.42	11	60	1.84	0.81	36.29	11.29	7	54	2.48	0.75	31.43	29.65	30	96	17.97	29.82	83.33
ARNTL	86.35	10	82	68.9	18.56	73.53	88.04	8	42	70.12	16.53	96.2	74.07	11	72	48.04	9.97	78.97	91.63	7	25	78.01	16.98	54.66	85.56	6	66	59.01	15.45	87.21
ARNTL2	40.49	46.5	93	27.61	45.87	89.36	33.54	34	82	17.42	25.44	83.1	40.24	31	83	33.85	23.12	96.87	38.35	37	81	15.19	17.41	83.69	51.25	28	90	36.81	16.75	90.17
ARPC1A	85.28	7	75	81.34	5.75	39.93	83.65	10	61	80.81	8.3	81.27	85.97	7	74	81.93	6.18	32.2	80.72	9	80	79.86	6.83	56.1	92.67	4	33	86.34	5.25	28.18
ARPC1B	95.64	4	47	93.06	4.39	65.72	93.32	10	30	91.84	5.61	52	94.22	9	30	93.23	3.13	39.13	96.13	3	35	94.24	3.71	28.53	99.26	1	12	96.72	2.38	36.53
ARPC2	99.67	0	6	97.75	1.5	12.28	99.7	1	4	97.99	1.17	5.79	99.71	0	5	97.69	0.89	5.83	99.97	0	1	98.35	0.79	5.3	99.87	0	37	97.8	0.87	7.07
ARPC3	98.33	1	11	95.64	2.31	23.72	98.76	1	14	94.73	2.85	19.51	99.28	1	7	96.77	1.32	48.66	98.46	3	8	96.12	2.08	12.48	99.59	0	95	97.63	1.27	13.44
ARPC4	92.62	6	39	89.31	6.55	53.5	93.8	5	20	84.4	16.21	60.06	93.95	5	27	87.85	9.63	40.03	92.94	4	32	91.51	5.2	36.36	95.63	3	39	93.21	2.9	29.12
ARPC5	97.74	1	18	91.95	6.09	41.68	96.96	3	19	89.66	7.22	55.38	97.25	2	22	89.89	8.06	57.5	97.13	2	22	93.09	4.07	35.53	99.53	1	13	96.52	2.17	27.62
ARPC5L	95.02	5	19	79.78	13.89	75.12	96.09	3	32	84.7	10.73	61.53	96.36	3	9	84.79	11.05	45.76	98.31	1	5	91.15	6.31	28.06	90.79	4	78	66.83	12.9	75.78
ARPP19	96.55	2	18	88.48	5.97	35.88	96.15	3	16	86.12	10.58	56.94	96.56	1	24	90.77	5.11	33.15	95.77	3	27	85.87	7.24	40.8	95.22	1	13	85.06	7.39	34.53
ARPP21	18.63	17	73	0.77	0	43.03	19.12	17.5	70	1.4	0	40.46	21.71	23	89	2.62	2.88	94.83	20.69	24	67	0.82	0	31.93	20.18	19	83	1.66	0.45	65.71
ARR3	48.92	18.5	79	19.93	31.75	51.61	47.68	26.5	72	14.46	25.21	52.72	48.91	21	70	18.96	18.66	53.83	53.89	16	63	21.02	16.24	46.9	46.97	23	80	17.92	23.75	62.5
ARRB1	67.69	9	83	48.95	32.33	84.34	70.6	14	86	44.29	33.42	88.53	38.45	18	90	18.19	20.26	81.63	82.66	7	77	74.85	26.02	60.71	89.83	5	66	76.93	15.74	96.92
ARRB2	81.04	16	76	90.35	7.4	63.38	85.9	11	63	80.63	28.3	78.56	73.09	16	85	74.46	26.39	87.01	79.76	11	90	89.48	9.46	69.36	93.93	4	69	86.43	4.1	99.38
ARRDC1	75.13	11	72	73.5	17.85	94.01	68.37	19	92	72.68	17.13	80.78	72.65	14	70	74.04	17.59	81.67	74.34	9	77	82.58	10.57	70.82	80.71	15	71	71.34	29.48	97.44
ARRDC2	90.05	8	60	84.69	15.83	60.44	89.02	8	70	76.02	26.79	95.56	89.58	10	70	83.46	21.48	94.07	89.66	9	26	83.06	20.32	59.42	89.66	6	38	78.13	16.56	98.69
ARRDC3	90.38	8	58	81.99	24.84	97.41	92.9	5	29	84.83	14.07	82.52	90.2	9.5	37	83.62	18.18	62.72	90.85	9	47	86.8	11.66	68.17	91.76	5	42	85.54	14.13	61.53
ARRDC4	55.93	22	92	25.05	15.68	65.76	50.49	29	87	20.2	34.57	73.39	68.2	21	98	38.42	27.07	93.09	66.66	22	58	36.98	27.68	74.23	92.47	4	42	84.46	10.35	52.15
ARSA	51.71	23.5	83	77.17	17.22	93.61	49.84	22.5	76	69.02	26.71	96.04	51.75	27	92	74.4	24.88	76.75	44.66	32	67	76.29	24.79	95.85	63.05	13	84	72.69	21.62	95.18
ARSB	48.35	22	86	39.48	11.71	63.32	48.64	18	82	38.49	13.13	75.35	49.08	23	88	42.65	9.64	74.04	51.26	11	69	39.04	10.05	75.08	76.27	13	85	66.92	15.42	92.81
ARSD	56.28	11	77	22.75	14.77	63.29	62.16	12.5	77	24.14	15.93	67.82	62.21	11	79	33.32	11.67	59.91	71.89	6	56	46.36	10.81	63.5	82.68	9	66	59.08	20.98	86.73
ARSE	30.37	24	65	1.46	0	36.5	30.91	24	70	2.74	0	53.7	30.61	24	69	1.47	0	26.71	35.18	22	59	1.97	0	27.15	31.59	26	66	2.73	4.98	37.63
ARSF	25.59	17	67	1.39	0	41.95	22.77	14	71	1.46	0	69.12	22.98	18	69	0.54	0	24.43	21.54	14	49	1.11	0	36.08	27.82	22	79	0.82	0	38.55
ARSG	62.07	12	84	30.98	12.72	60.31	63.61	10	78	30.47	12.81	70.5	49.17	18.5	91	25.88	8.08	42.95	64.46	13	79	38.65	14.68	67.37	69.74	9	74	36.31	13.87	67.19
ARSI	15.42	12	62	0.84	0	27.92	13.87	11	63	2.61	0	66.73	15.63	12	87	3.47	0	71.6	13.8	10	40	1.42	0	28.29	16.22	11	74	6.47	3.4	72.86
ARSJ	19.8	25.5	56	5.14	7.16	60.82	20.19	19.5	64	5.16	7.82	51.64	16.71	21	50	0.95	0	26.96	38.06	20	75	18.01	20.81	47.58	18.11	24	93	1.65	0	47.58
ARSK	66.4	11	73	39.37	10.73	66.59	63.13	15	57	37.3	14.71	70.62	62.05	13	72	32.23	9	50.12	68.6	6	68	40.6	11.44	62.62	51.81	18	83	22.3	12.35	61.48
ART1	48.98	14	79	3.36	5.69	32.12	45.73	19	71	3.38	0	49.48	50.15	18	70	2.1	0	28.4	50.58	15	69	2.87	0	42.27	53.36	13	77	4.23	8.17	42.18
ART3	25.51	24	69	7.61	12.83	57.61	28.03	18.5	65	7.07	11.51	52.79	26.04	21.5	63	5.09	8.25	38.77	23.32	23	66	4.63	7.29	35.97	23.43	27	60	4.87	8.04	40.42
ART4	28.47	18	62	2.1	2.18	41.49	26.01	20.5	73	2.23	1.78	34.12	28.2	16	73	2.13	2.18	27.09	30.28	19	66	1.71	1.62	27.79	31.81	18	83	2.59	2.39	34.11
ART5	23	11	56	1.04	0	33.51	23.28	15	57	1.3	0	63.33	23.43	12	74	0.33	0	30.09	19.77	8	44	1.61	0	43.27	24.92	12	69	3.27	0	58.19
ARTN	37.23	31	77	7.02	12.96	35.25	29.96	29.5	70	5.28	10.56	63.4	35.59	32	72	8.3	14.13	30.03	42.85	28	69	6.67	12.04	44.21	47.35	26	78	5.91	9.92	50.05
ARV1	84.27	6	63	61.37	14.11	94.54	81.92	9	76	61.89	23.47	92.5	83	9	63	60.52	17.71	78.1	79.77	7	79	61.71	11.13	90.58	80.44	7	83	53.14	15.99	85.17
ARVCF	40.6	19	75	16.18	22.27	45.45	43.81	22	74	14.09	25.37	90.22	43.71	22	68	18.53	19.72	43.66	60.72	21	66	50.5	51.22	91.26	43.03	15	75	22.82	17.36	59.47
ARX	39.11	28	89	1.1	0	25.87	41.1	29.5	88	1.03	0	44.61	39.54	28	74	1.63	0	17.95	33.95	25	74	1.89	0	32.59	42.76	29	82	1.6	0	63.55
AS3MT	53.17	16	92	2.71	4.14	25.32	52.59	18	88	1.56	0	22.86	53.42	16.5	87	1.9	0	19.41	50.64	16	76	2.98	5.11	28.39	55.67	12	79	2.38	4.04	30.48
ASAH1	93.62	7	30	74.49	11.84	57.57	93.53	6	34	73.35	14.88	60.11	95.83	4	34	86.63	7.41	43.02	96.83	3	14	84.53	8.08	55.75	99.72	0	6	95.95	2.45	35.3
ASAH2B	66.64	10.5	88	21.65	15	58.1	63.07	14.5	88	21	12.09	63.61	53.98	16	81	15.98	16.53	42.86	61.51	16	83	21.8	10.41	46.55	32.53	21	85	2.17	1.91	37.28
ASAP1	91.63	5	42	61.96	16.6	95.57	89.03	6	39	58.7	20.01	91.34	91.18	7	25	65.95	11.02	68.92	92.24	4	23	56.28	14.56	66.13	97.09	1	26	82.27	10.56	66.79
ASAP2	30.58	27	95	6.01	9.96	34.27	27.4	30.5	81	3.71	5.09	40.08	29.7	29	98	5.02	8.51	47.12	34.3	32	94	6.62	11.51	29.04	65.38	17	90	26.05	16.95	77.58
ASAP3	30.91	27	79	13.8	18.8	42.15	28.55	25.5	72	10.03	18.16	66.09	39	33	91	19.85	12.27	77.14	27.57	20	70	5.1	7.99	34.16	30.01	20	78	14.25	18.66	73.92
ASB1	77.56	6	78	57.64	18.64	85.94	78.01	9	84	55.8	15.42	83.56	78.72	7	49	58.27	18.03	80.95	79.91	7	47	68.55	16.71	58.89	71.96	8	91	47.88	13.28	88.56
ASB10	26.73	8	55	0.43	0	27.64	26.26	9.5	70	0.55	0	73.84	29.55	14	72	0.17	0	14.5	27.3	11	66	1.13	0	32.56	29.34	10	77	1.21	0	49.73
ASB11	19.36	23	62	1.17	0	34.41	17.59	18	61	2.07	0	50.94	18.33	21	55	0.72	0	25.36	20.45	26	58	1.52	0	35.32	19.83	22	61	2.05	3.13	52.57
ASB12	23.82	19	79	1.3	0	21.72	19.83	16.5	66	0.84	0	27.77	22	16.5	67	1.99	0	22.61	20.79	14	55	1.56	0	17.48	18.27	12	76	0.38	0	32.72
ASB13	73.09	10	81	46.26	16.32	81.91	61.28	18	86	30.02	30.18	75.13	65.02	26	93	33.36	17.1	97.83	53.02	15	54	26.75	16	64.35	78.92	12	87	57.22	24.35	86.59
ASB14	48	19	82	27.42	18.58	69.71	53.92	19	75	24.98	21.55	59.79	56.72	25	78	39.82	19.52	75.72	51.4	20	66	27.49	17.2	52.14	46.75	17	81	27.67	15.69	70.09
ASB15	27.28	23	67	5.45	7.86	86.91	25.75	24	70	4.91	5.04	79.12	23.77	20	64	3.65	4.13	65.95	28.13	27	69	2.81	3.41	61.3	24.47	24	84	2.94	3.26	39.7
ASB16	47.91	27.5	83	28.28	28.78	64.34	51.88	26.5	81	19.56	33.45	70.78	53.05	22	83	29.64	20.22	64.1	48.28	28	73	28.92	25.63	58.05	51.66	28	86	21.9	19.04	67.58
ASB17	24.79	23	71	0.41	0	34.48	25.82	18	74	0.82	0	45.9	25.24	20	55	0.45	0	43.06	27.48	22	60	0.27	0	15.21	27.65	20	78	0.57	0	38.68
ASB2	49.72	44.5	94	39.88	50.4	95.94	46.63	37	97	41.44	44.85	97.07	37.26	51	94	26.86	19.3	97.22	50.56	41	92	41.35	17.21	95.11	38.47	27	87	29.93	17.08	85.43
ASB3	45.21	18.5	76	5.02	10	30.4	48.62	19	76	3.39	6.3	33.48	44.65	21	79	5.57	10.41	37.79	45.21	19	74	6.07	10.48	22.06	48.28	15	74	3.56	6.34	48.85
ASB4	27.54	25	68	0.55	0	24.54	23.16	25	81	1.26	0	51.12	26.39	27	66	0.88	0	31.47	28.33	24	62	1.34	0	27.28	31.68	24	74	0.72	0	37.55
ASB5	14.84	23	46	0.82	0	40.22	13.53	20	46	1.35	0	38.95	13.34	20	46	0.73	0	20.94	15.51	23	61	1.36	0	21	15.84	23	76	1.02	0	36.26
ASB6	74.29	7	88	74.34	10.8	92.76	77.19	8	72	71.56	19.38	95.04	70.27	10	61	69.74	12.25	90.44	75	5	58	80.08	8.98	79.51	69	7	73	66.74	12.64	91.51
ASB7	84.86	6.5	62	60.1	12.18	85.07	84.5	5	42	54.14	16.87	85.04	82.4	7	43	59.71	9.41	80.48	82.72	5	49	56.36	11.48	80.44	81.17	6	66	57.14	9.71	80.87
ASB8	86.7	7	42	76.8	11.21	55.85	88.39	6	29	77.54	10.99	83.82	83.51	8	54	73.33	6.93	74.91	88.1	6	30	79.64	7.66	37.41	86.25	7	46	70.5	9.25	91.37
ASB9	39.49	21	88	16.46	25.6	59.61	31.71	20	69	8.09	14.94	59.23	29.37	19	65	3.57	5.15	53.01	29.66	20	57	3.76	5.97	42.83	40.65	19	73	15.08	24.12	61.96
ASCC1	80.78	9	56	57.28	12.62	79.35	80.17	9	60	59.53	14.7	74	83.02	6	57	62.07	16.05	52.23	79.64	9	87	58.48	12.14	69.69	80.64	7	50	54.46	13.86	78.93
ASCC2	77.35	9	91	79.94	6.42	50.74	79.61	8	84	79.19	7.42	75.9	75.93	11	88	78.99	4.17	36.77	73.93	12	78	81.18	7.52	29.95	78.21	6	88	72.92	11.61	94.85
ASCC3	83.84	7	33	67.16	11.68	90.34	84.18	7	59	67.49	13.23	87.46	82.59	7	68	64.71	9.5	60.3	84	8	33	61.24	9.35	85.98	78.85	8	59	58.25	17.98	67.98
ASCL1	26.03	18	76	2.19	0	38.35	29.44	19	82	2.88	0	53.44	28.67	17	68	7.08	7.08	96.01	27.98	14	71	0.76	0	44.96	25.64	17	79	1.19	0	63.41
ASCL2	40.02	36	82	16.31	24.06	94.65	53.03	45	94	23.72	36.89	98.47	34.8	31	80	21.04	22.77	69.04	71.41	30	91	54.43	54.78	96.64	78.17	10	84	47.75	38.05	98.92
ASCL3	39.34	28	76	5.64	13.2	49.75	29.29	33	64	3.26	0	50.39	29.51	32	64	4.27	0	33.64	29.89	38	64	3.56	0	42.17	24.31	22	75	3.6	0	57.6
ASF1A	91.57	4	62	84.36	9.58	54.62	91.32	5	24	84.09	14.72	61.37	82.72	10.5	69	68.96	17.6	65.97	83.5	11	55	71.98	18.51	68.93	80.34	7	58	63.49	22.08	64.78
ASF1B	63.18	24	93	49.99	47.29	98.33	58.19	19	93	44.55	35.47	98.35	64.02	24	89	47.94	37.44	97.03	67.14	20	79	56.92	28.18	87.4	68.71	12	73	43.21	19.05	87.06
ASGR1	29.81	25	75	8.61	14.72	40.41	27.21	24	70	6.78	11.8	55.22	24.4	23	63	5.26	9.41	35.7	23.54	25	60	11.6	18.25	50.51	81.76	17	93	55.73	41.4	90.64
ASGR2	36.45	31	72	4.32	5.2	52.32	36.4	28	75	3.94	0	60.68	35.48	28	72	4.24	5.75	42.76	35.36	31	74	13.4	24.01	62.27	87.95	7	96	75.61	28.12	98.7
ASH1L	93.15	8	29	72.02	24.15	89.21	92.29	8	47	74.49	17.41	79.8	94.37	6	30	73.72	9.85	56.96	94.03	6	14	66.3	16.93	80.69	91.29	6	52	66.66	18.12	79.44
ASH2L	88.28	6	54	68.3	9.83	75.4	87.02	7	39	64.8	16.4	88.8	90.86	5.5	25	69.49	10.38	58.57	87.71	7	64	67.15	10.47	40.2	90.68	4	30	64.9	13.17	84.16
ASIP	21.7	23	81	5.87	12.77	43.78	20.33	23	64	4.41	0	54.18	23.73	23	63	8.67	16.92	40.34	19.9	18	56	3.6	0	50.26	26.17	25	66	11.47	20.36	66.62
ASL	70.83	11.5	82	49.18	13.2	68.61	70.42	14	76	51.06	15.64	82.22	73.86	8	71	56.22	13.63	90.31	83.32	9	42	73.64	12.36	39.86	82.19	6	71	62.76	9.48	69.3
ASMT	27.83	23	63	11.06	18.53	50.39	25.94	27	68	11.51	19.76	72.6	28.62	26	88	12.26	19.46	44.05	28.24	23	81	15.21	18.84	50.33	28.33	23	67	10.95	18.63	81.91
ASMTL	88.53	5	62	71.11	9.86	88.33	86.16	10	82	68.55	13.74	92.05	87.56	8	32	72.82	10.89	67.54	91.23	2	21	75.76	7.37	49.5	88.37	4	69	66.21	10.17	75.49
ASNA1	77.78	16	83	86.81	7.28	95.77	76.12	17	90	87.4	9.65	67.62	77.9	12	56	87.01	8.11	74.03	78.57	14	88	91.75	3.83	37.82	86.82	7	88	91.36	4.32	37.04
ASNS	91.1	5	46	73.41	15.43	94.89	88.02	7	55	68.01	17.72	96.36	90.97	6	23	74.89	11.67	87.9	88.87	6	31	65.43	14.82	75.81	63.22	14	95	43.48	26.24	93.5
ASNSD1	92.87	5	58	87.62	5.94	33.61	89.84	11	52	87.6	7.7	97.37	91.54	6	33	84.32	7.11	61.88	92.78	3	42	83.95	6.81	42.42	90.28	5	46	78.23	8.97	43.81
ASPA	18.07	19.5	71	1.75	1.36	31.57	19.41	18	80	2.19	0	46.29	18.69	19	77	2.92	1.6	52.82	19.64	19	78	2.12	1.94	28.2	19.27	21	73	1.05	0	25.34
ASPDH	27.02	18	80	21.42	35.87	70.05	24.95	15	58	14.62	27.95	87.1	24.22	15	66	21.87	25.31	79.02	25.46	14	62	18.25	29.62	48.17	26.46	15	90	21.66	22.2	83.61
ASPG	22.13	13.5	69	1.45	0	28.46	21.49	11	59	1.22	0	86.12	22.2	15	72	0.72	0	28.1	25.66	13	66	1.91	0	43.5	27.55	16	67	3.32	4.53	59.36
ASPH	63.72	14.5	92	29.97	12.55	62.15	59.9	16	89	27.04	11.72	62.81	65.19	25	96	34.35	10.05	54.97	58.8	15	74	28.22	12.22	50.31	81.98	10	91	62.87	24.94	61.43
ASPHD1	49.4	23	83	10.84	18.48	45.56	40.59	39	77	7.75	14.06	53.66	47.84	35	81	7.35	13.12	27.39	48.9	21	77	8.14	13.38	58.36	54.65	17	84	10.58	14.92	92.08
ASPHD2	74.07	12.5	88	40.3	18.62	79.05	67.72	23	83	39.25	20.33	81.34	82.17	10	45	55.14	9.6	71.78	69.85	18	76	34.54	11.4	62.83	80.79	13	88	41.96	22.19	93.2
ASPM	55.07	46.5	98	35.56	50.1	97.13	42.63	41	98	27.71	33.51	93.87	44.67	57.5	98	31.42	37.32	92.28	54.97	40	96	28.11	18.98	96.99	30.67	31	75	10.59	17.07	76.63
ASPN	23.4	28.5	74	8.07	14.76	68.72	31.98	36	90	11.11	19.05	92.77	31.76	31.5	82	6.5	10.42	45.08	29.07	29	77	6.72	11.11	38.37	20.46	25	70	6.45	11.12	49.42
ASPRV1	60.75	12	76	24.48	16.04	73.58	54.72	20	69	19.2	31.28	61.65	50.39	19.5	79	19.15	14.25	65.37	62.21	12	61	27.13	13.06	58.29	61.12	11	73	18.28	18.86	70.42
ASPSCR1	62.69	15.5	85	37.64	15.73	68.46	57.63	19	79	35.88	14.26	93.61	62.57	15	74	40.64	11.42	69.63	55.94	19	73	42.23	10	59.77	63.1	15	84	43.79	9.75	75
ASRGL1	59.69	17	77	17.25	15.69	53.95	58.18	24	81	16.61	19.96	66.87	60.81	27	90	18.99	17.57	55.74	64.76	12	52	26.22	9.78	63.69	83.91	12	66	43.79	21.49	92.02
ASS1	54.44	20	95	10.49	20.02	89.57	51.76	17	79	9.08	10.55	85.29	57.88	18.5	79	15.61	23.77	77.71	57.41	15	54	4.53	5.67	43.6	41.37	22	75	7.94	11	68.24
ASTE1	77.37	7	84	63.09	19.96	61.17	77.83	8	64	67.08	21.42	87.67	75.38	8	66	57.04	12.73	63.56	76.32	6	79	62.41	16.85	90.74	67.23	12	77	46.14	11.12	79.93
ASTN1	19.96	22	73	0.41	0	24.72	19.77	23	54	0.96	0	42.48	19.59	22	66	0.44	0	18.01	20.58	20	67	0.62	0	25.41	19.92	22	76	0.93	0	30
ASTN2	43.55	22	77	20.79	10.97	45.7	45.99	17	68	17.71	15.65	44.94	38.02	21.5	74	15.43	13.98	57.21	38.38	24	66	18.2	8.2	43.82	31.02	24	62	2.55	2.76	29.78
ASXL1	88.28	5	34	79.14	25.49	75.48	86.5	5	68	73.1	28.08	83.4	89.71	5	29	85.23	11.18	71.43	82.83	10	39	71.14	21.66	63.95	80.47	5	67	63.93	11.59	62.06
ASXL2	91.71	5	32	64.12	24.46	93.27	90.71	7	57	60.7	24.7	96.09	90.87	5	32	58.08	17.95	74.65	90.07	5	43	54.95	18.32	72.33	90.55	5	24	57.12	18.73	82.7
ASXL3	47.81	16	86	0.43	0	31.97	49.11	14.5	72	1.28	0	41.85	46.73	26	87	0.52	0	28.87	53.19	26	73	0.68	0	32.12	54.42	20	85	1.56	0.18	30.56
ASZ1	15.99	23	67	0.4	0	43.45	16.51	21	65	0.91	0	43.8	16.71	22	69	0.49	0	24.18	17.38	22	66	1.08	0	34.18	17.37	23	79	0.79	0	32.91
ATAD1	92.21	5	38	76.47	10.56	65.02	90.41	6	56	78.38	11.9	65.6	90.21	7	29	74.78	12.24	42.47	91.01	3	78	72.96	9.47	82.46	86.48	6	46	60.18	12.17	59.15
ATAD2	76.04	14	94	64.97	27.24	96.71	72.57	13	77	62.7	22.96	93.45	68.99	23	92	63.48	25.99	74.94	77.79	17	69	59.04	13.48	88.97	59.78	14	86	39.31	14.2	75.48
ATAD2B	83.44	7	32	54.25	17.24	80.35	84.45	7	28	56.9	17.39	87.75	85.89	7	60	58.31	10.02	66.21	86.87	5	19	56.84	14.17	85.21	84.89	5	44	58.84	23.51	91.1
ATAD3A	74.97	9	79	51.17	22.89	91.8	70.46	11	65	47.98	30.51	94.58	73.95	11	67	55.18	18.47	94.06	73.45	7	66	58.48	15.03	90.94	70.85	8	63	44.68	21.78	84.91
ATAD3B	75.58	11	74	49.84	23.11	89.8	70.99	14	81	47.27	38.43	88.28	75.3	11.5	73	54.42	21.02	86.98	73.94	7	53	56.5	18.93	92.57	73.4	9	59	40.69	17.85	81.33
ATAD3C	31.99	26	67	16.52	14.58	46.13	35.66	25	63	12.75	16.47	83.12	34.08	25	69	15.58	15.57	39.95	29.51	24	56	23.12	11.84	62.6	27.9	21	73	5.24	9.45	36.62
ATAD5	65.02	15	80	44.32	16.8	94.01	65.9	14	73	43.9	18.42	83.2	65.95	13	74	46.24	16.16	80.59	65.76	13	61	40.64	10.07	76.23	54.67	12	70	31.26	11.56	68.47
ATAT1	58.23	10	70	19.41	13.74	42.51	55.62	12	81	15.56	12.09	51.18	57.98	12.5	75	21.04	13.82	38.26	54.09	10	74	21.52	11.1	43.3	49.3	18	82	16.98	10.43	43.22
ATCAY	24.52	16	73	1.08	0	38.48	23.57	17	80	1.07	0	77.23	26.4	17.5	74	0.97	1.28	22.82	26.74	16	65	1.12	0	28	33.71	22	81	1.45	0	39.75
ATE1	82.67	10	60	63.78	9.96	68.85	80.33	11.5	80	63.82	11.92	82.23	79.14	12	55	62.95	9.58	59.26	84.6	9	45	65.25	8.98	72.22	78.41	12	93	54.65	14.53	79.26
ATF1	94.54	2	33	75.53	9.96	71.11	92.1	5	35	71.84	13.42	92.09	91.56	6	27	71.64	12.03	60.05	92.27	3	39	70.5	14.49	64.55	92.03	4	40	73.87	9.59	55.08
ATF2	91.79	5	23	74.34	9.17	79.17	92.15	7	32	77.09	10.78	62.8	89.89	8	24	77.43	7.57	63.52	93.64	3	25	73.22	9.26	69.57	90.11	6	37	73.8	10.88	57.48
ATF3	64.81	36	96	36.89	42.54	97.12	60.66	31	95	43.96	42.65	98.94	61.1	30	95	40.66	40.88	94.49	74.32	22	68	37.46	25.35	94.22	86.53	20	72	75.99	33.81	99.52
ATF4	99.09	1	7	96.63	2.8	22.17	98.63	1	7	95.92	3.92	25.09	98.91	1	8	96.21	2.19	54.39	99.11	1	4	96.47	2.26	20.06	98.87	0	12	97.7	1.38	10.62
ATF5	68.73	11	62	43.98	20.58	90.6	66.62	11	83	35.5	30.73	88.04	71.16	19	69	56.09	29.31	99	65.38	12	44	43.14	18.45	92.77	83.75	14	42	74.37	16.42	64.73
ATF6	87.06	8	44	71.85	8.13	66.69	83.66	13	75	69.33	11.05	54.36	85.31	8	39	69.24	9.22	37.99	84.06	8	35	67.01	8.99	64.74	90.66	5	27	80.93	9.92	46.61
ATF6B	71.94	12.5	72	64.14	17.95	60.17	74.04	14	66	54.8	21.5	84.72	74.46	16.5	70	63.7	25.38	64.35	77.95	16	45	68.44	23.11	64.02	78.88	10	78	64.04	25.14	88.29
ATF7	70.84	12	81	44.78	17.35	73.05	72.81	19.5	69	39.87	16.73	72.87	67.51	16	81	46.62	9.8	65.1	70.83	12	62	45.8	14.24	55.95	78.63	9	85	53.47	14.59	72.15
ATF7IP	94.01	8	20	82.49	15.21	74.21	95.63	5	17	85.7	14.12	52.9	96.46	3	22	86.9	9.99	38.61	95.51	4	15	79.87	11.68	53.78	90.31	7	44	69.31	16.52	93.06
ATF7IP2	82.23	11	64	65.83	19	75.71	81.74	11	81	59.03	22.49	90.5	85.6	8	48	61.05	14.75	68.36	75.55	9	50	51.22	13.96	77.41	58.9	12	69	39.53	12.05	68.85
ATG10	64.5	13	82	37.29	7.93	66.77	63	13	70	36.93	12.76	71.99	58.26	17.5	81	35.76	8.42	83.14	68.08	13	87	39.1	7.62	75.08	60.23	16	82	32.7	10.97	59.95
ATG12	93.19	4	26	66.18	14.98	48.63	92.45	6	35	64.85	11.44	72.82	93.32	4	26	68.02	8.92	40.85	94.89	3	13	69.89	6.51	50.76	93.75	3	71	64.57	8.08	42.91
ATG13	82.97	6	43	78.39	6.33	52.9	85.73	6	25	74.84	13.89	76.43	79.8	8	51	74.82	8.21	63.88	82.07	7	65	80.24	6.08	48.1	82.41	5	43	77.24	5.87	40.62
ATG14	87.12	7	29	62.93	26.04	87.71	89	5	65	57.59	26.96	91.74	87.16	7	30	62.97	21.29	76.96	86.79	6	26	64.81	22.86	78.45	84.52	5	42	60.41	11.69	88.98
ATG16L1	79.34	12	85	74.99	16.22	72.49	83.86	14	55	74.53	22.6	92.66	72.97	13.5	91	63.4	17.19	77.45	77.58	12	73	74.46	11.2	94.66	61.3	12	80	58.13	8.69	83.58
ATG16L2	75.75	11	76	65.25	28.41	90.94	80.03	14	74	59.22	23.81	92.2	81.61	15	76	71.89	29.85	83.14	81.1	13	66	72.71	28.92	84.35	87.09	13	79	72.21	31.5	98.65
ATG2A	80.63	7	46	58.88	25.54	97.83	81.59	11.5	63	54.86	43.1	99.02	76.78	11	52	54.09	20.93	82.46	84.61	11	38	67.34	24.49	73.82	82.15	7	54	59.36	27	96.16
ATG2B	88.35	8	38	57.06	29	91.53	86.93	9	84	53.07	28.73	91.36	87.78	7.5	60	55.47	20.1	84.23	88.39	9	21	57.62	26.34	77.02	82.56	5	43	47.88	14.38	82.13
ATG3	95.52	2	25	72.64	13.16	47.1	93.92	6	28	73.95	13.58	58.15	94.97	3	16	72.45	11.49	51.69	95.85	3	15	70.02	13.81	44.95	98.48	1	15	86.67	6.06	29.54
ATG4A	77.08	8	56	58.46	11.32	84.51	77.01	10	67	61.56	16.91	90.46	80.1	7	52	58.78	13.72	80.23	81.01	7	34	65.59	12.14	78.32	79.16	5	40	57.52	10.54	85.53
ATG4B	83.93	9	48	71.31	12.81	80.06	81.71	10	63	69.34	14.79	75.81	85.02	7	36	71.59	11.27	93.13	84.15	4	32	80.93	7.41	32.91	88.23	5	39	72.84	8.56	87.93
ATG4D	77.67	9	52	64.44	16.98	93.53	83.9	17	38	66.53	25.75	93.88	78.26	16	61	61.09	18.48	89.12	81.46	9	31	77.31	25.47	84.08	74.83	7	68	56.28	20.44	88.52
ATG5	90.02	6	39	76.32	11.7	56.19	89.89	9	33	78.88	11.95	63.77	89.96	5	29	74.13	7.7	44.97	91.95	6	22	74.25	12.24	71.73	91.4	4	20	74.42	11.43	44.67
ATG7	66.83	10	75	43.11	9.04	74.96	65.93	11	80	44.93	14.81	74.75	67.2	9	88	42.35	10.1	61.37	65.83	10	59	46.52	13.93	55.66	87.43	5	35	77.61	14.79	60.18
ATG9A	76.67	8	48	63.22	13.56	81.82	76.83	9	46	60.87	24.04	91.73	75.9	9	42	63.87	14.67	72.99	79.12	9	56	70.63	12.1	58.81	79.68	8	45	63.27	17.23	89.8
ATG9B	65.52	16	83	33.24	13.45	80.66	59.52	15	78	25.48	17.76	80.25	53.16	15	70	18.4	11.37	52.34	47.58	16	75	20.3	9.92	49.31	41.41	24	76	8.54	11.8	59.17
ATHL1	89.49	12	50	83.41	31	89.06	91.71	8	42	80.77	27.12	73.83	79.33	13	85	76.15	33.99	98.82	85.37	14	53	82.86	22.64	77.92	69.01	13	84	57.32	35.87	95.62
ATIC	94.75	4	22	84.66	7.91	60.03	92.7	6	29	82.08	12.32	67.5	93.49	4	19	83.86	10.53	56.23	88.76	7	83	74.14	14.92	79.54	83.05	8	73	54.66	16.92	88.34
ATL1	54.81	17	83	21.3	12.35	58.71	55.33	22	91	22.21	20.4	74.96	60.73	13	85	26.13	11.33	55.95	52.13	17	76	20.55	13.62	49.82	50.4	19	90	19.32	13.61	70.52
ATL2	87.62	8	41	64.91	17.15	79.96	85.94	10	36	65.39	16.64	86.31	88.75	7	42	68.85	10.78	83.61	85.37	6	36	60.48	11.83	86.68	86.37	4	49	64.06	14.64	79.85
ATL3	90.69	7	42	71.03	14.39	69.9	88.84	11	69	69.8	21	86.83	87.7	9	55	68.4	18.72	59.79	91.87	6	41	69.42	15.72	71.71	91.78	5	44	73.14	15.1	61.11
ATM	93.54	6	32	77.56	29.18	90.4	95.44	5	27	74.98	27.12	78.03	94.26	4	20	78.38	19.93	73.61	96.06	4	17	80.14	22.94	79.72	84.28	10	68	57.98	27.09	94.05
ATMIN	90.7	5	27	71.93	14.2	79.77	90.93	5	32	71.09	16.05	91.15	88.24	7	30	73.6	10.48	68.55	92.09	4	44	71.93	18.82	80.19	87.37	5	80	67.63	11.45	90.59
ATN1	55.76	22	72	52.56	43.81	92.79	59.67	15	77	41.3	40.41	93.47	59.68	18	72	54.91	35.36	84.99	54.44	15	59	49.6	39.63	91.92	59.01	15	70	42.04	28.16	85.24
ATOH1	23.59	24	62	0.4	0	29.32	21.61	20	61	0.33	0	40.24	19.81	17	55	0.36	0	34.73	17.51	17	47	0.52	0	34.9	24.61	21	71	1.32	0	72.09
ATOH7	23.37	23	67	1.52	0	36.21	20.96	22	77	1.01	0	43.1	21.31	20	61	1.54	0	20.69	23.03	20	59	2.05	0	36.93	26.43	23	68	2.36	0	59.08
ATOH8	54.58	15.5	85	2.48	2.98	24.75	51.32	21	75	4.24	6.54	70.93	56.11	22	76	3.22	4.52	27.69	57.02	14	61	4.63	5.95	46.08	59.85	13	89	24.06	27.95	68.22
ATOX1	79.94	10	82	53.57	12.25	67.14	79.28	11	73	50.02	15.6	89.39	75.09	16	80	52.06	13.2	67.89	81.32	10	85	61.71	11.36	54.3	89.7	5	75	66.34	18.96	60.09
ATP10A	82.75	8	59	56.9	28.13	89.58	78.74	11.5	92	49.88	34.41	88.69	39.19	24	76	14.79	18.6	57.55	87.96	7	46	67.22	24.8	87.69	70.69	14	87	38.64	15.27	88.43
ATP10B	36.69	26	92	4.02	6.64	31.43	35.09	28.5	81	2.83	3.85	32.56	40.91	32.5	90	3.34	3.34	41.67	44.14	21	71	4.15	5.65	32.21	49.95	19	89	4.76	5.97	62.77
ATP10D	57.37	19	93	27.87	16.29	82.41	63.99	30	91	42.51	26.62	86.17	89.59	8	47	67.46	20.57	80.49	82.13	12	85	54.45	13.59	67.04	86.68	6	97	57.18	21.75	97.9
ATP11A	85.18	11	69	49.77	28.73	88.38	76.16	16	71	37.12	25.69	71.96	77.97	18	90	50.83	25.02	84.3	80.81	11	93	43.58	24.05	70.79	93.23	6	55	67.92	24.06	95.1
ATP11B	92.95	6	37	80.8	16.73	95.74	91.62	5	88	79.27	19.93	85.94	89.23	6	37	79.75	9.97	65.3	93.73	5	28	79.67	17.09	77.48	89.04	5	26	73.89	16.09	92.09
ATP11C	83.54	6	50	53.67	16.26	83.04	81.42	9	61	53.14	17.49	80.28	85.59	7	40	64.12	10.66	82.34	82.17	6	92	53.55	14.6	79.69	83.55	6	58	55.19	15.54	86.1
ATP12A	33.15	24	73	7.02	10.04	75.26	30.28	28.5	67	5.57	5.77	73.47	33.3	27	73	1.93	0	76.34	36.05	27	64	2.25	0	30.61	36.11	27	83	1.5	0	82.16
ATP13A1	85.53	8	76	70.41	17.65	91.78	81.34	10	78	65.87	24.99	94.84	86.87	8	43	76.66	14.54	83.98	80.93	6	71	68.02	20.39	63.61	85.87	7	42	60.57	23.05	92.02
ATP13A2	58.35	14	79	62.39	22.36	93.07	55.95	16	82	57.81	28.69	93.12	55.16	16	75	58.94	13.98	84.98	55.52	20	73	66.87	19.52	76.27	60.99	13	77	55.51	24.26	95.12
ATP13A3	92.16	6	28	66.16	29.86	94.3	89.09	7	46	60.84	28.76	91.93	86.88	10	38	67.67	23.69	83.92	91.07	6	28	60.97	25.99	96.88	92	11	49	82.34	20.39	53.93
ATP13A4	32.38	21	91	15.19	19.01	51.64	33.58	21	76	13.29	20.31	53.61	32.19	23	73	16.65	15.52	40.01	35.13	22	88	19.26	17.52	47.49	33.23	25	79	6.57	10.8	57.21
ATP13A5	37.44	22	81	0.87	0	39.74	35.06	24	80	0.9	0	33.55	36.99	22	69	0.84	0	39.86	35.75	24	66	0.91	0	18.08	41.75	21	82	1.48	0	39.95
ATP1A1	97	1	16	93.52	3.96	48.71	96.16	2	11	86.44	12.88	73.76	90.85	5	28	83.13	14.82	74.62	92.38	3	28	83.18	14.18	48.56	96.18	3	19	90.39	5.34	57.39
ATP1A2	24.21	20	62	1.18	0	47.12	24.92	19	66	2.23	0	60.66	26.45	21	61	0.91	0	30.12	26.87	21	54	3.2	4.05	27.03	25.38	22	93	2.04	1.41	41.38
ATP1A3	29.17	29	66	22.84	14.75	58.19	38.84	24.5	79	25.52	22.8	68.12	30.13	24	74	18.82	12.71	41.4	28.33	26	65	31.85	26.38	61.72	22.79	27	73	6.77	10.55	42.11
ATP1A4	28.81	22	61	2.48	2.34	48.06	27.82	14	66	2.23	1.13	53.78	29.07	18	66	1.92	1.45	39.69	32.25	19	66	3.82	5.62	26.43	32.35	18	77	12.11	25.72	59.5
ATP1B1	75.57	16	82	39.52	19.57	93.69	69.16	20	90	40.52	33.46	99.38	60.4	22	90	28.16	19.39	99.08	78.22	12	50	40.42	20.34	93.25	79.96	14	92	49.59	24.44	98.83
ATP1B2	35.63	22	75	8.63	14.56	49.25	39.87	23	71	11.53	17.49	80.07	39.85	25.5	74	7.49	12.6	49.64	33.24	24	69	7.3	11.83	36.35	44.2	28	83	15.2	15.22	96.74
ATP1B3	96.01	4	28	87.01	12.37	53.34	95.81	3	37	90.04	11.44	57.05	93.92	6	31	84.65	14.15	60.06	97.48	2	19	89.99	5.09	30.98	98.86	2	37	93	4.7	23.1
ATP1B4	23.07	24	79	0.54	0	31.71	23.8	23	70	0.88	0	52.63	25.66	23	67	0.32	0	26.2	26.67	24	62	0.93	0	30.57	26.42	23	91	2.38	0	55.48
ATP2A1	32.54	21	77	16.25	19.76	45.1	30.99	22	61	12.66	22.3	85.17	37.26	21	77	26.47	17.03	75.03	33.15	18	74	19.58	15.56	44.59	35.45	22	72	16.63	13.27	59.81
ATP2A2	91.74	9	27	64.53	39.22	88.73	93.06	9	45	57.68	50	93.6	92.37	8	37	67.81	25.91	81	93.26	5	18	63.99	35.67	86.29	94.25	5	29	72.75	9.86	95.57
ATP2A3	90.1	10	84	87.59	12.2	87.53	93.37	6	43	82.02	25.06	87.2	96.74	4	20	94.26	4.88	95.03	89.26	9	86	88.64	17.6	64.07	82.12	11	83	63.35	31.19	97.18
ATP2B1	89.01	9	50	72.65	23.52	73.46	89.63	8	32	71.86	20.84	80.48	94.5	4	39	88.51	8.93	47.32	89.69	4	18	66.25	14.28	77.24	95.16	5	23	89.96	11.3	39.55
ATP2B2	27.34	24	79	2.43	3.81	31.57	28.78	21	80	2.49	2.77	65.51	30.77	28	74	1.73	2.08	16.72	30.91	20	75	2.65	3.83	25.84	37.08	29	77	2.77	3.19	41.85
ATP2B3	28.77	20	74	1	0.19	18.16	30.18	23	70	0.59	0	55.98	31.04	26	66	0.24	0	9.23	33.99	24	63	0.35	0	13.39	34.87	25	75	1.23	0.83	18.83
ATP2B4	89.2	9	82	85.02	13.86	73.55	89.9	8	77	80.12	22.32	88.49	68.71	18.5	86	46.19	22.44	87.86	95.99	4	15	88.59	14.67	65.86	84.23	8	83	58.56	45.7	93.04
ATP2C1	81.48	7	44	65.98	16.36	66.11	80.3	8	51	61.14	15.74	84.64	79.86	6	30	66.4	10.34	69.48	81.61	8	46	63.19	17.26	83.3	83.78	9	43	74.86	19.32	52.17
ATP2C2	44.95	20	76	10.08	13.81	51.7	48.59	20	82	8.23	14.55	52.97	46.97	23	91	5.06	8.64	27.63	39.53	19	68	5.95	9.79	29.56	40	23	75	6.06	9.7	55.88
ATP4A	24.86	22	63	1.83	2.54	29.92	20.71	17	65	2.14	0	81.78	22.94	21	63	3.65	3	78.63	21.26	15	50	2.99	2.97	43.19	25.16	24	66	3.81	3.85	47.46
ATP4B	26.9	12	63	2.67	0	39.41	29.73	21	59	2.75	0	63.87	25.71	14	64	3.5	0	51.77	26.95	10	50	2.47	0	43.46	27.48	12	60	2.48	0	48.9
ATP5A1	99.71	0	3	95.2	2.46	15.27	99.54	1	4	94.57	3.11	20.66	99.57	1	5	94.52	4.41	35.26	99.76	0	2	93.72	2.69	14.82	99.33	1	26	92.05	5.05	22.57
ATP5B	98.33	1	7	98.99	0.69	4.77	98.28	1	8	99.12	0.7	4.29	98.41	1	7	99.01	0.52	2.22	98.09	1	12	99.04	0.39	5.03	98.77	1	6	98.97	0.32	4.6
ATP5C1	98.77	1	6	95.32	3.08	15.4	98.55	1	6	95.2	3.41	21.53	98.02	1	15	93.9	4.37	26.22	98.66	1	5	94.34	3.54	17.85	98.62	1	7	93.55	2.51	26.72
ATP5D	90.89	6	33	79.44	14.31	97.1	88.66	9	55	81.35	15.55	87.78	90	8	42	81.78	11.14	62.79	88.99	7	40	82.69	13.49	91.41	90.25	8	49	66.39	33.66	98.53
ATP5E	99.85	0	2	91.91	5.33	37.84	99.93	0	2	89.96	8.11	35.29	99.67	1	7	90.74	5.49	47.27	99.62	0	5	91.6	6.1	22.17	99.83	0	29	91.87	4.36	25.34
ATP5F1	98.42	1	18	92.38	4.93	27.98	97.36	5	23	91.12	7.51	24.55	98.28	2	10	90.84	7.38	45.89	98.99	1	8	91.73	5.63	18.18	99.29	1	10	92.68	3.25	23.31
ATP5G1	88.46	6	60	76.06	14.02	60.88	86.82	6	61	74.79	22.91	99.19	87.38	8	68	77.22	14.55	65.1	87.44	6	24	76.51	20.17	70.83	86.25	5	70	69.98	11.65	56.54
ATP5G2	98.56	2	23	93.41	3.68	24.64	97.28	2	23	90.93	4.69	55.28	96.82	3	26	94.05	2.14	19.9	95.54	4	34	92.15	4.12	21.8	97.75	2	23	87.94	12.63	44.71
ATP5G3	98.22	1	7	79.3	17.9	60.83	98.19	1	14	79.65	19.02	53.48	97.51	2	14	75.56	19.4	62.85	97.78	2	19	78.98	16.12	36.94	97.86	2	16	77.78	8.46	45.17
ATP5H	96.97	4	22	86.72	6.83	48.79	97.07	3	22	80.78	11.28	53.22	94.29	6	37	77.1	12.84	66.24	94.02	9	38	78.18	15.09	55.43	97.42	2	23	81.66	11.34	46.08
ATP5I	97.54	2	15	88.48	7.28	62.15	98.36	1	9	86.09	12.57	61.09	97.11	3	17	87.67	10.65	36.89	97.71	1	17	87.04	6.97	43.01	96.89	2	11	82.73	12.34	48.98
ATP5J	98.07	1	11	87	11.24	46.86	97.99	2	9	84.67	15.78	58.97	96.79	3	21	85.31	14.11	62.26	98.14	2	6	84.28	14.28	53.13	97.43	1	35	83.88	8.74	47.87
ATP5J2	97.52	2	14	79.31	11.93	52.43	97.48	2	66	74.65	19.57	77.01	96.88	1	15	77.18	19.41	52.12	96.86	4	16	79.18	12.37	57.76	98.04	1	11	82.2	7.21	44.94
ATP5L	99.68	1	4	86.22	9.74	44.97	99.59	1	8	83.46	12.62	50.3	99.17	1	14	82	11.64	54.92	99.3	1	8	78.96	14.05	52.55	99.47	1	5	80.73	8.13	43.6
ATP5O	98.98	0	5	83.56	10.57	53.01	98.76	1	11	79.39	13.35	64.97	98.56	1	12	83.38	11.74	36.21	97.81	1	10	75.82	15.65	61.35	98.2	1	33	78.84	10.87	42.55
ATP5S	84.37	6	52	53.22	11.95	81.92	84.55	8	51	48.89	10.54	85.48	86.88	6	32	56.42	9.42	61.5	86.74	6	20	55.3	8.48	55.91	85.95	6	50	54.68	11.82	50.68
ATP5SL	87.99	6	23	51.21	9.32	77.65	88	4	26	51.9	13.91	72.31	87.75	5	26	49.43	9.93	58.65	88.96	4	15	56.71	12.89	63.12	86.95	5	27	50.13	8.96	75.71
ATP6AP1	87.17	7	44	66.82	13.46	72.33	86.3	10	44	65.97	17.19	75.25	84.48	12	78	64.97	8.87	66.81	88.05	7	56	77.22	7.34	46.41	96.32	2	43	82.51	10.46	69.4
ATP6AP1L	38.87	33	80	18.07	18.44	49.12	34.37	35	73	12.24	18.59	39.01	47.21	32	74	23.1	19.09	51.21	43.89	28	65	20.74	15.92	47.85	38.9	27	85	25.24	13.82	82.23
ATP6AP2	97.45	1	22	93.93	4.17	42.75	96.51	3	27	93.62	5.47	21.44	96.43	2	18	91.53	5.99	40.59	98.31	1	12	94.45	2.19	28.49	99.54	1	11	97.84	1.14	13.09
ATP6V0A1	70.17	7	82	29.51	15.88	71.38	66.58	9	62	19.61	19.93	70.48	83.82	8	31	60.66	15.08	59.48	62.79	11	57	15.76	16.92	43.88	85.81	7	29	64.76	14.19	93.5
ATP6V0A2	79.21	9	55	51.38	13.02	76.94	76.75	11	65	52.91	13.81	79	78.4	8	67	53.39	8.81	81.68	77.97	9	74	49.77	15.36	64.63	73.9	8	88	41.89	10.87	75.06
ATP6V0A4	20.61	23	95	3.54	2.95	58.14	16.47	18	55	2.76	0	40.61	19.36	21.5	66	0.72	0	23.19	19.83	22	66	2.35	2.61	32.32	24	26	73	1.63	0	44.53
ATP6V0B	89.5	8	45	81.54	11.22	68.9	87.07	11.5	40	83.47	12.28	66.29	92.75	5	27	87.76	5.8	45.66	89.92	7	66	87.84	9.1	27.01	98.36	1	17	96.72	2.3	17.33
ATP6V0C	92.18	6	39	28.66	32.15	84.11	91.14	9.5	30	24.42	37.79	85.35	91.76	10	34	40.82	36.48	96.47	93.42	7	21	42.23	34.76	93.3	97.93	1	21	45.01	41.34	96.94
ATP6V0D1	88.66	7	53	63.77	14.48	57.73	89.45	8	44	69.25	18.97	63.66	93.19	6	32	72.89	12.78	57.99	90.85	6	51	75.57	14.86	44.6	98.33	1	15	91.6	4.1	32.32
ATP6V0D2	50.53	19	97	1.32	0	59.26	47.25	33.5	88	1.74	0	47.81	55.11	33	94	0.88	0	28.02	54.75	22	88	1.62	0	40.02	61.59	18	87	20.93	39.42	97.21
ATP6V0E1	99.14	1	6	96.24	2.69	21.66	99.09	1	9	95.68	4.19	24.75	98.85	2	12	95.86	2	25.62	98.64	1	14	96.46	2.47	21.65	99.41	1	4	97.55	1.79	17.05
ATP6V0E2	89.65	8	78	78.41	13.57	75.1	90.58	7	26	72.97	22.44	96.11	78.84	10	67	53.4	12.87	82.19	84.98	5	37	68.57	14.61	90.83	70.12	11	85	34.25	16.63	78.67
ATP6V1A	91.03	5	50	67.77	18.24	76.13	90.19	7	49	69.47	18.06	80.74	93.68	4	21	75.25	17.62	79.46	93.58	4	25	71.28	16.72	85.46	98.1	1	7	92.48	6.45	37.73
ATP6V1B1	23.66	22	61	3.1	4.82	51.15	25.13	22	67	2.44	1.95	45.39	22.26	19	67	1.52	1.8	24.99	22.72	18	49	1.98	1.84	26.34	25.8	25	95	2.48	2.13	58.14
ATP6V1B2	88.08	7	45	72.85	13.3	87.15	85.37	11.5	43	73.74	11.13	83.31	86.05	7	33	72.18	11.42	44.88	87.09	7	68	75.55	7.82	42.84	98.76	1	9	96.64	2.62	19.79
ATP6V1C1	78.97	10	73	63.02	13.39	89.98	74.75	15.5	88	61.93	14.34	87.14	83.13	8	37	67.3	10.28	71.03	80.42	10	87	66.17	12.47	72.94	90.23	8	47	80.8	17.14	78.91
ATP6V1C2	29.66	23	76	21.57	17.52	60.29	35.6	26	73	19.4	18.94	71.75	47.12	39	90	33.88	14.34	71.1	36.05	28	59	26.3	14.2	48.16	25.65	20	72	24.04	13.99	60.08
ATP6V1D	88.4	8	64	64.82	14.59	59.29	86.16	11	72	66.02	17.78	93.04	86.73	11	73	59.01	19.09	72.62	91.48	5	26	69.48	15.35	53.96	94.99	3	23	77.79	15.7	55.66
ATP6V1E1	93.43	3	20	86.88	6.17	29.1	92.53	4	27	87.17	5.78	41.88	92.78	4	25	83.86	9.44	43.44	93.19	3	16	87.67	4.72	27.06	96.25	1	74	91.34	3.83	24.22
ATP6V1E2	71.42	13	73	35.11	15.13	60.95	66.22	15	79	26.56	16.44	59.28	68.63	13	70	37.09	9.73	58.9	66.94	9	83	30.38	11.49	51.37	71.13	9	82	39.67	10.41	75.62
ATP6V1F	92.2	5	28	94.22	3.45	43.78	91.25	9	23	93.87	4.52	55.15	93.12	5	26	95.98	2.35	62.85	91.69	5	22	95.75	3.36	15.83	97.36	2	40	97.85	2.07	16.59
ATP6V1G1	97.78	2	17	97.62	2.04	12.43	97.01	4	24	96.86	1.71	22.76	97.44	2	13	97.13	1.84	22.55	97.17	2	27	97.13	1.46	6.95	98.38	1	13	97.5	1.91	9.82
ATP6V1G2	50.63	15	84	13.21	15.67	35.46	48.58	15	75	8.49	13.5	36.7	51.11	13	73	12.93	15.21	52.5	45.92	14	70	9.49	12.25	23.24	42.24	15	73	3.09	5.47	48.09
ATP6V1G3	38.02	16	72	3.61	6.71	35.03	39.54	13	75	3.89	6.42	54.75	42.81	16	76	5.83	10.02	43.48	35.69	12	67	1.87	0	38.72	38.51	17	78	0.64	0	34.26
ATP6V1H	85.63	7	56	64.64	13.88	76.66	83.27	10.5	52	66.98	12.66	74.34	84.65	8	43	61.93	13.68	65.57	85.4	4	30	63.3	13.52	52.56	89.53	5	64	75.01	24.6	54.73
ATP7A	71.22	12	79	35.69	14.05	71.18	71.21	11	73	35.89	14.26	79.6	68.42	13	75	34.86	10.69	67.13	74.22	13	68	39.61	12.06	69.32	71.12	8	78	34.73	13.5	74.61
ATP7B	40.54	21	87	16.23	18.32	40.58	35.08	27.5	72	9.4	17.32	50.05	36.95	26	78	10.26	15.94	38.03	37.75	24	73	11.78	17.03	35.27	43.34	15	78	14.76	16.21	82.01
ATP8A1	87.25	12	41	58.91	27.92	95.17	92.24	6	28	70.05	27.68	82.49	91.93	7	30	75.87	16.05	83.1	92.88	6	35	73.77	25.47	93.86	76.75	14	89	42.61	23.08	83.98
ATP8A2	45.67	24	79	16.1	20.15	48.71	42.82	31.5	93	13.39	20.93	45.34	27.31	25.5	93	3.82	5.15	26.87	35.89	21	58	12.08	17.93	35.22	25.55	23	79	1.82	0.46	81.45
ATP8B1	86.23	10.5	56	21.86	16.61	75.86	88.84	13	55	19.93	18.28	70.94	89.27	9	54	31.54	11.79	83.16	89.3	8	51	18.66	12.34	43.09	82.05	16	54	22.48	19.4	80.69
ATP8B2	93.22	8	61	78.93	33.85	99.01	90.57	7	93	68.85	42.11	98.1	75.21	18	96	63.03	27.33	92.46	81.55	16	43	65.71	37.59	91.58	62.66	11	89	29.87	17.51	87.51
ATP8B3	54.94	16	97	25.75	17.25	63.59	57.69	18	91	21.27	19.18	88.27	42.51	28	88	15.83	14.43	47.12	64.22	13	79	31.29	13.29	59.2	60.16	12	89	24.72	14.94	63.28
ATP8B4	36.81	38	97	17.47	30.5	90.35	41.84	36.5	95	25.61	33.22	92.34	26.23	26.5	72	11.3	18.2	64.44	84.94	10	67	58.11	19.83	93.12	76.06	9	57	51.97	19.23	93.81
ATP9A	42.38	35.5	96	16.66	24.31	88.72	53.32	33	93	19.47	27.96	79.85	43.47	22	70	10.62	18.28	43.98	67.87	29	96	47.93	32.45	92	38.51	44	95	17.79	22.76	87.62
ATP9B	81.55	8	42	40.86	10.14	75.79	79.82	10	96	40.96	12.29	69.73	80.55	10	61	39.74	6.45	58.59	79.5	9	62	37.75	6.6	59.97	82.8	7	89	43.64	13.71	75.18
ATPAF1	86.82	8	47	64.88	12.81	75.41	83.25	12	77	60.18	17.93	88.27	81.52	13	70	59.31	18.28	79.82	83.9	8	53	53.95	10.97	82.28	79.4	9	89	45.64	16.26	80.21
ATPAF2	62.22	10	78	44.94	7.52	66.95	61.1	9	78	44.31	11.11	78.56	70.52	8	87	55.14	10.39	65.67	58.92	16	73	49.76	9.72	59.32	72.65	9	75	56.35	8.59	66.88
ATPIF1	95.1	3	26	92.1	5.38	39.93	95.15	3	15	91.55	6.16	50.48	93.12	6	23	87.66	6.55	40.19	95.64	2	11	93.18	5.05	23.94	89.61	6	71	75.42	14.56	69.57
ATR	92.21	6	35	57.88	15.3	86.08	92.82	5	29	59.8	14.79	88.3	93.68	4	16	60.41	9.04	78.92	93.48	4	19	55.89	13.1	78.72	86.32	6	66	48.84	18.96	87.01
ATRIP	67.58	11	81	51.04	10.74	81.57	64.89	11	74	51.94	13.7	81.04	66.74	11	69	51.16	9.66	79.46	65.83	10	71	51.68	8.63	75.92	59.5	11	75	35.73	12.9	69.21
ATRN	65.96	9	73	52.44	11.55	78.14	65.84	9.5	84	46.62	25.49	85.22	64.76	11	82	48.34	10.68	77.98	68.58	11	66	53.17	17.5	57.25	78.39	6	85	59.97	14.96	95.53
ATRNL1	31.58	25	81	1.77	0.7	33.54	28.64	27	80	2.15	0.12	44.39	39.88	27	80	6.21	10.17	44.61	35.81	20	72	0.45	0	12.34	35.42	18	71	0.68	0.03	21.8
ATRX	92.4	8	42	65.68	20.08	84.22	92.96	5	35	68.48	21.5	78.25	94.67	3	15	69.26	12.72	47.86	94.09	4	14	60.43	12.91	79.46	90.7	5	30	53	17.19	73.67
ATXN1	90.74	7	56	59.96	19.54	78.77	91.72	6	42	62.79	21.81	83.6	65.44	26	96	37.8	18.55	87.57	89.29	5	36	53.72	17.78	72.28	91.52	6	98	67.62	13.2	48.12
ATXN10	95.85	3	26	78.85	9.37	59.72	94.75	5	22	79.19	13.58	43.32	96.39	3	21	81.23	9.29	38.63	96.28	3	13	79.43	8.78	51.66	96.13	3	31	76.44	8.26	67.29
ATXN1L	91.03	7	48	64.16	25.53	90.9	92.33	5	56	58.46	35.3	93.5	93.08	5	26	69.77	23.77	89.06	93.12	6	23	67.69	34.01	78.82	91.94	4	39	70.17	16.08	94
ATXN2	78.86	6	48	44.67	12.7	82.37	77.96	7	55	46.03	14.23	76.59	80.42	6.5	62	43.48	6.55	59.21	76.95	6	26	43.26	10.29	46.92	79.17	5	52	43.17	14.6	84.48
ATXN2L	68.4	15.5	83	83.45	21.22	94.92	70.79	19	89	73.21	36.11	97.66	71.12	17	80	85.63	16.64	72.68	70.34	12	91	81.44	25.78	74.42	62.81	14	84	74.71	26.11	96.16
ATXN3	76.89	11	79	49.88	14.51	80.06	77.64	10	90	49.93	14.41	77.83	76.46	12	65	49.05	8.42	57.43	75.95	9	68	47.49	10.81	72.55	79.75	6	66	60.96	12.09	59.69
ATXN3L	19.93	23	55	0.39	0	16.18	16.62	21	54	0.16	0	36.36	20.48	24.5	56	1.45	0	31.1	22.22	27	64	0.38	0	26.73	24.7	27	73	0.29	0	32.56
ATXN7	94.69	6	23	76.68	23.6	84.44	94.35	5.5	22	72.27	27.84	73.07	91.82	6	29	64.47	15.18	61.54	96.26	3	15	69.78	22.37	80.37	90.17	8	36	64.45	19.36	93.91
ATXN7L1	77.84	14	87	56.18	22.58	94.46	77.79	10	86	44.99	21.96	81.67	75.68	15	56	43.84	16.49	68.77	69.57	14	82	42.52	16.78	66.22	74.21	9	85	47.79	14.17	75.4
ATXN7L2	44.65	16	68	43.17	13.48	70.49	43.25	17	75	41.67	22.16	80.97	42.86	18.5	64	43.48	14.97	79.98	42.01	14	69	49.65	12.99	67.18	39.64	17	94	37.21	11.86	67.47
ATXN7L3	77.27	11	72	74.07	37.57	93	73.79	16	75	60.85	49.05	94.46	78.49	13	65	79.65	16.92	96	76.46	11	74	70.56	37.75	92.18	82.88	6	55	77.58	13.63	94.12
ATXN7L3B	93.79	5	18	90.61	8.2	65.53	94.46	3	13	83.91	11.66	81.35	94.28	3	18	89.97	6.86	69.44	93.34	4	16	90.94	8.05	32.85	91.53	3	18	86.41	4.39	30.41
AUH	82.23	9.5	92	61.1	13.6	88.26	77.55	21	86	64.22	15.69	91.47	79.13	13	54	55.13	12.72	94.47	84.62	7	33	62.49	11.9	79.96	74.21	18	89	44.74	16.86	89.05
AUP1	93.76	4	78	94.56	2.38	31.04	94.56	3	14	93.95	4.01	22.79	94.28	4	15	95.08	3.29	22.28	93.97	3	15	95.99	1.81	26.5	93.47	3	16	94.25	2.04	15.85
AURKA	66.01	29	94	43.79	50.08	96.76	58.67	26.5	93	40.1	35.88	94.99	60.98	29.5	97	40.78	34.79	94.35	67.89	24	84	40.76	26.9	94.46	61.25	13	86	33.88	13.49	82.82
AURKAIP1	93.94	5	25	86.35	8.68	97.11	93.43	4	22	87.09	8.32	85.31	93.23	4	21	87.36	6.92	50.03	93.8	3	13	91.28	3.88	62.85	94.24	2	23	87.58	6.39	61.7
AURKB	58.06	24	90	43.43	52.25	97.45	51.33	19	91	31.75	34.03	96.99	52.49	33.5	91	41.98	42.28	97.3	51.53	29	94	42.52	29.09	96.77	40.24	29	81	22.3	15.43	64.37
AURKC	36.47	28	80	17.49	14.56	53.08	41.84	23.5	76	16.91	27.24	63.75	48.96	17.5	73	24.28	13.88	52.2	41.16	26	82	27.7	10.51	61.47	35.27	29	71	19.57	15.46	68.98
AUTS2	79.03	19.5	98	40.77	21.57	98.29	80.48	16.5	97	48.75	33.35	97.25	79.29	12.5	64	37.71	16.56	90.59	94.54	4	27	67.25	31.82	77.84	57.48	19	90	17.86	14.09	77.35
AVEN	70.16	15	85	49.44	17.17	79.93	64.88	21	86	48.66	21.2	86.58	65.76	16	86	53.66	14.57	85.06	74.72	10	83	52.55	16.89	82.17	65.94	14	83	43.13	12.03	83.63
AVIL	68.85	11	81	26.41	17.12	73.67	68.5	13	63	20.88	17.73	56.04	71.99	12	70	26.35	10.23	56.48	67.66	12	66	23.61	14.52	52.55	69.95	10	68	28.14	13.12	64.72
AVL9	90.19	5	29	54.92	9.69	61.69	89.04	5	31	49.88	16.34	77.88	89.32	6	26	54.16	8.26	67.67	89	5	24	52.32	15.09	58.8	89.29	4	51	60.32	9.85	52.35
AVP	17.07	10	67	2.96	0	51.05	19.6	12	68	1.34	0	57.99	19.2	14	69	6.49	13.38	51.42	17.56	10	61	3.1	0	41.44	15.52	11	84	4.09	0	78.13
AVPI1	64.74	11	84	42.21	23.59	91.27	67.94	12	84	49.86	31.16	95.44	61.39	17	85	39.62	22	89.32	71.18	13	51	50.58	28.3	91.82	77.69	14	57	61.73	37.28	96.09
AVPR1A	28.69	24	68	0.63	0	33.63	27.66	22	70	0.97	0	39.12	27.37	22	61	2.08	0	47.99	29.2	24	62	1.19	0	27.5	32.94	31	69	6.22	7.66	67.79
AVPR1B	32.85	14	74	0.3	0	14.59	25.52	15.5	64	0.25	0	42.93	29.27	21	76	3.74	5.97	32.58	31.75	14	69	1.02	0	26.39	36.92	20	83	1	0	37.48
AVPR2	24.66	25	74	19.14	31	67.68	27.31	26	69	12.68	25.25	56.76	24.69	25	70	18.32	27.18	59.75	23.5	11	56	17.7	25.94	46.23	24.57	21	71	20.27	22.5	58.01
AWAT1	25.45	16	76	5.38	10.94	76.92	23.1	16	65	2.65	0	42.43	24.84	16	63	3.06	0	44.13	25.24	17	53	3.2	5.44	47.25	21.63	12	67	2.41	0	39.69
AXIN1	67.48	10	83	58.54	31.08	89.49	67.5	14	90	52.23	37.76	94.81	66.36	16.5	80	60.34	19.67	78.17	74.42	15	91	77.84	28.82	65.97	67.79	9	83	55.22	19.49	84.38
AXIN2	80.93	15	82	46.46	30.84	92.32	65.64	21	92	24.97	36.84	80.23	49.64	35.5	96	21.97	27.9	72.5	46.73	21	87	16.51	22.51	60.97	35.42	21	69	5.53	8.97	76.25
AXL	40.69	26	89	21.15	17.03	91.98	42.01	26	87	26.32	29.46	98.5	36.13	22	67	8.77	12.89	41.22	42.59	26	81	19.51	21.8	65.25	54.51	28	97	20.97	17.26	90.03
AZGP1	36.24	23	92	3.28	0	98.71	33.82	26	67	2.43	0	66.5	39.97	24.5	69	1.1	0	33.16	38.03	22	66	1.77	0	32.69	41.71	22	79	1.08	0	40.54
AZI1	60.75	13	69	40.94	25.63	74.07	55.59	23	80	36.32	31.63	91.28	62.87	14.5	86	53.65	26.08	84.28	59.85	16	72	47.46	14.28	75.37	47.49	32	73	36.75	22.86	82.89
AZI2	78.78	9	75	49.22	8.48	54.7	75.38	14	69	51.05	12.78	66.01	70.44	13	76	41.5	9.15	65.7	78.11	16	51	51.16	9.24	76.12	90.05	5	64	69.69	11.71	69.01
AZIN1	93.21	3	46	87.62	6.27	55.65	90.09	11	53	84.09	10.35	62.44	93.91	3	44	89.75	5.77	45.86	93.62	2	40	82.82	7.08	66.89	96.18	3	72	91.44	7.08	39.34
AZU1	30.94	27	94	7.26	12.91	94.67	35.61	26.5	89	8.82	13.88	86.84	33.89	28	95	14.98	25.23	61.96	29.91	21	64	19.61	22.76	96.66	48.73	27	96	33.82	20.46	95.89
B2M	100	0	0	99.94	0.09	0.25	100	0	0	99.94	0.09	0.38	100	0	0	99.88	0.08	0.44	100	0	0	99.96	0.06	0.17	100	0	1	99.9	0.1	0.38
B3GALNT1	35.6	30	77	16.53	25.98	72.81	30.51	32	73	15.5	24.56	77.98	42.97	33	91	22.44	16.93	63	59.04	18	79	31.73	14.08	73.15	29.93	26	77	16.66	19.17	66.44
B3GALNT2	77.79	10	65	34.04	11.47	58.74	73.86	18	82	31.77	12.79	71.5	77.75	11	60	37.99	8.83	71.35	77.8	9	75	34.24	9.76	57.68	83.11	8	65	38.64	13.83	76.82
B3GALT1	32.86	22	83	1.31	0	28.71	31.06	24.5	84	2.02	1.56	44.15	33.81	25	81	1.47	0.98	21.23	36.48	20	81	1.99	2.21	23.56	37.65	19	71	0.95	0	25.15
B3GALT2	42.01	32.5	96	36.76	29.92	93.89	43.42	36	91	29.18	32.26	95.73	19.08	26	70	10.57	16.11	61.39	25.49	30	75	13.92	22.62	81.23	16.29	23	70	16.04	27.67	68.59
B3GALT4	73.21	11	71	34.59	10.49	63.38	74.06	13	75	34.51	16.28	66.61	74.56	14	69	32.33	10.1	64.2	78.97	7	82	46.61	13.39	65.1	79.98	6	82	37.86	13.16	76.5
B3GALT5	24.29	20	74	0.42	0	21.51	20.78	22	62	0.91	0	38.91	22.94	25	66	0.48	0	23.24	26.07	27	60	0.55	0.06	13.79	26.29	24	73	0.81	0	29.3
B3GALT6	81.99	9	94	54.67	22.41	90.75	75.21	9	63	54.85	32.86	94.51	78.54	15	96	61.62	17.09	95.23	84.97	9	73	66.48	20.7	94.46	87.23	5	53	59.29	19.68	92.13
B3GALTL	71.12	8	80	45.97	9.22	74.22	72.35	14	77	50.58	16.85	83.32	74.74	14	68	42.76	13.17	84.76	77.07	7	61	53.38	13.14	77.46	68.09	10	76	33.04	11.53	87.84
B3GAT1	33.56	30	75	12.29	18.82	89.51	52.29	47	85	17.9	26.91	90.39	19.15	9	59	1.91	1.32	32.79	67.71	29	85	44.62	56.09	91.18	21.11	10	74	3.74	4.57	43.45
B3GAT2	52.52	33	93	24.32	13.15	84.44	58.88	31	91	22.94	14.82	82.18	54.31	27	92	21.31	12.22	68.63	51.67	29	86	22.96	10.11	69.18	45.96	24	83	16.65	13.51	51.32
B3GAT3	73.15	9	81	81.43	11.75	69.15	76.39	15	49	78.07	16.92	73.23	71.09	13	76	77.6	14.82	54.13	72.55	8	69	87.88	4.77	45.4	64.3	9	80	66.52	19.91	91.74
B3GNT1	70.29	11	74	46.64	16.57	79.02	66.97	13.5	72	42.26	22.82	87.58	63.97	15	86	36.65	15.8	70.4	67.07	11	69	43.61	11.91	74.35	59.82	15	91	25.72	27.92	83.62
B3GNT2	90.79	5	37	79.91	11.08	92.91	93.49	4	46	86.48	10.39	81.34	87.76	9	29	79.76	14.71	84.79	94.36	4	18	82.26	10.72	84.01	89.71	6	46	75.27	15.34	78.75
B3GNT3	36.62	22	70	10.25	17.95	52.92	32.47	19.5	68	3.44	0	84.71	37.08	23	78	1.12	0	25.11	34.36	18	56	0.92	0	23.48	42.91	20	74	2.52	0	66.66
B3GNT4	48.07	17.5	77	15.43	16.27	42.72	47.5	19	73	13.92	19.14	45.05	49.4	20	73	16.02	14.05	60.56	52.99	16	62	17.05	13.99	49.61	56.09	15	82	15.4	16.78	55.48
B3GNT5	56.6	33	99	19.17	16.69	76.77	49.49	23.5	94	20.62	18.65	93.51	41.21	30	87	8.03	12.84	36.81	50.73	26	92	17.43	14.14	77.47	92.44	8	35	63.94	32.26	78.41
B3GNT6	41.43	27	79	0.44	0	21.2	45.68	19.5	73	0.49	0	40.84	43.22	26	78	0.46	0	12.71	36.87	29	71	0.93	0	25.01	34.43	31	85	1.46	0	44.49
B3GNT7	32.2	30.5	84	7.33	11.12	83.77	49.19	30.5	93	21.01	25.51	96.66	70.62	11	82	49.84	17.48	90.48	85.07	21	44	76.72	28.59	63.27	38.85	36	93	20.84	21.13	82.05
B3GNT8	35.52	23	65	22.95	19.94	64.56	41.88	17.5	69	22.53	34.39	84.32	27.6	22	61	13.54	21.45	42.32	36.95	21	55	28.54	11.64	77.75	53.46	23	78	44.19	27.98	87.36
B3GNT9	64.75	11	77	37.7	18.03	73.13	65.79	12	84	25.82	28.92	78.29	61.38	11	74	23.71	18.73	67.83	50.52	23	77	18.4	17.56	45.32	60.4	11	81	19.72	18.99	80.88
B3GNTL1	57.59	16	80	38.05	13.63	69.14	52.26	20	78	35.54	14.33	76.22	44.24	22	69	27.88	10.99	64.38	46.19	36	75	42.06	8.89	72.63	56.75	24	84	40.14	16.62	70.94
B4GALNT1	39.28	24	81	5.96	12.52	37.99	37.26	26	76	4.9	4.97	43.23	38.54	27.5	78	3.35	2.97	38.17	46.4	29	85	7.68	8.4	48.03	39.12	26	74	1.58	0	68.54
B4GALNT2	28.88	23.5	66	0.69	0	44.91	26.1	25	68	1.4	0	63.81	30.62	26	66	0.42	0	38.34	27.32	22	68	1.31	0	33.67	34.77	26	82	1.46	0	60.57
B4GALNT3	34.85	29	69	20.99	24.03	61.47	34.1	31.5	75	22.35	25.36	71.56	29.37	26	74	9.72	17.21	42.63	38.39	37	73	23.39	28.12	70.75	28.99	22	71	9.38	15.65	44.95
B4GALNT4	41.01	19	76	16.79	26.73	93.21	41.89	20	78	11.67	20.63	79.43	41.14	16	70	3.95	6.34	33	36.59	18	64	9.31	17.44	46.55	41.17	18	82	2.94	3.25	45.67
B4GALT1	91.4	11	55	86.13	8.56	57.42	93.36	9.5	52	80.33	19.82	86.43	94.9	5	70	94.87	3.09	34.27	92.13	8	38	89.89	10.78	47.19	94.19	8	41	86.49	10.51	84.15
B4GALT2	55.49	17	78	27.32	34.05	77.14	54.17	16	63	28.04	29.92	91.33	61.2	16	71	37.61	20.74	84.8	59.04	13	70	31.44	17.53	77.06	56.41	13	82	20.34	13.44	77.67
B4GALT3	84.38	7	58	83.56	7.48	42.89	82	12	84	81.38	11.99	96.49	82.55	8	49	80.79	10.17	52.81	84.3	7	42	85.11	5.17	29.52	82.1	5	62	71.14	9.08	59.37
B4GALT4	76.86	12	78	48.13	10.92	79.42	76.39	18	85	48.61	14.03	88.8	72.46	19	82	47.23	12.54	78.2	81.39	11	53	56.09	15.57	89.97	69	10	73	45.81	10.56	94.67
B4GALT5	80.84	12	91	56.2	33.95	94.69	85.73	8.5	87	62.4	34.95	96.18	79.06	13.5	77	57.6	25.28	96.06	92.88	5	43	75.22	23.83	85.13	94.36	5	25	88.42	9.08	69.8
B4GALT6	48.15	30	88	13.5	21.47	60.72	45.82	40	87	12.26	21.9	65.03	41.69	30	96	18.87	23.53	93.87	83.4	10	67	45.19	25.37	69.28	61.52	15	86	22.63	15.08	56.39
B4GALT7	71.53	6.5	75	49.79	15.38	77.82	71.31	7	56	48.26	20.39	77.66	74.11	7	58	57.33	14.42	51.7	71.78	6	52	55.66	12.82	66.45	72.8	5	58	54.62	9.71	76.83
B9D1	30.78	26	73	15.44	13.11	40.38	29.63	28	72	15.25	18.72	76.47	36.09	29	94	24.57	13.33	69.14	35.26	30	74	23.14	13.48	49.38	33.57	25	67	18.16	11	67.59
B9D2	65.47	8	84	61.83	18.74	75.27	63.52	12	81	60.03	19.94	94.18	55.27	22	79	55.59	20.29	93.83	61.3	10	67	62.94	22	62.41	67.34	11	81	65.95	13.95	68.14
BAALC	32.07	23	71	3.59	4.75	35.15	28.83	34	77	3.11	3.06	39.98	34.34	28	69	10.45	17.92	62.17	50.44	24	82	33.01	17.11	73.08	44.51	19	92	23.06	45.08	95.43
BAAT	27.42	21	61	3.64	6.37	37.78	27.3	20	62	4.1	6.21	40.3	29.99	21	71	3.81	7.11	23.64	27.3	19	65	4.3	7.93	31.99	28.03	21	67	1.98	2.28	36.92
BACE1	48.63	23	79	33.05	23.2	75.89	41.92	30	76	26.32	23.98	76.13	36.66	27	74	26.58	21.61	55.64	42.99	30	69	24.6	19.73	55.63	67.46	11	77	40.2	22.05	75.49
BACE2	38.47	29.5	95	9.08	15.1	52.58	34.16	31	81	6.85	11.63	43.99	79.68	18	91	50.09	31.61	87.63	46.71	19	83	11.22	16.26	50.29	43.77	25	82	6.1	8.83	47.35
BACH1	83.01	10	41	57.23	17.48	88.51	78.95	13	53	57.82	21.87	91.98	89.8	11.5	45	79	24	65.52	85.22	12	36	58.74	19.97	81.63	97.5	2	34	94.18	4.82	34.88
BACH2	88.19	12	39	61.48	29.81	97.76	86.64	16	41	51.4	36.99	97.9	93.18	6	82	75.53	27.99	96.79	83.96	13	40	48.35	19.16	92.01	49.82	15	76	14.75	16.06	53.1
BAD	67.35	13.5	86	59.26	18.78	92.37	60.88	23	84	59.16	20.81	92.81	62.1	21.5	79	56.89	17.84	84.97	63.99	21	75	65.67	20.85	94.86	66.19	15	83	56.64	15.93	90.91
BAG1	86.47	9	53	64.13	10.82	61.35	86.57	8	32	63.98	11.75	90.86	86.83	6	35	65.73	10.25	57.51	88.12	4	25	68.03	8.76	45.67	90.35	4	49	69.27	11.47	78.5
BAG2	74.2	14	88	42.93	15.61	79.41	71.45	14	84	39.84	16.26	73.59	69.73	15.5	75	41.71	13.57	68.17	71.21	16	91	34.52	8.63	60.63	45.94	18	83	20.55	9.21	50.75
BAG3	88.73	7	57	78.24	14.89	81.98	77.35	15	92	61.11	25.67	99.85	64.59	23	99	41.23	25.35	84.48	70.07	16	86	39.34	15.07	98.37	80.79	14	57	56.21	20.05	99.26
BAG4	83.83	10	64	59.61	15.09	65.23	79.86	9	88	60.52	16.27	83.79	80.63	11	38	60.49	21.39	60.34	82.52	10	84	52.01	16.68	54.94	87.11	6	74	64.28	14.46	67.85
BAG5	93.31	3	22	77.49	9.79	91.64	92.31	6	42	75.3	9.7	81.87	92.66	3	27	77.98	7.49	43.16	93.24	3	26	75.75	8.47	79.16	92.69	2	32	75.16	8.98	57.77
BAHCC1	65.42	12	81	0	0	0	63.76	13	70	0	0	0	66.28	17	84	0	0	0	68.72	15	51	0	0	0	70.17	8	78	0	0	0
BAHD1	74.39	7	57	59.74	37.45	89.5	73.45	8.5	58	50.03	42.83	86.99	72.52	8	72	59.87	20.94	83.43	76.34	10	77	64.87	33.34	76.23	69.07	8	72	51.91	15.92	81.82
BAI1	30.84	12	63	15.78	24.94	45.52	31.89	14	72	10.67	18.33	82.93	35.42	23	70	20.05	26.33	52.43	26.61	15	69	16.55	25.06	42.29	38.51	21	81	22.9	15.69	78.54
BAI2	43.68	22	66	10.8	16.96	65.5	45.26	18	75	9.54	16.35	89.44	43.26	19.5	80	14.95	18.02	43.08	54.14	22	54	26.56	36.96	73.14	40.51	24	90	2.78	1.32	69.71
BAI3	20.31	23	89	0.87	0	29.88	21.47	22	65	1.55	0	42.79	21.64	23	88	0.61	0	14.97	18.63	23	49	0.76	0	26.13	22.33	25	56	10.67	18.36	80.8
BAIAP2	51.09	16	70	20.53	11.74	49.45	49.22	18	76	23.17	14.85	95.02	47.21	21	77	13.65	10.86	43.05	53.87	14	68	27.99	8.77	63.64	68.15	9	74	43.48	13.29	77.99
BAIAP2L1	32	31	87	20.95	14.86	53.62	28.52	31	73	15.34	19.55	64.77	39.47	31	91	28.46	13.86	83.24	21.44	21	56	14.26	13.24	39.42	21.94	10	72	31.03	13.67	71.42
BAIAP2L2	42.27	22	66	21.4	28.52	56.52	41.17	22	73	15.09	26.86	86.26	40.01	22.5	61	18.75	24.24	39.08	38.9	19	60	29.26	25.34	63.73	37.42	23	75	9.51	16.29	49.91
BAIAP3	46.91	31	81	25.83	28.35	94.25	53.46	30	77	24.77	36.55	94.15	64.53	19	85	47.58	60.23	98.87	44.75	34	78	37.34	24.29	76.96	35.97	18	77	15.33	16.49	64.32
BAK1	76.63	9	74	78.03	16.22	97.11	77.8	7	73	74.45	18.44	96.98	73.77	10	72	78.99	14.72	96.72	78.5	8	42	82.66	11.58	84.76	75.97	8	77	75.85	12.81	79.52
BAMBI	47.02	17	97	11.63	18.43	69.83	49.32	16.5	80	19.36	31.25	86.46	48.89	18	89	17.92	20.54	80.92	49.38	21	72	13.61	22.15	65.8	56.03	17	85	19.99	18.65	82.06
BANF1	86.81	10.5	36	84.18	11.65	48.94	87.19	11	50	83.45	13.03	84.51	89.75	9	35	88.29	7.83	45.86	84.95	9	43	89.67	7.35	59.64	88.72	9	77	84.18	13.22	74.94
BANF2	22.82	19	61	0.61	0	34.46	23.05	21	62	1.13	0	66.67	26.71	24	66	0.46	0	21.97	26.26	24	53	0.48	0	22.92	31.85	23	69	1.33	0	62.14
BANK1	36.32	27.5	88	12.64	19.5	55.46	40.23	24	80	11.02	17.35	56.91	96.62	3	44	93.11	2.75	87.07	50.82	30	83	21.52	17.1	73.8	68.18	15	90	30.91	18.13	83.27
BANP	88.98	7	35	44	11.88	75.62	85.8	8	49	44.2	15.95	67.73	90.34	9	35	47.23	11.31	67.54	88.35	7	26	51.41	10.21	62.26	89.53	6	29	57.73	18.63	77.77
BAP1	80.61	8	85	79.13	19.63	61.54	80.43	7	70	72.4	30.2	87.43	82.05	8	57	83.82	7.95	66.82	80.3	6	71	84.06	12.49	46.09	81.82	6	60	78.04	8.59	93.65
BARD1	72.74	11	81	47.7	21.21	87.43	67.9	13	88	46.99	23.79	94.38	80.28	12.5	78	53.71	18.12	73.6	74.15	15	81	47.77	17.67	83.42	63.67	9	72	43.72	20.7	79.87
BARHL1	31.75	16	74	3.02	4.78	34.77	27.82	13	58	2.23	0	60.28	35.17	31	73	1.77	0	26.78	31.68	21	49	2.37	0	41.5	32.62	19	70	2.67	0	71.82
BARX1	26.77	22	66	4.46	6.77	88.07	28.1	23	69	3.82	0	87.05	28.03	22	71	4.94	7.89	41.97	25.26	19	48	1.92	0	42.98	29.55	23	65	3.79	0	72.57
BARX2	35.2	27	68	3.57	4.84	44	36.44	29.5	77	3.13	2.05	47.84	32.77	24	68	1.35	0	32.8	36.72	28	65	1.09	0	33.84	30.15	21	63	1.37	0	45.69
BASP1	64.65	32	97	23.94	32.08	82.56	53.4	39.5	98	17.87	28.77	91.3	98.7	2	11	91.97	5.14	72.45	67.22	22	87	30.49	26.61	90.84	98.01	3	13	91.41	8.77	45.5
BATF	88.12	10	50	87.28	12.82	62.99	81.99	15	63	87.73	11.98	99.69	74.04	21	85	65.13	34.67	99.14	84.28	10	48	88.13	9.45	71.08	83.67	7	75	73.31	22.93	99.37
BATF2	29.69	23	75	5.5	9.7	47.94	29.68	24	74	3.88	4.29	68.1	37.99	27	79	17.07	27.9	54.18	32.97	24	65	9.42	14.24	64.95	60.39	17	84	36.1	22.15	96.58
BATF3	63.93	32	95	26.41	30.15	96.57	57.81	26	95	31.43	39.83	97.43	53.23	27	94	23.96	27.44	97.14	67.32	18	72	26.72	20.41	84	76.65	15	90	40.47	16.78	95.46
BAX	76.76	16	95	83.66	17.95	90.34	73.14	21	94	76.76	22.37	98.82	70.16	18	94	83.67	11.74	98.14	78.71	17	68	85.24	7.5	84.92	82.64	13	81	84.36	10.21	86.65
BAZ1A	93.89	4	20	82.46	8.98	74.2	92.98	4	16	81.32	11.1	53.28	92.23	5	23	81.27	7.02	46.11	93.19	4	37	75.01	11.86	88.28	95.14	3	42	84.28	13.71	46.81
BAZ1B	87.17	6	34	72.4	20.3	85.05	87.82	6	40	70.28	16.21	73.4	87.89	7	76	70.87	16.76	69.67	85.91	10	27	64.05	14.33	64.26	82.01	6	46	57.91	15.84	89.94
BAZ2A	81.92	9	77	82.09	20.96	85.91	84.82	16	76	75.8	23.18	85.42	85.65	12	77	87.15	13.26	70.57	82.17	9	80	82.51	19.9	59.77	80.11	6	84	76.41	18.4	97.24
BAZ2B	71.45	16	88	37.27	17.86	75.87	74.52	15	78	44.35	21.41	83.81	80.12	9	48	42.02	10.22	63.46	81.26	12	88	43.92	15.85	82.85	89	5	54	57.79	22.97	92.54
BBC3	62.74	15	76	48.41	32.56	96	60.99	19	79	40.59	41.72	93.41	60.22	19	84	42.78	23.11	90.43	62.78	11	69	54.88	18.26	86.76	68.73	12	72	49.28	30.31	96.32
BBOX1	15.32	21	74	1.38	0	84.57	14.39	19	60	2.29	0	88.24	16.27	22	54	1.03	0	39.98	13.69	18	47	0.39	0	25.04	14.95	19	70	0.99	0	35.17
BBS1	74.51	7.5	79	16.48	18.54	44.89	70.95	10.5	92	12.64	14.72	42.77	74.37	8	67	16.98	12.9	46.39	72.31	4	50	18.29	11.3	42.02	72.51	5	88	12.52	12.46	42.29
BBS10	65.75	16	92	40.81	22.39	82.1	55.19	30	89	33.55	21.68	84.18	64.54	19	78	41.74	26.43	75.45	66.78	18	86	41.11	25.22	71.01	62.15	20	88	39.82	19.44	76.54
BBS12	59.45	15	78	32.31	17.09	72.86	52.74	24	75	30.52	21.09	78	48.98	21	79	26.05	12.11	60.33	49.99	23	75	29.19	14.81	65.27	54.81	18	83	29.21	14.84	70.16
BBS2	84.48	12	92	59.28	22.56	87.7	86.01	7	39	58.4	26.98	90.03	81.94	10	35	53.54	17.8	65.49	78.34	11	43	53.74	18.43	74.54	77.71	8	54	43.84	17.3	70.84
BBS4	77.31	7	72	53.38	11	93.78	79.49	6	55	57.23	14.54	91.07	78.16	8	75	54.73	10.31	75.73	81.79	6	32	60.76	9.85	94.03	70.05	9	64	45.05	8.89	78.76
BBS5	29.16	25.5	74	15.43	18.78	38.63	32.48	20	68	12.74	20.06	60.76	23.21	24	81	14.17	16.7	35.05	26.09	22	61	15.63	17.62	36.87	21.86	23	80	8.53	12.81	47.04
BBS7	68.17	12	86	43.39	15.43	69.02	61.98	20	85	46.51	15.2	79.26	61.34	20	84	40.21	9.85	67.54	67.32	17	85	44.61	9.67	69.58	61.54	16	81	39.83	11.51	76.79
BBS9	68.4	10	87	46.75	13.57	80.88	68.98	9	93	47.01	19.31	86.74	62.78	14	85	41.76	6.44	61.54	69.46	10	77	45.69	7.81	75.08	56.93	15	80	35.71	14.34	73.76
BBX	89.1	7	44	73.46	15.13	77.52	89.79	6	56	75.95	11.48	55.35	91.09	5.5	35	77.9	8.92	47.3	89.98	7	34	70.23	10.07	68.4	84.14	7	70	58.07	15.91	86.83
BCAM	33.67	23.5	74	2.51	0	49.91	34.06	25	71	2.04	0.37	72.78	36.87	21	65	1.1	1.49	23.3	33.69	22	60	1.86	0	30.5	41.33	24	74	5.45	7.7	56.5
BCAN	47.47	30.5	85	4.3	6.07	31.86	41.41	43	85	4.67	7	70.99	49.65	43.5	90	6.1	9.48	54.77	54.63	18	75	9.93	13.36	36.67	59.68	16	85	2.92	2.14	60.36
BCAP29	79.43	10	90	50.24	13.16	63.84	77.46	12	62	52.04	16.58	70.53	80.72	12	85	53.07	10.22	68.93	83.93	10	56	53.34	8.45	49.13	88.01	5	34	57.86	10.81	54.76
BCAP31	93.29	5	32	86.13	6.68	35.23	90.98	7	36	85.92	8.5	59.22	91.5	6.5	27	82.66	7.38	44.31	92.64	5	26	88.09	7.67	26.94	95.4	3	31	87.23	6.66	55.31
BCAR1	39.35	24	63	3.96	4.62	36.57	35.3	20.5	59	4.52	2.4	86.24	40.32	25	78	7.65	9.66	59.26	36.83	22	61	2.55	1.8	36.84	39.37	26	84	4.41	1.08	88.07
BCAR3	40.29	19	85	18.32	14.23	70.73	35.94	17	76	14.53	16.9	61.36	65.75	27	92	45.88	19.79	88.34	39.54	16	94	17.93	13.86	78.69	49.26	35	93	30.02	32.76	92.66
BCAS1	44.95	16	84	6.84	11.33	51.14	44.11	16	66	5.71	8.35	60.46	51.37	18	79	21.68	14.94	74.23	48.14	15	62	12.82	16.71	39.86	45.15	16	72	15.92	12.95	88.97
BCAS2	96.56	2	15	93.12	4.58	24.83	96.15	2	16	93.87	5.23	36.74	94.87	4	16	92.66	6.04	40.7	96.3	3	18	90.45	8.54	48.24	92.95	3	43	86.02	9.92	40.19
BCAS3	61.06	16	83	38.94	9.34	59.32	58.03	20	81	38.67	15.97	75.7	57.78	19	78	35.3	7.35	55.05	62.77	12	73	41.02	8.9	63.44	60.65	18	86	35.14	16.27	74.24
BCAS4	66.79	16	81	57.72	19.07	91	70.48	12	73	70.07	15.83	84.59	81.71	10	72	84.31	7.01	52.1	65.96	11	60	60.85	25.75	76.12	44.08	26	66	22.65	17.55	79.02
BCAT1	62.02	35	98	26.49	33.2	93.7	50.62	35	96	22.93	34.5	88.56	69.34	30.5	88	39.3	27.75	93.28	60.32	37	97	19.31	22.37	80.46	89.63	12	55	64.84	46.47	81.07
BCAT2	74.06	11	75	51.56	14.72	80.78	69.87	12	72	48.42	18.7	87.19	74.24	10	65	54.51	14.75	86.29	67.26	12	81	50.36	14.3	88.68	68.32	11	78	37.88	15.59	77.59
BCCIP	92.8	3	26	75.92	12.73	40.28	91.4	4	32	75.59	15.24	65.1	91.78	4	18	74.58	12.21	64.93	91.89	5	17	72.25	13.72	38.78	91.43	3	23	69.62	10.03	52.63
BCDIN3D	70.82	9	83	40.84	14.52	69.54	68.78	13	81	37.78	14.21	74.48	73.85	12	53	40.83	11.09	79.54	67.09	12	76	41.08	16.48	76.08	65.78	10	78	37.01	16.39	77.47
BCHE	14.48	21	52	1.04	0	28.86	14.86	21	54	1.11	0	71.27	14.93	20	54	3.24	0	98.42	16.33	20	45	2.26	0	39.19	16.17	21	52	0.84	0	55.99
BCKDHA	78.69	11.5	81	22.82	19.49	54.36	74.51	14.5	89	22.96	16.18	85.51	76.43	15	71	23.9	15.14	76.86	78.78	7	48	30.21	13.61	88.2	84.72	9	73	30.07	22.8	74.22
BCKDHB	72.73	10	81	52.53	12.04	83.72	70.28	12	77	47.8	12.86	78.53	69.29	13	85	50.48	11.68	76.79	68.99	14	67	48.09	7.65	80.42	50.42	28	75	28.88	15.61	62.06
BCKDK	62.52	17	88	56.18	19.36	91.51	53.17	33	80	58.98	30.66	92.06	64.7	18	90	61.88	18.53	82.29	62.86	16	76	61.83	18.3	70.11	85.04	6	88	81.74	9.49	70.96
BCL10	89.77	9	48	72.13	15.21	52.68	86.35	7.5	86	69.91	14.14	98.65	92.73	5	32	81.03	13.94	50.47	90.11	6	49	66.92	17.46	59.69	94.29	5	34	81.98	11.55	43.22
BCL11A	45.94	18	93	8.56	13.2	91.03	39.79	29.5	79	6.82	10.26	89.12	97.05	3	34	80.71	14.19	98.9	47.24	17	86	11.07	19.11	64.58	82.6	9	75	38.45	14.5	87.78
BCL11B	97.97	1	23	85.93	15.42	96.6	98.33	1	12	79.23	28.08	99.04	38.85	20	84	13.01	18.63	58.3	91.6	6	47	60.63	39.41	94.27	47.38	27	80	14.89	20.99	74.19
BCL2	95.32	4	34	81.27	21.89	98.46	91.82	8	59	70.53	32.41	82.36	89.39	7	98	82.99	17.32	67.86	88.08	10	36	59.67	33.87	97.45	67.21	14	95	41.92	16.36	87.42
BCL2A1	88.75	14	55	78.53	15.89	99.22	84.53	17	61	78.7	22.66	98.75	88.44	13	72	90.83	12.7	37.42	81.95	13	62	70.75	33.2	98.53	97.24	3	52	96.12	3.32	64.6
BCL2L1	74.91	16	87	75.76	23.76	99.24	69.31	21	91	74.58	28.58	87.57	67.1	19	83	65.65	23.72	88.82	79.5	11	65	87.36	11.28	50.08	73.98	10	70	74.21	12.8	92.47
BCL2L10	35.99	24	64	7.7	14.48	48.85	34.02	23	65	5.8	11.8	61.27	33.47	24	84	18.7	17.95	87.46	31.86	21	59	3.38	0	42.04	38.53	28	78	6.8	9.82	71.14
BCL2L11	91.81	4	30	66.93	19.79	96.92	91.51	5	46	64.93	29.35	96.79	95.37	4	23	79.59	18.13	65.53	89.42	7	23	64.19	22.67	76.54	91.77	3	34	65.94	28.25	96.54
BCL2L12	68.11	13	90	57.01	22.68	93.74	65.67	11	70	52.16	25.05	94.39	68.32	13	72	58.58	17.29	92.72	68.16	10	60	64.69	11.82	92.71	65.13	9	67	43.57	16.14	86.27
BCL2L13	82.23	5	50	64.07	8.99	54.43	79.79	11	77	58.45	15.25	60.27	82.71	5	37	62.76	7.84	52.63	82.93	4	34	61.86	9.21	60.81	88.75	4	52	74.37	9.69	42.08
BCL2L14	50.6	28.5	89	20.19	21.26	74.53	34.62	30	82	8.63	14.61	62.82	33.64	32	76	7.55	11.35	45.03	38.85	35	74	2.53	1.86	43	41.24	35	95	8.37	10.34	92.96
BCL2L15	49.38	17	78	18.95	16.59	80.73	44.43	20	74	15.07	20.15	70.99	50.52	20	73	20.01	15.33	51.85	51.96	17	67	22.6	18.85	48.02	43.23	24	82	13.47	16.81	47.37
BCL2L2	48.69	20.5	76	23.14	27.89	61.39	49.14	20	76	16.51	29.16	54.13	68.4	9	84	42.59	22.66	79.29	76.32	6	61	44	29.31	69.97	81.69	4	56	59.48	14.69	88.09
BCL3	78.89	17	91	66.7	31.97	98.18	80.26	16	76	67.74	32.06	98.31	80.43	15	78	72.58	28.3	94.54	81.43	12	45	66.3	24.23	96.7	89.64	10	56	77.33	28.22	99.14
BCL6	83.05	15	95	54.99	25.92	95.62	80.74	17	86	53.05	30.75	94.42	92.12	9	42	64.59	29.61	98.65	88.45	12	44	57.24	26.31	86.79	97.65	2	64	80.74	17.46	94.98
BCL6B	44.85	24	85	7.18	11.7	52.95	47.33	17.5	72	5.46	7.91	64.06	47.62	21	77	12.01	14.89	39.03	49.56	22	74	8.26	12.57	39.6	50.32	28	78	3.88	5.81	88.48
BCL7A	56.01	14	83	28.95	12.15	71.62	54.23	16	81	19.44	28.01	67.98	85.02	12	87	75.7	24.56	75.69	41.96	28	79	14.9	15.35	37.6	44.21	22	85	22.11	16.66	82.14
BCL7B	85.02	7	68	69.5	10.79	58.41	86.62	6	28	71.29	14.32	71.04	85.54	6	69	70.15	14.99	61.76	83.45	4	91	67.5	11.07	56.22	85.52	7	61	67.54	14.59	69.67
BCL7C	76.18	13	86	51.87	19.12	83.48	68.99	23	85	54.32	21.41	89.09	72.85	22.5	81	51.4	14.8	76.45	75.23	15	77	59.32	14.32	96.74	70.71	20	80	42.89	20.6	88.81
BCL9	68.49	9.5	69	38.54	17.01	71.46	60.3	20.5	83	28.17	23.16	78.81	55	15.5	76	30.44	14.09	60	60.96	11	53	29.97	18.16	50.14	55.84	11	69	25.12	14.71	67.55
BCL9L	76.34	15	65	62.25	55.21	98.63	82.73	17	48	51.9	65.85	98.27	66.11	20	89	47.03	39.08	90.53	80.54	10	46	62.73	59.42	97.46	71.35	10	78	41.66	27.17	89.31
BCLAF1	98.48	1	9	91.01	6.19	51.08	98.32	1	12	92.02	6.4	38.1	98.36	1	11	93.71	3.89	21.38	98.78	1	5	88.67	5.82	47.07	97.39	1	14	85.22	10.33	74.3
BCMO1	26.51	21	67	1.26	0	63.28	27.05	20	66	1.88	0	56.77	26.19	21	63	2.88	0	49.86	30.05	20	57	1.41	0	30.51	23.17	23	66	1.23	0	39.33
BCO2	41.58	21	71	13.19	16.48	43.29	42.73	19.5	73	11.3	15.47	48.58	46.89	20	83	14.39	14.25	54.49	52.4	19	89	23.12	13.77	83.25	42.03	20	71	16.12	11.27	56.22
BCOR	81.52	10	47	70.8	17.56	81.62	80.23	11.5	49	66.06	23.22	96.33	81.97	14	76	71.32	13.74	77.16	80.99	10	56	64.28	22.75	72.96	77.17	8	71	56.74	19.79	94.87
BCORL1	69.86	8.5	57	33.18	18.88	72.02	65.85	18	90	29.38	23.55	70.02	67.7	15	81	32.87	15.48	54.51	71.16	10	34	34.53	16.12	60.09	76.1	6	71	36.72	19.86	69.36
BCR	79.64	10	65	59.28	31.97	88.79	79.98	8	62	53.39	39.05	92.13	74.07	17	87	51	17.86	88.5	83.63	11	57	67.67	24.42	70.42	74.46	7	87	43.7	20.41	82.14
BCS1L	81.93	10	80	62.41	17.54	76.22	78.8	10	63	58.1	21.78	89.25	84.04	8	39	64.19	16.62	85.27	80.97	5	29	66.26	12.17	61.07	76.2	6	68	48.65	11.98	79.5
BDH1	74.35	10	82	48.97	18.43	85.96	66.95	15	87	41.48	17.71	85.93	65.6	13	85	39.12	11.94	74.54	68.81	10	75	44.06	7.07	79.28	54.58	17	77	21.78	12.15	70.19
BDH2	85.51	8	57	52.51	15.73	83.54	85.18	11	58	52.68	14.73	81.71	82.07	10	49	43.36	11.37	75.18	86.36	6	23	54.13	10.44	68.77	75.13	10	70	31.12	12.76	68.12
BDKRB1	31.83	23.5	70	0.57	0	24.36	31.44	24	66	1.96	0	49.56	34.74	24	71	0.55	0	24.97	31.95	24	65	0.57	0	24.74	38.44	26	69	0.48	0	25.64
BDKRB2	23.79	14	75	1.18	0	36.09	18.97	11.5	77	1.56	0	48.82	23.73	16.5	63	1.41	0	31.83	18.87	13	69	1.05	0	17.96	24.14	16	77	0.98	0	42.77
BDNF	34.14	26	89	3.92	6.59	35.85	33.56	29	78	3.55	2.86	70.1	33.29	29.5	76	3.22	4.09	37.51	37.84	30	78	1.73	2.19	25.24	26.19	24	74	2.18	0.97	50.67
BDP1	92.86	4	24	55.52	16.56	83.31	91.13	4	27	57.65	15.12	75.26	92.66	4	23	57.56	9.45	57.53	92.97	3	79	51.08	14.23	67.42	87.25	4	54	46.43	16.79	73.01
BEAN1	26.39	22	63	4.34	7.61	25.27	23.06	24	79	2.19	2.49	48.14	27.14	22	66	1.59	1.25	24.83	30.46	19	64	6.82	13.26	30.39	32.16	21	72	12.78	18.32	49.03
BECN1	92.59	3	29	81.93	7.68	30.96	92.49	6	38	82.07	8.56	50.35	93.22	4	25	81.12	5.77	32.29	92.97	3	27	80.23	5.18	71.18	94.65	2	41	79.74	5.66	67.04
BEGAIN	52.07	19	77	13.3	16.62	47.75	45.08	17.5	68	8.02	13.64	85.32	49.84	24	79	13.67	24.32	50.98	43.69	16	56	6.81	11.56	42.55	53.62	17	84	17.74	22.29	75.04
BEND2	29.53	22	81	1.61	0	44.77	32.88	17	80	2.11	0	43.39	30.71	16.5	98	3.22	2.06	73.96	36.79	19	94	2.68	2.42	32.14	43.18	35	97	13.38	19.72	91.12
BEND3	66.72	11	78	17.02	14.12	42.15	65.67	10	73	17.14	18.6	61.97	71.91	9	60	22.66	12.26	48.34	67.84	8	45	17.5	11.28	48.79	69.45	8	70	18.62	9.46	42.87
BEND4	27.03	26	76	8.06	14.17	44.53	32.11	24	73	12.05	19.68	50.91	80.8	9	94	50.22	12.45	83.52	29.34	19	80	10.81	16.35	42.24	23.46	27	70	5.99	10.03	41.92
BEND5	47.77	34	91	25.38	22.38	94.56	47.61	32	82	24.08	39.4	94.84	75.38	17.5	92	61.58	21.89	79.28	38.81	25	79	26.25	15.88	78.22	28.22	24	83	10.11	16.65	48.84
BEND6	23.38	18	59	2.24	1.56	53.64	19.5	19.5	65	2.62	0	50.84	16.17	20	51	3.68	4.51	31.65	25.01	15	54	4.29	7.46	43.03	20.59	21	52	3.12	4.68	42.92
BEND7	18.38	20	67	1.06	0	20.76	17.74	20	62	1.3	0	32.51	18.3	19.5	65	2.23	2.54	26.55	25.54	29	63	1.07	0.37	21.34	23.9	26	81	7	11.07	50.99
BEST1	46.39	38.5	90	15.35	18.51	63.5	47.76	19.5	76	11.06	15.96	55.04	46.49	37.5	77	21.64	11.33	43.71	40.91	18	56	13.8	12.24	41.45	79.04	15	78	61.89	18.19	95.03
BEST2	22.28	19	65	3.34	5.26	35.18	20.62	22	64	2.42	0	85.46	23.42	22	77	4.08	8.47	26.5	23.23	24	55	2.67	3.42	41.36	35.33	27	75	4.96	7.13	90.38
BEST3	40.45	15.5	68	0.67	0	30.54	38.17	20	67	1.41	0	40.86	41.56	18	86	1.45	1.01	68.7	41.71	17	60	0.9	0	37.84	45.74	14	81	2.14	0	31
BEST4	37.53	31.5	89	24.73	12.24	74.32	40.71	28	79	23.6	18	62.28	28.88	29	90	18	12.48	66.11	27.15	21	58	21.23	8.77	52.88	20.14	18	67	12.93	19.68	51.57
BET1	82.08	10	63	51.27	15.52	84.55	77.55	15	89	51.19	17.78	88.94	84.74	9	57	54.68	12.29	84.31	78.05	17	87	50.16	11.73	65.65	84.83	7	69	54.5	28.41	89.47
BET1L	85.04	8	28	76.66	13.91	63	84.2	8	60	69.18	16.44	71.57	84.06	11	41	76.22	8.56	51.77	80.8	7	27	72.98	9.54	50.23	80.75	6	41	68.63	8.86	81.66
BEX1	54.98	19	93	20.39	20.94	98.29	47.14	27	90	15.04	26.08	74.21	54.75	27	89	19.92	17.47	54.05	50.31	16	76	10.89	20.2	77.43	67.22	14	87	37.68	30.94	93.47
BEX2	89.04	7	96	77.72	23.7	98.05	86.54	10	91	68.77	30.18	97.88	90.41	6	38	72.84	17.9	77.83	84.73	9	75	68.27	24.76	95.56	52.97	20	88	29.88	24.84	84.3
BEX4	85.69	11	65	85.42	12.77	98.15	81.71	16	60	79.19	17.97	99.36	83.59	9	47	83.02	11.39	78.86	88.17	8	24	87.79	7.94	56.54	84.24	6	56	81.46	14.62	77.75
BEX5	82.44	9	96	42.15	13.97	88.91	79.79	12.5	92	35.5	21.9	77.85	62.16	23	97	21.38	14.23	55.66	78.85	7	52	37.14	13.22	86.14	36.93	26	74	5.78	10	53.12
BFAR	85.62	6	47	77.94	5.53	53.35	83.64	9	66	75.04	8.86	86.71	84.9	7.5	69	75.84	8.11	66.99	86.42	7	30	76.12	5.5	31.79	85.83	4	45	77.86	6.01	33.61
BFSP1	40.28	24	80	17.71	22.75	63.9	48.42	31	86	18.47	30.22	79.5	22.14	23	59	3.01	4.16	50.97	54.48	25	82	33.02	28.31	63.17	22.14	22	81	5.24	8.32	49.11
BFSP2	44.51	29	80	18.55	17.74	72.59	33.11	25	70	12.87	20.78	73.3	45.61	32	89	21.63	25.34	79.49	28.7	23	58	2.2	0	36.37	32.33	24	65	1.84	0	59.96
BGN	39.18	25	79	1.34	0	51.5	36.46	35	72	4.78	0	99.42	40.92	34	83	0.27	0	29.04	40.71	23	75	1.24	0	40.15	46.13	23	83	0.61	0	22.62
BHLHB9	54.05	11	83	23.03	14.06	47.94	50.14	17	83	17.23	21.96	46.11	41.09	17	70	16.63	14.98	39.28	52.2	12	57	22.98	13.44	44.61	33.48	22	78	10.52	14.46	47.77
BHLHE22	37.35	16	80	1.68	0	33.58	35.69	15.5	79	0.67	0	27.8	39.5	18	88	5.37	0	96.11	36.95	19	77	2.48	0	45.95	36.57	22	92	4.67	4.09	64.87
BHLHE23	16.46	13	57	0.71	0	27.99	14.88	12	65	0.7	0	58.19	14.07	12	52	1.71	0	25.04	13.63	12	65	3.2	0	45.29	19.87	15	76	1.69	0	74.8
BHLHE40	91.01	7	84	86.22	16.87	86.87	91.72	7	95	91.72	6.38	94.24	79.16	19	99	77.52	23.1	98.78	99.02	1	5	96.13	3.89	27.48	94.7	6	23	87.38	16.22	65.51
BHLHE41	36.75	20	68	5	4.1	82.06	33.82	23	67	4.97	3.99	69.69	74.78	21.5	98	54.56	30.14	97.05	39.36	20	69	3.51	3.11	42.06	42.57	21	87	18.27	21.6	98.44
BHMT	25.32	20	79	1.76	0	80.88	24.57	25	70	2.14	0	89.42	29.71	27.5	72	1.24	0	26.22	26.83	20	61	1.83	3.2	17.67	24.81	21	70	1.22	0	38.36
BHMT2	30.57	22	80	1.61	0	75.13	29.5	24	68	2.34	0	82.95	28.3	24	68	1.27	0	16.81	30.83	18	69	2.17	3.15	32.34	26.03	23	68	1.27	0	35.17
BICC1	36.41	17	76	4.78	4.76	81.66	33.79	22	74	5.68	4.53	95.99	36.83	20	76	1.93	1.13	28.34	41.83	16	68	6.78	11.84	42.92	40.69	14	74	10.83	16.64	46.7
BICD1	65.99	13	86	32.46	9.96	59.64	59.15	12	79	30.01	12.66	59.36	69.64	13	80	43.43	9.15	64.41	63.4	19	68	29.37	11.37	46.85	51.5	23	67	19.44	10.76	46.83
BICD2	91.07	4	24	66.31	19.47	87.73	91.35	5	35	64.24	22.11	89.64	94.69	4	18	77.5	16.08	82.04	93.95	3	33	69.7	18.75	84.12	94.15	4	39	71.91	18.54	96.78
BID	79.62	10	83	58.55	14.65	89.9	78.77	15	76	62.68	18.37	79.3	76.92	16	82	60.46	27.71	82.58	86.3	6	68	72.04	16.73	52.91	96.67	2	39	92.1	5.98	40.34
BIK	55.34	29	84	40.02	15.21	93.65	46.86	32	81	42.48	28.42	97.99	56.06	51	97	44.02	36.35	98.08	23.94	22	70	25.45	16.65	76.31	44.55	37	82	34.72	15.3	88.83
BIN1	92.33	6	42	82.38	11.03	94.43	90.17	8	62	80.08	14.05	62.96	90.93	9	34	77.04	17.74	62.84	90.89	5	55	81.95	8.96	78.8	80.19	10	79	55.43	26.41	93.26
BIN2	92.37	10	44	95.41	3.39	37.17	94.56	3	68	94.23	5.14	43.69	82.93	13	82	84.55	14.89	69.8	95.65	6	30	96.54	2.53	32	93.26	8	49	85.66	16.02	99.22
BIN3	82.63	6	73	54.8	11.39	64.66	79.48	17	64	51.51	14.04	80.01	81.51	8	48	51.01	10.66	65.65	80.89	6	46	53.95	7.63	40.37	86.59	4	42	61.24	16.96	65.71
BIRC2	96.46	2	17	83.01	12.06	71.04	96.45	3	22	85.21	10.04	62.76	95.89	3	16	83.86	7.7	47.12	97.69	2	8	85.57	7.68	59.48	97.4	1	15	86.22	6.76	31.93
BIRC3	96.23	3	21	92.25	5.82	65.84	89.87	9	43	86.57	12.62	71.55	97.36	1	77	97.19	2.02	19.48	86.06	18	41	65.82	32.51	79.42	86.23	15	55	76.67	25.03	73.17
BIRC5	55.17	47	96	31.2	49.21	94.01	48.56	38	96	21.54	31.21	89.3	49.14	36	88	27.71	48.39	93.26	56.31	31	97	29.68	28.71	92.93	37.82	31	87	5.47	7.86	72.11
BIRC6	94.69	4	20	78.67	18.73	71.86	95.37	3	13	77.3	16.21	93.81	95.32	3	16	80.6	10.33	57.26	95.77	2	31	77.68	14.85	72.43	93	3	39	71.06	22.72	84.95
BIRC7	52.18	15	69	2.71	0	46.66	52.36	21.5	77	8.07	14.3	89.63	51.77	19	68	5.34	7.19	67.72	53.46	14	66	6.78	12.42	81.74	52.24	18	83	4.44	0	52.6
BIVM	77.95	8	69	37.42	18.69	77.55	81.57	10	57	38.41	13.78	73.65	64.74	13	80	29.11	12.8	61.64	84.92	5	33	46.66	12.97	80.6	60.13	15	82	19.88	15.08	70.99
BLCAP	93.2	5	20	78	11.81	49.67	93.82	6	22	76.61	13.16	74.89	96.71	3	19	86.37	11.89	43.59	92.06	4	19	81.56	4.77	47.31	93.44	3	19	81.29	5.67	60.5
BLID	27.54	23	68	0.3	0	28.87	25.09	27	61	0.56	0	68.47	28.28	26	65	0.12	0	20.11	31.93	21	61	0.13	0	9.71	30.98	22	72	0.59	0	42.68
BLK	39.1	34	80	25.33	17.23	92.56	42.01	15.5	77	29.15	28.6	91.6	91.12	10	94	93.67	6.14	70.58	36.2	19	67	9.23	14.76	50.31	36.39	24	74	13.23	21.46	56.06
BLM	76.56	16	68	50.27	29.21	92.47	74.35	12	75	49.64	20.33	92.9	83.67	8	49	56.19	15.19	82.14	82.24	9	53	51.4	8.48	77.12	72.26	10	78	31.79	11.05	78.48
BLMH	80.88	9	63	72.89	12.37	88.37	80.58	10.5	58	71.34	15.14	93.07	70.07	15	87	59.49	22.73	82.8	78.65	8	37	68.65	8.78	60.21	75.95	6	84	58.19	8.5	79.89
BLNK	36.22	35	93	7.16	12.86	49.22	33.93	32	87	4.78	6.03	50.96	98.51	1	12	86.82	7.34	55.65	36.11	26	76	9.23	16.29	56.72	66.42	16	92	22.82	15.74	72.67
BLOC1S1	86.54	10	36	68.21	14.55	59.23	88.7	8	30	63.69	21.55	81.47	88.89	8	40	66.93	14.26	48.67	86.73	9	36	68	14.07	98.15	92.33	5	96	75.46	11.23	66.86
BLOC1S2	94.66	3	35	86.02	8.89	47.45	93.64	7	41	85.71	10	41.87	97.27	2	22	92.6	4.84	48.53	94.75	3	17	85.54	6.54	38.59	97.35	1	18	90.21	7.07	32.27
BLOC1S3	75.03	7	76	62.26	14.3	73.97	77.64	7	59	57.7	18.81	98.52	75.78	7	68	60.93	9.61	73.04	76.2	7	51	67.68	18.3	98.05	78.65	4	46	59.62	14.77	93.48
BLVRA	88.56	6.5	41	78.47	16.2	88.79	84.44	8	65	71.61	22.89	98.27	76.02	10	79	54.73	22.29	95.76	86.79	5	37	71.62	17.89	49.85	96.59	2	15	91.8	5.15	37.13
BLVRB	68	19	90	56.28	19.84	91.79	63.03	19	92	58.48	24.83	94.53	64.63	19	87	56.02	20.35	72.34	68.76	11	76	63.15	17.07	69.68	93.66	7	70	90.23	10.76	76.41
BLZF1	64.41	20	91	62.99	14.94	90.47	56.77	25	83	65.42	19.8	67.48	55.25	20.5	90	55.98	11.25	66.3	68.54	26	68	61.17	11.88	84.5	69.62	14	94	66.75	23.25	56.1
BMF	46.16	29.5	77	39.63	31.34	95.46	46.97	32	79	34.8	26.4	94.79	78.06	14	81	75.53	22.24	87.69	40.62	26	66	35.05	25.17	90.82	78.24	10	82	74.89	20.09	98.28
BMI1	96.58	3	18	70.66	12.84	63.4	95.18	4	37	68.36	19.47	93.88	94.55	6	31	72.75	12.92	75.06	95.94	2	19	69.6	16.55	91.38	90.46	6	29	53.37	15.66	87.77
BMP1	46.4	24	71	22.82	18.09	58.28	49.55	25	79	27.87	21.89	92.01	40.88	28	75	16.58	14.27	36.71	54.09	15	66	35.38	14.85	89.29	61.92	13	69	36.66	12.83	77.84
BMP10	27.07	24	67	2.58	0	34.41	24.48	23	57	1.13	0	48.16	24.7	25	66	0.99	0	22.15	29.83	23	57	1.09	0	32.45	36.03	26	67	2.45	0	55.17
BMP15	36.71	24.5	81	0.13	0	14.14	34.36	31	76	0.14	0	24.7	39.45	29.5	82	0.06	0	7.36	41.21	27	79	0.38	0	23.13	48.21	19	86	0.33	0	50.67
BMP2	26.96	24	95	1.79	0	42.89	24.53	25	69	2.9	0	75.78	23.93	21	75	4.51	3.89	69.05	47.82	18	93	19.91	19.99	82.77	29.53	24	75	12.04	19.09	78.95
BMP2K	68.99	15	70	27.7	16.93	79.29	64.42	13	67	24.54	19.76	65.76	88.23	6	32	60.25	12.43	74.92	69.07	15	52	25.02	12.2	53.38	87.09	6	77	53.45	20.58	94.9
BMP3	19.08	18	70	0.84	0	51.47	17.45	16	65	2.17	0	45.1	24.09	23	75	16.54	23.62	93.59	17.73	14	60	2.76	3.93	23.08	24.19	23	73	1.27	0	39.02
BMP4	15.22	6	59	8.98	15.05	50.11	15.28	8	63	4.58	4.72	50.73	12.61	5	61	2.59	0	52.2	11.53	4	44	1.73	0	26.05	11.54	4	70	3.87	5.01	65.1
BMP5	36.09	23	69	0.58	0	30.9	32.27	32	72	0.95	0	31.47	34.63	28	68	0.5	0	15.95	39.71	27	68	0.75	0	23.67	40.64	23	76	0.75	0	39.85
BMP6	38.73	24	80	7.31	13.15	60.04	34.36	25	76	4.74	6.65	63.95	51.98	25	95	26.94	17.38	82.87	45.62	19	88	6.01	9.13	54.73	60.79	25	90	27.22	29.51	96.46
BMP7	52.22	22	72	0.98	0	25.37	52.92	24	83	1.02	0	61.83	58.61	21.5	78	2.34	0	78.07	50.5	23	69	0.94	0	23.75	57.4	23	79	1.94	0	49.25
BMP8A	27.87	14.5	70	16.41	26.68	46.19	28.48	18	67	14.55	25.09	46.2	33.24	22	74	25.11	14.41	71.32	24.85	14	58	23.01	14.42	52.02	30.14	14	84	16.9	20.94	56.8
BMP8B	52.13	13	76	22.4	22.08	52.21	59.56	31	87	20.23	25.03	56.8	61.01	16	93	36.82	23.61	87.77	67.83	9	53	32.79	17.75	55.57	59.2	11	73	25.67	15.56	81.51
BMPER	14.3	21	59	1.86	1.61	40.21	13.5	18	61	2.87	1.74	41.88	13.63	20	50	1.12	0.81	27.44	11.33	16	46	5.27	8.46	42.56	11.82	18	54	1.23	0	64.25
BMPR1A	68.57	14.5	88	27.52	14.4	54.42	66.85	12	90	24.07	19.67	53.33	59.89	18.5	89	24.19	14.27	63.64	66.4	12	79	26.42	17.42	60.86	39.25	23	67	12.34	16.99	45.75
BMPR1B	29.94	21	77	4.01	4.81	71.19	28.35	21.5	69	2.51	1.69	60.16	31.96	21	77	1.94	1.35	33.3	30.33	24	59	2.24	1.62	35.41	36.81	16	77	1.93	1.35	46.36
BMPR2	74.36	14	90	45.58	14.85	84.12	72.97	24	92	45.62	17.75	87.83	73.73	15	93	51.26	15.51	82.15	78.09	12	89	49.15	21.23	65.41	84.26	7	70	53.42	19.46	89.51
BMS1	88.62	5	28	70.02	11.89	66.5	87.79	5	28	71.09	13.49	74.36	85.71	6	24	68.81	12.77	64.5	86.69	4	18	61.81	11.53	77.31	80.99	5	65	54.41	10.35	79.35
BMX	19.17	15	73	1.26	0	47.84	18.05	15	79	2.05	0	47.06	17	15	60	1.23	0	36.49	18.51	13	65	3.14	0	76.84	26.51	23	88	10.31	17.19	72.32
BNC1	23.27	26	61	0.54	0	36.15	21.41	20	65	2.28	0	59.69	22.45	25	59	0.48	0	29.73	23.26	24	53	0.57	0	17.13	24.81	25	72	0.95	0	33.51
BNC2	43.9	17	81	1.94	0.16	30.49	47.95	26.5	89	7.79	12.58	66.7	42.55	18	81	2.11	0.17	76.75	72.2	22	79	42.34	23.94	73.17	50.48	14	89	6.33	9.98	75.71
BNIP1	70.32	11	73	56.74	14.29	90.2	69.48	14	85	58.38	17.15	92.46	66.88	12	63	55.17	18.62	88.66	71.91	9	65	58.88	17.43	91.15	65.2	12	85	50.57	13.32	82.55
BNIP2	92.78	4	22	83.26	9.23	42.35	93.18	4	30	82.31	9.45	56.31	92.61	4	24	85.93	7.94	43.81	93.79	3	51	81.52	7.45	54.01	95.11	3	47	87.4	8.81	41.48
BNIP3	88.15	7	57	70.66	17.28	98.39	80.66	15	75	65.82	17.28	99.42	74.42	17	73	55.43	15.89	98.21	78.46	13	64	57.46	13.35	76.29	70.03	13	99	49.31	12.17	97.28
BNIP3L	92.96	6	53	85.66	8.17	48.91	93.69	4	28	82.22	12.6	96.13	93.41	5.5	30	86.43	8.61	45.99	92.3	8	21	80.71	11	62.48	98.03	1	13	93.84	4.14	29.4
BNIPL	38.42	25	82	21.25	17.48	70.31	32.21	30.5	70	16.38	19.62	94.92	35.16	22	79	18.63	15.14	45.91	34.13	21	53	21.53	16.83	58.58	31.64	21	68	13.27	18.16	52.17
BOC	43.9	18.5	83	2.78	3.25	34.58	45.78	20	77	2.56	1.98	42.52	51.04	19	87	7.34	10.78	45.22	45.07	13	66	1.69	1.47	26.38	44.39	24	68	2.25	1.38	58.29
BOD1	84.76	6.5	58	67.03	13.69	95.14	80.67	12	82	61.41	16.04	87.61	85.85	5	26	67.34	13.68	89.93	82.85	5	48	60.61	18.02	82.92	83.83	5	59	65.05	11.71	89.49
BOK	25.97	22	70	12.85	20.89	47.12	31.11	31	82	13.76	22.94	83.74	22.51	19.5	60	12.1	19.82	56.06	56.5	42	87	52.28	46.6	94.28	23.91	21	81	11.08	18.04	54.49
BOLA1	69.09	13	85	44.73	15.08	77.16	61.4	22	78	43.93	18.74	83.96	63.91	16	77	35.7	16.33	67.34	65.53	15	72	53.23	15.53	88.1	58.4	18	76	33.22	16.78	87.19
BOLA2	72.48	16.5	93	0	0	0	79.36	34.5	65	0.01	0	5.14	73.08	36.5	77	0	0	0	68.78	18	77	0.04	0	8.35	69.06	17	95	0	0	0
BOLA3	91.84	7	32	52.44	21.23	76.9	90.41	8	80	50.65	27.2	79.11	82.11	14.5	81	39.75	20.82	87.26	87.34	10	68	46.97	17.04	90.62	77.26	10	91	28.24	10.81	81.75
BOLL	41.01	15	86	5.64	10.41	42.82	42.68	15	86	5.11	7.46	54.39	41.56	16	78	2.35	2.94	26.47	41.95	16	77	2.98	3.88	41.11	39.05	23	79	1.77	0	47.71
BOP1	72.77	16	91	22.67	13.58	50.24	67.3	15	90	19.7	19.92	70.33	72.09	13	82	23.81	17.21	52.18	69.24	11	82	24.29	15.31	54.05	68.14	10	80	19.87	19.7	43.01
BPGM	78.12	12	72	70.82	17.74	55.16	79.03	10.5	61	74.32	19.86	98.15	70	12.5	64	62.16	12.3	77.14	87.29	9	37	81.36	13.72	60.71	75.6	7	62	63.22	18.54	81.6
BPHL	66.17	8	68	28.7	10.09	55.98	65.65	10	79	26.86	12.31	55.08	64.88	11	93	30.06	9.2	62.48	62.24	10	77	29.39	8.27	60.91	61.86	10	76	26.42	7.76	52.89
BPI	35.2	33.5	98	2.36	0	85.81	28.88	35.5	96	2.31	0	84.37	28.44	30	87	1.92	0	44.63	28.11	30	83	4.66	4.31	93.63	71.62	14	96	36.75	26.38	92
BPNT1	67.84	13	89	59.51	21.05	85.84	62.39	23	93	54.08	20.08	90.22	71.9	18.5	77	66.13	22.6	98.04	71.3	16	71	59.52	16.78	68.28	66.16	15	81	45.57	22.72	90.69
BPTF	94.55	4	20	59.67	21.46	83.31	95.25	3	19	60.96	18.16	80.78	96.69	3	30	67.31	10.94	59.84	96.15	3	14	59.06	12.78	70.76	91.98	5	45	53.17	16.4	77.08
BPY2	20.61	23	63	0	0	0	17.48	20	67	0	0	0	17.07	22	51	0	0	0	18.47	22	72	0	0	0	17.04	22	62	0	0	0
BRAF	73.71	8	68	56.32	18.25	77.27	74.53	9	56	56.17	24.71	84.97	76.25	17	61	64.91	12.6	65.46	76.68	14	38	52.85	16.32	89.32	75.32	9	92	55.83	18.82	93.28
BRAP	82.61	9	58	67.7	8.98	85.88	81.92	10	62	69.88	14.83	88.04	82.29	11	34	68.35	7.95	38.97	82.72	5	41	67.66	10.92	56.9	83.97	5	43	64.21	12.34	89.86
BRCA1	57.35	28.5	93	35.29	32.16	91.54	50.75	18	73	28.82	19.54	87.6	56.02	29.5	95	38.89	22.18	90.15	67	27	90	36.75	13.68	84.06	55.92	21	85	28.55	13.6	67.49
BRCA2	48.13	20.5	83	32.57	17.18	80.75	45.44	20	90	31.12	17.52	83.13	53.7	21.5	90	43.08	14.73	67.06	48.29	24	87	28.8	9.57	72.08	45.06	21	88	34.53	18.43	92
BRCC3	83.33	10	62	55	10.3	73.95	80.63	11	44	52.44	15.44	83.43	82.46	9	45	55.14	12.08	60.6	84.2	8	25	52.08	10.19	81.07	82.32	9	53	47.89	11.67	79.63
BRD1	92.38	4	26	72.41	27.56	95.34	93.39	6	24	69.52	33.74	95.87	88.75	6	24	70.64	13.98	75.94	92.15	6	24	75.26	20.82	79.86	87.8	4	72	67.02	14.14	94.23
BRD2	96.13	3	15	64.87	18.65	58.01	96.85	2	12	64.71	22.53	70.44	96.94	3	17	72.77	14.65	61.62	97.75	2	7	70.57	21.1	69.25	95.35	3	21	67.9	14.02	58
BRD3	87.63	5	38	58.84	13.86	77.33	88.51	6	54	58.87	16.36	91.02	87.94	6	26	55.32	9	63.24	89.92	4	21	66.12	10.19	58.39	88.72	6	66	53.22	28.27	88.22
BRD4	93.34	6	24	68.24	28.35	75.45	95.04	5	16	65.76	29.93	81.04	95.05	6	31	80.46	8.32	66.36	93.52	4	19	68.35	20.34	57.93	93	5	65	70.01	23.07	90.06
BRD7	92	4	19	64.8	20.38	81.92	92.49	4	21	60.95	17.82	74.8	90.85	5	31	66.6	10.24	50.03	92.52	3	16	66.53	14.78	76.95	89.85	4	38	61.26	14.69	84.76
BRD8	90.72	5	70	66.89	15.6	79.36	89.02	7	82	66.41	14.38	84.26	90.87	5.5	24	62.27	13.17	79.44	92.04	4	14	70.48	13.66	53.09	87.77	7	55	53.38	17.65	91.75
BRD9	86.68	6	63	62.65	18.91	68.11	85.84	7	81	58.17	21.17	87.26	87.5	5	45	57.34	21.56	78.43	84.46	3	58	58.73	16.99	69.08	84.07	5	92	52.42	14.14	85.57
BRDT	22.88	22	58	3.83	4.38	47.91	22.47	22.5	61	6.67	10.61	54.73	22.37	21	54	0.55	0	29.97	21.07	19	57	4.5	6.62	48.26	23.09	24	73	0.94	0	33.8
BRE	86.89	7	41	69.8	13.04	54.88	84.97	12	38	73.21	17.5	64.64	84.94	6	44	68.27	15.24	47.17	86.67	4	22	72.08	15.03	60.26	88.62	5	32	71.44	14.07	77.15
BRF1	55.2	18.5	75	32.8	18.07	60.38	57.58	27	96	29.01	24.64	84.87	46.83	31	71	31.42	14.82	59.88	57.94	16	77	39.36	16.13	56.59	45.22	30	88	31.63	13.42	60.02
BRF2	80.83	8.5	72	41.83	10.08	75.9	80.08	9	42	38.28	18.87	73.52	79.11	7.5	36	38.41	11	61.88	80.83	6	39	44.08	10.55	75.85	79.65	7	50	42.22	13.14	82.83
BRI3	90.04	5	25	61.91	17.5	95.63	88.24	8	41	50.64	23.39	90.36	87.81	8	31	57.52	24.24	71.09	88.58	5	21	54.44	14.27	95.23	98.65	1	6	88.23	7.39	63.24
BRI3BP	76.75	14	92	50.86	24.34	87.24	72.78	19	86	44.87	21.08	87.96	88.13	10	60	68.65	21.98	71.55	80.34	8	80	49.25	15.16	74.14	82.28	16	76	49.66	36.5	91.15
BRIP1	59.5	17	89	30.53	22.18	76.9	51.01	24	91	24.61	18.29	82.69	55.51	26.5	95	30.59	25.36	78.14	58.4	23	83	25.18	14.05	80.09	30.08	27	83	13.92	18.17	76.81
BRIX1	77.99	11	52	68.03	15.88	57.29	76.4	9	84	68.81	20.52	68.26	74.3	10	61	66	15.32	77.92	76.43	11	48	60.24	15.66	73.82	64.28	10	74	50.35	13.37	63.18
BRMS1	84.81	7	33	85.26	5.64	72.06	82.41	10	63	85.93	7.62	96.88	84.98	7	40	85.69	6.14	33.98	82.88	5	49	87.85	5.93	68.09	87.12	4	50	85.26	6.04	73.19
BRMS1L	75.88	8	61	37.22	9.59	77.2	74.74	9	83	39.36	19.68	89.42	74.21	9	65	38.14	12.58	69.27	73.28	10	81	32.49	8.14	72.46	72.01	6	83	32.99	10.44	98.7
BRPF1	80.64	7	77	67.67	13.08	89.32	79.46	12	78	64.83	28.9	95.26	78.8	9	54	66.4	10.21	59.61	87.38	4	39	76.77	14.23	63.29	82.38	5	44	66.91	15.45	93.8
BRPF3	75.41	9	56	57.98	31.97	88.1	75.63	9	71	51.28	35.15	85.61	74.92	9.5	74	64.07	24.62	80.27	78.58	9	66	63.48	34.91	86.78	74.39	11	87	55.23	16.5	91.07
BRS3	35.75	20	66	1.43	0	51.41	34.51	18.5	74	1.88	0	50.9	34.82	22	73	1.32	0	35.74	35.99	18	68	1.61	0	64.29	42.32	16	84	1.53	0	43.01
BRSK1	30.75	25	68	20.54	25.21	49.97	32.46	28	69	19.66	29.51	83.88	35.44	30	87	16	21.26	44.98	29.09	29	71	23.07	19.56	48.55	59.8	29	94	15.01	18.9	48.5
BRSK2	22.34	11	59	11.39	19.45	54.38	21.21	11	64	9.24	16.54	89.83	20.51	13	61	8.93	12.95	41.69	22.73	15	63	12.5	19.02	49.87	21.62	12	65	7.64	12.29	46.12
BRWD1	82.32	8	40	65.35	21.7	75.78	84.34	8	58	65.08	19.82	76.57	80.39	9	60	59.04	11.98	54.06	80.7	10	34	62.52	16.68	74.45	78.07	8	87	53.5	18.54	94.4
BRWD3	71.43	12	52	49.19	29.48	86.95	73.93	13.5	53	48.6	28.42	88.47	75.06	13	63	54.15	14.21	75.62	72.72	18	39	47.95	25.8	79.9	75.51	12	82	59.7	19.72	92.53
BSCL2	73.07	10	81	28.93	10.66	60.83	70.45	14	74	24.22	13.75	51.32	73.89	11	78	29.89	9.01	52.59	67.42	10	77	32.62	7.86	65.58	75.05	10	94	36.22	11.35	86.79
BSDC1	87.83	6	33	78.49	12.94	53.31	87.97	5	35	74.11	16.23	90.36	87.75	6	31	77.85	8.35	65.23	87.54	7	36	78.94	7.58	42.9	87.43	4	54	74.41	7.29	59.53
BSG	77.15	18	85	92.23	4.09	76.49	80.03	15	89	92.72	4.12	43.37	75.44	16.5	74	90.51	4.72	36.05	76.73	12	85	96.39	1.16	17.87	85.02	8	86	92.62	6.74	52.34
BSN	17.95	13	63	8.46	15.12	35.11	20.15	15	69	7.5	13.27	83.34	22.22	15	62	8.69	12.2	26.17	19.7	13	53	9.92	16.17	33.17	20.99	12	69	5.84	9.34	35.56
BSND	32.43	26	66	2.2	3.46	31.87	28.74	20	57	1.45	0	58.15	30.92	24	72	0.59	0	19.6	33.33	21	56	2.58	3.68	16.26	47.43	23	80	3.58	4.26	46.59
BSPRY	46.77	24.5	92	28.99	28.47	92.9	43.32	26	79	22.14	32.65	90.76	46.64	25	90	26	15.64	71.78	61.49	15	65	43.08	15.5	82.33	42.35	19	78	8.79	14.95	68.15
BST1	32.72	30	86	16.63	16.38	52.57	33.08	30	73	13.88	23.14	68.24	25.13	30	68	14.1	14.83	61.27	24.15	26	58	20.5	18.43	74.92	90.54	9	74	83.91	20.8	98.33
BST2	84.8	12	78	93.95	4.96	44.49	84.24	13	78	93.28	5.13	66.82	80.13	14	95	94.8	3.31	37.38	90.04	6	34	97.72	1.68	13.34	92.26	6	31	96.53	2.61	31.07
BTAF1	93.77	4.5	17	82.93	16.36	90.57	92.46	5	31	81.81	14.97	72.07	95.03	4	22	88.86	10.69	42.32	93.52	4	14	81.51	18.01	80.67	91.88	4	35	77.85	14.17	94.89
BTBD1	96.29	1	12	81.78	9.42	66.69	95.96	3	21	82.01	11.88	76.45	96.37	3	13	87.02	3.82	48.45	97.43	1	8	78.7	13.11	95.94	95.69	2	63	74.88	7.76	97.51
BTBD10	81.08	8	84	66.61	13.14	91.17	82.63	8	43	70.13	12.99	71.95	80.36	7.5	74	63.56	13.77	61.15	84.06	4	43	65.4	11.54	76.77	83.94	5	66	69.02	16.85	61.39
BTBD11	81.34	12	62	52.25	18.38	95.32	76.65	17	71	38.4	41.11	97.27	36.67	21	86	6.65	11.01	39.81	66.69	16	91	29.69	20.6	78.3	76.64	9	59	36.66	20.34	78.04
BTBD16	8.24	8	55	1.47	0	47.16	8.58	8	85	3.21	0	59.77	10.01	9	60	1.37	0	26.95	7.74	7	34	1.32	0	25.56	7.04	5	59	1.43	0	43.39
BTBD17	19.27	15	72	2.01	0	38.7	24.02	24	61	3.36	0	80.2	20	18	60	0.23	0	21.34	17.2	16	53	12.71	23.03	47.13	21.5	18	75	1.96	0	72.62
BTBD18	57.38	20	86	19.37	23.05	68.22	60.02	20	89	17.73	29.71	60.48	63.47	15	88	19.52	16.43	75.46	57.31	20	86	13.75	17.35	48.39	39.48	36	93	16.53	23.21	76.32
BTBD19	64.24	18	93	39.15	19.71	96.88	55.21	22	90	28.39	22.9	90.98	42.61	24	78	21.1	17.79	57.7	43.43	22	70	12.96	15.67	67.66	70.24	25	87	58.23	29.97	94.18
BTBD2	47.95	33	78	60.9	43.59	93.93	47.64	27	76	50.42	47.04	95.07	57.2	22	91	71.37	24.51	85.2	40.42	37	72	63.66	33.91	79.66	46.7	33	86	54.98	33.89	90.78
BTBD3	55.57	21	88	19.95	23.61	61.6	38.75	25	78	9.99	17	75.09	54.84	21.5	97	25.01	17.11	91.84	66.44	14	97	23.63	16.06	45.76	79.72	5	83	48.84	9.89	79.17
BTBD6	91.48	3	22	72.66	25.19	94.61	91.57	4	19	72.32	20.46	96.13	88.47	5	29	70.59	11.68	81.42	92.5	3	18	75.94	18.78	86.59	85.91	4	21	65.09	12.31	91.41
BTBD7	81.74	10	71	45.82	15.95	73.05	80	11	59	46.28	14.65	81.98	84.41	9	74	50.87	8.98	61.37	84.09	8	45	47.5	11.53	61.75	86.97	6	45	54.48	11.27	82.35
BTBD8	19.47	29	84	24.05	15.64	64.4	21.61	33	68	19.53	19.07	60.77	13.92	24	55	13.29	13.15	50.01	16.87	23	58	24.88	15.73	56.44	14.73	23	66	24.4	13.82	77.53
BTBD9	71.69	6	63	50.37	17.95	85.65	72.52	7	71	47.98	19.77	86	68.02	11.5	83	47.78	13.91	69.08	71.02	7	56	45.27	10.57	85.8	71.81	8	78	46.97	12.37	80.97
BTC	20.19	23	57	0.75	0	22.99	15.32	22.5	68	0.87	0	33.35	17.33	22	63	0.43	0	22.69	21.95	20	51	0.36	0	15.4	21.72	22	62	0.78	0	31.97
BTD	67.83	8	81	50.86	13.38	83.12	68.12	10	91	47.81	16.82	86.55	57.11	15.5	81	40.96	8.05	70.71	65.06	9	81	53.36	11.11	62.25	66.24	8	83	54.13	10.26	59.87
BTF3	99.87	0	2	98.78	0.71	5.61	99.75	0	3	98.03	1.49	7.37	99.75	0	4	98.46	0.83	14.64	99.71	0	6	97.59	0.99	6.45	99.83	0	3	97.61	1.41	16.66
BTF3L4	91.25	5	22	63.84	16.65	59.54	90.93	7	22	62.29	12.35	72.57	90.64	6	24	64.66	10.28	55.57	89	7	28	59.81	15.45	66.17	94.26	2	23	75.82	14.91	57.9
BTG1	99.69	0	6	98.63	1.11	24.38	99.85	0	5	98.63	0.89	12.56	99.68	0	7	99.22	0.58	5.58	99.87	0	2	98.28	1.34	17.93	99.65	0	5	97.36	2.72	25.68
BTG2	95.21	5	16	96.73	3.06	24.85	94.67	5	33	95.69	4.38	37.48	97.39	2	18	98.33	0.83	24.04	95.09	5	14	95.94	4.21	31.86	96.39	3	13	97.81	2.26	30.48
BTG3	89.59	9	56	74.03	21.86	87.52	88.13	8.5	86	78.13	20.59	74.3	86.17	13	60	65.95	31.73	95.34	89.79	10	44	64.52	22.3	96.25	84.93	19	59	63.7	39.65	86.28
BTG4	20.15	27	61	1.5	0	27.66	19.61	27	88	2.02	0	43.69	22.81	27	74	0.81	0	15.54	25.26	20	64	0.91	0	32.57	24.32	26	65	1.37	0	47.82
BTK	36.42	33	86	11.32	20.47	62.13	34.28	38	83	7.49	12.62	44.85	91.6	5	80	88.9	7.88	44.34	39.32	38	85	19.53	25.29	68.28	91.96	5	35	75.53	18.77	95.97
BTLA	75.81	9	62	60.5	22.46	96	63.98	17	83	47.21	23.91	92.61	85.92	10.5	90	86.84	15.43	58.33	35.6	20	63	11.99	18.96	63.07	42.8	24	79	14.37	18.09	60.73
BTN1A1	21.71	22	67	5.06	9.25	44.5	23.44	20	73	3.39	4.47	51.26	42.81	27	92	23.61	17.99	72.25	26.44	21	70	4.83	9.53	32.51	29.22	25	75	6.64	11.68	78.08
BTN2A1	88.17	11	60	77.47	20.26	72.63	88.19	10	39	78.81	15.65	79.27	90.7	6	26	78.51	18.08	68.2	92.24	6	17	84.1	14.08	50.64	90.73	4	23	83.47	6.76	39.98
BTN2A2	78.73	7	52	41.64	14.93	81.5	80.15	6	56	46.01	15.8	81.08	91.5	6	22	73	17.73	59.44	84.58	9	26	53.79	12.41	80.01	83.37	7	91	52.39	16.62	92.75
BTN3A1	93.4	7	64	87.24	14.62	69.9	96.68	3	28	86.65	14.68	67.85	91.09	8.5	39	82.19	18.11	97.72	96	3	19	91.17	10.59	53.46	86.35	10	60	71.11	25.17	95.7
BTN3A2	91.87	9	63	85.55	16.2	67.28	93.11	7	51	84.9	14.5	91.01	85.79	13	86	78.07	17.22	73.67	95.65	4	15	91.29	7.63	81.72	86.77	11	60	67.53	25.53	93.98
BTN3A3	87.91	11	45	80.42	21.52	97.87	92.04	6	35	78.1	22.31	97.13	81.16	13	72	71.32	24.85	79.66	91.36	9	39	86.52	15.35	53.06	80.77	11	92	62.66	27.19	91.33
BTNL2	18.68	9	57	0.08	0	5.97	19.02	10	58	0.12	0	9.97	26.11	19.5	61	9.12	15.28	33.37	18.84	9	43	0.36	0	9.17	22.6	13	56	0.26	0	17.4
BTNL3	52.82	16.5	79	1.23	0	35.71	48.48	27	75	1.51	0	39.76	53.37	21.5	84	1.05	0	30.46	55.26	15	73	1.11	0	33.16	61.78	11	79	5.57	9.17	64.49
BTNL8	17.62	15	77	3.2	3.12	45.1	15.04	12	74	3.39	2.34	69.66	15.21	14	61	1.14	0	34.7	14.99	15	51	1.82	0	50.83	21.71	21	90	9.28	15.21	79.54
BTNL9	39.72	29	85	2.38	1.8	36.93	36.34	22	86	2.51	1.25	53.53	73.25	20	91	41.35	38.5	95.03	42.58	37	82	2.96	3.51	35.32	44.49	30	81	4.02	5.24	67.1
BTRC	72.54	9	65	51.66	11.28	77.87	68.78	15	84	49.13	12.54	84.49	71.04	9.5	76	49.41	7.59	75.88	67.54	13	80	47.05	10.8	55.83	67.18	9	68	43.19	10.84	86.46
BUB1	59.55	29	93	43.97	40.81	96.25	46.06	28.5	96	37.01	33.14	94.92	57	36	96	43.53	47.04	96.18	54.38	37	95	34.02	27.52	93.57	31.24	30	90	16.04	20.77	77.77
BUB1B	62.15	32	93	36.51	44.82	95.54	53.37	24.5	95	31.59	32.53	91.55	65.15	30.5	93	37.72	30.59	94.94	61.12	26	87	30	17.91	91.71	37.43	24	89	11.36	20.16	65.9
BUB3	98.51	1	9	96.16	2.01	13.74	98.16	1	8	96.45	2.07	13.87	97.55	2	12	94.83	2.69	13.48	98.75	1	5	95.77	2.07	8.93	94.97	2	17	85.73	7.79	29.08
BUD13	83.02	7	35	74.94	14.76	92.97	84.21	7	33	75.78	11.96	92.13	81.46	8	54	72.38	12.04	73.76	82.21	6	47	75.82	8.69	52.68	81.52	5	47	70.06	13.08	88.48
BUD31	92.16	5	28	79.8	11.6	49.14	93.14	5	40	81.36	11.42	53.28	92.23	4	23	77.77	15.11	61.32	94.32	3	17	81.9	11.84	37.03	93.56	2	23	79.45	11.79	55.34
BVES	36.34	16.5	70	4.23	3.71	65.02	34.86	16	78	2.83	1.77	50.39	34.88	19	74	4.32	7.64	29.73	35.13	20	67	1.58	0	30.74	35.95	17	77	2.31	1.68	51.76
BYSL	63.13	28	91	56.81	32.36	95.06	57.17	23.5	88	57.23	34.69	96.42	60.59	22	93	54.93	28.63	92.75	64.4	20	82	58.13	16.69	94.38	59.26	19	81	54.11	16.86	90.76
BZRAP1	63.63	15	88	39.97	29.65	94.58	71.97	15	84	45.35	35.99	96.57	54.48	19	89	34.4	17.73	89.87	85.67	13	51	76.34	37.13	90.25	49.95	18	77	34.16	23.91	89.17
BZW1	96.89	3	19	86.7	9.31	48.85	97.06	2	14	90.1	7.21	37.45	96.03	3	11	87.34	9.93	56.05	98.44	1	9	90.56	12.04	36.62	97.69	2	9	90.86	8.31	48.77
BZW2	95.57	3	20	74.47	15.02	82.59	94.88	4	26	71.76	20.1	96.44	94.46	4	25	68.23	15.83	82.73	91.47	7	25	63.19	18.52	84.59	92.19	4	32	68.42	11.79	52.96
C10orf10	40.53	22	62	13.3	22.03	84.84	39.11	24	76	8.19	13.71	90.4	36.04	24	75	13.62	18.03	82.11	39.46	19	67	21.47	27.59	62.03	42.16	25	88	33.57	26.23	79.84
C10orf107	14.05	19	53	1.16	0	28.15	15.06	20	68	1.41	0	47.39	14.98	19	52	0.94	0	21.67	15.65	19	54	2.38	0	39.79	14.48	20	52	1.37	0	54.02
C10orf11	38.93	25	75	2.47	1.34	44.97	34.03	31	70	2.7	1.6	51.5	38.83	34.5	73	2.46	1.65	44.82	44.24	25	74	11.85	15.13	43.87	82.73	11	87	38.69	15.04	74.36
C10orf113	28.57	20.5	81	1.16	0	66.61	23.37	18	58	1.79	0	53.01	23.47	16	60	0.21	0	31.72	28.24	25	70	0.48	0	41.52	32.41	25	67	3.12	0	71.53
C10orf118	82.5	15	58	64.56	20.49	89.68	81.83	13	67	66.45	22.73	68.25	80.11	11	63	62.65	11.23	66.15	83.3	13	47	62.75	21.57	81.08	79.52	8	82	58.19	18.32	73.99
C10orf12	78.95	7	69	46.17	17.42	86.12	83.95	9	32	49.92	19.3	87.87	84.87	6	33	49.54	12.79	74.98	85	4	37	43.7	12.53	73.35	82.03	6	92	50.29	23.28	86.46
C10orf126	14.79	22	56	0.52	0	39.55	14.09	20.5	57	1.1	0	56.48	13.99	22	59	0.26	0	17.04	13.2	21	53	0.51	0	29.35	14.17	22	63	0.94	0	50.54
C10orf128	81.17	15	98	52.35	35.24	95.65	75.89	25	97	54.37	35.85	94.9	76.46	26.5	93	52.4	30.82	92.84	85.68	11	88	59.87	36.01	95.77	82.28	10	59	58.37	38.16	95.75
C10orf2	74.44	12	86	50.71	23.05	91.58	70.36	11.5	81	45.03	32.07	90.51	71.19	15	69	55.78	18.59	89.16	66.24	12	65	43.92	11.11	87.76	55.78	17	76	36.88	16.49	82.04
C10orf25	20.63	17	70	8.63	15.29	31.27	30.77	27	67	13.2	22.2	62.99	30.93	25	72	20.48	16.32	43.72	29.09	26	54	26.61	18.47	49.81	26.22	20	81	31.96	20.07	72.61
C10orf32	89.36	7	28	61.36	18.23	69.11	89.44	6	40	60.13	16.88	77.05	89.46	5	25	63.32	17.2	91.54	90.87	5	28	67.76	10.42	73.41	94.45	3	56	75.61	15.09	54.82
C10orf35	73.58	10	89	48.27	18.03	87.52	65.82	13	84	43.66	25.56	89.98	42.5	25	70	16.5	25.05	58.8	45.28	17	68	21.63	16.44	66.79	34.22	26	74	4.53	8.15	97.06
C10orf40	17.25	21	73	0.53	0	50.42	16.02	20	76	1.36	0	54.23	16.14	20	63	0.55	0	35.96	17.06	23	50	0.68	0	25.47	19.53	24	69	0.77	0	37.42
C10orf53	33.61	25	77	0.33	0	22.49	30.65	23	61	0.78	0	37.76	31.63	24	63	0.27	0	15.87	38.39	17	67	0.43	0	17.28	36.06	24	68	0.9	0	39.64
C10orf54	86.04	9	77	87.4	12.22	79.67	84.55	10	76	87.15	11.73	59.79	74.67	15	91	73.82	20.48	86.81	82.46	12	48	88.7	10.92	48.34	93.48	7	64	87.98	19.25	97.83
C10orf55	17.69	22	63	2.59	0	29.45	18.38	24	73	2.76	0	56.98	14.3	19.5	59	2.17	0	28.1	15.88	22	69	6.11	7.84	41.4	27.95	32	85	18.7	22.56	79.14
C10orf62	32.69	27	67	0.58	0	30.58	35.13	25.5	67	0.57	0	58.98	34.46	24	73	0.39	0	19.77	30.15	26	66	0.43	0	25.12	35.92	27	89	0.75	0	57.46
C10orf67	55.96	13.5	84	7.63	12.36	46.82	57.35	16	87	4.21	4.64	56.82	57.71	14	83	2.51	0	35.3	58.47	10	55	1.06	0	30.79	52.87	20	78	1.85	0	35.54
C10orf71	27.85	23	65	0.28	0	30.23	26.58	22	69	0.48	0	50.15	25.53	21	61	0.7	0	17.96	25.6	22	62	0.65	0	26.82	29.02	24	84	2.05	0	35.74
C10orf76	74.67	9	88	67.47	7.26	75.07	74.41	7	70	62.8	13.69	89.6	77.62	10.5	89	75.76	9.08	48.33	75.02	4	46	67.86	7.32	52.34	79.29	5	77	72.57	10.12	81.28
C10orf82	31.28	23	69	0.53	0	27.22	30.92	22	74	0.49	0	21.73	29.05	20.5	64	1.34	0	38.52	35.29	23	63	1.27	0	28.93	40.77	28	78	0.9	0	24.42
C10orf85	41.06	20	81	0.36	0	24.61	39.95	25	78	0.66	0	42.87	44.73	24	80	0.69	0	25.31	45.15	18	66	0.56	0	30.59	46.48	19	76	0.86	0	32.36
C10orf88	76.04	6	70	52.6	11.74	90.75	76.41	8	63	48.4	12.92	82.86	73.39	10	88	49.75	8.77	69.99	73.52	7	39	52.09	10.12	80.23	69	8	77	42.35	10.45	70.96
C10orf90	45.36	15	79	1.53	0	31.68	44.89	16	72	2.01	0	45.29	45.57	20	74	0.27	0	16.7	45.72	18	64	1.74	0	26.12	47.71	18	76	0.88	0	35.01
C10orf91	30.48	31	86	20.08	17.78	56.37	37.91	33	86	18.06	22.34	76.6	25.28	29	66	12.85	21.36	46.08	34.29	41	79	22.11	10.2	85.53	21.04	21	71	13.72	16.03	65.14
C10orf95	37.54	40	86	17.85	17.68	45.43	34.08	35.5	74	13.81	23.74	46.86	34.5	41	79	19.3	15.14	48.41	27.2	22	85	20.77	17.81	44.84	19.38	12	70	11.95	19.47	49.3
C10orf99	32.78	30	81	1.4	0	56.32	29.19	29	72	2.73	0	61.81	30.74	27	71	6.81	8.33	88.75	36.84	35	72	2.1	0	39.39	30.46	31	83	1.54	0	48.74
C11orf1	85.63	7	48	36.03	8.74	58.96	83.82	7	73	31.17	13.26	63.21	76.66	11	80	31.1	11.57	56.44	71.71	9	75	28.11	9.3	55.91	70.22	10	80	21.7	9.83	54.51
C11orf16	27.03	15	73	6.55	11.78	44.39	25.29	14	57	5.97	10.52	45.43	26.44	14	66	4.36	7.66	30.2	24.31	9	47	4.45	7.41	27.04	27.49	11	73	5.15	9.42	35.1
C11orf21	83.65	19	84	64.34	45.71	98.03	91.84	8	45	63.99	42.07	98.56	76.97	19	93	60.86	47.74	97.42	93.63	8	44	85.47	22	62.81	85.93	18	96	65.64	50.87	97.36
C11orf24	76.15	8	60	50.07	13.73	86.73	74.09	9	62	51.87	20.63	82.19	88.56	6	32	78.14	14.84	51.25	79.55	6	75	61.67	13.17	64.32	80.88	6	49	50.65	16.41	92.14
C11orf30	78.03	7	58	51.5	13.21	84.09	74.71	15	86	51.37	13.47	82.35	78.08	10	89	49.33	9.88	48.02	78.2	9	42	52.06	8.36	52.27	76.07	8	79	45.7	10.58	72.01
C11orf31	98.6	1	8	77.95	13.09	94.88	98.05	2	8	77.98	16.65	85.08	98.84	0	9	83.99	9.03	38.85	98.26	1	5	79.64	16.43	47.47	98	2	9	77.69	18.12	67.78
C11orf35	60.19	8	62	28.37	29.46	80.3	58.83	9	73	19.1	32.57	72.66	65.62	8	59	37.14	29.82	85.44	56.31	11	62	25	35.03	63.09	63.09	9	69	25.73	26.65	72.46
C11orf40	11.49	14	52	0.68	0	37.67	12.52	15	61	1.65	0	73.52	11.02	11	46	0.29	0	17.03	10.27	10	45	1.52	0	64.2	12.28	13	55	1.35	0	49.51
C11orf42	32.19	25	62	11.33	22.43	43.92	28.47	27	64	8.75	17.78	54.37	33.51	31	65	9.11	17.13	47.44	32.42	25	62	15.96	27.43	51.88	37.88	25	93	17.42	27.67	61.88
C11orf44	32.87	19	83	1.97	0	31.53	30.68	25.5	82	0.76	0	43.47	33.74	27	65	0.18	0	10.31	36.08	24	63	0.59	0	20.84	39.97	17	73	0.79	0	40.04
C11orf45	35.54	17	63	10.61	17.59	48.16	35.01	17	68	8.2	15.72	55.06	28.88	16	61	7.68	14.67	32.75	29.98	15	64	6.52	10.92	40.9	45.9	18	84	23.46	22.26	97.78
C11orf48	90.9	6	34	64.31	13.43	63.56	92.06	3	26	67.45	14.25	72.2	88.92	6	33	63.96	10.99	65.49	92.39	5	17	73.43	13.49	61.09	87.08	5	42	53.13	11.27	68.07
C11orf49	72.77	9	83	47	8.26	71.04	69.1	15	83	48.5	15.02	79.57	71.18	11	73	46.01	9.02	58.7	72.92	7	60	48.84	11.71	49.23	65.5	11	80	32.04	10.75	63.27
C11orf52	31.49	26	75	0.24	0	21.35	33.06	24	75	0.21	0	19.36	31.76	21.5	71	0.04	0	4.52	26.89	23	61	0.16	0	21.55	27.1	24	70	0.21	0	23.58
C11orf53	42.51	25.5	68	0.9	0	39.26	39.13	28	70	1.1	0	56.82	36.81	26.5	70	7.07	12.54	68.77	39.48	26	62	1.12	0	39.04	39.46	23	73	1.02	0	43.34
C11orf54	81.64	10	82	50.27	12.39	78.58	77.62	17.5	78	47.87	12.28	80.5	82.83	9.5	41	51.93	9.91	74.8	82.65	11	65	53.06	11.32	66.25	82.78	8	76	50.37	11.78	76.26
C11orf57	82.78	5	48	46.52	12.77	52.52	82.39	5	60	42.03	14.61	67.26	82.78	6	33	45.5	12.91	71.22	82.52	4	36	44.62	10.79	48.15	84.46	4	76	50.24	8.12	75.61
C11orf58	97.81	1	13	85.16	5.14	29.46	97.11	3	10	84.84	7.19	35.33	97.11	3	12	85.86	5.67	36.97	97.6	1	10	82.4	5.57	40.61	97.32	1	61	82.1	10.15	43.62
C11orf63	52.03	19	76	30.73	10.98	72.43	56.88	13.5	78	38.52	17.35	82.41	47.35	23	81	30.52	14.97	59.64	46.24	16	68	25.89	12.81	53.64	40.14	20	68	21.59	11.85	63.46
C11orf65	28.29	18	75	28.1	16.73	78.13	26.76	19	64	26.3	20.14	86.46	29.47	19	73	26.36	9.49	70.79	22.27	20	52	28.46	13.27	60.82	18.39	24	57	18.96	18.32	72.08
C11orf68	78.76	11	81	72.94	21.07	88.08	76.69	12	74	70.96	22.27	96.9	78.08	10	68	73.82	17.78	92.96	78	8	69	79.49	17.06	76.79	82.08	7	65	71.34	16.72	93.53
C11orf70	21.64	25	55	1.36	0	31.73	18.55	22.5	60	2.27	0	55.28	17.89	22	58	0.41	0	15.27	23.53	22	55	1	0	28.12	22.72	24	64	1.2	0	49.02
C11orf71	73.14	8	51	26.3	12.36	59.23	68.46	12.5	71	22.54	18.29	74.62	71.35	9	74	25.45	12.47	51.63	68.81	8	44	30.92	10.29	66.99	77.63	8	53	32.68	13.9	70.23
C11orf72	52.4	25	93	2.51	4.68	28.98	46.8	40.5	82	2.15	0	54.39	51.86	34	82	2.1	0	20.26	52.58	21	81	3.43	5.85	24.1	59.96	13	85	2.11	0	34.97
C11orf73	90.45	7	49	67.06	14.4	78.25	87.69	12.5	78	67.85	21.77	73.18	89.42	7	51	62.82	10.55	72.84	88.34	9	34	70.01	19.24	71.02	89.79	8	34	60.64	12.96	65.97
C11orf74	52.63	19.5	77	23.12	16.5	74.23	45.76	24	80	15.35	25.07	62.72	37.29	17	86	14.69	22.71	66.49	52.95	19	73	25.7	13.75	70.92	72.45	9	78	43.39	12.53	82.76
C11orf80	53.78	36	91	41.42	10.15	79.42	47.57	34.5	74	35.56	13.32	69.6	73.09	12.5	93	61.81	26.29	70.92	52.99	36	87	35.43	10.08	55.24	35.3	19	78	17.58	12.72	51.49
C11orf82	51.96	33.5	91	27.39	26.29	77.44	44.47	31	84	25.11	22.79	83.72	60.58	22	94	35.52	16.89	75.34	51.95	31	88	26.94	11.61	64.32	61.35	31	90	31.23	29.48	80.44
C11orf83	76.89	7.5	77	42.79	10.75	81.89	73.63	10	45	40.3	15.7	87.04	75.44	12	65	42.31	13.48	77.14	76.25	8	48	52.4	13.16	71.4	70.16	11	85	39.99	11.1	84.36
C11orf84	59.26	10	70	45.05	47.08	87.87	59.53	10	59	39.47	45.56	93.94	61.38	13	69	52.17	27.24	87.56	61.79	9	65	54.32	33.85	85.1	55.54	13	68	36.84	15.25	72.36
C11orf85	35.52	25.5	75	11.28	19.58	68.87	31.93	26	69	6.34	11.38	76.56	41.39	26	74	18.61	20.69	78.3	36.88	24	71	3.13	5.29	33.37	32.55	27	77	4.44	6.74	53.36
C11orf86	26.12	18	71	0.65	0	32.11	24.39	17	68	0.7	0	66.67	26.01	19.5	71	0.23	0	22.02	23.75	20	54	0.67	0	28.71	38.03	28	78	4.45	0	74.34
C11orf87	12.82	16	64	0.45	0	23.51	13.61	18	62	0.36	0	24.32	12.91	17	68	0.21	0	12.3	15.21	19	62	0.41	0	12.71	13.67	20	58	1.16	0	48.48
C11orf88	37.56	19	72	1.51	0	28.21	35.35	20	65	2.19	0	45.75	37.07	17	64	0.7	0	19.87	37.67	18	61	1.2	0	21.94	41.39	16	68	1.14	0	40.06
C11orf94	40.77	23	68	19.23	31.54	74.63	37.4	22.5	70	15.05	28.29	85.43	38.82	27.5	73	20.42	31.65	92.92	39.3	26	67	16.93	27.12	60.32	39	31	82	19.51	32.69	77.17
C11orf96	43.61	28	94	9.86	15.82	61.64	39.54	26.5	85	9.03	16.43	84.05	44.41	27	96	9.63	15.45	51.43	45.94	29	97	12.5	19.35	44.58	51.39	51	99	19.4	23.87	96.39
C12orf10	85.33	8	79	72.66	11.37	53.82	81.84	11	37	70.35	15.96	94.32	81.52	9	39	68.44	10.34	54.63	79	6	65	69.96	11.29	44.32	84.31	7	74	73.82	10.05	56.61
C12orf23	90.57	5	65	71.29	12.84	59.06	87.7	9	45	68.79	13.75	83.66	87.56	9	52	68.7	17.14	67.67	90.37	6	36	66.66	12.03	74.67	65.77	15	89	36.17	17.44	88.01
C12orf29	87.08	8	62	50.06	11.52	66.91	83.58	13	52	51.34	14.64	80.84	81.47	11	48	46.65	7.67	74.4	83.24	8	76	45.36	8.27	48.26	68.86	15	83	34.77	11.61	69.55
C12orf39	40.46	24	74	10.98	18.99	53.23	40	23	70	5.93	10.93	42.69	38.67	22.5	82	10.42	16.78	56.82	43.87	21	60	5.49	9.18	38.73	49.38	24	81	11.86	15.3	87.01
C12orf4	80	8	42	53.48	12.63	75.23	80.7	9	36	51.16	13.81	82.16	81.5	8	52	54.71	15.25	60.66	79.2	7	78	50.51	9.37	67.73	81.24	7	37	60.07	15.77	78.53
C12orf40	18.08	24	76	7.81	13.5	37.6	21.33	21.5	51	8.44	14.82	49.94	15.01	19	61	1.88	2.24	27.4	20.07	24	55	3.76	7.26	27.18	17.31	21	65	3.73	3.73	54.9
C12orf42	53.14	18	75	23.86	18.91	59.09	54.22	16	85	22.81	21.08	64.24	64.07	21	92	42.04	24.83	79.81	38.93	16	63	11.38	15.41	38.67	35.5	24	72	4.11	6.32	37.21
C12orf43	79.71	8	69	54.49	8.59	79	76.01	13	93	54.56	15.17	87.96	76.65	8	82	55.51	11.1	57.7	78.22	8	68	57.27	12.69	55.26	74.82	7	69	52.18	8.61	74.96
C12orf44	82.5	12	49	47.65	16.3	82.54	77.5	10	67	51.26	18.73	82.84	82.26	10	42	54.72	14.91	69.4	82.38	5	26	55.8	15.63	71.92	85.64	6	74	64.28	22.15	81.51
C12orf45	75.3	14.5	89	58.96	14.26	91.48	75.19	13	84	59.22	17.18	96.37	75.27	14	89	63.19	15.08	81.05	65.71	16	75	55.73	15.86	94.45	73.93	12	84	55.17	11.44	70.35
C12orf49	77.84	6	42	68.67	14.9	88.85	79.38	7	43	66.94	19.05	91.67	84.52	7.5	38	80.01	8.07	49.08	80.93	8	23	70.54	19.23	70.76	80.88	6	38	66.19	13.35	92.78
C12orf5	79.41	10	94	68.47	21.18	93.47	77.19	15	93	72.27	20.53	96.12	79.38	12	57	69.73	22.09	72.33	83.87	9	58	68.99	16.79	65.46	91.46	4	26	80.5	11.4	72.94
C12orf50	10.42	10	45	1.19	0	30.97	10.45	8	71	1.76	0	35.34	10.39	10	60	1.05	1.22	20.89	10.3	10	46	1.43	1.47	24.54	13.18	11	83	5.07	3.5	55.34
C12orf54	24.38	23	71	2.5	0	38.83	24.21	20	68	2.1	0	54.1	23.75	23	56	3.51	0	54.96	27.3	18	60	2.69	3.61	31.72	27.81	23	72	4.69	8.35	44.38
C12orf55	26.79	14	69	6.63	9.98	53.79	26.2	13	68	7.25	10.27	50.87	32.46	17.5	94	11.07	15.7	47.7	26.64	11	68	7.82	9.43	42.64	25.67	17	76	2.81	2.7	51.52
C12orf56	29.12	25.5	75	3.87	5.87	39.29	25.72	24	65	1.9	0	38.05	25.49	25	71	0.85	0	34.46	26.47	25	69	1.18	0	25.18	30.5	25	77	1.44	0	51.27
C12orf57	97.22	3	23	67.2	18.4	68.11	94.76	8	36	63.54	21.36	95.67	93.83	6	33	59.02	18.45	73.81	92.26	9	43	57.26	13.87	63.46	84.13	7	75	42.47	19	88.08
C12orf60	46	23	83	26.42	11.05	74.17	36.83	30	73	24.45	15.96	75.15	43.4	23	89	22.81	9.54	51.2	40.44	27	68	23.12	9.52	56.03	37.99	19	67	16.64	12.85	48
C12orf61	44.45	17	84	22.79	16.33	71.96	49.05	20	90	25.03	23.91	80.08	48.31	19	93	27.17	16.62	96.16	47.47	14	78	26.11	17.25	73.66	58.05	19	91	40.29	25.05	92.72
C12orf65	83.48	9	38	58.23	9.79	65.25	82.28	8	47	59.14	12.91	57.6	80.14	8	40	50.72	8	59.88	80.52	9	38	51.57	13.45	59.84	67.72	10	69	39.4	13.03	77.83
C12orf66	77.95	16	94	47.76	11.52	77.96	70.34	21.5	93	42.92	13.12	80.45	75.57	16	97	48.42	8.37	71.5	72.08	15	89	38.92	8.25	67.02	58.25	27	87	35.57	8.86	75.95
C12orf68	34.39	27	78	15.98	20.43	67.07	34.21	25	75	19.74	29.95	88.7	28.56	25	79	11.02	19.3	41.46	33.07	25	72	18.75	20.67	70.13	30.84	22	64	9.25	15.79	68.02
C12orf73	75.52	12	44	40.62	12.25	59.01	72.57	10.5	73	41.05	14.29	80.84	70.53	9	72	40.25	11.05	73.59	76.28	8	54	45.91	11.04	91.09	69.14	9	72	34.79	10.47	79.79
C12orf74	14.79	14	65	1.38	0	30.39	12.39	15	53	1.28	0	43.67	22.5	27	73	28.87	15.79	77.06	12.07	13	37	1.32	0	63.14	14.53	14	58	1.48	0	35.35
C12orf75	87.45	13	83	75.87	27.43	99.15	90.44	11	89	84.03	15.4	94.74	81.23	16	93	67.06	28.97	97.12	95.24	4	42	89.51	5.48	50.18	61.5	30	96	29.37	20.76	91.58
C12orf76	78.4	10	77	36.68	13.22	71.17	72.92	15	74	33.33	13.11	73.1	75.36	13	63	36.57	9.45	53.6	75.25	8	69	36.64	8.55	60.52	78.02	9	87	35.26	10.42	78.15
C12orf77	26.19	24	64	1.12	0	36.03	22.78	22.5	73	1.4	0	38.46	37.15	29.5	84	16.38	28.28	75.2	30.26	25	68	1.48	0	34.09	27.62	25	86	1.23	0	37.9
C14orf1	89.3	6	32	75.73	15.71	58.04	88.9	7	39	76.88	18.75	73.34	84.49	10	53	69.94	22.05	83.47	87.47	6	24	73.76	14.63	59.56	68.21	10	92	46.41	11.91	99.23
C14orf105	42.48	15	69	2.47	2.98	33.73	43.07	14.5	76	2.69	2.72	69.7	40.33	14	65	6.98	3.25	91.33	41.79	15	67	2.23	2.85	22.64	43.22	15	74	2.15	2.26	44.22
C14orf119	92.12	6	35	71.43	17.68	67.42	91.42	7	30	72.28	26.29	76.38	90.44	6	33	63.39	23.42	89.82	90.76	5	43	74.39	17.91	61.77	94.38	4	50	72.88	21.75	75.68
C14orf132	57.96	31	93	24.28	24.72	76.14	39.6	31.5	85	10.1	20	55.41	38.77	22	69	11.1	17.37	83.36	32.91	18	60	1.22	0	27.15	36.87	19	80	2.92	3.16	80.64
C14orf142	76.29	16	94	68.67	19.94	95.07	69.01	26	93	66.27	26.61	92.89	73.81	19	73	67.28	20.69	93.7	75.55	20	62	70.97	15.53	51.98	82.06	8	56	67.81	24.58	96.16
C14orf159	83.88	7.5	50	68.17	15.26	87.86	83.9	7.5	58	65.66	16.74	79.68	84.06	8	42	65.65	16.38	74.88	86.07	5	22	73.18	12.89	46.42	82.66	14	83	60.36	33.88	89.73
C14orf164	33.57	25	75	7.43	14.1	48.14	33.82	23	75	5.77	9.8	50.7	34.93	25	81	7.64	13.57	37.28	39.58	28	71	7.49	13.5	34.21	40.59	24	93	6.95	11.96	45.42
C14orf166	98.79	1	8	94.43	2.68	19.03	97.98	2	11	93.28	4.13	29.95	98.14	1	10	92.81	5.12	35.14	97.97	1	10	89.67	5.66	21.06	98.24	1	38	90.36	3.92	31.61
C14orf166B	45.09	22.5	79	0.86	0	33.72	42.64	21	81	1.43	0	67.7	42.93	23	70	0.5	0	24.52	42.42	20	62	1.29	0	33.15	46.03	21	80	13.05	20.61	69.83
C14orf169	88.88	5	58	0	0	0	89.99	4.5	22	0	0	0	85.28	7	37	0	0	0	87.42	4	22	0	0	0	84	8	39	0	0	0
C14orf178	51.14	15.5	75	5.76	13.36	37.34	51.4	14	72	4.97	0	61.53	47.76	22.5	85	6.14	14.28	36.02	52.62	16	62	8.33	15.38	39.37	51.76	18	86	2.95	0	60.93
C14orf180	34.08	23	76	0.33	0	26.99	33.87	24	68	0.58	0	86.87	34.87	22	68	0.12	0	13.38	33.01	20	65	0.86	0	39.04	32.16	21	74	0.91	0	35.52
C14orf182	60.92	13	89	37.26	15.38	66.08	60.44	13.5	80	37.92	17.13	88.98	64.14	16	91	45.38	23.5	84.31	66.64	11	51	40.08	13.93	73.79	49.11	18	92	27.08	13.03	81.79
C14orf183	45.82	16	81	14.97	24.79	58.36	50.82	13.5	83	14.62	24.07	59.87	52.91	16	89	20.16	16.78	82.01	53.05	13	59	17.91	14.9	82.08	48	16	79	14.44	24.83	54.8
C14orf2	98.85	0	6	83.77	13.08	44.59	98.92	0	8	82.61	13.74	58.13	98.18	1	18	78.3	11.67	65.88	97.74	2	17	82.14	14.21	45.8	99.09	1	15	84.24	8.03	46.57
C14orf23	27.96	28	75	1.82	0	38.11	29.04	26	68	1.36	0	32.89	31.94	24	67	1.34	0	44.15	33.79	27	74	1.44	0	39.74	34.36	24	82	1.44	0	42.86
C14orf28	71.7	13	88	38.04	10.95	71.32	73.7	10	64	37.18	17.69	82.05	77.41	10	73	42.78	10.41	70.59	72.05	10	44	37.4	14.34	63.11	63.13	10	75	28.41	11.82	62.47
C14orf37	25.26	25.5	62	1.57	0.95	30.12	21.4	21	57	1.75	0.83	41.74	19.62	20.5	58	1.08	0.82	22.22	24.79	26	61	1.79	1.16	30.73	23.12	23	77	2.2	1.48	31.55
C14orf39	18.47	23	52	0.6	0	41.23	17.73	23	77	1.26	0	45.3	20.61	19	59	1.26	0	25.32	20.99	23	48	1.1	0	31.8	21.55	20	56	1.18	0	63.29
C14orf64	72.95	22	86	55	32.34	91.11	67.82	22	86	48.1	27.49	90.84	46.91	21.5	85	1.87	0	26.78	50.6	19	66	5.72	9.58	43.37	49.46	15	84	4.12	5.77	50.17
C14orf79	36.03	28	70	19.58	16.29	44.59	37.27	29	70	17.86	19.3	80.58	33.93	25	67	20.79	10.33	39.53	27.01	20	55	21.1	14.09	49.55	33.24	19	67	20.23	10.35	56.81
C14orf80	57.64	17	84	27.42	18.83	82.05	56.23	17	78	25.21	20.37	78.41	49.65	32.5	84	27.35	13.95	83.78	58.66	16	81	31.87	14.77	66.6	49.32	32	83	30.64	20.48	96.23
C14orf93	62.65	13	80	45.51	13.83	70.2	62.37	11	74	40.8	17.18	72.25	66	12	70	49.67	12.75	80.81	63.39	7	53	51.03	9.97	79.23	62.59	11	79	42.57	11.87	66.7
C15orf26	14.91	20.5	57	6.55	11.19	49.31	16.32	18	68	6.15	10.95	49.95	16.3	20	80	9.51	14.81	59.76	18.97	25	70	7.72	12.81	44.34	23.55	26	89	19.42	21.47	86.58
C15orf27	42.32	17	70	11.98	17.16	40.83	42.05	14	75	10.01	13.62	52.85	42.68	14	70	14.15	13.35	38.25	44.42	17	65	12.74	13.67	39.49	44.12	17	82	13.45	16.54	58.14
C15orf32	10.58	9	56	0.28	0	30.28	9.45	7	62	0.47	0	62.68	9.61	8	51	0.08	0	22.57	7.9	7	35	0.29	0	25.18	7.73	7	52	0.74	0	69.59
C15orf37	67.64	10	84	21.02	21.63	55.05	64.44	14	79	14.71	25.87	46.09	62.7	17	90	23.5	21.34	68.52	64.5	11	60	22.77	25.16	45.81	80.95	7	91	28.99	18.56	71.13
C15orf38	31.61	24	66	3.82	5.04	34.89	38.22	23	72	2.95	2.49	42.61	36.05	22.5	70	3.29	3.76	32.67	30.02	19	66	9.62	16.59	54.56	54.47	17	83	49.93	41.79	95.99
C15orf39	68.04	10	79	54.03	33.53	92.11	66.31	12	67	47.98	30.67	92.31	68.65	13	88	62.7	24.74	95.16	77.32	6	38	72.83	23.99	77.28	86.24	6	38	82.4	22.4	83.82
C15orf40	82.67	9.5	73	54.71	12.74	54.34	76.68	19	72	52.72	14.84	66.68	79.85	12	56	51.37	7.91	61.2	80.85	10	57	55.23	13.21	46.39	77.43	9	52	48.22	10.71	55.7
C15orf41	66.17	10	81	27.69	7.96	61.28	64.23	15	78	27.54	11.14	55.5	62.43	14	73	27.35	10.4	53.02	66.99	8	65	28.15	8.79	56.33	48.61	19	70	13.65	14.44	40.73
C15orf43	16.06	22.5	58	0.66	0	30.09	16.3	20	60	0.78	0	47.39	15.51	22	50	0.95	0	20.67	17.86	22	56	1.24	0	36.01	15.82	23	56	1.49	0	40.23
C15orf48	45.7	32	99	16.83	25.62	87.32	43.87	27.5	99	17.28	27.39	99.25	38.1	22	93	13.98	21.26	71.02	56.59	43	93	28.18	19.04	97.8	75.08	44	99	63.21	71.63	99.91
C15orf52	34.15	29	72	16.72	20.96	49.88	37.54	30	79	11.82	19.13	69.64	38.63	38	80	19.75	19.73	52.2	37.71	30	76	20.07	22.47	45.06	49.1	27	93	25.31	16.68	64.95
C15orf54	32.23	22	86	3.22	4.36	35.24	36.75	16.5	73	2.09	0	56.98	31.04	25	86	1.03	0	42.28	34.89	28	90	1.71	0	33.1	36.77	28	91	10.83	16.08	80.5
C15orf56	16.72	15	78	1.11	0	28.63	17.9	20.5	55	2.75	0	65.75	14.1	13.5	53	2.59	4.49	35.93	22.81	21	66	13.46	23.37	41.15	12.34	12	57	1.59	0	65.36
C15orf57	79.3	7	55	39.66	10.06	54.24	75.45	12	53	39.49	10.21	62.09	87.25	8	34	58.02	16.26	57.37	79.34	6	37	42.41	7.65	47.14	80.46	7	32	46.89	15.71	64.88
C15orf59	42.62	22	65	0.46	0	28.34	47.38	14	73	2.69	0	86.59	47.66	20	79	0.26	0	16.82	44.28	12	67	0.61	0	30.61	51.46	18	76	1.38	0	90.74
C15orf60	46.53	16	73	7.54	13.59	60.3	45.08	16.5	71	9.66	17.47	66.55	45.1	19	76	5.89	11.85	44.57	48.48	16	75	8.25	15.87	59.26	47.09	16	73	15.29	26.47	88.87
C15orf61	89.26	7	39	50.19	23.35	88.99	86.24	11.5	88	53.01	24.92	88.91	81.4	12	72	41.65	14.95	84.06	87.58	7	70	53.98	14.23	74.46	83.24	12	72	35.78	15.79	74.84
C15orf62	49.23	20	84	30.05	29.02	68.87	50.01	21	74	23.65	39.96	71.82	49	26.5	88	34.62	19.8	74.92	45.83	22	72	33.36	25.03	60.87	40.88	21	69	27.93	16.83	71.98
C16orf11	45.59	23.5	76	0.69	0	33.34	41.85	31	72	0.95	0	86.85	45.63	27	78	0.95	0	25.48	41.91	26	69	1.8	0	44	49.32	26	72	2.83	0	43.97
C16orf13	83.33	14	63	82.27	11.76	80.5	82.7	12	71	82.65	10.99	68.12	79.05	11	53	79.14	9.96	66.08	78.69	10	61	85.24	7.34	72.12	77.97	12	69	67.79	18.21	95.04
C16orf3	16.83	11.5	57	11.41	21.47	49.1	15.84	10	66	5.25	10.94	70.41	21.34	19.5	67	13.84	23.45	42.53	19.28	15	65	8.7	16.35	35.12	20.65	16	90	9.14	17.14	57.35
C16orf45	56.86	15	78	32.88	11.52	87.52	58.92	18	81	34.92	19.42	80.66	53.69	17	75	29	12.03	58.53	58.03	13	71	32.82	16.33	72.88	55.73	20	82	22.25	12.03	63.19
C16orf46	52.7	14	88	17.92	16.04	50.43	49.64	18	87	15.13	18.83	66.81	50.91	14	82	17.87	12.98	42.71	56.25	14	78	18.58	12.75	44.85	47.74	14	76	20.32	13.32	63.67
C16orf52	85.72	8	41	37.05	20.87	69.89	83.69	10	85	30.95	19.57	69.12	87.07	8	33	37.7	17.87	66.19	83.97	10	55	35.8	23.27	63.07	83.03	6	45	36.07	12.31	65.44
C16orf54	95.97	3	99	93.09	4.7	58.07	98.03	1	17	85.78	16.37	90.83	93.68	6	68	82.44	18.56	69.95	97.55	2	19	90.48	7.45	61.64	92.05	9	96	71.93	38.84	98.73
C16orf58	69.21	14.5	77	62.04	25.46	93.18	67.03	13	83	54.57	35.05	94.99	71.73	15	80	68.66	27.01	93.89	59.48	11	77	63.66	25.33	81.22	64.4	10	83	56.73	11.53	88.33
C16orf59	36.07	32	82	19.85	32.78	74.77	32.18	26	79	17.27	25.16	85.59	34.22	31	74	23.49	24.04	84.44	33.53	34	69	26.8	17.18	82.11	22.38	14	58	8.65	14.49	81.95
C16orf62	82.28	5	30	56.19	9.37	79.4	81.34	7	29	53.97	13.68	68.21	79.79	6.5	63	53.87	9.68	49.49	80.95	5	38	54.06	7.73	70.88	85.88	4	54	64.69	8.8	56.58
C16orf70	76.86	7	47	48.07	9.96	72.48	75.85	6	37	46.27	12.73	81.27	75.15	7	35	46.18	6.94	64.33	75.73	6	32	50.34	7.49	70.78	84.72	5	40	65.66	14.77	91.31
C16orf71	23.44	20	69	12.18	19.87	43.11	22.49	19	69	9.42	16.07	57.33	24.52	21	76	11.33	13.11	34.19	18.92	16	61	10.51	12.36	35.6	26.97	25	66	11.97	11.92	50.03
C16orf72	94.68	4	13	70.8	15.81	94.53	94.99	3	14	69.36	26.56	93.87	94.7	4	15	77.59	7.08	74.92	95.2	3	12	69.66	19.03	73.02	94.91	2	38	79.45	11.42	75.44
C16orf74	38.92	39	74	30.71	23.56	72.88	34.45	31.5	71	22.47	28.96	79.49	67.73	16	91	65.6	25.84	94.79	21.18	12	59	25.68	15.95	62.83	41.04	44	77	31.07	37.62	95.33
C16orf78	26.63	21	61	0.44	0	34	27.95	23	66	0.9	0	46.42	29.44	22	72	0.43	0	24.79	29.07	21	63	1.04	0	47.38	36.34	26	77	1.04	0	46.51
C16orf80	93.85	5	27	77.4	13.32	58.82	92.32	4	41	81.42	16.1	99.27	90.83	7	26	70.08	18.74	74.91	93.38	5	19	77.45	15.25	64.22	88.44	5	87	65.6	17.73	55.92
C16orf86	56.71	15	67	30.94	15.3	59.19	54.88	16	73	23.23	28.64	73.36	60.32	16	73	38.96	19.22	79.67	58.6	9	61	38.39	12.1	70.14	61.19	16	82	33.83	24.67	75.6
C16orf87	80.03	10	36	46.59	13.4	82.61	77.11	12	79	40.2	13.67	71.67	77.18	14	59	45.16	13.59	66.86	78.98	16	51	36.83	10.68	77.32	79.71	8	45	46	13.05	76.95
C16orf89	23.39	16	71	7.72	14.27	81.92	22.21	16	70	6.65	10.22	88.16	21.98	16	61	5.99	11.21	28.03	22.35	17	58	6.26	12.28	41.1	23.81	16	66	4	6.91	44.81
C16orf91	79.17	8.5	77	59.42	18.42	92.58	77.93	7	80	66.32	25.41	94.46	80.25	7	42	61.61	14.83	94.25	82.01	7	40	72.39	19.79	51.39	79.03	5	86	61.9	19.49	62.82
C16orf92	32.93	22	67	2.03	0	34.97	32.14	20	72	1.55	0	80.57	29.69	23	68	1.66	0	24.68	31.96	19	60	1.61	0	25.26	30.75	23	77	1.2	0	57.66
C16orf93	35.27	24	67	7.33	12.75	32.71	38.42	22	63	9.13	15.85	39.21	53.52	20	81	16.84	13.5	44.56	44.99	17	66	17.79	10.93	41.67	58.6	10	73	18.21	18.37	47.53
C17orf100	58.33	12	80	12.14	21.22	41.19	55.11	16.5	79	5.5	10.37	32.8	60.1	14.5	88	12.56	21.2	38.47	52.6	12	74	4.41	7.7	29.09	50.17	16	73	2.06	0	33.26
C17orf103	72.79	12	90	43.28	21.67	82.06	78.15	11	68	38.4	31.39	82.74	68.26	11.5	85	37.09	15.5	66	76.34	10	54	53.26	30.91	84.06	78.51	9	74	52	33.19	87.73
C17orf104	63.86	13	88	12.81	14.4	41.39	67.05	16	76	11.99	13.88	43.47	66.88	12	77	14	10.92	35.73	70.88	11	64	13.81	11.44	42.98	62.17	13	89	11.87	10.9	46.46
C17orf105	16.48	20	59	0.95	0	28.74	16.35	21	73	2.05	0	69.95	16.75	22	63	2.01	2.91	22.97	17	20	50	1.18	0	17.96	19.9	23	70	7.19	11.91	43.11
C17orf47	17.87	14	62	1.88	0	31.2	22.01	20	66	1.4	0	36.3	20.04	16	77	1.55	0	17.93	18.42	14	61	2.27	2.44	26.93	16.25	10	63	1.82	0	54.12
C17orf49	91.54	7	86	26.88	14.08	61.91	90.94	7	32	22.78	19.67	63.21	89.32	7	60	27.88	15.09	66.34	92.03	4	50	35.69	10.8	65.36	91.57	3	81	31.68	10.93	71.07
C17orf50	24.55	17	62	6.35	12.09	47.05	23.92	19	59	7.24	14.03	48.36	22.24	18	65	5.25	9.97	27.73	22.6	11	54	10.25	16.96	47.71	23.31	15	63	1.64	0	44.87
C17orf51	52.9	18	76	16.77	17.84	44.95	44.39	23	71	11.69	15.95	46.74	42.74	21	73	14.05	12.7	48.02	43.24	19	73	16.21	12.57	38.93	37.21	30	71	12.8	13.18	52.76
C17orf53	38.01	28	84	29.77	23.21	70.23	33.37	24	65	24.99	25.28	77.96	35.59	25	66	33.15	17.91	76.77	39.44	25	68	30.54	12.45	82.26	37.51	25	71	19.8	13.93	88.46
C17orf58	67.26	25.5	94	26.18	20.38	75.03	65.56	19	86	29.42	18.96	87.16	66.52	17	92	30.09	10.83	70.18	82.58	8	91	42.41	9.61	73.65	76.99	8	73	33.23	10.66	92.58
C17orf59	57.79	24	78	64.89	19.84	90.55	59.64	20.5	81	67.67	25.71	97.2	61.21	18	80	67.77	15.35	93.75	66.42	14	85	79.4	10.47	64.4	60.68	21	83	54.41	30.75	98.3
C17orf62	89.24	5	51	82.02	9.87	71.5	87	7	82	77.89	14.87	91.87	92.26	3	81	86.79	9.99	47.42	92.05	4	21	88.14	6.48	44.56	89.85	5	71	77.58	17.93	89.33
C17orf64	30.42	31	85	4.18	9.25	40.15	35.52	35.5	77	4.54	8.63	65.6	37.55	26.5	71	7.06	13.21	34.97	23.83	25	63	4.28	8.25	44.87	32.44	26	80	12.88	20.15	71.42
C17orf66	32.71	25	83	12.46	20.52	53.01	55.86	20	84	24.85	21.08	66.99	25.48	21	68	4.14	5.74	35.92	56.52	18	82	35.54	19.52	78.11	29.17	26	82	5.58	8.32	48.86
C17orf67	59.41	16	76	41.52	19.49	78.4	55.31	21	76	40.67	16.92	86.9	57.66	20	75	40.72	13.5	74.71	55.23	14	60	39.3	15.53	79.83	48.8	23	83	31.61	10.57	70.04
C17orf70	71.59	11	87	60.27	19.58	88.58	64.31	20.5	85	57.13	28.34	95.81	72.34	15	79	71.08	18.27	91.46	73.13	8	61	71.39	13.08	85.95	74.39	10	85	56.18	28.73	89.82
C17orf72	65.42	10.5	69	36.1	14.36	84.43	67.88	9.5	64	24.24	25.67	61.32	63.76	11	58	29.8	9.14	58.95	64.77	12	54	36.21	19.9	63.09	62.24	12	74	27.21	17.33	58.1
C17orf74	12.42	13	56	0.93	0	33.86	12.26	13.5	55	1.04	0	84.57	12.86	14	49	0.35	0	22.6	11.09	12	54	0.99	0	43.67	12.02	11	68	1.18	0	44.41
C17orf75	75.53	12	73	57.28	11.8	85.38	74.7	13	91	59.55	16.52	88.96	70.31	17	88	56.39	9.36	79.91	75.93	11	83	59.59	9.56	89.78	58.46	20	86	39.67	10.58	74.6
C17orf77	25.05	18.5	61	1.6	0	39.12	28.11	16	71	1.74	0	53.85	24.92	20.5	58	0.69	0	23.42	25.73	13	49	1.27	0	34.61	23.78	24	72	16.05	24.91	74.29
C17orf78	21.04	24	64	8.13	15.5	40.34	22.78	22	57	7.44	11.93	50.74	25.04	23	62	7.79	13.38	39.19	25.56	19	64	6.84	12.47	39	23.47	24	74	4.6	7.66	66.22
C17orf80	73.12	9	86	49.2	19.68	81.76	69.95	22	85	48.42	19.03	77.54	77.62	9.5	66	53.91	15.82	77.13	75.76	10	69	52.08	17.58	71.09	74	8	80	43.23	16.1	72.95
C17orf82	53.9	15	85	1.04	0	25.43	48.98	35	79	0.99	0	54.73	53.15	37	86	1.35	0	19.87	54.44	20	81	3.39	0	50.86	61.62	13	82	1.99	0	74.98
C17orf85	82.26	7	38	69.16	9.61	87.14	80.73	7	49	69.34	9.57	67.06	84.11	8	31	68.73	9.68	62.56	85.1	7	22	71.66	14.66	76	82.13	4	47	68.04	11.38	92.46
C17orf89	91.9	4	24	72.3	15.87	95.14	91.17	4	39	73.3	20.67	97.65	90.45	6	30	72.62	11.18	66.2	91.66	3	12	75.31	13.54	97.96	86.85	5	39	56.41	17.4	91.16
C17orf96	46.22	57	94	30.45	47	96.84	48.18	39	89	26.7	40.67	95.34	37.6	31	83	26.31	30.29	78.92	51.54	34	85	29.53	20.65	98.28	40.26	42	87	28.96	22.72	98.97
C17orf97	44.2	39	87	17.57	19.19	49.03	45.39	38	90	10.79	18.82	44.17	42.32	37	84	12.26	17.58	40.4	39.74	28	70	14.98	15.9	43.12	49.36	30	87	13.62	18.94	51.66
C17orf98	18.58	23	56	5.41	12.06	55.78	18.1	23	53	4.48	0	86.92	17.3	21	60	5.65	13.93	55.89	18.69	21	56	4.04	0	39.16	19.94	21	60	6.51	15.02	88.73
C17orf99	17.86	13	93	3.56	5.62	33.46	18.72	14	89	2.79	2.65	82.47	40.76	48	94	14.77	18.31	65.59	15.49	11	56	3.07	4.39	31.55	16.49	13	74	3.01	4.48	59.41
C18orf21	90.72	5	28	70.75	10.49	90.8	91.81	5	58	68.23	15.01	92.55	87.72	6	62	65.26	14.05	90.6	88.48	6	21	69.48	10.03	57.72	88.91	5	62	69.61	8.03	66.89
C18orf25	91.79	5	37	75.84	13.6	79.47	88.95	6	29	68.85	14.68	90.86	87.98	7	33	69.11	13.62	63.3	89.79	5	35	67.33	17.86	79.92	88.97	3	34	70.39	9.09	53.95
C18orf32	90.82	4	48	40.12	22.33	90.5	88.59	10.5	64	44.11	22.98	93.45	90.39	8	26	43.59	24.79	92.24	91.6	5	48	47.1	13.11	95.2	94.82	3	29	46.45	24.72	94.3
C18orf54	58.5	20	87	28.21	19.38	69.58	53.57	26	86	24.47	20.62	68.54	59.02	20	90	29.5	12.49	58.15	63.21	24	80	28.96	12.78	57.41	54.68	17	81	20.08	16.53	72.16
C18orf56	46.24	18	73	14.47	26.96	69.19	40.78	20	75	9.19	15.35	64.91	43.06	22	75	12.02	22.19	53.43	45.53	17	70	15.15	23.01	76.29	46.46	18	84	2.88	0	47.18
C18orf8	88.59	3	25	79.9	6.97	55.1	88.92	3	34	82.19	8.95	69.07	91.83	5	24	86.93	7.92	33.18	90.32	4	28	84.26	6.96	35.42	88.2	3	26	74.72	8.16	80.14
C19orf10	86.59	11.5	52	84.99	11.45	98.78	84.88	16	53	84.22	13.72	88.32	84.75	13	45	86.12	12.46	58.65	89.75	6	30	91.25	7.09	45.07	92.46	4	35	90.23	6.5	43.81
C19orf12	86.83	7	63	70.88	12.01	80.14	85.06	11	59	68.85	18.71	91.4	82.01	9	39	61.83	10.08	68.67	89.59	6	38	75.51	16.41	82.23	75.65	7	87	47.8	12.19	97.68
C19orf18	36.85	28	71	18.83	28.67	79.36	37.29	23	74	14.02	24.7	64.35	51.83	21	79	29.03	15.05	61.17	37.37	22	73	21.24	18.77	68.54	37.45	28	79	12.21	21.27	51.27
C19orf24	80.26	12	61	67.75	20.19	93.27	79.63	11	85	69.17	16.89	95.11	77.57	10	64	67.3	13.95	65.69	72.84	8	82	68.7	13.71	84.06	76.81	9	65	62.37	16.18	95.53
C19orf25	74.01	11.5	65	53.99	13.53	82.32	67.78	20.5	84	50.95	17.03	92.5	72.04	15	80	51.22	11.52	60.85	76.2	14	55	65.22	15.13	67.62	77.01	9	80	56.47	16.07	83.99
C19orf26	29.24	27.5	68	5.24	8.63	53.12	31.41	26	65	4.23	5.35	83.19	27.78	27	64	5.14	7.79	43.33	29.06	22	54	3.21	4.15	40.06	29.55	21	65	7.98	13.05	74.58
C19orf33	31.35	29	72	6.47	14.78	65.65	27.21	23.5	79	5.41	11.59	63.31	31.5	29	98	8.54	17.03	53.9	32.48	36	93	7.43	14.65	40.71	48.31	31	97	12.77	21.35	91.14
C19orf40	64.71	8	79	33.75	17.17	70.55	66.33	9	54	28.98	19.36	72.47	64.74	8	75	35.99	13.81	66.5	65.4	11	69	37.73	11.1	77.23	64.37	7	81	29.81	12.45	69.48
C19orf43	98.12	2	11	95.73	2.35	80.43	98.6	1	6	96.14	2.19	42.25	98.3	1	13	96.8	1.56	27.13	97.73	2	11	95.5	2.98	36.4	97.66	2	14	93.84	2.47	52.86
C19orf44	54.11	16	92	24.36	17.96	53.98	57.67	21	92	20.15	21.25	71.23	56.38	20	88	31.45	12.38	56.02	48.38	20	72	25.47	12.62	51.79	51.42	20	92	18.52	13.76	93.64
C19orf45	32.36	24	68	4.98	7.74	56.62	35.71	26	77	6.73	4.78	72.98	33.55	22	73	11.31	16.07	82.33	33.85	23	70	4.18	4.27	36.35	43.29	28	80	12	20.5	55.42
C19orf47	41.3	27.5	79	44.02	10.93	71.93	43.39	26	74	38.94	20.51	80.9	42.52	22	73	40.21	12.67	71.33	41.46	27	77	45.91	9.2	73.71	43.94	26	76	45.67	10.33	80.91
C19orf48	69.34	17.5	85	73.41	18.16	82.68	66.3	11.5	84	68.93	22.23	97.36	70.37	11	86	76.4	17.38	60.26	59.68	22	81	67.61	23.54	72.72	54.36	24	76	45.59	14.93	79.85
C19orf52	70.41	13	80	65.29	12.41	82.25	63.54	18	84	61.93	18.94	89.74	61.28	23	91	58.37	12.32	85.11	74.03	9	73	72.9	11.92	90.67	66.92	10	82	52.16	22.23	85.55
C19orf53	96	3	15	95.21	2.23	34.58	95.54	4	25	94.94	2.57	32.82	94.61	3	24	92.85	3.88	23.78	91.94	4	58	92.82	3.79	21.74	93.69	3	42	90.55	3.85	35.57
C19orf54	74.31	8	71	44.61	16.1	79.07	75.44	8.5	74	39.88	19.95	85.26	78.21	12	47	51.31	15.04	85.14	76.41	7	67	48.63	10.98	76.59	81.76	8	32	53.94	17.42	87.58
C19orf55	72	9	76	43.84	20.2	82.81	75.23	20	76	36.12	21.51	78.78	71.4	14	79	41.47	15.69	63.49	72.58	10	58	42.66	11.57	64.38	68.12	9	89	34.43	16.74	67.63
C19orf57	36.23	26	66	18.98	20.27	57.59	37.89	27.5	67	15.1	24.12	86.5	29.56	15	66	14.63	19.79	55.24	37.19	26	60	28.33	12.4	50.17	24.43	8	66	6.5	11.16	41.46
C19orf59	48.94	22	94	7.35	12.27	76.13	50.08	23	92	11.62	16.36	97.74	48.8	20	86	15.3	15.96	88.09	50.89	18	74	16.93	24.04	91.62	94.86	4	74	79.24	17.14	99.65
C19orf60	93.16	5	65	72.89	23.96	95.57	94.27	3.5	17	78.01	16.8	98.26	91.5	6	32	69.88	16.08	82.71	92.64	5	19	83.67	9.57	79.19	89.16	8	70	60.6	29.39	96.5
C19orf66	90.33	6	24	73.2	12.78	67.94	91.94	5	22	70.72	15.45	90.41	88.15	6	39	69.8	17.06	67.96	92.91	5	19	81.31	12.8	59.05	88.18	7	31	64.1	14.3	85.67
C19orf68	48.93	31	82	33.02	27.77	83.87	55.62	24	90	28.2	25.9	75.4	47.29	35	88	38.31	16.98	64.08	45.17	33	87	34.61	19.63	63.64	38.48	28	86	26.68	21.07	68.23
C19orf69	35.03	17	90	3.83	6.77	40.73	36.12	15.5	67	1.23	0	52.09	34.84	17	70	1.68	0	15.85	38.08	13	57	0.81	0	23.02	37.5	18	90	2.95	1.04	31.59
C19orf70	89.44	7	46	76.52	14.81	89.28	85.74	14	71	78.19	14.62	76.51	86.36	10.5	46	73.66	11.47	63.49	86.3	9	40	78.08	11.8	61.39	87.61	10	72	70.06	13.75	77.27
C19orf73	32.62	30	68	27.36	15.36	75.38	30.48	31.5	72	25.96	22.28	84.42	35.03	27	74	24.89	14.12	77.38	29.87	24	65	32.86	13.33	87	34	31	87	17	27.24	62.43
C19orf77	30.85	20	76	14.13	23.65	71.16	30.95	23	84	15.32	26.27	91.16	32.78	25	89	19.88	31.16	71.07	40.52	33	66	31.84	19.28	81.02	28.2	19	73	13.6	21.82	80.44
C1D	88.59	7	75	55.77	16.46	75.52	87.23	11	87	55.14	17.69	84.22	87.12	10	70	58.53	16.95	69.41	91.13	3	46	61.46	16.36	61.37	92.43	4	42	64.69	23.14	71.49
C1GALT1	85.16	9	34	70.45	11.72	64.59	86.72	10	30	68.94	12.94	55.69	84.67	8	41	73.98	12.18	50.44	88.17	5	25	69.3	11.33	68.76	81.9	8	72	61.01	15	81.25
C1GALT1C1	81.45	13	94	74.03	23.08	89.85	73.41	24.5	95	70.54	27.84	96.83	74.89	19	87	59.82	25.03	94.62	82.47	19	49	71.97	16.74	97.87	87.49	7	48	72.59	16.09	70.61
C1QA	30.65	26	81	7	8.62	90.47	27.99	23	68	16.23	21.14	99.51	26.85	24	75	6.3	10.6	75.56	27.32	22	57	14.95	18.11	98.53	65.52	19	92	63.77	34.11	99.88
C1QB	26.83	23	87	6.65	7.77	95.97	24.98	23	81	16.47	20.62	99.7	24.5	26	74	4.17	0	51.02	31.53	26	64	14.38	14.63	97.65	57.79	24	98	48.7	33.52	99.32
C1QBP	96.63	2	18	91.08	6.25	69.52	95.23	3	41	88.36	8.07	73.77	94.93	5	27	91.48	7.59	36.55	93.84	4	34	86.09	10.3	56.92	91.82	5	72	80.38	10.25	50.21
C1QC	21.55	19	78	5.23	0	97.49	20.15	19	84	14.48	15.13	99.51	20.98	20	77	2.97	0	50.84	20.3	18	61	11.78	12.5	98.82	51.23	37	96	40.17	37.99	99.8
C1QL1	43.05	19	82	6.66	11.82	57.42	41.95	16	66	4.6	3.79	54.34	45.88	21.5	79	2.7	0	30.73	44.38	15	69	7.6	12.88	46.2	53.64	14	77	2.67	0	77.78
C1QTNF1	41.73	27	76	3.96	5.45	40.18	42.08	25	73	3.91	5.28	64.23	42.7	17.5	73	1.73	0	24.05	42.69	27	61	3.29	5.19	38.15	52.66	28	94	21.48	46.15	97.66
C1QTNF2	18.6	18	58	0.92	0	38.94	14.41	12	47	1.22	0	41.42	15.8	15.5	52	0.9	0	17.85	16.12	15	59	1.59	0	35.65	12.4	11	62	1.68	0	43.25
C1QTNF3	63.12	11	79	25.05	15.72	57.54	67.95	9	85	22.78	17.53	65.67	66.84	13	70	27.55	14.92	54.07	71.56	7	56	30.02	17.7	57.66	44.7	20	63	13.32	20.95	48.76
C1QTNF4	18.33	15	65	11.01	19.59	46.09	19.58	19	63	8.66	16.54	47.21	14.73	14	71	12.46	21.09	43.58	15.09	16	65	14.5	23.18	61.27	17.64	16	73	12.56	21.19	64.26
C1QTNF6	42.26	17	87	37.59	29.49	84.73	44	16.5	88	31.06	27.92	81.43	42.8	17	76	37.05	29.65	74.99	41.41	10	61	36.99	19.78	64.79	37.6	19	68	17.05	13.7	45.65
C1QTNF7	30.82	14	66	3.47	4.6	37.64	32.04	14	67	3.25	2.66	45.84	31.03	13	60	1.4	1.23	26.13	32.71	12	73	3.05	3.71	29.2	32.19	13	67	8.69	14.48	63.45
C1QTNF9	28.4	17.5	81	3.55	6.8	43.71	27.45	17	77	3.49	5.33	48.1	28.95	18	70	1.36	0	22.12	31.85	16	83	6.88	12.93	38.55	28.56	18	76	2.04	0	60.72
C1R	48.32	17.5	77	21.85	12.52	70.45	48.18	18	81	20.87	20.82	93.29	40.51	23	78	17.78	13.44	51.43	56.38	12	70	27.19	10.17	52.61	43.97	16	87	15.27	17.97	56.59
C1RL	74.94	15	87	49.98	25.7	79.35	72.52	16	92	40.77	26.48	76.23	63.8	15	85	42.36	27.79	69.7	79.14	12	47	51.7	27.39	77.08	77.49	14	96	52.3	37.48	90.22
C1S	20.14	18	86	11.4	17.58	81.01	24.26	26	85	9.84	15.26	87.66	29.78	31	79	9.08	13.81	31.25	19.77	21	86	9.38	14.65	41.4	17.65	15	87	9.06	11.12	61.22
C1orf100	25.69	23	67	12.72	22.47	58.3	29.48	26	66	12.15	20.99	66.04	24.13	22	66	13.94	22.3	38.93	28.22	25	54	15.48	26.33	70.57	28.88	26	72	20.63	18.46	89.83
C1orf101	34.31	24	62	15.86	14.57	46.16	35.84	22	66	14.93	19.45	50.56	36.24	26	72	20.06	13.43	44.56	33.91	19	56	18.84	11.62	44.03	30.51	27	77	15.29	12.88	44.48
C1orf105	33.16	29	79	6.66	12.46	43.22	29.24	29.5	79	4.68	8.19	55.28	32.27	30	69	4.21	7.94	32.62	33.97	31	68	6.28	11.46	36.02	35.89	27	89	4.96	8.55	53.81
C1orf106	37.72	23	86	5.08	7.33	79.46	34.45	24	91	4.69	7.38	54.06	43.12	25	85	8.63	12.54	80.81	46.89	31	82	9.61	14.27	51.67	40.71	27	89	2.2	1.78	40.32
C1orf109	73.26	13	90	49.43	14.53	80.98	66.22	23	90	47.39	16.64	88.16	70.54	16	82	49.73	11.27	75.09	73.72	12	66	49.63	7.55	72.47	64.12	13	85	41.82	13.32	76.58
C1orf110	16.18	19	60	0.5	0	33.07	14.3	18	54	1.47	0	46.77	15.62	18	53	0.46	0	17.1	15.76	21	51	0.98	0	39.42	17.29	21	59	0.83	0	27.42
C1orf111	25.22	25	70	0.65	0	28.4	26.86	25	69	0.7	0	53.97	25.87	24	74	0.47	0	24.01	27.18	21	58	8.26	15.5	38.54	27.38	26	72	2.47	0	42.26
C1orf112	54.33	24	87	39.15	18.4	81.56	51.72	21.5	85	33.88	15.92	73.23	53.69	25	89	37.43	13	83.77	55.3	27	82	36.49	8.66	59.87	47.66	24	75	28.64	10.51	65.39
C1orf115	47.33	31	79	19.73	21.91	52.87	35.08	32	75	9.55	17.61	85.97	67.25	15	89	45.01	20.23	96.11	38.09	32	63	13.96	22.86	40.35	57.66	17	89	28.37	20.42	79.99
C1orf116	23.49	27	68	2.59	3.6	37.03	19.56	20	69	5.59	6.76	79.93	22.36	25	69	4.1	5.65	35.34	28.28	30	70	6.02	10.87	36.29	26.05	29	75	7.29	11.74	51.52
C1orf122	82.99	8	71	56.94	16.9	85.7	80.63	14	75	58.48	22.21	96.71	83.14	8	73	57.98	12.79	70.7	86.28	6	49	63.78	11.46	91.71	89.07	7	73	71.77	31.85	70.95
C1orf123	87.92	6	41	64.95	12.53	78.2	89.03	5	31	64.36	15.01	90.8	86.14	6	76	59.9	10.75	66.17	88.35	3	32	69.85	11.82	64.21	86.07	7	73	63.29	9.26	60.33
C1orf127	30.44	14	60	2.61	3.6	30.13	33.84	23	61	1.97	0	74.16	34.83	22	70	6.05	9.06	54.8	28.85	12	56	5.05	9.16	33.88	34.34	18	68	21.81	24.19	80.16
C1orf131	88.9	6	47	54.65	11	61.68	86.19	10	48	53.3	13.49	87.05	87.13	10	50	49.78	10.98	64.11	87.08	9	35	52.32	13.11	70.15	87.84	7	43	47.57	13.24	77.41
C1orf134	60.64	12	85	43.89	20.51	88.13	62.78	12	86	32.18	50.63	92.6	58.93	17	84	43.52	17.04	76.09	60.58	11	71	43.91	15.97	82.3	46.13	26	81	28.55	41.94	87.91
C1orf145	44.33	28.5	90	20.88	22.82	53.15	48.61	23	93	15.24	22.01	56.99	40.14	27	81	17.74	17.74	51	36.87	28	70	17.59	19.98	41.22	26.08	23	66	6.83	11.34	44.02
C1orf158	26.15	19	58	0.83	0	32.15	27.13	20	62	1.51	0	41.03	27.86	20	70	0.44	0	13.02	29.48	21	63	0.8	0	22.08	28.85	21	70	1.01	0	42.74
C1orf159	55.3	14	72	38.57	16.7	70.56	52.54	18	75	38.37	25.83	87.2	51.65	18	71	38.78	15.32	82.68	56.39	11	64	49.82	11.72	78.83	55	19	80	36.14	13.45	72.07
C1orf162	83.86	22	93	75.11	26.13	98.34	85.63	12	92	61.73	35.29	97.18	87.05	15	80	71.82	34.24	97.74	84.4	12	88	82.71	18.67	92.07	97	2	88	85.46	19.37	99.25
C1orf168	31.48	25	80	0.83	0	46.92	29.08	23	75	1.51	0	42.81	29.97	24.5	64	0.82	0	58.2	27.22	23	55	0.79	0	34.14	33.24	25	71	0.97	0	37.52
C1orf170	25.35	18	60	12.79	22.02	40.18	26.38	18.5	59	8.51	15.3	83.76	23.34	13	56	6.53	12.12	32.13	24.34	19	65	14.15	17.33	44.67	25.9	16	76	13.86	17.13	64.19
C1orf172	30.92	34	65	26.17	28.62	82.75	28.49	27	63	21.71	36.45	71.29	23.33	24	65	22.22	16.74	50.62	15.26	15	46	10.32	15.14	55.83	15.04	13	85	5.26	8.72	59.76
C1orf173	19.92	21	79	1.08	0.6	31.61	22.08	24	70	2.64	2.35	37.72	22.18	23	68	10.02	15.05	63.56	37.2	25	96	13.81	22.07	48.21	23.04	22	88	1.28	0	34.15
C1orf174	90.64	5	31	64.33	10.5	53.76	91.63	5	41	66.47	17.64	79.38	89.68	6	25	64.24	11.96	88.32	95.4	3	14	79.46	14.38	49.73	90.01	4	55	64.19	8.89	81.97
C1orf177	36.89	23	66	14.6	21.89	81.21	43.44	26	76	17.73	30.05	88.94	32.58	24.5	69	6.12	11.91	40.83	58.75	14	74	44.33	27.21	77.9	33.75	24	67	3.75	6.72	49.78
C1orf180	29.12	23	74	0.79	0	31.07	32.43	18	64	0.97	0	40.72	30.49	24	65	1.02	0	42.08	32.79	20	66	1.86	2.6	24.28	27.04	25	67	1.32	0	96.87
C1orf186	47.43	30	89	5.7	9.64	40.38	43.32	36	94	2.55	1.34	60.43	68.46	12.5	85	40.85	18.89	92.39	54.05	29	80	5.9	9.39	37.85	55.03	33	91	7.02	9.73	72.9
C1orf192	20.63	22	71	45.02	43.48	92.72	25.92	33.5	76	33.27	52.8	87.63	18.08	19	81	40.75	21.05	70.59	18.78	24	65	38.6	23.43	81.44	14.11	11	67	41.16	21.18	76.37
C1orf194	22.94	17	60	11.14	19.63	53.74	24.9	20	63	10.36	18.03	85.66	25.73	20.5	77	9.91	17.31	38.49	23.02	13	61	8.5	15.47	41.36	24.65	18	68	9.71	17.39	48.24
C1orf198	67.08	12	82	33.56	10.98	71.67	62.12	16.5	79	32.9	18.44	84.42	65.87	10.5	92	32.79	12.12	78	65.95	10	74	33.41	8.61	67.76	70.73	10	81	33.39	12.26	85.3
C1orf200	35.45	28	78	28.17	19.13	92.87	39.6	31	82	26.9	25.05	85.55	40.92	29	74	30.83	12.21	80.12	32.07	25	53	26.86	19.75	71.46	41.37	28	67	27.87	19.17	77.88
C1orf204	44.91	19	79	17.78	21.11	45.19	44.05	30	70	15.1	24.2	50.84	34.93	28	73	5.88	10.75	25.94	45.94	22	70	22.69	19.53	49.64	42.01	18	78	11.15	18.3	58.9
C1orf21	58.78	29	89	21.13	21.68	82.3	75.53	23.5	91	41.2	27.34	93.14	35.98	30.5	81	10.13	16.64	74.57	92.15	7	72	75.72	16.57	69.52	66.42	19	88	34.02	38.09	90.04
C1orf210	19.27	13	72	2.86	0	75.75	18.75	15	76	3.05	0	74.37	19.68	15	58	1.4	0	20.02	20.35	12	61	4.94	8.28	44.86	21	15	67	2.18	0	42.98
C1orf213	56.2	13	89	21.46	23.36	64.16	50.58	19	74	15.53	25.11	53.1	56.47	12	79	21.18	18.27	47.52	53.44	13	53	23.42	16.21	49.13	55.41	14	77	19.79	19.02	59.02
C1orf216	74.64	15	83	54.37	22.04	92.84	71.37	19	90	53.46	28.13	90.97	63.45	16.5	95	39.58	19.06	88.52	78.51	8	52	58.95	15.59	85.69	77.64	7	52	56.07	16.94	88.88
C1orf220	21.44	24.5	61	5.17	9.75	26.65	22.61	21	71	2.81	4.53	38.38	49.37	26	90	22.46	17.2	51.78	24.34	26	71	8.61	16.03	23	20.97	25	65	2.65	4.84	31.68
C1orf226	22.99	22	62	2.58	2.8	41.56	24.19	23	72	1.37	0	40.08	26.22	23	58	2.46	2.64	32.68	29.92	18	63	10.83	17.35	47.09	35.49	21	71	10.31	16.74	52.32
C1orf227	31.04	20	68	10.12	21.17	52.37	32.34	17	66	6.77	14.8	75.22	35.63	18	70	15.16	26.17	60.61	34.28	17	63	10.41	20.86	59.66	32.46	18	65	6.89	16.5	59.79
C1orf228	73.46	19	93	62.41	27.26	97.97	63.13	37	96	53.06	38.02	97.53	64.25	23	96	51.21	32.45	94	35.23	24	65	26.39	12.42	69.31	69.02	20	93	52.2	33.54	95.58
C1orf27	80.04	7	51	60.2	12.59	84.79	79.63	8	37	62.54	18.43	88.71	78.05	9	58	59.89	10.65	60.56	79.73	7	54	57.4	9.47	83.27	83.67	5	74	67.99	10.08	58.4
C1orf35	77.96	8	57	53.45	13.57	71.47	75.26	10	68	53.55	19.19	81.03	76.08	9	38	51.74	14.54	86.24	76.87	6	40	58.99	11.25	73.47	74.61	7	68	42.4	14.41	89.01
C1orf43	97.4	1	24	94.21	3.18	23.31	96.1	4	27	93.55	3.26	21.47	97.53	2	12	94.21	3.34	12.41	97.48	2	10	92.04	3.59	16.96	98.98	0	6	95.96	2.22	13.32
C1orf50	80.32	6	73	53.71	8.28	87.91	77.91	9	65	55.91	15.5	75.44	78.74	7	41	50.48	8.68	72.91	79.46	8	36	54.59	12.74	88.43	79.71	5	52	49.16	8.85	78.36
C1orf51	52.98	15	84	16.09	13.6	56.89	43.96	17	74	11.29	18.92	83.21	42	20	71	9.21	14.46	36.08	48.32	17	73	9.54	12.71	44.55	47.81	20	82	5.8	9.14	44.84
C1orf52	95.36	3	13	69.34	13.33	56.73	95.64	3	12	71.14	16.06	92.2	94.46	3	13	69.02	10.05	61.95	95.77	2	14	70.74	9.21	40.49	93.71	2	22	70.86	13.9	55.77
C1orf53	32.5	31.5	76	11.56	22.26	55.44	28.89	26	72	13.25	24.61	83.82	27.05	30	80	12.08	21.35	59.06	36.42	22	65	22.69	17.84	78.79	53.21	19	78	32.29	14.45	93.26
C1orf54	68.57	17	89	30.66	11.77	69.4	62.6	16	85	22.47	16.19	72	56.62	15	78	26.08	12.19	63.64	60.3	12	87	28.18	9.68	81.03	83.39	8	65	42.05	15.76	96.63
C1orf56	70.72	18	75	42.03	16.87	97.99	71.41	18	79	39.99	18.28	98.11	73.55	16	76	43.11	10.02	93.23	72.53	21	60	47.98	17.52	80.29	67.99	17	74	34.96	13.03	89.09
C1orf61	55.54	17.5	84	6.22	10.13	27.83	65.8	18	81	11.63	13.93	67.98	52.38	31.5	88	5.99	8.76	41.35	64.46	15	73	14.92	13.44	37.84	60.57	14	84	18.66	32.1	88.55
C1orf63	97.75	2	20	83.93	15.31	66.75	97.57	2	22	85.12	14.99	66.92	97.72	2	17	84.2	16.58	60.05	98.14	1	10	87.41	7.68	90.66	97.16	3	31	87.14	8.1	52.5
C1orf64	39.34	24	67	0.8	0	58.19	38.6	26	71	0.88	0	74.9	40.02	24	77	0.71	0	15.44	39.29	20	54	0.8	0	39.11	41.42	27	77	0.89	0	30.58
C1orf65	32.28	26	72	0.36	0	21.56	34.88	21	71	0.37	0	47.13	33.25	22	64	0.13	0	19.41	28.92	26	64	0.9	0	41.31	30.96	25	73	1.31	0	69.32
C1orf68	30.7	22	65	0.15	0	24.22	28.58	23	63	1.38	0	95.04	30.93	22	67	0.19	0	19.52	28.71	23	57	0.36	0	40.76	32.6	21	73	0.89	0	45.69
C1orf74	49.71	22	77	31.26	22.82	84.08	45.2	18	75	30.97	27.46	90.56	51.62	19.5	74	33.12	25.57	77.19	51.71	18	57	36.48	16.32	78.54	48.14	18	72	26.07	16.59	68.71
C1orf85	73.29	8	62	57.27	12.1	69.96	70.88	11	82	48.12	16.58	84.58	62.96	15	87	45.69	16.89	82.66	72.74	7	50	58.89	9.75	64.15	85.37	9	39	73.96	16.5	75.01
C1orf86	74.01	10	79	40.88	11.16	66.57	68.87	21	87	39.34	13.76	88.31	74.68	15	72	42.15	13.91	65.57	71.13	16	71	46.39	10.03	77.05	77.62	9	88	35.3	16.75	86.48
C1orf87	19.27	22	58	0.55	0	33.8	20.92	20	69	1.67	0	47.17	21.01	21	58	0.36	0	15.15	22.76	19	47	1.07	0	37.12	21.95	24	64	2.09	0	45.36
C1orf94	30.52	19	72	0.35	0	16.16	32.25	21	80	0.76	0	43.21	28.16	16	69	0.09	0	21.79	27.6	18	66	0.71	0	37	28.04	15	69	1.14	0	47.12
C1orf95	34.81	27	73	5.66	8.24	40.24	36.28	32	78	3.85	4.73	62.65	41.11	31	84	8.33	12.51	38.62	41.77	25	73	2.74	4.5	22.09	40.92	27	77	6	8.94	57.08
C2	44.61	20	64	2.27	3.49	19.76	42.94	25	79	1.69	2.47	21.34	40.28	23.5	67	1.35	1.6	12.61	43.53	16	65	2.08	2.56	20.11	69.55	11	87	16.01	10.99	66.97
C20orf112	87.92	13	43	65.42	34.67	97.98	89.15	8	34	59.25	29.1	79.81	67.43	19	88	39.82	19.62	82.98	91.96	5	24	75.62	24.62	70.08	83.47	7	64	48.34	21.1	93.51
C20orf141	29.23	19	68	0.36	0	33.86	31.95	23	63	0.42	0	39.67	27.45	14.5	58	0.14	0	13.32	24.46	13	54	0.2	0	15.9	25.79	12	64	0.52	0	66.81
C20orf144	23.26	19	62	12.09	21.1	45.99	18.79	19	69	10.18	18.75	68.08	18.41	18	58	8.87	15.3	35.31	23.46	20	63	14.61	16.44	45.7	25.12	22	67	9.9	16.32	54.01
C20orf166	46.76	26	75	0.25	0	24.35	44.22	27	80	0.55	0	72.36	42.84	30	76	0.43	0	11.03	40.2	22	74	2.02	0	28.23	49.6	27	79	1.22	0	57.34
C20orf173	28.18	26	73	0.97	0	17.1	28.77	25.5	79	0.65	0	24.75	27.23	27	65	0.61	0	12.26	27.4	25	61	0.81	0	12.12	27.53	26	69	0.39	0	22.46
C20orf187	29.96	28	81	0.58	0	58.87	28.52	34	76	1.1	0	59.94	34.03	33	81	0.16	0	60.82	35.48	25	78	1.04	0	68.71	38.7	26	82	0.72	0	69.14
C20orf194	65.87	14	79	35	13.63	66.47	68.49	13	79	35.98	12.94	72.67	59.86	21	77	31.47	10.51	59.31	63.69	14	74	31.74	13.83	52.34	84.94	5	89	55.03	12.73	90.98
C20orf195	37	31.5	67	14.63	25.18	55.16	37.07	28	76	13.56	23.85	94.49	48.23	36.5	81	35.76	24.72	88.77	27.9	26	60	12.38	21.54	48.57	24.44	16	65	9.83	17.93	72.42
C20orf196	72.14	8	52	57.32	14.18	84.78	73.28	12	71	57.75	23.6	91.21	71.19	14	86	55.95	12.03	85.16	70.66	8	73	57.61	20.86	92.73	67.73	10	81	48	11.91	92.48
C20orf197	41.92	28	84	21.58	18.13	61.6	42.91	26	82	15.38	26.49	61.28	21.62	26	80	8.47	15.53	38.18	63.43	20	88	38.27	25.66	71.83	48.35	33	84	25.38	29.32	55.86
C20orf201	50.52	17	77	10.07	19.18	44.78	46.84	21.5	70	9.56	19.2	75.43	43.18	25	67	12.27	21.42	59.98	48.43	18	67	9.24	16.88	42.36	39.71	28	80	16.91	28.83	72.7
C20orf202	43.51	25	75	9.85	18.43	40.17	42.41	30.5	81	5.55	11.36	36.43	39.07	30	83	7.75	13.99	38.64	49.01	24	77	12.62	21.85	49.02	48.57	24	80	7.32	13.69	49.25
C20orf24	96.75	2	24	59.6	29.56	95.69	96.87	3	26	70.66	23.05	89.1	96.24	4	21	61.56	22.62	94.53	98.77	1	12	75.5	22.37	74.18	99.13	1	6	73.8	26.37	88.16
C20orf26	37.52	20	73	0.88	0	22.63	37.55	18	66	2.08	1.13	45.12	31.75	26	67	1.03	0	25.28	33.69	21	63	9.33	11.12	39.4	37.75	23	73	2.61	3.39	37.91
C20orf27	65.72	16	75	64.09	17	90.44	64.35	13	72	62.78	22.66	94.3	65.63	9	72	63.64	12.15	86.24	61.15	13	70	62.9	16.55	94.17	75.46	13	86	70.72	34.03	97.39
C20orf62	43.07	25	76	1.24	0	26.85	41.2	19	64	1.31	0	58.45	43.79	24	70	0.86	0	29.48	41.78	21	59	2.48	0	44.45	35.95	23	65	1.67	0	44.99
C20orf85	16.8	16	57	0.4	0	33.58	15.71	16	57	2.68	0	91.39	17.17	20	59	0.33	0	20.03	16.79	16	46	1.36	0	66.78	18.8	20	62	0.84	0	43.74
C20orf96	22.45	23	84	37.2	17.77	92.65	22.49	25.5	76	28.44	27.59	65.22	27.87	31	88	44.67	17.95	73.86	25.03	24	69	42.65	13.72	77.83	22.2	25	66	36.41	22.3	78.87
C21orf119	61.73	12	82	48.48	17.8	88.37	59.87	17	91	48.48	21.43	91.76	53.37	20	74	42.34	12.9	81.8	64.61	12	66	57.94	20.72	95.94	65	13	76	48.41	12.85	84.5
C21orf128	25.58	25	70	4.68	8.1	42.18	21.18	21	65	1.57	0	77.05	24.13	22	65	4.48	7.71	36.64	25.04	26	56	1.39	0	26.66	29.62	25	75	7.67	13.63	82.72
C21orf2	70.8	17	77	40.96	18.55	76.8	76.27	15	89	37.86	22.2	79.1	71.44	20	75	49.03	20.64	83.07	70.94	15	65	45.51	13.01	65.86	64.41	11	85	40.18	11.43	72.39
C21orf33	92.84	6	54	84.88	6.73	62.77	90.84	7	46	79.13	12.24	67.22	93.27	5	21	87.65	5.7	36.92	89.74	4	44	85.24	6.86	41.9	91.71	5	35	81.51	7.68	74.91
C21orf37	33.44	13	71	0.54	0	41.13	34.01	15	82	1.09	0	60.12	35.1	13	65	0.22	0	27.24	32.93	15	64	0.87	0	34.39	34.77	14	82	0.73	0	58.33
C21orf49	50.31	16	79	21.62	14.34	50.5	49.52	16	80	16.78	14.22	52.73	51.65	15	73	17.86	10.59	38.65	50.15	15	75	20.98	9.68	53.58	49.3	12	72	9.12	14.03	40.24
C21orf58	38.85	36	85	34.2	22.5	87.75	38.28	32	87	25.57	23.83	81.5	38	27.5	68	31.46	24.4	82.32	39.17	37	75	36.83	10.61	84.98	40.38	23	70	17.23	15.21	54.32
C21orf59	90.41	4	31	49.58	9.94	83.39	89.38	5	27	50.66	19.2	93.18	89.7	6	32	49.79	10.34	51.67	88.64	6	30	54.19	9.06	57.7	84.27	6	43	45.66	13.24	80.21
C21orf62	35.78	26	81	10.9	19.09	53.61	34.16	23	74	7.68	12.89	49.83	34.5	24	80	7.61	13.71	35.49	33.42	23	79	8.17	13.83	35.38	40.26	28	81	2.75	3.56	31.78
C21orf67	48.49	16	84	29.08	19.02	70.56	44.93	24	68	21.11	28.4	82.1	50.39	18	76	45.2	37.3	94.23	54.81	15	79	32.86	9.9	73.54	51.5	18	78	44.3	29.4	87.2
C21orf88	30.84	24	65	0.46	0	27.82	32.13	21	60	0.88	0	50.83	30.99	19	63	0.27	0	26.07	33.3	20	66	0.62	0	21.55	28.86	26	74	1.1	0	47.55
C21orf90	29.66	21	69	6.07	10.91	34.44	28.59	26	72	3.5	5.23	60.33	29.82	24	74	4.53	7.94	38.9	31.41	22	64	2.89	4.68	18.21	29.21	22	62	2.83	4.32	37.15
C21orf91	95.75	4	31	70.7	14.08	65.66	94.52	4	29	73.37	14.2	63.87	91.71	7	36	63.85	16.42	70.35	94.89	4	33	69.82	13.28	59.06	90.34	6	50	58.32	15.53	68.19
C22orf15	32.43	29.5	76	19.22	18.82	63.42	34.18	27	91	17.37	27.3	87.28	26.68	19	74	16.26	24.75	51.78	28.46	17	60	16.13	15.73	45.35	28.06	16	80	13.59	22.22	61.34
C22orf23	28.63	25	78	32.46	31.8	65.21	30.14	28	74	23.62	41.93	77.36	31.39	24	76	35.91	21.7	60.95	29.22	23	62	32.93	28.91	61.09	35.12	28	72	31.83	11.94	85.65
C22orf24	50.3	15	82	16.29	15.67	59.47	48.16	21	82	14.37	24.18	64.6	50.3	23	91	21.74	12.54	50.87	50.77	21	81	13.49	15.68	45.68	52.67	18	81	11.02	18	52.81
C22orf26	35.61	28	86	24.77	14.11	60.78	32.55	26	70	13.65	23.81	71.41	26.13	16.5	71	16.7	20.66	40.52	28.94	24	70	22.13	13.81	56.15	25.72	13	65	20.86	21.21	55.67
C22orf29	79.28	8	62	54.47	15.93	89.02	75.93	9	59	45.25	20.82	85.65	72.4	11	59	41.58	12.79	67.69	74.07	6	33	44.27	8.52	68.37	70.18	7	81	36.74	9.78	90.5
C22orf31	47.05	14	68	0.93	0	41.88	44.36	15	76	1.7	0	68.58	45.63	15	74	0.47	0	35.31	44.48	18	72	1.08	0	48.51	47.35	17	80	1.63	0	53.65
C22orf34	51.98	17	78	30.6	14.14	69.43	45.36	23.5	74	25.43	15.94	77.51	47.83	21	76	32.7	11.63	72.27	53.75	14	69	41.08	9.53	70.73	49.8	21	85	35.38	10.34	77.83
C22orf39	82.31	11	52	41.31	8.19	59.7	84.47	8	56	38.33	9.81	66.49	82.36	12	54	45.3	6.85	47.89	83.46	7	66	47.41	8.28	46.6	82.36	7	49	41.87	7.1	61.41
C22orf42	32.67	23	82	0.96	0	23.62	35.86	19	81	1.12	0	51.69	36.25	25.5	79	0.42	0	19.68	31.91	23	76	1.19	0	27.3	48.03	24	89	27.63	30.97	96.36
C22orf43	44.65	22.5	72	19.75	32.01	58.02	43.71	21.5	77	15.54	26.8	63.46	38.31	31	76	15.42	24.56	42.84	42.79	31	67	23.24	24.04	50.53	39.04	29	76	16.51	25.79	51.84
C22orf46	55.3	15	72	41.55	16.42	67.01	52.58	14	72	33.72	16.97	64.34	48.85	17	69	38.74	15.32	59.55	47.86	22	62	38.56	11.9	57.88	44.62	23	72	30.46	13.3	58.45
C2CD2	68.52	8	87	31	18.17	62.12	67.52	10	68	27.79	15.16	72.98	70.32	11	81	33.61	13.33	80.32	68.09	8	69	33.95	8.5	63.47	70.58	10	88	36.41	14.28	78.32
C2CD2L	71.91	8	87	45.54	30.35	75.59	68.69	12	78	38.32	26.79	77.37	59.08	20	79	36.31	11.28	64.51	67.88	7	73	45.71	17.46	67.6	74.01	7	78	53.1	25.2	87.05
C2CD3	80.65	6	39	47.38	18.03	74.29	81.25	7	77	47.4	19.76	80.25	82.25	7	45	52.26	9	74.1	84.05	5	57	50.36	14.14	64.77	76.56	6	74	42.76	9.33	69.67
C2CD4A	23.31	23	88	5.97	9.39	61.92	20.87	22	91	4.59	4.44	60.79	19.07	20	74	1.77	0	34.26	21.54	22	80	1.58	0	37.55	20.04	24	90	5.81	6.76	76.11
C2CD4B	26.84	24	68	5.47	9.17	59.28	31.12	25	82	4.77	5.16	53.11	28.48	21	81	1.88	0	41.74	24.22	22	57	1.8	0	38.25	35.85	24	86	8.02	11.81	86.08
C2CD4C	37.91	30	72	2.13	0	45.03	34.31	29	75	1.91	0	72.49	41.71	31	76	1.65	0	25.91	41.38	23	60	2.66	3.18	41.79	45.91	26	79	1.51	0	58.42
C2orf15	31.4	30	69	12.82	15.72	38.69	29.08	29.5	69	10.49	13.65	40.7	24.69	28	65	12.18	11.04	31.19	25.35	25	53	14.71	10.97	42.07	15.03	20	73	9.11	10.93	51.38
C2orf16	45.7	24	81	9.89	16.74	45.46	46.87	24	74	5.68	10.3	67.74	44.7	30	79	11.47	18.08	35.86	46.7	28	70	9.72	16.23	44.45	48.91	26	75	16.88	10.96	60.2
C2orf27A	55.91	14	77	24.39	14.57	62.3	54.07	14	78	21.68	18.44	70.91	53.7	16	68	21.78	15.89	66.96	48.66	19	67	23.24	17.77	50.74	48.54	22	80	17.64	21.55	49.85
C2orf40	52.67	28.5	87	19.35	16.73	57.33	51.08	36	91	15.27	25.63	81.8	21.37	22	54	4.73	8.65	32.51	24.66	25	61	6.79	11.38	47.06	20.78	21	58	4.76	8.47	51.94
C2orf42	79.43	6	67	56.66	12.08	85.57	75.56	12	81	58.22	15.86	86.12	81.13	9	41	57.15	10.73	76.9	77.53	9	48	60.98	16.05	59.5	75.6	8	79	51.09	14.15	73.27
C2orf43	70.11	15	83	57.91	12.12	79.17	63.48	23	89	51.46	15.82	82.61	70.29	16	77	56.13	16.71	70.64	68.01	17	78	50.47	11.19	73.08	61.12	17	86	38.21	13.9	74.59
C2orf44	65.79	13	88	47.84	21.43	79.45	63.99	13.5	88	45.89	21.54	76.36	64.3	13	87	47.73	19.39	75.6	59.89	16	75	49.88	16.23	74.34	48.38	24	76	33.82	18.17	82.27
C2orf47	88.52	7	34	64.17	17.75	87.45	86.39	6	33	63.31	14.72	89.77	86.05	6	31	62.05	19.03	84.99	86.47	8	26	59.4	17.33	84.73	86.71	4	74	64.03	17.09	71.96
C2orf49	84.88	6	68	60.86	16.82	76.69	83.83	7	56	57.31	16.8	74.95	84.77	7	40	64.2	11.35	72.15	83.9	8	37	62.3	14.73	57.68	80.68	5	90	63.21	10.11	55.94
C2orf50	15.53	13	81	12.06	20.57	39.76	17.63	15.5	68	5.57	10.42	54.53	12.36	11	56	4.57	8.73	22.17	11.24	11	45	4.66	8.56	36.77	14.14	13	58	4.66	7.77	42.7
C2orf53	20.38	9	59	0.67	0	36.78	18.2	8	63	1.03	0	59.31	18.37	9	52	0.18	0	15.62	18.16	7	51	1.29	0	33.4	20.15	11	47	1.5	0	73.13
C2orf54	39.07	16	76	0.67	0	36.68	40.73	15.5	70	1.52	0	82.73	39.67	17	71	0.55	0	17.52	40.3	12	57	0.89	0	39.46	43.48	16	81	1.27	0	48.34
C2orf57	25.26	20	76	0.75	0	30.41	25.98	25.5	60	1	0	67.12	23.22	24	65	2.2	0	27.08	21.94	18	69	1.51	0	31.26	22.78	15	77	1.51	0	49.52
C2orf61	25.09	21	92	6.98	12.37	40.9	28.71	26.5	85	6.29	11.02	39.36	26.25	25	72	11.52	12.85	46.66	30.63	26	60	7.68	11.65	38.15	28.14	28	70	14.31	20.17	49.42
C2orf68	81.41	13	86	76.26	14.67	70.13	78.49	16	72	66	20.16	98.89	79.85	14.5	50	70.91	15.75	58.45	83.23	10	37	78.07	10.79	55.7	82.41	8	75	69.29	17.09	76.94
C2orf69	93.12	5	47	62.3	14.59	75.35	92.03	5	25	59.57	15.49	89.92	91	6	36	65.13	10.67	58.56	90.28	5	52	53.41	13.45	78.39	91.49	5	35	56.59	16.24	83.85
C2orf70	34.42	24	65	0.49	0	28.24	33.53	23.5	71	0.9	0	75.56	40.21	23.5	67	0.55	0	34.76	35.02	23	59	0.77	0	31.54	36.69	25	69	1.36	0	60.56
C2orf71	15.15	11	47	0.74	0	20.23	16.65	10	56	1.63	0.93	46.28	15.54	10	63	0.25	0	10.51	18.03	13	56	3.79	6.7	24.46	15.14	11	65	1.75	0.98	34.2
C2orf72	59.3	12	85	3.86	3.87	59.11	55.77	19	85	2.95	0	60.39	58.34	19	82	1.98	0	32.91	61.66	15	79	1.91	0	24.25	65.87	11	85	1.47	0	52.98
C2orf73	27.18	22	68	0.65	0	30.52	27.72	22	67	1.49	0	41.92	28.37	20	65	0.83	0	24.37	24.43	22	57	0.92	0	23.12	23.85	22	81	0.88	0	41.51
C2orf74	79.86	10	49	0.52	0	30.88	77.42	14	89	0.27	0	35.25	79.29	10	79	0.8	0	27.59	80.56	8	51	0.61	0	21.03	72.05	13	83	0.21	0	20.83
C2orf76	72.45	9	82	46.78	12.58	80.48	72.71	11.5	79	48.63	18.49	91.08	67.18	15	81	46.96	14.75	79.71	76.87	7	71	56.9	17.26	62.89	78	10	72	55.01	16.49	72.1
C2orf80	24.45	20	62	0.79	0	39.72	25.33	19	71	1.31	0	44.6	26.79	17	60	0.74	0	24.44	22.03	19	50	1.12	0	34.28	26.78	25	76	2.87	0	50.84
C2orf81	54.17	19	78	28.13	15.63	63.76	46.46	30	76	20.96	24.22	70.27	57.7	18	79	34.74	14.57	58.64	47.08	22	64	31.06	9.22	69.61	52.74	20	88	20.34	21.14	60.76
C2orf82	23.1	21	62	11.42	19.26	34.9	21.56	20	57	8.16	15.57	57.08	22.68	20	60	11.1	14.67	33.12	22.6	22	62	11.66	18.35	40.57	24.84	20	63	12.4	16.15	58.32
C2orf83	19.41	19	81	0.51	0	29.3	18.1	19	61	0.8	0	47.35	19.75	18	61	0.39	0	25.58	17.42	19	44	0.61	0	15.37	19.74	18	78	2.95	0	69.65
C2orf88	40.99	20	92	18.24	19.72	70.53	41.56	22	93	14.85	19.69	55.38	55.18	29	96	31.5	16.23	89.73	48.92	16	97	19.29	16.12	47.4	56.26	34	97	25.52	21.18	96.35
C3	34.99	27	90	8.52	13.77	80.78	29.79	27	90	11.73	17.34	94.52	26.74	19	72	8.7	13.62	53.14	40.86	35	79	15.28	19.72	78.59	74.03	26	83	50.05	31.95	96.98
C3AR1	69.17	14	83	47.78	27.52	94.81	75.51	15.5	68	52.95	36.57	95.37	48.41	23	86	19.39	22.87	87.12	79.93	8	72	68.45	18.73	91.51	96.45	4	30	92.67	5.95	66.93
C3orf14	67.34	22.5	90	28.9	15.91	85.45	56.33	23	91	23.9	24.45	76.67	56.38	24.5	90	22.65	16.6	75.3	54.4	31	84	19.53	18.18	59.99	77.28	11	65	31.07	12.34	71.08
C3orf17	94.85	3	17	73.43	11.01	58.18	93.28	3	24	69.38	12.98	80.98	93.4	4	16	70.24	8.55	64.15	93.82	4	13	69.34	13.61	71.89	91.53	3	19	66.37	8.88	69.61
C3orf18	72.22	14	85	54.7	19.77	96.29	68.18	16.5	87	48.83	25.34	89.56	56.52	22	80	38.82	16.76	77.54	64.66	17	75	53.18	16.21	87.1	39.67	24	76	19.91	21.37	64.86
C3orf20	24.3	21	77	14.78	18.66	52.44	24.59	19	62	10.94	18.7	50.8	25.64	19.5	76	16.94	14.06	57.46	29.52	24	59	13.64	17.92	41.46	24.07	19	69	15.16	14.09	55.17
C3orf22	25.01	20	55	0.54	0	26.74	25.66	20	63	0.92	0	66.47	27.95	22	57	0.2	0	11.67	24.28	19	57	0.93	0	38.64	29.77	23	69	8.47	15.52	44.74
C3orf27	21.38	12	62	1.56	0	38.87	21.46	13	68	2.34	0	65.6	20.37	13	56	1.75	0	30.7	19.1	10	52	1.54	0	37.34	17.93	8	79	3.93	5.64	52.4
C3orf30	25.1	24	61	0.94	0	28.31	23.23	21	78	1.1	0	42.89	25.52	23	60	0.42	0	17.12	27.15	25	55	1.26	0	23.11	24.59	20	77	1.18	0	38.49
C3orf33	42.73	15	78	37.12	12.14	80.03	43.34	17	78	40.31	20.04	87.83	34	15	77	29.65	9.36	57.74	41.32	14	61	34.53	10.14	71.5	32.77	15	64	25.61	11.08	68.6
C3orf35	23.66	24.5	60	22.78	17.39	72.34	27.76	24.5	63	21.86	24.6	70.36	26.61	29.5	64	22.5	16.29	57.64	27.49	25	79	21.77	17.31	57.12	20.07	24	67	19.63	13.51	85.9
C3orf36	21.22	20	52	0.3	0	22.42	20.59	21.5	59	0.49	0	50.94	18.74	18	62	0.15	0	26.11	15.4	16	55	0.6	0	34.83	20.98	23	66	1.04	0	63.98
C3orf38	83.11	8	45	74.31	11.68	43.21	84.67	9	50	73.35	12.01	93.06	85.78	9	43	78.52	10.79	39.74	85.72	7	28	72.3	12.91	52.49	85.77	5	74	77.6	12.4	41.22
C3orf49	44.48	16	87	15.28	24.22	51.54	47.07	14	81	12.13	20.89	54.43	44.88	16	71	14.65	22.54	51.14	51.14	17	73	15.4	19	44.46	47.35	15	80	13.62	21.2	77.54
C3orf52	43.73	35	95	25.84	14.6	58.41	32.97	30	82	18.72	19.3	81.82	39.66	39.5	88	28.29	14.26	77.45	34.6	32	72	11.14	15.44	56.74	28.1	29	84	15.21	20.24	80.87
C3orf55	29.01	15	62	0.7	0	39.46	27.15	20	72	0.98	0	51.15	29.21	18	60	0.34	0	26.24	32.21	18	59	0.46	0	29.28	32.07	17	73	1.04	0	62.06
C3orf56	19.83	20	70	0.23	0	19.18	16.3	20	68	0.46	0	42.98	18.62	20.5	67	0.29	0	21.98	15.56	15	41	0.32	0	22.84	18.37	21	61	1.03	0	63.78
C3orf58	83.65	7	86	49.35	12.55	81.19	82.7	13	92	54.62	19.82	97.07	88.31	8	53	63.25	15.25	79.45	91.2	5	40	55.63	17.82	82.66	93.3	4	50	68.18	20.62	92.98
C3orf62	61.19	13	82	44.2	17.75	73.03	60.88	12	82	41.33	20.78	77.55	53.45	19.5	85	44.27	10.62	64.96	59.48	12	57	42.93	16.18	72.43	70.93	8	84	53.8	19.7	87.78
C3orf65	27.93	23	67	0.84	0	36.83	28.61	23	61	1.53	0	40.46	29.53	23	77	0.64	0	28.68	32.13	23	61	2.87	3.05	32.6	31.27	26	84	11.73	19.22	71.96
C3orf67	27.01	22	77	8.78	13.74	35.88	28.75	22	65	6.14	9.59	39.38	33.92	28	87	14.53	13.25	67.1	30.61	19	78	4.66	6.93	32.28	31.46	21	73	6.5	9.44	48.45
C3orf70	27.9	20	90	1.56	1.49	27.99	28.08	20	89	2.16	1.23	36.44	34.61	22	94	3.79	4.48	42.08	32.08	17	83	3.92	6.28	30.01	35.17	17	97	3.55	5.21	38.31
C3orf79	21.28	23	60	0.83	0	42.32	20.64	21	48	1.26	0	66.22	20.38	20	50	0.36	0	23.68	23.89	21	57	1.94	0	37.83	23.23	22	66	0.9	0	51.71
C4BPA	37.64	29	74	2.02	0	59.72	36.56	30	72	3.62	0	84.44	37.07	28.5	73	3.67	6.03	24.54	40.17	31	70	3.47	5.07	60.77	42.78	34	84	9.46	16.01	82.06
C4BPB	38.54	26	79	14.98	26.42	50.75	32.08	23	67	8.4	16.67	47.74	29.78	22	68	13.4	16.35	58.11	23.01	12	44	3.86	6.22	26.51	25.22	12	86	3.99	6.22	90.16
C4orf17	29.31	23	77	1.23	0	58.71	29.91	22.5	77	1.65	0	57.7	29.37	22.5	69	1.13	0	36.7	27.37	22	51	1.34	0	30.08	28.92	24	77	1.35	0	38.51
C4orf19	39.3	18	88	17.43	18.53	68.64	46.31	21.5	93	19.88	17.83	76.08	39.25	16	72	6.75	12.5	70.79	42.6	14	62	16.26	11.09	49.42	40	17	77	20.79	21.72	83.01
C4orf21	62.23	17	85	35.8	17.76	80.24	61.12	16.5	79	37.53	15.55	76.79	66.47	16	77	42.08	12.22	71.87	73.91	8	64	43.47	14.18	73.06	45.06	18	77	28.49	11.15	80.62
C4orf22	11.23	11	60	1.04	0	30.99	11.97	13	67	2.37	2.13	43.76	18.54	23	79	2.01	2.04	33.55	10.26	8	52	2.04	1.74	37	9.74	7	56	0.72	0	31.15
C4orf26	29.33	30	91	13.24	23.09	94.35	22.2	26	87	11.76	17.98	76.95	19.06	24	68	8.77	15.55	29.34	16.63	20	55	7.15	12.57	71.89	14.78	18	54	2.96	6.35	48.87
C4orf27	89.52	5	78	72.89	16.24	93.51	87.66	7	44	68.47	21.03	94.03	84.26	8	54	64.48	20.04	90.7	88.5	7	71	70.89	14.19	53.01	83.04	11	87	54.31	21.81	94.54
C4orf29	82.28	9	79	55.15	13.52	71.74	81.51	11	47	53.62	13.79	70.39	81.79	6	45	50.85	8.65	56.96	78.41	7	61	54.23	9.57	57.47	78.63	7	77	49.02	13.31	80.62
C4orf3	96.56	4	19	94.15	4.67	23.02	95.91	5	23	92.65	6.14	32.08	96.34	3	17	93.04	4.23	35.7	97.15	3	13	94.47	3.03	20.93	97.66	2	16	93.23	3.61	32.82
C4orf32	85.94	8	65	37.88	13.53	79.74	72.38	19	97	32.62	19.07	86.3	73.6	17.5	94	30.51	11.51	73.87	68.69	18	88	23.34	14.58	58.18	87.72	7	57	40.88	15.05	82.92
C4orf33	61.47	17	83	35.2	12.48	70.48	63.91	14	91	34.73	14	78.91	59.86	16	84	38.86	10.16	76.34	73.71	13	68	44.65	8.19	73.6	77.19	13	90	50.81	11.33	75.39
C4orf36	19.38	23	68	22.57	10.87	47.97	21.41	22	79	17.4	15.17	64.31	19.45	22	69	23.89	8.71	45.93	21.61	22	49	22.97	9.72	47.79	17.77	22	75	25.32	9.72	49.31
C4orf45	17.25	22	57	5.82	11.77	52.73	15.69	19	64	5.72	9.34	71.49	14.88	17	61	1.84	0	33.91	21.58	27	63	8.68	14.66	39.51	21.61	26	70	17.43	26.33	79.22
C4orf46	67.59	21	91	48.6	19.66	86.64	67.17	17	76	49.02	21.55	90.39	66.8	19	91	52.61	23.02	84.04	73.18	13	75	50.19	11.46	82.29	64.99	10	76	46.09	10.89	77.28
C4orf47	22.69	18.5	75	16.3	24.57	72.8	22.11	18	74	19.39	22.79	71.83	28.13	22	83	20	18.19	75.02	24.27	24	73	17.02	22.72	75	19.1	12	82	13.9	21.08	60.85
C4orf48	83.69	8	80	61.02	42.04	98.11	80.07	11	78	66.08	33.19	98.77	77.88	10	79	55.99	24.77	98.28	73.34	12	77	54.9	29.13	98.36	88.92	5	74	61.44	47.38	99.58
C4orf6	17.5	21	57	4.45	8.05	62.76	20.94	21	56	4.25	0	59.81	20.35	24	63	3.12	0	32.52	16.93	22	61	1.74	0	17.82	18.97	22	72	3.16	0	49.8
C5	46.89	17	75	23.33	16.18	53.12	43.16	16	79	16.28	20.17	48.03	59.65	16	78	32.83	13.96	56.32	39.97	16	69	20.5	13.12	37.97	59	16	78	33.92	18.93	70.5
C5AR1	40.07	36.5	98	23.14	20.63	94.4	43.29	32	97	19.35	28.79	93.13	41.09	34.5	90	27.8	19.6	97.88	43.05	30	91	27.29	23.5	96.78	97.4	2	41	94.42	2.95	53.15
C5orf15	91.75	7	32	80.14	11.34	84.25	89.97	7	49	79.95	11.28	54.7	93.66	5	21	88.17	6.1	31.41	92.69	5	35	81.48	9.1	61.4	95.28	3	16	89.03	6.44	43.78
C5orf17	35.64	19	84	11.91	19.7	53.37	32.71	19	88	9.59	14.96	88.73	35.15	20	74	8.52	15.04	50.29	38.01	24	81	13.28	20.74	70.42	28.61	25	81	6.23	10.52	63.89
C5orf20	19.57	23	71	0	0	0	14.59	15.5	58	0	0	0	15.7	18	56	0	0	0	22.94	25	60	0.02	0	3.7	44.51	32	92	0.06	0	13.58
C5orf22	86.47	5	47	66.71	12.1	91.68	82.11	13	45	63.6	16.39	92.31	82.85	8	48	60.25	14.57	82.43	84.32	6	91	63.38	9.31	67.51	87.33	5	33	59.91	11.25	88.72
C5orf24	91.21	4	41	60.51	16.98	70.15	87.43	11	79	57.12	16.82	85.18	90.35	6	30	63.83	12.34	84.68	91.24	10	37	62.23	19.53	67.37	90.21	5	53	61.17	11.92	74.8
C5orf27	32.86	17.5	73	4.89	9.18	39.34	30.16	19	77	3.75	5.44	52.9	32.37	17.5	66	5.56	10.74	27.88	31.89	17	53	10.24	18.99	30.55	36.42	17	80	9.58	15.31	60.34
C5orf28	82.61	8	76	58.43	15.25	90.58	79.37	13	58	56.39	15.72	91.71	83.89	10	55	58.22	9.36	56.05	79.32	10	41	51.68	10.37	79.81	71.34	12	90	46.59	13.71	76.73
C5orf30	67.3	16	91	29.37	15.13	77.74	60.76	18	86	26.19	17.82	64.86	62.55	16	76	31.97	12.54	64.25	70.31	12	53	31.43	9.58	54.46	64.65	12	85	27.11	10.81	74.4
C5orf34	59.88	16	85	34.91	17.02	82.45	51.4	28	81	31.71	17.52	69.23	58.73	19	94	33.05	14.77	66.04	59.78	16	75	33.96	12.22	64.24	42	17	72	18.94	15.4	89.86
C5orf42	36.35	26.5	70	32.54	16.2	68.3	39.76	33	77	34.3	13.45	72.24	36.28	31	84	35.89	6.48	55.75	47.87	16	67	38.83	14.13	64.41	21.59	24	65	25.38	15.93	64.87
C5orf45	76.02	12	78	47.87	31.42	88.63	72.29	13.5	82	41.53	29.45	85.16	79.14	13	78	58	32.25	86.49	63.62	16	77	48.89	22.69	79.65	57.5	17	88	41.98	16.9	83.61
C5orf46	25.69	18	65	1.05	0	52.98	28.47	26	70	0.93	0	39.91	26.45	21	62	0.45	0	21.26	23.13	16	55	1.13	0	46.15	21.77	11	67	1.97	0	49.71
C5orf47	29.55	23	71	1.15	0	32.58	24.85	30	71	1.17	0	36.33	31.01	23	67	2.23	3.44	25.4	29.87	28	69	3.59	5.14	33.38	37.36	23	73	3.4	5.2	43.35
C5orf48	25.18	23	57	3.53	0	46.37	22.12	23	55	3.62	0	71.84	27.19	22	57	3.04	0	35.95	25.81	25	56	4.02	0	37.77	23.64	24	63	1.22	0	44.64
C5orf49	26.7	23	72	1.08	0	46.06	25.73	21	77	1.54	0	62.69	24.07	20	66	0.32	0	9.43	25.97	21	74	2.54	0	58.47	25.01	23	65	1.18	0	50.02
C5orf51	88.71	5	37	64.35	15.08	84.06	85.64	8	37	55.26	19.15	88.9	87.93	6	26	63.21	17.91	79.28	82.97	8	42	54.51	24.2	67.13	88.35	4	61	63.75	15.32	69.77
C5orf54	25.54	29	76	15.31	25.41	66.77	25.69	26	65	11.29	20.63	64.04	27.62	33	80	17.51	20.51	45.25	26.95	35	65	19.04	18.9	45.26	28.75	35	70	16.5	20.51	56.39
C5orf55	47.75	16	77	33.78	11.83	73.09	42.62	24	71	30.81	16.95	71.15	39.42	27	76	28.55	14.69	59.62	44.54	15	66	34.74	10.29	72.15	38.13	22	65	31.16	12.25	77.05
C5orf56	85.63	10	69	60.6	22.62	86.51	89.3	9	37	66.31	25.45	90.02	81.67	12	77	55.61	15.39	68.98	91.99	5	65	78.93	10.22	61.77	75.93	11	83	45.43	21.94	95.17
C5orf58	60.06	16	88	30.73	19.25	75.39	65.94	20	94	32.09	21.6	79.13	49.14	16	81	7.88	13.99	34.71	59.88	19	89	31.3	15.79	55.33	58.49	17	95	35.22	20.45	87.52
C6	35.93	22.5	66	0.52	0	46.47	31.57	25	71	1.71	0	50.29	35.31	24	72	0.7	0	27.04	37.12	21	63	1.19	0	44.1	37.18	22	80	1.01	0	40.43
C6orf1	66.4	15	79	67.43	17.35	76.6	67.9	12	81	70.89	21.21	84.72	70.79	11	82	71.91	12.49	59.77	70.66	9	66	78.73	7.93	60.84	72.16	11	86	73.32	13.35	85.09
C6orf10	17.04	20	50	0.19	0	27.48	16.81	19.5	80	0.57	0	26.87	25.13	24	89	4.93	7.56	40.11	16.32	19	54	0.4	0	7.22	17.74	23	66	0.27	0	14.1
C6orf106	86.89	11	37	85.02	14.03	83.19	90.08	11	39	75.51	26.57	96.55	88.44	10	54	91.64	6.05	77.04	89.42	5	57	87.24	14.79	54.4	83.22	9	86	87.31	4.08	60.25
C6orf118	38.25	16	73	0.45	0	26.57	40.18	14	69	1.35	0	58.55	37.83	15	75	0.4	0	38.14	37.75	15	60	0.78	0	23.68	36.97	16	77	0.87	0	43.09
C6orf120	87.1	6	55	68.8	15.68	90.99	86.5	7	27	62.22	19.84	87.7	84	7	58	67.82	15.6	71.43	80.22	11	79	59.74	27.07	85.05	88.83	4	64	70.71	11.6	64.62
C6orf123	30.27	25	76	0.61	0	23.45	32.48	24	88	0.66	0	32.63	31.94	25.5	70	1.08	0	19.46	31.15	25	69	0.59	0	26.51	34.54	28	72	0.84	0	33.91
C6orf132	31.19	23	73	4.17	6.9	33.84	33.99	23	75	5.79	8.92	61.94	33.42	21	67	2.92	4.18	24.7	34.68	17	65	7.51	11.73	36.19	32.65	18	78	7.47	12.08	41.65
C6orf136	81.62	5	60	30.61	11.07	48.22	84.31	7	85	29.71	17.72	57	82	6.5	67	30.19	10.84	53.21	85.66	6	33	35.67	12.45	61.43	79.34	6	63	24.94	12.17	48.13
C6orf141	24.74	17	73	3.71	3.68	50.85	21.51	25	72	2.38	0	40.31	22.66	25	75	1.6	0	37.69	22.99	20	70	1.7	0	32.1	23.52	17	62	1.55	0	66
C6orf15	37.3	26	74	0.61	0	37.66	32.5	20	75	0.26	0	29.1	37.25	26.5	79	0.03	0	4.48	35.08	28	77	0.02	0	1.32	38.41	23	78	0.16	0	22.56
C6orf163	49.47	12	74	22.11	18.36	65.16	47.62	14	67	18.22	20.71	74.63	53.11	12	73	24.39	13.1	57.28	42.22	12	64	19.76	13.87	53.95	45.69	16	81	18.17	17.4	59.79
C6orf164	32.7	25	66	14.77	25.93	48.27	32.54	20	69	8.56	16.87	55.06	35.13	34	81	16.7	26.75	53.22	31.28	23	53	13.06	23.41	36.8	24.53	28	56	9.6	17.94	72.69
C6orf165	24.79	16	75	16.35	21.35	47.03	23.52	16	63	12.4	16.05	45.34	27.03	20.5	72	15.93	13.6	33.67	20.11	14	50	18.13	17.07	40.89	23.83	14	84	17.7	24.06	57.72
C6orf195	24.09	21	75	0.61	0	18.05	21.7	23	77	0.67	0	47.34	23.36	22	64	1.22	0	18.89	20.67	23	59	0.89	0	25.43	21.42	24	69	1.56	0	46.2
C6orf201	31.36	29	85	16.41	20.71	47.48	38.38	37.5	92	15.24	17.9	56.38	27.78	30	65	14.11	16.06	39.59	23.66	23	67	17.03	16.43	42.75	19.32	19	74	7.29	13.23	39.29
C6orf203	83.63	7	44	45.46	9.08	80.02	82.46	6	73	45.38	13.24	81.4	80	11	80	41.1	8.42	71.18	81.13	8	78	45.1	9.73	77.86	78.71	9	67	39.81	7.34	83.4
C6orf211	85.94	9	64	66.93	24.91	96.26	80.59	18	75	62.82	25.46	92.32	83.57	16	43	66.14	24.75	78.02	87.4	10	82	62.97	17.58	92.72	92.81	4	58	77.35	16.84	66.26
C6orf223	62.02	12	75	5.42	5.46	80.07	57.84	18	77	3.83	0	60.34	58.97	19	75	14.33	15.69	93.72	59.9	13	66	2.26	0	38.63	64.82	11	74	15.64	25.47	93.34
C6orf226	73.28	11	78	69.15	28.91	96.45	72.47	11	66	72.31	24.12	97.5	68.51	15	66	62.48	19.39	94.57	76.08	8	56	79.18	14.17	49.57	74.22	8	73	63.04	19.09	91.25
C6orf25	25.85	22	62	3.16	4.9	41.07	22.44	22.5	64	4.86	8.09	36.42	21.82	22	66	10.35	10.84	76.08	28.7	24	71	19.29	18.04	44.82	36.62	29	83	17.24	17.19	86.57
C6orf47	75.45	10	71	31.45	12.94	50.77	78.13	15	67	27.76	15.18	58.7	76.77	14	79	32.65	11.05	54.48	80.15	10	58	38.71	10.18	60.65	75.93	7	65	35.61	12.18	68.85
C6orf48	98.33	1	11	74.91	16.5	61.8	98.11	2	10	68.19	20.65	72.7	98.61	1	6	76.01	11.23	48.19	95.61	3	16	63.65	12.49	49.08	95.82	3	20	66.29	19.03	69.28
C6orf52	40.51	22	68	22.29	17.94	76.96	38.47	22.5	78	17.95	27.66	78.41	36.57	31	74	18.4	27.48	72.3	36.92	22	60	27.5	13.2	78.71	30.01	27	72	19.94	15.31	59.21
C6orf57	65.4	15	89	51	16.5	82.75	58.81	20.5	85	43.15	17.84	81.91	57.67	17.5	77	47.38	12.32	83.31	61.24	17	81	49.9	12.86	79	63.21	18	88	43.24	23.44	84.79
C6orf58	32.02	18.5	71	5.92	11.89	35.99	33.2	15.5	60	5.29	9.76	55.16	33.47	18	65	8.74	15.95	60.01	34.78	15	66	2.49	0	26.43	31.28	21	69	4.63	8.33	51.38
C6orf62	98.34	1	8	97.05	2.08	18.8	98.48	1	10	95.13	2.94	40.63	98.36	1	7	97.58	1.54	9.27	98.14	1	11	95.26	3.08	27.84	98.2	1	8	95.37	2.93	16.3
C6orf89	85.89	6	22	82.49	8.93	58.63	87.08	5	33	76.82	12.19	91.71	83.83	6	32	74.82	12.38	53.68	85.47	4	53	79.35	10.68	51.96	83.92	4	82	76.34	8.26	59.06
C6orf99	25.16	25	78	23.44	24.34	92.91	23.18	22	62	27.7	27.84	88.72	34.13	32	79	23.83	13.39	94.36	21.56	23	58	19.93	28.63	81.58	20.89	23	60	22.37	19.25	94.08
C7	17.57	19.5	74	1.66	0	86.48	16.77	18	69	3.12	0	90.29	18.43	19.5	73	0.9	0	24.74	15.62	13	62	2.07	0	72.75	19.96	21	72	1.7	1.66	41.37
C7orf13	54.85	16	80	21.52	21.03	62.2	47.58	24	73	17.25	28.6	67.71	59.9	13.5	71	30.97	14.67	63.12	51.7	16	74	16.69	19.49	50.99	56.98	13	68	17.7	19.81	65.35
C7orf26	85.71	7	55	73.21	16.01	94.43	85.3	7	38	69.18	25.69	96.03	84.45	8	34	74.49	17.9	92.91	87.32	6	39	77.58	19.62	72.87	83.62	5	31	64.07	18.28	90.2
C7orf31	66.04	13	83	34.59	13.86	70.94	68.08	13	73	32.75	17.9	63.8	72.02	14	74	47.07	12.22	76.59	66.93	8	71	37.48	15.07	59.54	74.2	8	72	41.06	15.91	75.59
C7orf33	21.02	13	59	0.39	0	34.09	23.45	17	63	0.38	0	49.15	22.43	15	61	0.16	0	27.48	22.41	16	55	0.23	0	18.58	29.68	23	73	2.63	0	54.17
C7orf34	30.63	18	69	1.76	0	29.73	26.96	28	63	0.78	0	40.69	29.47	18	61	3.14	6.9	22.31	31.78	18	58	1.34	0	16.3	36.04	17	79	8.32	15.54	40.91
C7orf43	73.48	12	66	62.3	41.39	93.72	77.03	14.5	76	52.54	43.57	93.96	74.27	13	86	66.99	35.79	94.65	70.36	12	84	64.19	36.82	91.52	75.55	8	71	63.31	20.23	92.1
C7orf49	80.88	8	34	53.7	8.39	69.1	78.88	8	56	52.14	13.22	78.27	83.24	8	36	56	11.48	81.91	80.81	7	27	59.29	8.69	44.08	85.35	4	45	56.89	10.87	73.96
C7orf50	72.34	10	68	56.76	16.69	93.29	69.8	11	81	61.5	17.32	92.78	79.02	14	52	73.71	20.48	76.7	71.35	9	62	64.47	13.72	94.46	74.75	10	88	55.24	26.1	94.53
C7orf55	81.44	6	72	36.44	14.07	81.11	78.83	11	64	35.24	22.29	86.83	80.79	10	60	35.42	12.26	74.7	79	10	47	40.5	14.14	90.42	77.55	10	79	29.76	11.09	70.32
C7orf57	22.39	29	72	11.99	19.24	42.96	19.68	26	69	12.41	20.08	50.86	9.6	16	71	3.42	5.6	42.86	33.76	23	89	20.99	14.3	77.33	12.15	20	74	9.94	16.09	79.99
C7orf60	81.4	9	70	53.99	15.27	83.06	78.81	12	57	53.3	16.84	81.45	78.95	11	69	54.55	12.13	85.89	80.08	9	71	53.51	10.77	86.08	87.69	5	39	71.53	22.02	65.53
C7orf61	52.32	12	68	18.76	19.17	65.81	50.8	12	68	15.25	25.24	69.56	49.36	18.5	79	18.75	16.35	45.26	54.09	11	59	19.08	16.42	80.12	53.26	14	83	18.13	20.62	68.55
C7orf62	27.67	21	75	0.27	0	33.08	29.27	22	88	0.38	0	52.5	30.83	24.5	76	0.03	0	10.88	28.46	20	70	0.37	0	19.99	30.63	24	78	0.67	0	55.47
C7orf63	27.44	26	85	2.57	3.6	43.47	29.25	21	92	4.03	5.03	46.36	34.44	27	90	3.81	4.79	39.04	28.54	25	84	2.82	3.87	36.16	28.68	25	83	1.51	0.71	28.34
C7orf69	22.73	20	72	1	0	30.68	29.73	21.5	71	1.31	0	70.38	29.99	25.5	68	1.58	0	36.17	31.34	16	51	0.97	0	31.56	27.19	20	71	1.22	0	43.3
C7orf71	29.2	19	72	3.13	5.73	41.9	29.11	18	83	3.71	1.44	74.58	35.02	22	72	11.44	19.42	49.01	31.48	17	70	9.86	17.7	32.73	32.98	18	72	11.21	19.59	60.97
C8A	18.7	12	59	0.56	0	49.51	19.72	14	71	1.33	0	52.18	23.83	17.5	74	0.57	0	60.13	17.8	12	51	1.07	0	32.62	20.06	13	65	0.94	0	37.44
C8B	25.16	23.5	69	0.54	0	40.14	19.97	19	66	1.61	0	60.72	23.6	23	72	0.34	0	29.42	28.83	30	61	2.07	0	26.29	34.6	27	74	3.15	0	64.25
C8G	23.32	24	59	19.89	31.42	77.6	30.64	32	70	21.94	33.76	95.44	21.67	25	66	18.79	29.21	47.12	28.9	30	70	39.93	31.18	93.8	19.13	16	64	21.05	21.48	64.12
C8orf12	11.82	12	46	1.14	0	39.48	13.3	15	59	1.88	0	59.66	18.55	18	84	5.58	9.41	68.88	12.92	13	46	2.28	0	33.41	13.24	13	64	1.9	0	53.99
C8orf22	25.29	23.5	69	0.14	0	25.16	24.24	21.5	62	0.46	0	41.02	24.74	21	62	0.19	0	16.24	25.82	23	63	0.64	0	34.03	29.03	24	72	0.7	0	33.37
C8orf31	31.24	24	90	15.24	18.82	42.03	31.36	29	92	14.87	23.97	73.32	34.92	30	92	20.33	21.29	49.22	39.88	28	67	26.04	15.85	52.67	37.69	31	77	20.47	24.63	57.38
C8orf33	83	9	55	74.21	10.78	83.48	80.57	9.5	88	71.39	16.34	94.44	80.94	8	41	74.79	9.93	61.04	80.56	8	33	75.76	8.63	45.98	78.81	8	53	68.93	10.42	78.03
C8orf34	23.27	23	71	0.4	0	41.15	22.42	20	63	1.33	0	41.12	23.19	24	67	0.26	0	18.25	22.89	23	56	0.3	0	11.14	24.95	23	69	1.01	0	39.76
C8orf37	61.81	11	81	27.07	13.66	61.71	58.69	14.5	82	22.72	22.23	67.17	66.67	14	88	37.97	14.64	66.11	62.17	13	73	26.48	12.6	49.4	54.16	18	86	21.49	16.62	52.29
C8orf4	9.74	16.5	75	3.56	0	95.03	10.25	16.5	60	7.28	0	98.72	8.2	13	48	0.83	0	26.64	10.09	16	62	1.89	0	72.63	7.55	11	45	0.99	0	47.41
C8orf44	50.64	17	78	41.07	16.8	83.52	43.38	23	77	33.13	15.19	73.85	47.66	20	81	38.85	17.69	78.69	44.45	18	66	37.7	10.06	59.45	49.9	15	69	39.49	13.24	77.34
C8orf46	33.19	25	63	13.61	18.43	36.62	37.28	23.5	72	12.57	21.78	55.73	24.99	26	68	5.83	10.08	33.77	43.46	28	70	22.79	22.14	48.81	30.23	26	74	12.53	18.96	47.06
C8orf47	23.02	25	67	6.53	12.25	49.44	18.72	22	64	2.41	0	43.94	20.15	24	75	7.61	8.29	83.96	16.83	20	62	2.59	0	49.07	15.52	20	52	1.77	0	56.42
C8orf48	19.4	23	56	3.32	2.61	38.59	15.63	21	53	1.52	0	54.88	15.37	21	59	2.61	0	25.18	18.99	21	56	1.51	0	54	18.34	22	60	1.64	0	42.3
C8orf49	31.43	16	87	0.56	0	40.98	28.98	16	57	0.65	0	55.77	29.72	16	60	1.01	0	16.41	29.76	18	54	0.58	0	32.58	30.65	16	79	1.32	0	51.23
C8orf56	32.63	25	72	2	0	39.46	26.37	29	67	1.01	0	45.73	32.78	31	69	3.35	0	36.72	30.66	24	61	4.31	0	40.21	29.39	22	70	26.15	54.08	98.99
C8orf58	67.09	7	69	38.17	12.37	75.63	65.71	10	70	33.92	17.29	82.59	68	9	80	39.24	10.37	70.64	67.56	7	53	37.45	12.43	57.62	68.53	8	68	36.27	10.97	71.17
C8orf59	97.27	1	13	70.24	13.38	46.75	97.4	1	10	68.41	15.35	64.43	96.32	3	15	72.07	14.22	61.06	96.79	1	15	72.2	10.44	74.11	94.89	3	22	61.54	13.82	63.16
C8orf74	34.04	31	79	0.62	0	19.82	35.68	29	82	0.86	0	54.79	34.47	29	70	0.48	0	15.99	31.24	24	63	0.69	0	24.73	40.42	28	72	1.03	0	33.64
C8orf76	80.25	10	51	41.38	11.07	81.98	78.49	9	51	43.29	14.76	81.06	77.97	11	44	40.04	10.62	72.17	83.35	7	39	43.94	8.61	76.19	84.42	5	54	52.88	22.18	71.8
C8orf82	66.09	14	82	40.88	20.45	75.64	61.09	20	85	39.81	27.3	85.81	70.34	19	84	54.72	18.12	86.99	71.38	9	63	47.02	23.79	73.77	74.28	12	89	48.34	28.36	86.14
C9	15.96	22	60	0.98	0	49.2	15.68	21	70	1.38	0	40.36	19.56	23	80	0.51	0	25.27	14.01	20	69	4.98	9.08	33.71	17.89	22	67	3.66	5.01	39.42
[truncated: 14,517 more rows]
