# Supplementary material for: A theoretical framework of immune cell phenotypic classification and discovery
Source: Front Immunol. 2023 Mar 2;14:1128423. doi: 10.3389/fimmu.2023.1128423 (PMC10018129; doi:10.3389/fimmu.2023.1128423)
Supplement: Supplementary file 3 [file Table_2.xlsx]

## Sheet: immuno-phenotype
Table S2. Information on collected immunophenotypes and extracted marker genes.
Note: There are eight work sheets in the table.
Note: Sheet1 indicates a list of collected immunophenotypes and the associated marker genes. The expressed tag is indicated by curly brackets
Note: Sheet2 ~6 show the average rank scores (ARSs) and the absolute gene plasticity (GPL) scores of marker genes with one layer in the indicated cell types.
Note: Sheet7 shows the two and three layers of marker gene combinations of known immunophenotypes, respectively.
Note: Sheet8 shows the proportions of highly plastic genes with different thresholds of GPL scores in each layer of known immune cell phenotypes.
Sheet 1. Information on collected immuno-phenotypes and the associated marker genes.
Immuno-phenotype	Unique mapped marker gene	Cell type
A4GALT{+} B cells	A4GALT	B cell
ANPEP{+} B cells	ANPEP	B cell
BST2{+} B cells	BST2	B cell
CCR10{+} B cells	CCR10	B cell
CCR6{+}CXCR5{+} B cells	CCR6 CXCR5	B cell
CCR7{+} B cells	CCR7	B cell
CCR9{+} B cells	CCR9	B cell
CD180{+}CD38{-}CD27{-}CD19{+} B cells	CD180 CD38 CD27 CD19	B cell
CD180{+}CD38{-}CD27{int}CD19{+} B cells	CD180 CD38 CD27 CD19	B cell
CD19{-}CD24{+}PTPRC{low} B cells	CD19 CD24 PTPRC	B cell
CD19{-}CD79A{+}PTPRC{low} B cells	CD19 CD79A PTPRC	B cell
CD19{+}BTLA{+}IL10{+} B cells	CD19 BTLA IL10	B cell
CD19{+}CD1D{+} B cells	CD19 CD1D	B cell
CD19{+}CD1D{+}CD5{+} B cells	CD19 CD1D CD5	B cell
CD19{+}CD1D{+}CD5{+}IL10{+} B cells	CD19 CD1D CD5 IL10	B cell
CD19{+}CD22{+} B cells	CD19 CD22	B cell
CD19{+}CD24{+}CD27{+} B cells	CD19 CD24 CD27	B cell
CD19{+}CD24{++}CD38{++} B cells	CD19 CD24 CD38	B cell
CD19{+}CD24{++}CD38{+++} B cells	CD19 CD24 CD38	B cell
CD19{+}CD24{hi}CD27{+} B cells	CD19 CD24 CD27	B cell
CD19{+}CD24{hi}CD38{hi} B cells	CD19 CD24 CD38	B cell
CD19{+}CD24{hi}CD38{hi} immature B cells	CD19 CD24 CD38	B cell
CD19{+}CD24{hi}CD38{hi} TrB cells	CD19 CD24 CD38	B cell
CD19{+}CD24{hi}CD38{hi}CD1D{+} B cells	CD19 CD24 CD38 CD1D	B cell
CD19{+}CD24{hi}CD38{hi}CD27{-} B cells	CD19 CD24 CD38 CD27	B cell
CD19{+}CD24{hi}CD38{hi}IL10{+} B cells	CD19 CD24 CD38 IL10	B cell
CD19{+}CD27{-} B cells	CD19 CD27	B cell
CD19{+}CD27{-}CD38{-} B cells	CD19 CD27 CD38	B cell
CD19{+}CD27{-}CR2{-}MME{+}IGHM{hi} transitional B cells	CD19 CD27 CR2 MME IGHM	B cell
CD19{+}CD27{-}IGHD{-}IGHG{+} B cells	CD19 CD27 IGHD	B cell
CD19{+}CD27{-}IGHD{+}CD38{hi} B cells	CD19 CD27 IGHD CD38	B cell
CD19{+}CD27{-}IGHD{+}IGHM{+} B cells	CD19 CD27 IGHD IGHM	B cell
CD19{+}CD27{-}MME{-}CR2{+} mature naive B cells	CD19 CD27 MME CR2	B cell
CD19{+}CD27{+} B cells	CD19 CD27	B cell
CD19{+}CD27{+}CD38{-}SDC1{-} memory B cells	CD19 CD27 CD38 SDC1	B cell
CD19{+}CD27{+}CD38{+} B cells	CD19 CD27 CD38	B cell
CD19{+}CD27{+}CR2{lo} B cells	CD19 CD27 CR2	B cell
CD19{+}CD27{+}IGHD{-} B cells	CD19 CD27 IGHD	B cell
CD19{+}CD27{+}IGHD{-}IGHM{-} B cells	CD19 CD27 IGHD IGHM	B cell
CD19{+}CD27{+}IGHG{+} B cells	CD19 CD27	B cell
CD19{+}CD27{+}IGHM{-} B cells	CD19 CD27 IGHM	B cell
CD19{+}CD27{+}IGHM{+}IGHD{+} B cells	CD19 CD27 IGHM IGHD	B cell
CD19{+}CD27{dim}CD38{-} B cells	CD19 CD27 CD38	B cell
CD19{+}CD27{dim}CD38{+} B cells	CD19 CD27 CD38	B cell
CD19{+}CD274{+} B cells	CD19 CD274	B cell
CD19{+}CD38{-}IGHM{-}IGHD{-} B cells	CD19 CD38 IGHM IGHD	B cell
CD19{+}CD38{+}A4GALT{lo} B cells	CD19 CD38 A4GALT	B cell
CD19{+}CD38{+}CD24{+}IGHD{+} B cells	CD19 CD38 CD24 IGHD	B cell
CD19{+}CD38{hi}IGHM{hi} B cells	CD19 CD38 IGHM	B cell
CD19{+}CD38{lo}CD27{-}MME{-}CR2{-/low} B cells	CD19 CD38 CD27 MME CR2	B cell
CD19{+}CD40{+} B cells	CD19 CD40	B cell
CD19{+}CD5{+} B cells	CD19 CD5	B cell
CD19{+}CD69{+} B cells	CD19 CD69	B cell
CD19{+}CD80{+} B cells	CD19 CD80	B cell
CD19{+}CD80{+}ITGAX{+}TBX21{+} B cells	CD19 CD80 ITGAX TBX21	B cell
CD19{+}CD93{+} B cells	CD19 CD93	B cell
CD19{+}CD93{+}CR2{-}FCER2{+} B cells	CD19 CD93 CR2 FCER2	B cell
CD19{+}CD93{+}CR2{+}FCER2{+} B cells	CD19 CD93 CR2 FCER2	B cell
CD19{+}CR2{+} B cells	CD19 CR2	B cell
CD19{+}CR2{low}CD38{low} B cells	CD19 CR2 CD38	B cell
CD19{+}FCER2{-}CD27{-} B cells	CD19 FCER2 CD27	B cell
CD19{+}FCER2{+}CD27{-} B cells	CD19 FCER2 CD27	B cell
CD19{+}FCER2{+}CD27{+} B cells	CD19 FCER2 CD27	B cell
CD19{+}IGHD{-}CD38{+}CXCR4{+} B cells	CD19 IGHD CD38 CXCR4	B cell
CD19{+}IGHD{+}CD38{-}CXCR4{-} B cells	CD19 IGHD CD38 CXCR4	B cell
CD19{+}IGHD{+}CD38{hi}MME{lo}CD24{hi} B cells	CD19 IGHD CD38 MME CD24	B cell
CD19{+}IGHD{+}MME{+}CD38{bright} B cells	CD19 IGHD MME CD38	B cell
CD19{+}IGHM{-}CD38{hi} B cells	CD19 IGHM CD38	B cell
CD19{+}IL10{+} B cells	CD19 IL10	B cell
CD19{+}IL13{+} B cells	CD19 IL13	B cell
CD19{+}IL21R{+} B cells	CD19 IL21R	B cell
CD19{+}IL2RA{+}CD1D{hi}IGHM{hi}CD5{-}FCER2{-}HAVCR1{-}IL33{+} B cells	CD19 IL2RA CD1D IGHM CD5 FCER2 HAVCR1 IL33	B cell
CD19{+}MME{-}SDC1{-} B cells	CD19 MME SDC1	B cell
CD19{+}MME{+} pre-B cells	CD19 MME	B cell
CD19{+}MME{+}IGHM{-}IGHD{-}CD34{+} pro-B cells	CD19 MME IGHM IGHD CD34	B cell
CD19{+}MS4A1{+}CD27{-} B cells	CD19 MS4A1 CD27	B cell
CD19{+}MS4A1{+}CD27{-} naive B cells	CD19 MS4A1 CD27	B cell
CD19{+}MS4A1{+}CD27{+} conventional memory B cells	CD19 MS4A1 CD27	B cell
CD19{+}MS4A1{+}CD27{+}SPN{+}CD38{lo/int} B1 cells	CD19 MS4A1 CD27 SPN CD38	B cell
CD19{+}MS4A1{+}IL2RG{-} B cells	CD19 MS4A1 IL2RG	B cell
CD19{+}MS4A1{+}IL2RG{+} B cells	CD19 MS4A1 IL2RG	B cell
CD19{+}PTPRC{low}CD5{+}ITGAM{+} B cells	CD19 PTPRC CD5 ITGAM	B cell
CD19{+}TNFRSF13B{+} B cells	CD19 TNFRSF13B	B cell
CD19{+}TNFSF4{+} B cells	CD19 TNFSF4	B cell
CD19{+}ZAP70{+} B cells	CD19 ZAP70	B cell
CD19{hi}CR2{lo}IGHG{+} B cells	CD19 CR2	B cell
CD19{hi}CR2{lo}TBX21{+}ITGAX{+}FCRL5{+} atypical/aged memory B cells	CD19 CR2 TBX21 ITGAX FCRL5	B cell
CD19{int}CR2{hi} B cells	CD19 CR2	B cell
CD1C{+} B cells	CD1C	B cell
CD22{+} B cells	CD22	B cell
CD24{+} B cells	CD24	B cell
CD24{hi}CD27{+} B10 cells	CD24 CD27	B cell
CD24{hi}CD38{hi} B cells	CD24 CD38	B cell
CD24{hi}CD38{lo}CD27{+} memory B cells	CD24 CD38 CD27	B cell
CD24{low}CD27{-} B cells	CD24 CD27	B cell
CD27{-} B cells	CD27	B cell
CD27{-}IGHA{+} B cells	CD27	B cell
CD27{-}IGHD{-} B cells	CD27 IGHD	B cell
CD27{-}IGHD{-}FAS{+} B cells	CD27 IGHD FAS	B cell
CD27{-}IGHD{-}FAS{+} memory B cells	CD27 IGHD FAS	B cell
CD27{-}IGHD{+} B cells	CD27 IGHD	B cell
CD27{-}IGHD{+}CD38{low} B cells	CD27 IGHD CD38	B cell
CD27{-}IGHG{+} B cells	CD27	B cell
CD27{-}IGHM{+} B cells	CD27 IGHM	B cell
CD27{-}SYK{++} memory-like B cells	CD27 SYK	B cell
CD27{+} B cells	CD27	B cell
CD27{+}CD38{int/low} B cells	CD27 CD38	B cell
CD27{+}CD69{+} B cells	CD27 CD69	B cell
CD27{+}IGHD{-} B cells	CD27 IGHD	B cell
CD27{+}IGHD{-}IGHM{-} B cells	CD27 IGHD IGHM	B cell
CD27{+}IGHD{+} B cells	CD27 IGHD	B cell
CD27{+}IGHD{+} memory B cells	CD27 IGHD	B cell
CD27{+}IGHG{+} B cells	CD27	B cell
CD27{+}IGHM{+} B cells	CD27 IGHM	B cell
CD27{+}IGHM{+}IGHD{+} B cells	CD27 IGHM IGHD	B cell
CD27{+}IGHM{high}IGHD{low} memory B cells	CD27 IGHM IGHD	B cell
CD27{+}SPN{+} B cells	CD27 SPN	B cell
CD27{+}SPN{+} B1 cells	CD27 SPN	B cell
CD27{+}TBX21{+} B cells	CD27 TBX21	B cell
CD274{hi} B cells	CD274	B cell
CD3{-}CD14{-}CD16{-}NCAM1{-}CD27{+}MS4A1{+}IGHD{-}IGHA{-}IGHM{-} B cells	CD14 NCAM1 CD27 MS4A1 IGHD IGHM	B cell
CD3{-}MS4A1{+}CD19{hi}CR2{low} B cells	MS4A1 CD19 CR2	B cell
CD3{-}MS4A1{+}MME{-}CD27{-} B cells	MS4A1 MME CD27	B cell
CD3{-}MS4A1{+}MME{-}CD27{+} B cells	MS4A1 MME CD27	B cell
CD3{-}MS4A1{+}MME{-}CD27{+}IGHM{-}IGHA{-}IGHG{+} B cells	MS4A1 MME CD27 IGHM	B cell
CD3{-}MS4A1{+}MME{-}CD27{+}IGHM{+}IGHA{-}IGHG{-} B cells	MS4A1 MME CD27 IGHM	B cell
CD3{-}MS4A1{+}MME{-}CD27{+}IGHM{+}IGHA{+}IGHG{-} B cells	MS4A1 MME CD27 IGHM	B cell
CD3{-}MS4A1{+}MME{+}CD27{-} B cells	MS4A1 MME CD27	B cell
CD34{-}CD19{+} mature B cells	CD34 CD19	B cell
CD34{-}MME{+}CD19{+} pre-B cells	CD34 MME CD19	B cell
CD34{+} B cells	CD34	B cell
CD34{+}CD19{+} immature B cells	CD34 CD19	B cell
CD34{+}MME{+}CD19{+} pro-B cells	CD34 MME CD19	B cell
CD37{-} B cells	CD37	B cell
CD38{+} B cells	CD38	B cell
CD38{+} B cells	CD38	B cell
CD38{+}CD19{+}CD40{+} B cells	CD38 CD19 CD40	B cell
CD38{+}CD1D{+}IGHM{+}BSG{+} B cells	CD38 CD1D IGHM BSG	B cell
CD38{+}CD24{+} B cells	CD38 CD24	B cell
CD38{+}CD27{-}CD24{+}CD5{+} B cells	CD38 CD27 CD24 CD5	B cell
CD38{+}CD27{+} B cells	CD38 CD27	B cell
CD38{+}ENTPD1{+}CXCR5{+}HLA-DR{+} B cells	CD38 ENTPD1 CXCR5	B cell
CD38{+}FAS{+} B cells	CD38 FAS	B cell
CD38{+}MME{+} B cells precursor	CD38 MME	B cell
CD38{++}IGHD{+}MME{+}CD24{++} B cells	CD38 IGHD MME CD24	B cell
CD38{++}SDC1{+} B cells	CD38 SDC1	B cell
CD38{int}CD24{low} B cells	CD38 CD24	B cell
CD38{low}CD24{hi} B cells	CD38 CD24	B cell
CD38{low}CR2{low} B cells	CD38 CR2	B cell
CD40{+} B cells	CD40	B cell
CD5{+}CD27{+} B cells	CD5 CD27	B cell
CD5{+}CD32{+} B cells	CD5	B cell
CD5{+}IL10{+} B cells	CD5 IL10	B cell
CD52{+} B cells	CD52	B cell
CD6{+} B cells	CD6	B cell
CD69{+} B cells	CD69	B cell
CD70{+} B cells	CD70	B cell
CD72{-} B cells	CD72	B cell
CD79{+} B cells		B cell
CD79A{+} B cells	CD79A	B cell
CD80{+} B cells	CD80	B cell
CD86{+} B cells	CD86	B cell
CD86{+}CD19{+} B cells	CD86 CD19	B cell
CD93{+}CD19{+}SPN{+} pro-B cells	CD93 CD19 SPN	B cell
CDK5R1{+}EBI3{+} B cells	CDK5R1 EBI3	B cell
CLEC2D{+} B cells	CLEC2D	B cell
CR2{-/low}TBX21{+} B cells	CR2 TBX21	B cell
CR2{-}ITGAX{++}IGHD{+}CD27{-} naïve B cells	CR2 ITGAX IGHD CD27	B cell
CR2{+} B cells	CR2	B cell
CR2{+}CD27{+} B cells	CR2 CD27	B cell
CR2{low} B cells	CR2	B cell
CSF2{+} B cells	CSF2	B cell
CXCL13{+} B cells	CXCL13	B cell
CXCR3{+} B cells	CXCR3	B cell
CXCR3{+}CD27{+}CD19{+} B cells	CXCR3 CD27 CD19	B cell
CXCR4{+} B cells	CXCR4	B cell
CXCR4{+}CXCR5{+} B cells	CXCR4 CXCR5	B cell
CXCR4{+}CXCR5{+} memory B cells	CXCR4 CXCR5	B cell
CXCR5{+} B cells	CXCR5	B cell
CXCR5{+}CD27{+} memory B cells	CXCR5 CD27	B cell
CXCR5{+}CXCR3{-} B cells	CXCR5 CXCR3	B cell
DOCK8{+} B cells	DOCK8	B cell
DSG1{+} B cells	DSG1	B cell
EFNB1{+}IGHD{lo}FAS{+} B cells	EFNB1 IGHD FAS	B cell
ENTPD1{+}NT5E{+} B cells	ENTPD1 NT5E	B cell
ENTPD1{hi} B cells	ENTPD1	B cell
FAS{+} B cells	FAS	B cell
FAS{+} B cells	FAS	B cell
FASLG{+} B cells	FASLG	B cell
FASLG{+}IL5RA{+} B cells	FASLG IL5RA	B cell
FCER2{+} B cells	FCER2	B cell
FCER2{+} TrB cells	FCER2	B cell
FCER2{+}CD86{+} B cells	FCER2 CD86	B cell
FCER2{+}CD86{+}MS4A1{+} B cells	FCER2 CD86 MS4A1	B cell
FCMR{+} B cells	FCMR	B cell
FCRL3{+} B cells	FCRL3	B cell
FCRL4{+} B cells	FCRL4	B cell
FCRL4{+} memory B cells	FCRL4	B cell
FCRL4{+}CD27{-} B cells	FCRL4 CD27	B cell
FCRL4{+}CD27{-} memory B cells	FCRL4 CD27	B cell
FCRL5{+} B cells	FCRL5	B cell
GZMB{+} B cells	GZMB	B cell
HAVCR1{+} B cells	HAVCR1	B cell
ICAM1{+} B cells	ICAM1	B cell
IGHA{+}CD27{+} B cells	CD27	B cell
IGHA1{+} B cells	IGHA1	B cell
IGHA2{+} B cells	IGHA2	B cell
IGHD{-}CD38{-} tonsillar B cells	IGHD CD38	B cell
IGHD{-}CD38{-}CD40{+} B cells	IGHD CD38 CD40	B cell
IGHD{-}CD38{-}CD86{+} B cells	IGHD CD38 CD86	B cell
IGHD{-}CD38{-}SELL{+} B cells	IGHD CD38 SELL	B cell
IGHD{-}CD38{+} tonsillar B cells	IGHD CD38	B cell
IGHD{-}CD38{+}CD40{+} B cells	IGHD CD38 CD40	B cell
IGHD{-}CD38{+}CD86{+} B cells	IGHD CD38 CD86	B cell
IGHD{-}CD38{+}SELL{+} B cells	IGHD CD38 SELL	B cell
IGHD{+} B cells	IGHD	B cell
IGHD{+} naive B cells	IGHD	B cell
IGHD{+}CD27{+}IGHM{+} memory B cells	IGHD CD27 IGHM	B cell
IGHD{+}CD38{-} tonsillar B cells	IGHD CD38	B cell
IGHD{+}CD38{+} tonsillar B cells	IGHD CD38	B cell
IGHD{+}CD38{++} B cells	IGHD CD38	B cell
IGHD{+}CD38{hi}CD24{hi}CD5{hi} B cells	IGHD CD38 CD24 CD5	B cell
IGHD{+}IGHM{+}CD27{+}CD1C{+} B cells	IGHD IGHM CD27 CD1C	B cell
IGHD{lo}FAS{+} B cells	IGHD FAS	B cell
IGHE{+}CCR10{+} B cells	IGHE CCR10	B cell
IGHG{+} B cells		B cell
IGHG3{+}CD27{+} B cells	IGHG3 CD27	B cell
IGHM{-}IGHD{+}CD27{+} B cells	IGHM IGHD CD27	B cell
IGHM{-}IGHD{+}CD38{+} germinal center B cells	IGHM IGHD CD38	B cell
IGHM{+}CCR6{+} B cells	IGHM CCR6	B cell
IGHM{+}CR2{low} Tissue-like memory B cells	IGHM CR2	B cell
IGHM{+}IGHD{-}CD38{-} memory B cells	IGHM IGHD CD38	B cell
IGHM{+}IGHD{+}CD38{-} memory B cells	IGHM IGHD CD38	B cell
IGHM{+}IGHD{+}CD38{-} naive B cells	IGHM IGHD CD38	B cell
IGHM{+}IGHD{+}CD38{+} germinal center founder B cells	IGHM IGHD CD38	B cell
IGHM{+}IGHD{low}CD27{-}FCER2{-} B cells	IGHM IGHD CD27 FCER2	B cell
IGHM{+}ITGAX{+}CR2{low} memory B cells	IGHM ITGAX CR2	B cell
IGHM{+}MS4A1{+}CD27{+}SPN{+} B cells	IGHM MS4A1 CD27 SPN	B cell
IL10{+} B cells	IL10	B cell
IL10{+} transitional B cells	IL10	B cell
IL10{+}CD19{+}CD24{hi}CD27{+} B cells	IL10 CD19 CD24 CD27	B cell
IL10{+}CD24{-}CD38{hi} B cells	IL10 CD24 CD38	B cell
IL10{+}CD24{hi}CD27{+} B cells	IL10 CD24 CD27	B cell
IL10{+}CD27{+}CD38{hi} B cells	IL10 CD27 CD38	B cell
IL10{+}CD40LG{+} B cells	IL10 CD40LG	B cell
IL10{+}CD86{+}IL2RA{+} B cells	IL10 CD86 IL2RA	B cell
IL10{+}IGHA{+} B cells	IL10	B cell
IL10{+}IL35{+} B cells	IL10	B cell
IL10RA{+} B cells	IL10RA	B cell
IL13{-} B cells	IL13	B cell
IL13{+} B cells	IL13	B cell
IL13{+}IL10{+} B cells	IL13 IL10	B cell
IL17A{+} B cells	IL17A	B cell
IL1R1{+} B cells	IL1R1	B cell
IL1R2{+} B cells	IL1R2	B cell
IL21R{+} B cells	IL21R	B cell
IL25{+} B cells	IL25	B cell
IL2RA{+} B cells	IL2RA	B cell
IL2RA{+}CD86{+} B cells	IL2RA CD86	B cell
IL35{+} B cells		B cell
IL6{+} B cells	IL6	B cell
IL6R{-} B cells	IL6R	B cell
ITGA4/ITGB7{+} B cells		B cell
ITGAM{-} B1 cells	ITGAM	B cell
ITGAM{+} B1 cells	ITGAM	B cell
ITGAX{+} B cells	ITGAX	B cell
ITGAX{+}CR2{-} B cells	ITGAX CR2	B cell
ITGAX{+}CR2{lo} B cells	ITGAX CR2	B cell
ITGAX{+}FCRL5{+} B cells	ITGAX FCRL5	B cell
ITGAX{+}TBX21{+} B cells	ITGAX TBX21	B cell
ITGAX{hi}TBX21{+} B cells	ITGAX TBX21	B cell
ITGB7{+}CCR9{+} B cells	ITGB7 CCR9	B cell
LEPR{+} B cells	LEPR	B cell
MCAM{+} B cells	MCAM	B cell
MME{-}CD24{-}FUT4{+} B cells	MME CD24 FUT4	B cell
MME{+} B cells	MME	B cell
MME{+}CD19{+} B cells	MME CD19	B cell
MME{+}CD38{+}IGHD{+} B cells	MME CD38 IGHD	B cell
MME{+}CD38{hi}CD24{hi} B cells	MME CD38 CD24	B cell
MS4A1{-}CD19{+}CD38{hi}CD27{hi} plasmablasts	MS4A1 CD19 CD38 CD27	B cell
MS4A1{+} B cells	MS4A1	B cell
MS4A1{+}CD19{+}CD38{hi}CD27{hi} plasmablasts	MS4A1 CD19 CD38 CD27	B cell
MS4A1{+}CD24{hi}CD38{hi} B cells	MS4A1 CD24 CD38	B cell
MS4A1{+}CD24{lo}CD38{lo} B cells	MS4A1 CD24 CD38	B cell
MS4A1{+}CD27{-} B cells	MS4A1 CD27	B cell
MS4A1{+}CD27{-} naïve B cells	MS4A1 CD27	B cell
MS4A1{+}CD27{-}SPN{-} B cells	MS4A1 CD27 SPN	B cell
MS4A1{+}CD27{+} memory B cells	MS4A1 CD27	B cell
MS4A1{+}CD27{+}IGHM{+} B cells	MS4A1 CD27 IGHM	B cell
MS4A1{+}CD27{+}SPN{+} B cells	MS4A1 CD27 SPN	B cell
MS4A1{+}CD27{+}SPN{+} B1 cells	MS4A1 CD27 SPN	B cell
MS4A1{+}CD27{+}SPN{+}CD70{-} B cells	MS4A1 CD27 SPN CD70	B cell
MS4A1{+}CD27{+}SPN{+}CD70{-} B1 cells	MS4A1 CD27 SPN CD70	B cell
MS4A1{+}CD27{+}SPN{+}CR2{lo}FCER2{-} B cells	MS4A1 CD27 SPN CR2 FCER2	B cell
MS4A1{+}FCER2{+} B cells	MS4A1 FCER2	B cell
MS4A1{+}MME{-}CD27{-}IGHM{+}IGHD{hi} naive B cells	MS4A1 MME CD27 IGHM IGHD	B cell
MS4A1{+}MME{-}CD27{+} memory B cells	MS4A1 MME CD27	B cell
MS4A1{+}MME{-}CD27{+}IGHA{+} memory B cells	MS4A1 MME CD27	B cell
MS4A1{+}MME{-}CD27{+}IGHG{+} memory B cells	MS4A1 MME CD27	B cell
MS4A1{+}MME{-}CD27{+}IGHM{hi}IGHD{-} memory B cells	MS4A1 MME CD27 IGHM IGHD	B cell
MS4A1{+}MME{-}CD27{+}IGHM{hi}IGHD{+} memory B cells	MS4A1 MME CD27 IGHM IGHD	B cell
MS4A1{+}MME{+} B cells	MS4A1 MME	B cell
MS4A1{+}MME{+}CD27{-} transitional B cells	MS4A1 MME CD27	B cell
MS4A1{+}MME{+}CD27{-}CR2{+}CD44{+} late transitional B cells	MS4A1 MME CD27 CR2 CD44	B cell
MS4A1{+}MME{+}CD27{-}CR2{lo}CD44{-/lo} early transitional B cells	MS4A1 MME CD27 CR2 CD44	B cell
MS4A1{+}SPN{+}CD27{+}CD5{-} B cells	MS4A1 SPN CD27 CD5	B cell
NT5E{-}IL2RA{+}TFRC{+} BR1 cells	NT5E IL2RA TFRC	B cell
PDCD1{+}CD19{+} B cells	PDCD1 CD19	B cell
PRTN3{+} B cells	PRTN3	B cell
PTPRC{+}CD19{+}MS4A1{+}CD27{-}MME{+} B cells	PTPRC CD19 MS4A1 CD27 MME	B cell
PTPRC{+}CD19{+}MS4A1{+}CD27{-}MME{+}CD38{+} B cells	PTPRC CD19 MS4A1 CD27 MME CD38	B cell
PTPRC{+}CD19{+}MS4A1{+}CD27{-}MME{+}CR2{+} B cells	PTPRC CD19 MS4A1 CD27 MME CR2	B cell
PTPRC{+}CD19{+}MS4A1{+}CD27{-}MME{+}FCER2{+} B cells	PTPRC CD19 MS4A1 CD27 MME FCER2	B cell
PTPRC{+}CD19{+}MS4A1{+}CD80{+} B cells	PTPRC CD19 MS4A1 CD80	B cell
PTPRC{+}CD19{+}MS4A1{+}CD86{+} B cells	PTPRC CD19 MS4A1 CD86	B cell
PTPRC{+}CD19{+}MS4A1{+}IGHA{+} B cells	PTPRC CD19 MS4A1	B cell
PTPRC{+}CD19{+}MS4A1{+}IGHD{-}CD27{-} B cells	PTPRC CD19 MS4A1 IGHD CD27	B cell
PTPRC{+}CD19{+}MS4A1{+}IGHD{-}CD27{-}CD38{+} B cells	PTPRC CD19 MS4A1 IGHD CD27 CD38	B cell
PTPRC{+}CD19{+}MS4A1{+}IGHD{-}CD27{-}CD80{+} B cells	PTPRC CD19 MS4A1 IGHD CD27 CD80	B cell
PTPRC{+}CD19{+}MS4A1{+}IGHD{-}CD27{-}CD86{+} B cells	PTPRC CD19 MS4A1 IGHD CD27 CD86	B cell
PTPRC{+}CD19{+}MS4A1{+}IGHD{-}CD27{-}CR2{+} B cells	PTPRC CD19 MS4A1 IGHD CD27 CR2	B cell
PTPRC{+}CD19{+}MS4A1{+}IGHD{-}CD27{-}FCER2{+} B cells	PTPRC CD19 MS4A1 IGHD CD27 FCER2	B cell
PTPRC{+}CD19{+}MS4A1{+}IGHD{-}CD27{-}IGHA{+} B cells	PTPRC CD19 MS4A1 IGHD CD27	B cell
PTPRC{+}CD19{+}MS4A1{+}IGHD{-}CD27{-}IGHG{+} B cells	PTPRC CD19 MS4A1 IGHD CD27	B cell
PTPRC{+}CD19{+}MS4A1{+}IGHD{-}CD27{+} B cells	PTPRC CD19 MS4A1 IGHD CD27	B cell
PTPRC{+}CD19{+}MS4A1{+}IGHD{-}CD27{+}CD38{+} B cells	PTPRC CD19 MS4A1 IGHD CD27 CD38	B cell
PTPRC{+}CD19{+}MS4A1{+}IGHD{-}CD27{+}CD80{+} B cells	PTPRC CD19 MS4A1 IGHD CD27 CD80	B cell
PTPRC{+}CD19{+}MS4A1{+}IGHD{-}CD27{+}CD86{+} B cells	PTPRC CD19 MS4A1 IGHD CD27 CD86	B cell
PTPRC{+}CD19{+}MS4A1{+}IGHD{-}CD27{+}FCER2{+} B cells	PTPRC CD19 MS4A1 IGHD CD27 FCER2	B cell
PTPRC{+}CD19{+}MS4A1{+}IGHD{-}CD27{+}IGHA{+} B cells	PTPRC CD19 MS4A1 IGHD CD27	B cell
PTPRC{+}CD19{+}MS4A1{+}IGHD{-}CD27{+}IGHG{+} B cells	PTPRC CD19 MS4A1 IGHD CD27	B cell
PTPRC{+}CD19{+}MS4A1{+}IGHD{+}CD27{-} B cells	PTPRC CD19 MS4A1 IGHD CD27	B cell
PTPRC{+}CD19{+}MS4A1{+}IGHD{+}CD27{-}CD38{+} B cells	PTPRC CD19 MS4A1 IGHD CD27 CD38	B cell
PTPRC{+}CD19{+}MS4A1{+}IGHD{+}CD27{-}CD80{+} B cells	PTPRC CD19 MS4A1 IGHD CD27 CD80	B cell
PTPRC{+}CD19{+}MS4A1{+}IGHD{+}CD27{-}CD86{+} B cells	PTPRC CD19 MS4A1 IGHD CD27 CD86	B cell
PTPRC{+}CD19{+}MS4A1{+}IGHD{+}CD27{-}CR2{+} B cells	PTPRC CD19 MS4A1 IGHD CD27 CR2	B cell
PTPRC{+}CD19{+}MS4A1{+}IGHD{+}CD27{-}IGHA{+} B cells	PTPRC CD19 MS4A1 IGHD CD27	B cell
PTPRC{+}CD19{+}MS4A1{+}IGHD{+}CD27{-}IGHG{+} B cells	PTPRC CD19 MS4A1 IGHD CD27	B cell
PTPRC{+}CD19{+}MS4A1{+}IGHD{+}CD27{+} B cells	PTPRC CD19 MS4A1 IGHD CD27	B cell
PTPRC{+}CD19{+}MS4A1{+}IGHD{+}CD27{+}CD38{+} B cells	PTPRC CD19 MS4A1 IGHD CD27 CD38	B cell
PTPRC{+}CD19{+}MS4A1{+}IGHD{+}CD27{+}CD80{+} B cells	PTPRC CD19 MS4A1 IGHD CD27 CD80	B cell
PTPRC{+}CD19{+}MS4A1{+}IGHD{+}CD27{+}CD86{+} B cells	PTPRC CD19 MS4A1 IGHD CD27 CD86	B cell
PTPRC{+}CD19{+}MS4A1{+}IGHD{+}CD27{+}FCER2{+} B cells	PTPRC CD19 MS4A1 IGHD CD27 FCER2	B cell
PTPRC{+}CD19{+}MS4A1{+}IGHG{+} B cells	PTPRC CD19 MS4A1	B cell
PTPRC{+}CD19{+}MS4A1{+}IGHM{-}IGHG{-} B cells	PTPRC CD19 MS4A1 IGHM	B cell
PTPRC{+}CD19{+}MS4A1{+}IGHM{+}IGHD{+} B cells	PTPRC CD19 MS4A1 IGHM IGHD	B cell
PTPRC{+}CD69{+} B cells	PTPRC CD69	B cell
PTPRC{+}IGHD{-}CD38{-} B cells	PTPRC IGHD CD38	B cell
PTPRC{+}IGHD{-}CD38{+} B cells	PTPRC IGHD CD38	B cell
PTPRC{+}IGHD{+} B cells	PTPRC IGHD	B cell
PTPRC{+}IGHD{lo}FAS{+} B cells	PTPRC IGHD FAS	B cell
PTPRC{+}ITGAX{+} B cells	PTPRC ITGAX	B cell
PTPRJ{-} B cells	PTPRJ	B cell
PTPRJ{+} B cells	PTPRJ	B cell
PTX3{+} B cells	PTX3	B cell
PTX3{+}CD27{-}IGHD{-} B cells	PTX3 CD27 IGHD	B cell
PTX3{+}CD27{-}IGHD{+} B cells	PTX3 CD27 IGHD	B cell
PTX3{+}CD27{+}IGHD{-} B cells	PTX3 CD27 IGHD	B cell
PTX3{+}CD27{+}IGHD{+} B cells	PTX3 CD27 IGHD	B cell
SLAMF1{+} B cells	SLAMF1	B cell
SLAMF7{+} B cells	SLAMF7	B cell
SP1{+} B cells	SP1	B cell
SPN{+} B cells	SPN	B cell
SPN{+}ITGAM{-} B1 cells	SPN ITGAM	B cell
TBX21{+} B cells	TBX21	B cell
TBX21{+}CD19{+} B cells	TBX21 CD19	B cell
TFRC{+} B cells	TFRC	B cell
TLR2{+} B cells	TLR2	B cell
TLR4{+} B cells	TLR4	B cell
TLR4{+}CXCR4{+}CD27{hi}CD38{hi}SDC1{+} B cells	TLR4 CXCR4 CD27 CD38 SDC1	B cell
TLR9{+} B cells	TLR9	B cell
TNFRSF14{+} B cells	TNFRSF14	B cell
TNFRSF1B{+} B cells	TNFRSF1B	B cell
TNFRSF8{+} B cells	TNFRSF8	B cell
TNFRSF8{+}AICDA{+} B cells	TNFRSF8 AICDA	B cell
TNFSF11{+}CXCR3{+} B cells	TNFSF11 CXCR3	B cell
TNFSF4{+} B cells	TNFSF4	B cell
TNFSF9{+} B cells	TNFSF9	B cell
WAS{+} B cells	WAS	B cell
ZAP70{-} B cells	ZAP70	B cell
ZAP70{+} B cells	ZAP70	B cell
CD19{+}CD1D{+}CD5{+} Breg cells	CD19 CD1D CD5	B cell
CD19{+}CD24{hi}CD27{+} Breg cells	CD19 CD24 CD27	B cell
CD19{+}CD24{hi}CD38{hi}CD5{+} Breg cells	CD19 CD24 CD38 CD5	B cell
CD19{+}CD38{+}CD1D{+}IGHM{+}BSG{+}CD70{+} Breg cells	CD19 CD38 CD1D IGHM BSG CD70	B cell
CD19{+}CD5{+}FOXP3{+} B cells	CD19 CD5 FOXP3	B cell
CD19{+}FCER2{+} Breg cells	CD19 FCER2	B cell
CD19{+}IGHD{lo}CD38{+}CD24{lo}CD27{-} B cells	CD19 IGHD CD38 CD24 CD27	B cell
CD19{+}IL10{+} Breg cells	CD19 IL10	B cell
CD19{+}IL2RA{+} B cells	CD19 IL2RA	B cell
CD19{+}IL2RA{+}FOXP3{+} Breg cells	CD19 IL2RA FOXP3	B cell
CD19{+}IL2RA{hi} Breg cells	CD19 IL2RA	B cell
CD19{+}IL2RA{hi}CD86{hi}CD1D{hi} Breg cells	CD19 IL2RA CD86 CD1D	B cell
CD19{+}IL2RA{high}CD86{high}IL10{high}TGFB1{high} Breg cells	CD19 IL2RA CD86 IL10 TGFB1	B cell
CD19{+}MS4A1{+}CD24{hi}CD38{hi} Breg cells	CD19 MS4A1 CD24 CD38	B cell
CD1D{hi}CD19{+} B cells	CD1D CD19	B cell
CD24{hi}CD27{+} B cells	CD24 CD27	B cell
CD24{hi}CD38{hi} Breg cells	CD24 CD38	B cell
CD24{high}CD38{high} Breg cells	CD24 CD38	B cell
CR2{hi}FCER2{hi}IGHM{+} B cells	CR2 FCER2 IGHM	B cell
CR2{int}FCER2{+}CD1D{+} B cells	CR2 FCER2 CD1D	B cell
HAVCR1{+} Breg cells	HAVCR1	B cell
IL10{+} Breg cells	IL10	B cell
IL10{+}CD24{+}CD38{+} Breg cells	IL10 CD24 CD38	B cell
IL10{+}CD24{+}CD38{hi} Breg cells	IL10 CD24 CD38	B cell
IL10{+}CD38{+}CD27{-}CD24{+}CD5{+} Breg cells	IL10 CD38 CD27 CD24 CD5	B cell
IL10{+}IL35{+} Breg cells	IL10	B cell
IL2RA{+}TFRC{+}NT5E{-} B cells	IL2RA TFRC NT5E	B cell
IL2RA{hi}CD27{hi}CD86{hi}CD1{hi} Breg cells	IL2RA CD27 CD86	B cell
IL35{+} Breg cells		B cell
PTPRC{+}ITGAX{-} Breg cells	PTPRC ITGAX	B cell
PTPRC{+}ITGAX{+} Breg cells	PTPRC ITGAX	B cell
SPN{+}CD27{+} Breg cells	SPN CD27	B cell
TGFB1{+} Breg cells	TGFB1	B cell
CCL2{+} monocytes	CCL2	Monocyte
CCL3{+} monocytes	CCL3	Monocyte
CCL4{+} monocytes	CCL4	Monocyte
CCR1{+} monocytes	CCR1	Monocyte
CCR1{+}CCR5{+} monocytes	CCR1 CCR5	Monocyte
CCR2{+} monocytes	CCR2	Monocyte
CCR2{+}CD14{+} monocytes	CCR2 CD14	Monocyte
CCR2{+}CX3CR1{low} monocytes	CCR2 CX3CR1	Monocyte
CCR5{+} monocytes	CCR5	Monocyte
CCR7{+} monocytes	CCR7	Monocyte
CCR9{+} monocytes	CCR9	Monocyte
CCR9{+}CD14{+} monocytes	CCR9 CD14	Monocyte
CD14{-}CD16{++} non-classical monocytes	CD14	Monocyte
CD14{+}ALPL{+}BGLAP{+} monocytes	CD14 ALPL BGLAP	Monocyte
CD14{+}CCR5{+} monocytes	CD14 CCR5	Monocyte
CD14{+}CD16{-}ITGAX{+} monocytes	CD14 ITGAX	Monocyte
CD14{+}CD16{+} intermediate monocytes	CD14	Monocyte
CD14{+}CD16{+}FCGR1A{+} monocytes	CD14 FCGR1A	Monocyte
CD14{+}CD16{+}ITGAM{+}S100A9{+} monocytes	CD14 ITGAM S100A9	Monocyte
CD14{+}CD163{-}FCGR1A{+} monocytes	CD14 CD163 FCGR1A	Monocyte
CD14{+}CD163{-}IL12{+} monocytes	CD14 CD163	Monocyte
CD14{+}CD163{+} monocytes	CD14 CD163	Monocyte
CD14{+}CD163{+}CD209{+} monocytes	CD14 CD163 CD209	Monocyte
CD14{+}CD163{+}IL10{+} monocytes	CD14 CD163 IL10	Monocyte
CD14{+}CD163{+}MRC1{+} monocytes	CD14 CD163 MRC1	Monocyte
CD14{+}CD2{-} monocytes	CD14 CD2	Monocyte
CD14{+}CD2{bright}FCER1A{-} monocytes	CD14 CD2 FCER1A	Monocyte
CD14{+}CD2{high} monocytes	CD14 CD2	Monocyte
CD14{+}CD2{high}FCER1A{+} monocytes	CD14 CD2 FCER1A	Monocyte
CD14{+}CD2{low} monocytes	CD14 CD2	Monocyte
CD14{+}CD32{+} monocytes	CD14	Monocyte
CD14{+}CD33{+} monocytes	CD14 CD33	Monocyte
CD14{+}CD80{+} monocytes	CD14 CD80	Monocyte
CD14{+}CD86{+} monocytes	CD14 CD86	Monocyte
CD14{+}DPP4{+} monocytes	CD14 DPP4	Monocyte
CD14{+}HLA-DR{+} monocytes	CD14	Monocyte
CD14{+}ITGAM{hi} monocytes	CD14 ITGAM	Monocyte
CD14{+}ITGAX{+}CD163{-} M1 monocytes	CD14 ITGAX CD163	Monocyte
CD14{+}SIGLEC1{-} monocytes	CD14 SIGLEC1	Monocyte
CD14{+}SIGLEC1{+} monocytes	CD14 SIGLEC1	Monocyte
CD14{+}TLR2{+} monocytes	CD14 TLR2	Monocyte
CD14{+}TLR4{+} monocytes	CD14 TLR4	Monocyte
CD14{+}TNFSF4{+} monocytes	CD14 TNFSF4	Monocyte
CD14{++}CD16{-} classical monocytes	CD14	Monocyte
CD14{++}CD16{-}CCR2{+} monocytes	CD14 CCR2	Monocyte
CD14{++}CD16{+}F2RL1{+} monocytes	CD14 F2RL1	Monocyte
CD14{bright}FCGR3A{dim} monocytes	CD14 FCGR3A	Monocyte
CD14{bright}NCAM1{+} monocytes	CD14 NCAM1	Monocyte
CD14{dim}FCGR3A{bright} monocytes	CD14 FCGR3A	Monocyte
CD14{dim}FCGR3A{bright} monocytes	CD14 FCGR3A	Monocyte
CD14{high}CD16{low} monocytes	CD14	Monocyte
CD16{-}CCR2{+} monocytes	CCR2	Monocyte
CD16{-}CCR2{+}CX3CR1{lo} monocytes	CCR2 CX3CR1	Monocyte
CD16{-}CCR2{high}CX3CR1{low} monocytes	CCR2 CX3CR1	Monocyte
CD16{+}CCR2{+}CCR5{+} monocytes	CCR2 CCR5	Monocyte
CD16{+}CCR2{low}CX3CR1{high} monocytes	CCR2 CX3CR1	Monocyte
CD16{+}CD163{+} monocytes	CD163	Monocyte
CD16{+}CX3CR1{+} monocytes	CX3CR1	Monocyte
CD16{+}CX3CR1{+} monocytes	CX3CR1	Monocyte
CD16{+}FCGR1A{-} monocytes	FCGR1A	Monocyte
CD16{+}SIRPA{+} monocytes	SIRPA	Monocyte
CD16{high} monocytes		Monocyte
CD163{+} monocytes	CD163	Monocyte
CD163{+}CD16{+}CD14{+} monocytes	CD163 CD14	Monocyte
CD163{+}MRC1{+} monocytes	CD163 MRC1	Monocyte
CD180{-} monocytes	CD180	Monocyte
CD180{+} monocytes	CD180	Monocyte
CD1A{+} monocytes	CD1A	Monocyte
CD274{+} monocytes	CD274	Monocyte
CD3{-}CD16{+}NCAM1{+}CD244{+}CD33{-} monocytes	NCAM1 CD244 CD33	Monocyte
CD33{+} monocytes	CD33	Monocyte
CD33{hi} monocytes	CD33	Monocyte
CD33{low} monocytes	CD33	Monocyte
CD34{+} monocytes	CD34	Monocyte
CD38{+} monocytes	CD38	Monocyte
CD40{+} monocytes	CD40	Monocyte
CD55{+} monocytes	CD55	Monocyte
CD63{+} monocytes	CD63	Monocyte
CD68{+} monocytes	CD68	Monocyte
CD68{+}CCR5{+} monocytes	CD68 CCR5	Monocyte
CD80{+} monocytes	CD80	Monocyte
CD83{+} monocytes	CD83	Monocyte
CD86{+} monocytes	CD86	Monocyte
CSF1R{+} monocytes	CSF1R	Monocyte
CSF1R{+}CSF2RA{+} pre-monocytes	CSF1R CSF2RA	Monocyte
CX3CR1{+} monocytes	CX3CR1	Monocyte
CX3CR1{+} peripheral monocytes	CX3CR1	Monocyte
CXCL8{+} monocytes	CXCL8	Monocyte
CXCR2{+} monocytes	CXCR2	Monocyte
CXCR3{+} monocytes	CXCR3	Monocyte
CXCR4{+}PECAM1{+} monocytes	CXCR4 PECAM1	Monocyte
F3{+} monocytes	F3	Monocyte
FCGR1A{+} monocytes	FCGR1A	Monocyte
FCGR1A{+}MERTK{+} monocytes	FCGR1A MERTK	Monocyte
HMMR{+} monocytes	HMMR	Monocyte
IL10{+} monocytes	IL10	Monocyte
IL10RA{+} monocytes	IL10RA	Monocyte
IL12{+} monocytes		Monocyte
IL12{+}IL10{+} monocytes	IL10	Monocyte
IL17A{+} monocytes	IL17A	Monocyte
IL1B{+} monocytes	IL1B	Monocyte
IL1R1{+} monocytes	IL1R1	Monocyte
IL1R2{+} monocytes	IL1R2	Monocyte
IL21R{+}CD14{+}CD16{+} monocytes	IL21R CD14	Monocyte
IL23A{+} monocytes	IL23A	Monocyte
IL37{+} monocytes	IL37	Monocyte
IL3RA{+} monocytes	IL3RA	Monocyte
IL6{+} monocytes	IL6	Monocyte
ITGAM{+}ANPEP{+}CD14{+} monocytes	ITGAM ANPEP CD14	Monocyte
ITGAM{+}CSF1R{+} monocytes	ITGAM CSF1R	Monocyte
ITGAX{+}CD14{+}FUT4{low}CR1{+} monocytes	ITGAX CD14 FUT4 CR1	Monocyte
ITGAX{+}CD4{low}CD14{+} monocytes	ITGAX CD4 CD14	Monocyte
LEPR{+}CD14{+}CD4{+} monocytes	LEPR CD14 CD4	Monocyte
MERTK{+} monocytes	MERTK	Monocyte
MET{+} monocytes	MET	Monocyte
MICA{+} monocytes	MICA	Monocyte
MRC1{+} monocytes	MRC1	Monocyte
NGFR{hi} monocytes	NGFR	Monocyte
NOD2{+} monocytes	NOD2	Monocyte
NT5E{+} monocytes	NT5E	Monocyte
NUPR1{+} monocytes	NUPR1	Monocyte
PDCD1LG2{+} monocytes	PDCD1LG2	Monocyte
PTPRC{+} monocytes	PTPRC	Monocyte
PTPRC{+}CD14{+}CD40{+} monocytes	PTPRC CD14 CD40	Monocyte
PTPRC{+}CD14{+}CD83{+} monocytes	PTPRC CD14 CD83	Monocyte
PTPRC{+}CD14{+}CD86{+} monocytes	PTPRC CD14 CD86	Monocyte
PTPRC{+}CD14{+}HLA-DR{+} monocytes	PTPRC CD14	Monocyte
PTPRC{+}CD14{+}TNF{+} monocytes	PTPRC CD14 TNF	Monocyte
S100A8/S100A9{+} monocytes		Monocyte
S100A9{+} monocytes	S100A9	Monocyte
SIGLEC1{+} monocytes	SIGLEC1	Monocyte
SLC2A1{+} monocytes	SLC2A1	Monocyte
TEK{+} monocytes	TEK	Monocyte
TLR2{+} monocytes	TLR2	Monocyte
TLR4{+} monocytes	TLR4	Monocyte
TLR4{+}CD14{+}CD4{low} monocytes	TLR4 CD14 CD4	Monocyte
TNF{+} monocytes	TNF	Monocyte
TNF{+}CD14{+} monocytes	TNF CD14	Monocyte
TNFRSF1B{+} monocytes	TNFRSF1B	Monocyte
TNFSF4{+} monocytes	TNFSF4	Monocyte
VSIR{+} monocytes	VSIR	Monocyte
B3GAT1{-}KLRC2{-}KLRC1{+} NK cells	B3GAT1 KLRC2 KLRC1	Natural killer (NK) cell
B3GAT1{+} NK cells	B3GAT1	Natural killer (NK) cell
B3GAT1{+}KIR3DL1{+}KLRC1{+} NK cells	B3GAT1 KIR3DL1 KLRC1	Natural killer (NK) cell
B3GAT1{+}KIR3DL1{+}KLRC1{+} NK cells	B3GAT1 KIR3DL1 KLRC1	Natural killer (NK) cell
B3GAT1{+}KLRC2{+} NK cells	B3GAT1 KLRC2	Natural killer (NK) cell
B3GAT1{+}KLRC2{+}KIR2DL2{+} NK cells	B3GAT1 KLRC2 KIR2DL2	Natural killer (NK) cell
B3GAT1{+}KLRC2{+}KLRC1{-} NK cells	B3GAT1 KLRC2 KLRC1	Natural killer (NK) cell
B3GAT1{lo}CD69{+}CCR7{+}KIR3DL1{+} NK cells	B3GAT1 CD69 CCR7 KIR3DL1	Natural killer (NK) cell
CCL3{+} NK cells	CCL3	Natural killer (NK) cell
CCR10{+} NK cells	CCR10	Natural killer (NK) cell
CCR2{+} NK cells	CCR2	Natural killer (NK) cell
CCR4{+} NK cells	CCR4	Natural killer (NK) cell
CCR5{+} NK cells	CCR5	Natural killer (NK) cell
CCR7{-}NCAM1{dim} NK cells	CCR7 NCAM1	Natural killer (NK) cell
CCR7{+} NK cells	CCR7	Natural killer (NK) cell
CCR7{+}NCAM1{bright} NK cells	CCR7 NCAM1	Natural killer (NK) cell
CD16{-}NCAM1{++}CD9{+}KLRD1{+} NK cells	NCAM1 CD9 KLRD1	Natural killer (NK) cell
CD16{+}GZMB{+} NK cells	GZMB	Natural killer (NK) cell
CD16{+}KIR3DL1{+} NK cells	KIR3DL1	Natural killer (NK) cell
CD16{+}PRF1{+} NK cells	PRF1	Natural killer (NK) cell
CD16{bright}KIR2DL1{low} NK cells	KIR2DL1	Natural killer (NK) cell
CD2{+}NCAM1{+} NK cells	CD2 NCAM1	Natural killer (NK) cell
CD226{+} NK cells	CD226	Natural killer (NK) cell
CD27{-} NK cells	CD27	Natural killer (NK) cell
CD27{-}ITGAM{+} NK cells	CD27 ITGAM	Natural killer (NK) cell
CD27{+} NK cells	CD27	Natural killer (NK) cell
CD3{-}CD16{+}NCAM1{+}CD244{+}CD33{-} NK cells	NCAM1 CD244 CD33	Natural killer (NK) cell
CD3{-}CD16{+}NCAM1{+}KIR3DL1{+} NK cells	NCAM1 KIR3DL1	Natural killer (NK) cell
CD3{-}NCAM1{+} NK cells	NCAM1	Natural killer (NK) cell
CD33{+} NK cells	CD33	Natural killer (NK) cell
CD34{-}KIT{-}NCR1{+}KLRD1{+/-}CD16{+}NCAM1{dim} NK cells	CD34 KIT NCR1 KLRD1 NCAM1	Natural killer (NK) cell
CD34{-}KIT{+/-}NCR1{+}KLRD1{+}CD16{-}NCAM1{bright} NK cells	CD34 KIT NCR1 KLRD1 NCAM1	Natural killer (NK) cell
CD34{-}KIT{+}KLRB1{+}NCR1{-}KLRD1{-} NK cells	CD34 KIT KLRB1 NCR1 KLRD1	Natural killer (NK) cell
CD34{-}KIT{+}KLRD1{-} iNK cells	CD34 KIT KLRD1	Natural killer (NK) cell
CD34{+} NK cells	CD34	Natural killer (NK) cell
CD34{+}CD38{+}CD7{+}PTPRC{+} NK cells precursor	CD34 CD38 CD7 PTPRC	Natural killer (NK) cell
CD34{+}CD7{+} NK cells progenitor	CD34 CD7	Natural killer (NK) cell
CD34{+}PTPRC{+} NK cells	CD34 PTPRC	Natural killer (NK) cell
CD34{+}PTPRC{+} NK cells precursor	CD34 PTPRC	Natural killer (NK) cell
CD34{+}PTPRC{+}KIT{-}KLRB1{-}KLRD1{-} NK cells	CD34 PTPRC KIT KLRB1 KLRD1	Natural killer (NK) cell
CD34{+}PTPRC{+}KIT{+}ITGB7{+} NK cells	CD34 PTPRC KIT ITGB7	Natural killer (NK) cell
CD34{+}PTPRC{+}KIT{+}KLRB1{+/-}KLRD1{-} NK cells	CD34 PTPRC KIT KLRB1 KLRD1	Natural killer (NK) cell
CD38{+}MME{+} NK cells precursor	CD38 MME	Natural killer (NK) cell
CD38{bright}CD69{+} NK cells	CD38 CD69	Natural killer (NK) cell
CD4{-}CD3{-}IL7R{+}RORC{+} NK cells	CD4 IL7R RORC	Natural killer (NK) cell
CD52{-} NK cells	CD52	Natural killer (NK) cell
CD69{+} NK cells	CD69	Natural killer (NK) cell
CD69{+}CXCR6{+} NK cells	CD69 CXCR6	Natural killer (NK) cell
CD8{-}ITGAX{-} NK cells	ITGAX	Natural killer (NK) cell
CD8{-}ITGAX{+} NK cells	ITGAX	Natural killer (NK) cell
CD83{+}CCR7{+} NK cells	CD83 CCR7	Natural killer (NK) cell
CD8A{+}CD16{+} NK cells	CD8A	Natural killer (NK) cell
CD9{+}ITGAE{+}KIR3DL1{+} NK cells	CD9 ITGAE KIR3DL1	Natural killer (NK) cell
CD96{+} NK cells	CD96	Natural killer (NK) cell
CD96{+} NK cells	CD96	Natural killer (NK) cell
CEACAM1{+} NK cells	CEACAM1	Natural killer (NK) cell
CTLA4{+} NK cells	CTLA4	Natural killer (NK) cell
CX3CR1{+} NK cells	CX3CR1	Natural killer (NK) cell
CXCL10{+} NK cells	CXCL10	Natural killer (NK) cell
CXCR1{+} NK cells	CXCR1	Natural killer (NK) cell
CXCR2{+} NK cells	CXCR2	Natural killer (NK) cell
CXCR3{+} NK cells	CXCR3	Natural killer (NK) cell
CXCR3{+}IFNG{+}CXCL9{+}CXCL11{+} NK cells	CXCR3 IFNG CXCL9 CXCL11	Natural killer (NK) cell
CXCR3{+}NCAM1{bright} NK cells	CXCR3 NCAM1	Natural killer (NK) cell
CXCR4{+} NK cells	CXCR4	Natural killer (NK) cell
CXCR6{+} NK cells	CXCR6	Natural killer (NK) cell
CXCR6{+}ITGA1{+} NK cells	CXCR6 ITGA1	Natural killer (NK) cell
DOCK8{+} NK cells	DOCK8	Natural killer (NK) cell
EOMES{+}ITGA2{+} NK cells	EOMES ITGA2	Natural killer (NK) cell
FCGR3A{+}NCAM1{+} NK cells	FCGR3A NCAM1	Natural killer (NK) cell
FCRL6{+}CD16{+} NK cells	FCRL6	Natural killer (NK) cell
GZMB{+} NK cells	GZMB	Natural killer (NK) cell
GZMB{+}CD16{+} cytotoxic NK cells	GZMB	Natural killer (NK) cell
GZMM{+} NK cells	GZMM	Natural killer (NK) cell
HAVCR2{+} NK cells	HAVCR2	Natural killer (NK) cell
HAVCR2{+}CD16{-}NCAM1{br} NK cells	HAVCR2 NCAM1	Natural killer (NK) cell
HAVCR2{hi} NK cells	HAVCR2	Natural killer (NK) cell
HAVCR2{low} NK cells	HAVCR2	Natural killer (NK) cell
HLA-DR{+} NK cells		Natural killer (NK) cell
ICAM3{+} dNK cells	ICAM3	Natural killer (NK) cell
IFNG{+} NK cells	IFNG	Natural killer (NK) cell
IFNG{+}EOMES{+}KLRD1{+} NK cells	IFNG EOMES KLRD1	Natural killer (NK) cell
IFNG{+}NCR1{+} NK cells	IFNG NCR1	Natural killer (NK) cell
IFNG{hi}NCAM1{bright}KLRC1{+}KLRD1{+}ICAM1{+}SELL{-} NK cells	IFNG NCAM1 KLRC1 KLRD1 ICAM1 SELL	Natural killer (NK) cell
IL10{+} NK cells	IL10	Natural killer (NK) cell
IL10RA{+}HLA-DR{+} NK cells	IL10RA	Natural killer (NK) cell
IL12{+}IL15{-} activated NK cells	IL15	Natural killer (NK) cell
IL13{+} NK cells	IL13	Natural killer (NK) cell
IL13{+}IFNG{+} NK cells	IL13 IFNG	Natural killer (NK) cell
IL13{+}NCAM1{-}IFNG{-} NK cells	IL13 NCAM1 IFNG	Natural killer (NK) cell
IL15{+} NK cells	IL15	Natural killer (NK) cell
IL2{+} NK cells	IL2	Natural killer (NK) cell
IL22{+} NK cells	IL22	Natural killer (NK) cell
IL2RA{+} NK cells	IL2RA	Natural killer (NK) cell
IL4{+} NK cells	IL4	Natural killer (NK) cell
IL4{+}NCAM1{+} NK cells	IL4 NCAM1	Natural killer (NK) cell
IL4R{+}NCAM1{dim}CD16{+} NK cells	IL4R NCAM1	Natural killer (NK) cell
IL6R{+} NK cells	IL6R	Natural killer (NK) cell
IL7R{+} NK cells	IL7R	Natural killer (NK) cell
ITGA1{-}ITGA2{+} NK cells	ITGA1 ITGA2	Natural killer (NK) cell
ITGA1{+}CD69{+}ITGAE{+} NK cells	ITGA1 CD69 ITGAE	Natural killer (NK) cell
ITGA1{+}EOMES{+} trNK cells	ITGA1 EOMES	Natural killer (NK) cell
ITGA1{+}ITGA2{-} NK cells	ITGA1 ITGA2	Natural killer (NK) cell
ITGA1{+}ITGAE{+} NK cells	ITGA1 ITGAE	Natural killer (NK) cell
ITGA1{+}NCAM1{bright} NK cells	ITGA1 NCAM1	Natural killer (NK) cell
ITGA1{+}TNFSF10{+}CXCR6{+}ITGA2{-} NK cells	ITGA1 TNFSF10 CXCR6 ITGA2	Natural killer (NK) cell
ITGA2{+}ITGAM{+} NK cells	ITGA2 ITGAM	Natural killer (NK) cell
ITGA2{+}NCR1{+}CD3{-} NK cells	ITGA2 NCR1	Natural killer (NK) cell
ITGA5{-} NK cells	ITGA5	Natural killer (NK) cell
ITGAE{+} NK cells	ITGAE	Natural killer (NK) cell
ITGAE{+}NCAM1{+} NK cells	ITGAE NCAM1	Natural killer (NK) cell
ITGAM{-}CD27{-} NK cells	ITGAM CD27	Natural killer (NK) cell
ITGAM{-}CD27{+} NK cells	ITGAM CD27	Natural killer (NK) cell
ITGAM{+} NK cells	ITGAM	Natural killer (NK) cell
ITGAM{+}CD27{+} NK cells	ITGAM CD27	Natural killer (NK) cell
ITGB2{+}CD2{-} NK cells	ITGB2 CD2	Natural killer (NK) cell
KIR2DL1{-}KIR2DS1{+} NK cells	KIR2DL1 KIR2DS1	Natural killer (NK) cell
KIR2DL1{-}KIR3DL1{+} NK cells	KIR2DL1 KIR3DL1	Natural killer (NK) cell
KIR2DL1{+} NK cells	KIR2DL1	Natural killer (NK) cell
KIR2DL1{+}KIR2DS1{+} NK cells	KIR2DL1 KIR2DS1	Natural killer (NK) cell
KIR2DL2{+} NK cells	KIR2DL2	Natural killer (NK) cell
KIR2DL2{+}CD3{-}NCAM1{+} NK cells	KIR2DL2 NCAM1	Natural killer (NK) cell
KIR2DL2{+}KIR2DL3{+} NK cells	KIR2DL2 KIR2DL3	Natural killer (NK) cell
KIR2DL3{+} NK cells	KIR2DL3	Natural killer (NK) cell
KIR2DS1{+}KLRC1{+} NK cells	KIR2DS1 KLRC1	Natural killer (NK) cell
KIR2DS4{+} NK cells	KIR2DS4	Natural killer (NK) cell
KIR2DS4{+}KLRC1{+} NK cells	KIR2DS4 KLRC1	Natural killer (NK) cell
KIR3DL1{+} NK cells	KIR3DL1	Natural killer (NK) cell
KIR3DL1{+}KLRC2{+} NK cells	KIR3DL1 KLRC2	Natural killer (NK) cell
KIR3DL1{+}LILRB1{+}KLRC1{-}B3GAT1{+} NK cells	KIR3DL1 LILRB1 KLRC1 B3GAT1	Natural killer (NK) cell
KIR3DL1{+}NCAM1{dim}CD16{+} NK cells	KIR3DL1 NCAM1	Natural killer (NK) cell
KIT{-}NCAM1{+}LFA1{+}IFNA1{+} NK cells	KIT NCAM1 IFNA1	Natural killer (NK) cell
KIT{+} NK cells	KIT	Natural killer (NK) cell
KIT{+}KLRB1{+}IL7R{-} iNK cells	KIT KLRB1 IL7R	Natural killer (NK) cell
KLRB1{+} NK cells	KLRB1	Natural killer (NK) cell
KLRB1{+}IL13{+} NK cells	KLRB1 IL13	Natural killer (NK) cell
KLRB1{+}NCAM1{-}IFNG{-} NK cells	KLRB1 NCAM1 IFNG	Natural killer (NK) cell
KLRB1{+}NCAM1{-}IL13{+} NK cells	KLRB1 NCAM1 IL13	Natural killer (NK) cell
KLRC1{-}B3GAT1{+}KLRC2{+} NK cells	KLRC1 B3GAT1 KLRC2	Natural killer (NK) cell
KLRC1{-}B3GAT1{+}KLRC2{+} NK cells	KLRC1 B3GAT1 KLRC2	Natural killer (NK) cell
KLRC1{-}KIR3DL1{+}KLRC2{+}B3GAT1{+} NK cells	KLRC1 KIR3DL1 KLRC2 B3GAT1	Natural killer (NK) cell
KLRC1{-}LILRB1{+}B3GAT1{+} NK cells	KLRC1 LILRB1 B3GAT1	Natural killer (NK) cell
KLRC1{+} NK cells	KLRC1	Natural killer (NK) cell
KLRC1{+}CD3{-}CD16{br}NCAM1{dim} NK cells	KLRC1 NCAM1	Natural killer (NK) cell
KLRC1{+}PDCD1{+} NK cells	KLRC1 PDCD1	Natural killer (NK) cell
KLRC1{++}KIR3DL1{low} NK cells	KLRC1 KIR3DL1	Natural killer (NK) cell
KLRC1{hi}SELL{hi}B3GAT1{low}KLRC2{-} NK cells	KLRC1 SELL B3GAT1 KLRC2	Natural killer (NK) cell
KLRC1{low}SELL{low}B3GAT1{hi}KLRC2{+} NK cells	KLRC1 SELL B3GAT1 KLRC2	Natural killer (NK) cell
KLRC2{+} NK cells	KLRC2	Natural killer (NK) cell
KLRC2{+}NCAM1{dim} NK cells	KLRC2 NCAM1	Natural killer (NK) cell
KLRC2{hi}B3GAT1{+} NK cells	KLRC2 B3GAT1	Natural killer (NK) cell
KLRD1{+} NK cells	KLRD1	Natural killer (NK) cell
KLRD1{+}CD16{-} NK cells	KLRD1	Natural killer (NK) cell
KLRD1{+}CD3{-} NK cells	KLRD1	Natural killer (NK) cell
KLRD1{+}KLRC1{+} NK cells	KLRD1 KLRC1	Natural killer (NK) cell
KLRD1{+}KLRC2{+} NK cells	KLRD1 KLRC2	Natural killer (NK) cell
KLRD1{hi}NCAM1{dim} NK cells	KLRD1 NCAM1	Natural killer (NK) cell
KLRD1{low}NCAM1{dim} NK cells	KLRD1 NCAM1	Natural killer (NK) cell
KLRG1{+}SPN{+} NK cells	KLRG1 SPN	Natural killer (NK) cell
KLRK1{+} NK cells	KLRK1	Natural killer (NK) cell
KLRK1{+} NK cells	KLRK1	Natural killer (NK) cell
LAMP1{+} NK cells	LAMP1	Natural killer (NK) cell
LAMP1{+}GZMB{+} NK cells	LAMP1 GZMB	Natural killer (NK) cell
LAMP1{+}IFNG{+} NK cells	LAMP1 IFNG	Natural killer (NK) cell
LAMP1{+}IL2{+} NK cells	LAMP1 IL2	Natural killer (NK) cell
LAMP1{+}NCAM1{+} NK cells	LAMP1 NCAM1	Natural killer (NK) cell
LAMP1{+}NCAM1{dim} NK cells	LAMP1 NCAM1	Natural killer (NK) cell
LAMP1{+}TNF{+} NK cells	LAMP1 TNF	Natural killer (NK) cell
LILRB1{+} NK cells	LILRB1	Natural killer (NK) cell
MKI67{+} NK cells	MKI67	Natural killer (NK) cell
MKI67{+}NCAM1{dim} NK cells	MKI67 NCAM1	Natural killer (NK) cell
NCAM1{-}CD16{+}CD7{+} NK cells	NCAM1 CD7	Natural killer (NK) cell
NCAM1{-}CD16{+}KLRC1{+} NK cells	NCAM1 KLRC1	Natural killer (NK) cell
NCAM1{+} NK cells	NCAM1	Natural killer (NK) cell
NCAM1{+}CD16{-} NK cells	NCAM1	Natural killer (NK) cell
NCAM1{+}CD16{-}CCR7{+} NK cells	NCAM1 CCR7	Natural killer (NK) cell
NCAM1{+}CD16{+} NK cells	NCAM1	Natural killer (NK) cell
NCAM1{+}CD16{+}B3GAT1{+} NK cells	NCAM1 B3GAT1	Natural killer (NK) cell
NCAM1{+}CD16{+}ITGAX{+} NK cells	NCAM1 ITGAX	Natural killer (NK) cell
NCAM1{+}CD69{+} NK cells	NCAM1 CD69	Natural killer (NK) cell
NCAM1{+}EOMES{+} NK cells	NCAM1 EOMES	Natural killer (NK) cell
NCAM1{+}IL7R{+} NK cells	NCAM1 IL7R	Natural killer (NK) cell
NCAM1{+}ITGAX{+} NK cells	NCAM1 ITGAX	Natural killer (NK) cell
NCAM1{+}KIT{-} cNK cells	NCAM1 KIT	Natural killer (NK) cell
NCAM1{+}KIT{low}LFA1{+} cNK cells	NCAM1 KIT	Natural killer (NK) cell
NCAM1{+}KLRD1{+} dNK cells	NCAM1 KLRD1	Natural killer (NK) cell
NCAM1{bright}B3GAT1{-} NK cells	NCAM1 B3GAT1	Natural killer (NK) cell
NCAM1{bright}CD16{-/dim} NK cells	NCAM1	Natural killer (NK) cell
NCAM1{bright}CD16{-} NK cells	NCAM1	Natural killer (NK) cell
NCAM1{bright}CD16{-}B3GAT1{-} cNK cells	NCAM1 B3GAT1	Natural killer (NK) cell
NCAM1{bright}CD16{-}CD160{-} decidual NK cells	NCAM1 CD160	Natural killer (NK) cell
NCAM1{bright}CD16{+/-}B3GAT1{-} NK cells	NCAM1 B3GAT1	Natural killer (NK) cell
NCAM1{bright}CD16{+} NK cells	NCAM1	Natural killer (NK) cell
NCAM1{bright}CD300A{+}B3GAT1{-}KLRB1{-} NK cells	NCAM1 CD300A B3GAT1 KLRB1	Natural killer (NK) cell
NCAM1{bright}CX3CR1{-} NK cells	NCAM1 CX3CR1	Natural killer (NK) cell
NCAM1{bright}CX3CR1{-}CD27{+} NK cells	NCAM1 CX3CR1 CD27	Natural killer (NK) cell
NCAM1{bright}CXCR3{+}CCR5{+} NK cells	NCAM1 CXCR3 CCR5	Natural killer (NK) cell
NCAM1{bright}EOMES{hi} NK cells	NCAM1 EOMES	Natural killer (NK) cell
NCAM1{bright}ITGA1{+}ITGAE{+}CD9{+} NK cells	NCAM1 ITGA1 ITGAE CD9	Natural killer (NK) cell
NCAM1{bright}SELL{+} NK cells	NCAM1 SELL	Natural killer (NK) cell
NCAM1{bright}SELL{hi} NK cells	NCAM1 SELL	Natural killer (NK) cell
NCAM1{bright}SELL{low} NK cells	NCAM1 SELL	Natural killer (NK) cell
NCAM1{dim}B3GAT1{-} NK cells	NCAM1 B3GAT1	Natural killer (NK) cell
NCAM1{dim}B3GAT1{-}KIR3DL1{-}KLRC1{-} NK cells	NCAM1 B3GAT1 KIR3DL1 KLRC1	Natural killer (NK) cell
NCAM1{dim}B3GAT1{-}KIR3DL1{-}KLRC1{+} NK cells	NCAM1 B3GAT1 KIR3DL1 KLRC1	Natural killer (NK) cell
NCAM1{dim}B3GAT1{+} NK cells	NCAM1 B3GAT1	Natural killer (NK) cell
NCAM1{dim}B3GAT1{+}CXCR3{+} NK cells	NCAM1 B3GAT1 CXCR3	Natural killer (NK) cell
NCAM1{dim}B3GAT1{+}KIR3DL1{+} NK cells	NCAM1 B3GAT1 KIR3DL1	Natural killer (NK) cell
NCAM1{dim}B3GAT1{+}KIR3DL1{+}CCR7{+} NK cells	NCAM1 B3GAT1 KIR3DL1 CCR7	Natural killer (NK) cell
NCAM1{dim}B3GAT1{+}KLRC2{+} NK cells	NCAM1 B3GAT1 KLRC2	Natural killer (NK) cell
NCAM1{dim}B3GAT1{hi} NK cells	NCAM1 B3GAT1	Natural killer (NK) cell
NCAM1{dim}B3GAT1{low} NK cells	NCAM1 B3GAT1	Natural killer (NK) cell
NCAM1{dim}CD16{+}B3GAT1{-} cNK cells	NCAM1 B3GAT1	Natural killer (NK) cell
NCAM1{dim}CD16{+}B3GAT1{-} NK cells	NCAM1 B3GAT1	Natural killer (NK) cell
NCAM1{dim}CD16{+}B3GAT1{+} cNK cells	NCAM1 B3GAT1	Natural killer (NK) cell
NCAM1{dim}CD16{+}B3GAT1{+} NK cells	NCAM1 B3GAT1	Natural killer (NK) cell
NCAM1{dim}CD16{+}CD160{+} NK cells	NCAM1 CD160	Natural killer (NK) cell
NCAM1{dim}CD16{+}CD69{+} NK cells	NCAM1 CD69	Natural killer (NK) cell
NCAM1{dim}CD16{bright} NK cells	NCAM1	Natural killer (NK) cell
NCAM1{dim}CD16{low/-} NK cells	NCAM1	Natural killer (NK) cell
NCAM1{dim}CD226{+} NK cells	NCAM1 CD226	Natural killer (NK) cell
NCAM1{dim}CD300A{+}B3GAT1{-}KLRB1{-} NK cells	NCAM1 CD300A B3GAT1 KLRB1	Natural killer (NK) cell
NCAM1{dim}CD300A{+}KLRB1{+} NK cells	NCAM1 CD300A KLRB1	Natural killer (NK) cell
NCAM1{dim}CD69{+}CCR7{+}KIR3DL1{+} NK cells	NCAM1 CD69 CCR7 KIR3DL1	Natural killer (NK) cell
NCAM1{dim}FCGR3A{bright} NK cells	NCAM1 FCGR3A	Natural killer (NK) cell
NCAM1{dim}FCRL6{+} NK cells	NCAM1 FCRL6	Natural killer (NK) cell
NCAM1{dim}KIR3DL1{-}KLRC1{+} NK cells	NCAM1 KIR3DL1 KLRC1	Natural killer (NK) cell
NCAM1{dim}KIR3DL1{+} NK cells	NCAM1 KIR3DL1	Natural killer (NK) cell
NCAM1{dim}KLRC1{+}B3GAT1{+} NK cells	NCAM1 KLRC1 B3GAT1	Natural killer (NK) cell
NCAM1{dim}KLRD1{high} NK cells	NCAM1 KLRD1	Natural killer (NK) cell
NCAM1{dim}PRF1{hi} NK cells	NCAM1 PRF1	Natural killer (NK) cell
NCAM1{dim}SELL{+} NK cells	NCAM1 SELL	Natural killer (NK) cell
NCAM1{dim}ZBTB16{+} NK cells	NCAM1 ZBTB16	Natural killer (NK) cell
NCAM1{hi}CD16{-}SELL{-} NK cells	NCAM1 SELL	Natural killer (NK) cell
NCAM1{hi}CD27{+} dNK cells	NCAM1 CD27	Natural killer (NK) cell
NCR1{+} NK cells	NCR1	Natural killer (NK) cell
NCR2{-}NCR1{+} NK cells	NCR2 NCR1	Natural killer (NK) cell
NCR2{+} NK cells	NCR2	Natural killer (NK) cell
NCR2{+}NCR1{-} NK cells	NCR2 NCR1	Natural killer (NK) cell
NCR3{+} NK cells	NCR3	Natural killer (NK) cell
NT5E{+} NK cells	NT5E	Natural killer (NK) cell
PDCD1{+} NK cells	PDCD1	Natural killer (NK) cell
PTPRC{+} NK cells	PTPRC	Natural killer (NK) cell
PTPRC{hi}IL7R{-}NCAM1{+} conventional NK cells	PTPRC IL7R NCAM1	Natural killer (NK) cell
RORC{+}IL7R{+} NK cells	RORC IL7R	Natural killer (NK) cell
SELL{+} NK cells	SELL	Natural killer (NK) cell
SEMA4D{+} NK cells	SEMA4D	Natural killer (NK) cell
SH2D1A{+} NK cells	SH2D1A	Natural killer (NK) cell
SLAMF7{+} NK cells	SLAMF7	Natural killer (NK) cell
SYK{+} NK cells	SYK	Natural killer (NK) cell
TAP1/TAP2{+} NK cells		Natural killer (NK) cell
TIGIT{+} NK cells	TIGIT	Natural killer (NK) cell
TNFRSF9{+} NK cells	TNFRSF9	Natural killer (NK) cell
TNFSF10{+} NK cells	TNFSF10	Natural killer (NK) cell
ULBP2{+} NK cells	ULBP2	Natural killer (NK) cell
VEGFA{+} NK cells	VEGFA	Natural killer (NK) cell
ZBTB16{+} NK cells	ZBTB16	Natural killer (NK) cell
ABCB1{+} T cells	ABCB1	T cell
ABCB1{+} Th cells	ABCB1	T cell
ADGRE5{+} T cells	ADGRE5	T cell
ADORA1{+} T cells	ADORA1	T cell
AGER{+}CD8{+} T cells	AGER	T cell
AHR{+}CCR6{+}CD4{+} T cells	AHR CCR6 CD4	T cell
AHR{+}CD4{+}IL2RA{+} T cells	AHR CD4 IL2RA	T cell
B3GAT1{-}CXCR5{hi}CD4{+} T cells	B3GAT1 CXCR5 CD4	T cell
B3GAT1{-}KLRB1{+}CD300A{-}CD4{+} T cells	B3GAT1 KLRB1 CD300A CD4	T cell
B3GAT1{-}KLRB1{+}CD300A{+}CD4{+} T cells	B3GAT1 KLRB1 CD300A CD4	T cell
B3GAT1{+} T cells	B3GAT1	T cell
B3GAT1{+} Tfh cells	B3GAT1	T cell
B3GAT1{+}CD28{-}CD8{+} T cells	B3GAT1 CD28	T cell
B3GAT1{+}CD4{+} Th cells	B3GAT1 CD4	T cell
B3GAT1{+}CD8{+} T cells	B3GAT1	T cell
B3GAT1{+}CX3CR1{+}ADGRG1{+} T cells	B3GAT1 CX3CR1 ADGRG1	T cell
B3GAT1{+}CXCR5{hi}CD4{+} T cells	B3GAT1 CXCR5 CD4	T cell
B3GAT1{+}KLRB1{+}CD300A{+}CD4{+} T cells	B3GAT1 KLRB1 CD300A CD4	T cell
B3GAT1{+}SELL{-}CD8{+} T cells	B3GAT1 SELL	T cell
BCL2{+} Th1 cells	BCL2	T cell
BCL2L12{+}CD4{+} T cells	BCL2L12 CD4	T cell
BCL6{+} Tfh cells	BCL6	T cell
BCL6{+}GATA3{+} Th2 cells	BCL6 GATA3	T cell
BHLHE40{+} Th cells	BHLHE40	T cell
BTLA{+}PDCD1{+}HAVCR2{-}CD8{+} T cells	BTLA PDCD1 HAVCR2	T cell
CADM1{+}IL2RA{+} T cells	CADM1 IL2RA	T cell
CCL4{+}CD8{+} T cells	CCL4	T cell
CCR10{+} memory T cells	CCR10	T cell
CCR10{+} T cells	CCR10	T cell
CCR10{+} Th1 cells	CCR10	T cell
CCR10{+} Th2 cells	CCR10	T cell
CCR10{+} Th22 cells	CCR10	T cell
CCR10{+}CCR6{+} T cells	CCR10 CCR6	T cell
CCR10{+}CCR6{+}CCR4{+} T cells	CCR10 CCR6 CCR4	T cell
CCR10{+}CD4{+} T cells	CCR10 CD4	T cell
CCR10{+}CD8{+} T cells	CCR10	T cell
CCR10{+}SELPLG{+} T cells	CCR10 SELPLG	T cell
CCR2{+} T cells	CCR2	T cell
CCR2{+} Th17 cells	CCR2	T cell
CCR2{+}CCR5{-} T cells	CCR2 CCR5	T cell
CCR2{+}CCR5{-} Th17 cells	CCR2 CCR5	T cell
CCR2{+}CCR5{+} T cells	CCR2 CCR5	T cell
CCR2{+}CD4{+} T cells	CCR2 CD4	T cell
CCR2{+}IL23R{+} T cells	CCR2 IL23R	T cell
CCR3{+} T cells	CCR3	T cell
CCR3{+} Th2 cells	CCR3	T cell
CCR3{+}CD3{+} T cells	CCR3	T cell
CCR3{+}CD8{+} T cells	CCR3	T cell
CCR4{+} T cells	CCR4	T cell
CCR4{+} Th17 cells	CCR4	T cell
CCR4{+}CCR6{+} T cells	CCR4 CCR6	T cell
CCR4{+}CCR6{+} Th17 cells	CCR4 CCR6	T cell
CCR4{+}CCR6{+}CCR10{+}CD4{+} T cells	CCR4 CCR6 CCR10 CD4	T cell
CCR4{+}CCR6{+}CD4{+} T cells	CCR4 CCR6 CD4	T cell
CCR4{+}CCR8{+} Th2 cells	CCR4 CCR8	T cell
CCR4{+}CD4{+} T cells	CCR4 CD4	T cell
CCR4{+}CD8{+} T cells	CCR4	T cell
CCR4{+}CD8{+}ITGAE{+} Teff cells	CCR4 ITGAE	T cell
CCR4{+}CXCR3{-} Th2 cells	CCR4 CXCR3	T cell
CCR4{+}CXCR3{-}GATA3{+}PTPRC{-}CCR6{+}IL7R{+}CD226{+}LAG3{+} Th2 cells	CCR4 CXCR3 GATA3 PTPRC CCR6 IL7R CD226 LAG3	T cell
CCR4{+}CXCR3{-}GATA3{+}PTPRC{-}IL7R{+}ICOS{+}CD226{+}LAG3{+} Th2 cells	CCR4 CXCR3 GATA3 PTPRC IL7R ICOS CD226 LAG3	T cell
CCR4{+}CXCR3{+} T cells	CCR4 CXCR3	T cell
CCR4{+}CXCR3{+}CD4{+} TCM cells	CCR4 CXCR3 CD4	T cell
CCR4{+}CXCR3{+}CD8{+} TCM cells	CCR4 CXCR3	T cell
CCR4{+}IL7R{bright}CD4{+} T cells	CCR4 IL7R CD4	T cell
CCR4{+}IL7R{dim}CD4{+} T cells	CCR4 IL7R CD4	T cell
CCR4{+}PTPRC{-}PTPRC{+}CCR7{-}CD4{+} T cells	CCR4 PTPRC PTPRC CCR7 CD4	T cell
CCR4{+}PTPRC{-}PTPRC{+}CCR7{+}CD4{+} T cells	CCR4 PTPRC PTPRC CCR7 CD4	T cell
CCR5{-}CXCR4{+}CD4{+} T cells	CCR5 CXCR4 CD4	T cell
CCR5{+} cytotoxic T cells	CCR5	T cell
CCR5{+} MAIT cells	CCR5	T cell
CCR5{+} T cells	CCR5	T cell
CCR5{+} Th1 cells	CCR5	T cell
CCR5{+}CCR6{+}CXCR3{+}CXCR6{+} MAIT cells	CCR5 CCR6 CXCR3 CXCR6	T cell
CCR5{+}CD3{+} T cells	CCR5	T cell
CCR5{+}CD38{+}HLA-DR{+}CD8{+} T cells	CCR5 CD38	T cell
CCR5{+}CD38{+++}CD4{+} T cells	CCR5 CD38 CD4	T cell
CCR5{+}CD4{+} T cells	CCR5 CD4	T cell
CCR5{+}CD69{+}CD8{+} T cells	CCR5 CD69	T cell
CCR5{+}CD8{+} T cells	CCR5	T cell
CCR5{+}CXCR3{+} MAIT cells	CCR5 CXCR3	T cell
CCR5{+}CXCR3{+} Th1 cells	CCR5 CXCR3	T cell
CCR5{+}CXCR3{+}CD8{+} T cells	CCR5 CXCR3	T cell
CCR5{+}CXCR4{-}CD4{+} T cells	CCR5 CXCR4 CD4	T cell
CCR5{+}CXCR4{+}CD4{+} T cells	CCR5 CXCR4 CD4	T cell
CCR5{+}ITGA4/ITGB7{+}SELL{-}PTPRC{+}CD4{+} T cells	CCR5 SELL PTPRC CD4	T cell
CCR5{+}PTPRC{+}CD4{+} T cells	CCR5 PTPRC CD4	T cell
CCR6{-}CCR4{+} T cells	CCR6 CCR4	T cell
CCR6{-}CD4{+} T cells	CCR6 CD4	T cell
CCR6{-}CXCR3{+}CD4{+} T cells	CCR6 CXCR3 CD4	T cell
CCR6{-}CXCR3{+}SELL{low}CD4{+} T cells	CCR6 CXCR3 SELL CD4	T cell
CCR6{+} MAIT cells	CCR6	T cell
CCR6{+} T cells	CCR6	T cell
CCR6{+} Th cells	CCR6	T cell
CCR6{+} Th17 cells	CCR6	T cell
CCR6{+}CCR4{+}CCR10{+} Th22 cells	CCR6 CCR4 CCR10	T cell
CCR6{+}CCR4{+}KLRB1{+} Th17 cells	CCR6 CCR4 KLRB1	T cell
CCR6{+}CCR4{+}KLRB1{+} Th17 memory cells	CCR6 CCR4 KLRB1	T cell
CCR6{+}CD4{+} T cells	CCR6 CD4	T cell
CCR6{+}CD4{+} TEM cells	CCR6 CD4	T cell
CCR6{+}CD4{+} TSCM cells	CCR6 CD4	T cell
CCR6{+}CD4{+}CXCR5{+} T cells	CCR6 CD4 CXCR5	T cell
CCR6{+}CD44{+} gd T cells	CCR6 CD44	T cell
CCR6{+}CD8{+} T cells	CCR6	T cell
CCR6{+}CXCR3{-}CCR4{-}CCR10{-}CD4{+} T cells	CCR6 CXCR3 CCR4 CCR10 CD4	T cell
CCR6{+}CXCR3{-}CCR4{+}CCR10{-}CD4{+} T cells	CCR6 CXCR3 CCR4 CCR10 CD4	T cell
CCR6{+}CXCR3{-}CD4{+} T cells	CCR6 CXCR3 CD4	T cell
CCR6{+}CXCR3{-}RORC{+}TBX21{-}CD4{+} T cells	CCR6 CXCR3 RORC TBX21 CD4	T cell
CCR6{+}CXCR3{-}SELL{low}CD4{+} T cells	CCR6 CXCR3 SELL CD4	T cell
CCR6{+}CXCR3{-}SELL{low}PTPRC{+}PTPRC{-}IL2RA{-}CD8{-}CD4{+} T cells	CCR6 CXCR3 SELL PTPRC PTPRC IL2RA CD4	T cell
CCR6{+}CXCR3{+} T cells	CCR6 CXCR3	T cell
CCR6{+}CXCR3{+} Th cells	CCR6 CXCR3	T cell
CCR6{+}CXCR3{+} Th1 cells	CCR6 CXCR3	T cell
CCR6{+}CXCR3{+} Th17 cells	CCR6 CXCR3	T cell
CCR6{+}CXCR3{+}CCR4{-} T cells	CCR6 CXCR3 CCR4	T cell
CCR6{+}CXCR3{+}CCR4{-}CCR10{-}CD4{+} T cells	CCR6 CXCR3 CCR4 CCR10 CD4	T cell
CCR6{+}CXCR3{+}CD4{+} T cells	CCR6 CXCR3 CD4	T cell
CCR6{+}CXCR3{+}SELL{low}CD4{+} T cells	CCR6 CXCR3 SELL CD4	T cell
CCR6{+}FAS{+} TCM cells	CCR6 FAS	T cell
CCR6{+}FAS{+} TEM cells	CCR6 FAS	T cell
CCR6{+}FAS{+} TNA cells	CCR6 FAS	T cell
CCR6{+}FAS{+}CD4{+} T cells	CCR6 FAS CD4	T cell
CCR6{+}IL23R{++}CD4{+} memory T cells	CCR6 IL23R CD4	T cell
CCR6{+}IL2RA{-}CD4{+} T cells	CCR6 IL2RA CD4	T cell
CCR6{+}ITGA4{+} T cells	CCR6 ITGA4	T cell
CCR6{+}KIT{+} Tm cells	CCR6 KIT	T cell
CCR6{+}KLRB1{+} Th17 cells	CCR6 KLRB1	T cell
CCR6{+}KLRB1{+}CD4{+} T cells	CCR6 KLRB1 CD4	T cell
CCR6{+}KLRB1{+}IL7R{+}PTPRC{-}CD226{+}CXCR3{+}CCR4{-}TBX21{+}GATA3{low} Th17 cells	CCR6 KLRB1 IL7R PTPRC CD226 CXCR3 CCR4 TBX21 GATA3	T cell
CCR6{+}KLRB1{+}IL7R{+}PTPRC{-}CD226{+}CXCR3{+}CCR4{+}ICOS{+}LAG3{+}ITGA2{+} Th17 cells	CCR6 KLRB1 IL7R PTPRC CD226 CXCR3 CCR4 ICOS LAG3 ITGA2	T cell
CCR6{+}KLRB1{+}IL7R{+}PTPRC{-}CD226{+}CXCR5{+}RORC{+}ICOS{+}ITGA2{+} Th17 cells	CCR6 KLRB1 IL7R PTPRC CD226 CXCR5 RORC ICOS ITGA2	T cell
CCR7{-}CD27{-}CD28{-}CD8{+} T cells	CCR7 CD27 CD28	T cell
CCR7{-}CD27{+}CD28{+}CD8{+} T cells	CCR7 CD27 CD28	T cell
CCR7{-}PDCD1{+} cTfh cells	CCR7 PDCD1	T cell
CCR7{-}PTPRC{-} T cells	CCR7 PTPRC	T cell
CCR7{-}PTPRC{-}CD4{+}CD27{-}CD28{-} TEM3 cells	CCR7 PTPRC CD4 CD27 CD28	T cell
CCR7{-}PTPRC{-}CD4{+}CD27{-}CD28{-}B3GAT1{-}KLRG1{-} TEM3 cells	CCR7 PTPRC CD4 CD27 CD28 B3GAT1 KLRG1	T cell
CCR7{-}PTPRC{-}CD4{+}CD27{-}CD28{-}B3GAT1{-}KLRG1{+} TEM3 cells	CCR7 PTPRC CD4 CD27 CD28 B3GAT1 KLRG1	T cell
CCR7{-}PTPRC{-}CD4{+}CD27{-}CD28{-}B3GAT1{+}KLRG1{+} TEM3 cells	CCR7 PTPRC CD4 CD27 CD28 B3GAT1 KLRG1	T cell
CCR7{-}PTPRC{-}CD4{+}CD27{-}CD28{+} TEM4 cells	CCR7 PTPRC CD4 CD27 CD28	T cell
CCR7{-}PTPRC{-}CD4{+}CD27{-}CD28{+}B3GAT1{-}KLRG1{-} TEM4 cells	CCR7 PTPRC CD4 CD27 CD28 B3GAT1 KLRG1	T cell
CCR7{-}PTPRC{-}CD4{+}CD27{-}CD28{+}B3GAT1{-}KLRG1{+} TEM4 cells	CCR7 PTPRC CD4 CD27 CD28 B3GAT1 KLRG1	T cell
CCR7{-}PTPRC{-}CD4{+}CD27{+}CD28{-} TEM2 cells	CCR7 PTPRC CD4 CD27 CD28	T cell
CCR7{-}PTPRC{-}CD4{+}CD27{+}CD28{-}B3GAT1{-}KLRG1{-} TEM2 cells	CCR7 PTPRC CD4 CD27 CD28 B3GAT1 KLRG1	T cell
CCR7{-}PTPRC{-}CD4{+}CD27{+}CD28{-}B3GAT1{-}KLRG1{+} TEM2 cells	CCR7 PTPRC CD4 CD27 CD28 B3GAT1 KLRG1	T cell
CCR7{-}PTPRC{-}CD4{+}CD27{+}CD28{+} TEM1 cells	CCR7 PTPRC CD4 CD27 CD28	T cell
CCR7{-}PTPRC{-}CD4{+}CD27{+}CD28{+}B3GAT1{-}KLRG1{-} TEM1 cells	CCR7 PTPRC CD4 CD27 CD28 B3GAT1 KLRG1	T cell
CCR7{-}PTPRC{-}CD4{+}CD27{+}CD28{+}B3GAT1{-}KLRG1{+} TEM1 cells	CCR7 PTPRC CD4 CD27 CD28 B3GAT1 KLRG1	T cell
CCR7{-}PTPRC{-}CD8{+} TEM cells	CCR7 PTPRC	T cell
CCR7{-}PTPRC{-}CD8{+}B3GAT1{-} TEM cells	CCR7 PTPRC B3GAT1	T cell
CCR7{-}PTPRC{-}CD8{+}B3GAT1{+} TEM cells	CCR7 PTPRC B3GAT1	T cell
CCR7{-}PTPRC{-}CD8{+}CD27{-}CD28{-} TEM3 cells	CCR7 PTPRC CD27 CD28	T cell
CCR7{-}PTPRC{-}CD8{+}CD27{-}CD28{-}B3GAT1{-}KLRG1{-} TEM3 cells	CCR7 PTPRC CD27 CD28 B3GAT1 KLRG1	T cell
CCR7{-}PTPRC{-}CD8{+}CD27{-}CD28{-}B3GAT1{-}KLRG1{+} TEM3 cells	CCR7 PTPRC CD27 CD28 B3GAT1 KLRG1	T cell
CCR7{-}PTPRC{-}CD8{+}CD27{-}CD28{-}B3GAT1{+}KLRG1{-} TEM3 cells	CCR7 PTPRC CD27 CD28 B3GAT1 KLRG1	T cell
CCR7{-}PTPRC{-}CD8{+}CD27{-}CD28{-}B3GAT1{+}KLRG1{+} TEM3 cells	CCR7 PTPRC CD27 CD28 B3GAT1 KLRG1	T cell
CCR7{-}PTPRC{-}CD8{+}CD27{-}CD28{+} TEM4 cells	CCR7 PTPRC CD27 CD28	T cell
CCR7{-}PTPRC{-}CD8{+}CD27{-}CD28{+}B3GAT1{-}KLRG1{-} TEM4 cells	CCR7 PTPRC CD27 CD28 B3GAT1 KLRG1	T cell
CCR7{-}PTPRC{-}CD8{+}CD27{-}CD28{+}B3GAT1{-}KLRG1{+} TEM4 cells	CCR7 PTPRC CD27 CD28 B3GAT1 KLRG1	T cell
CCR7{-}PTPRC{-}CD8{+}CD27{-}CD28{+}B3GAT1{+}KLRG1{-} TEM4 cells	CCR7 PTPRC CD27 CD28 B3GAT1 KLRG1	T cell
CCR7{-}PTPRC{-}CD8{+}CD27{-}CD28{+}B3GAT1{+}KLRG1{+} TEM4 cells	CCR7 PTPRC CD27 CD28 B3GAT1 KLRG1	T cell
CCR7{-}PTPRC{-}CD8{+}CD27{+}CD28{-} TEM2 cells	CCR7 PTPRC CD27 CD28	T cell
CCR7{-}PTPRC{-}CD8{+}CD27{+}CD28{-}B3GAT1{-}KLRG1{-} TEM2 cells	CCR7 PTPRC CD27 CD28 B3GAT1 KLRG1	T cell
CCR7{-}PTPRC{-}CD8{+}CD27{+}CD28{-}B3GAT1{-}KLRG1{+} TEM2 cells	CCR7 PTPRC CD27 CD28 B3GAT1 KLRG1	T cell
CCR7{-}PTPRC{-}CD8{+}CD27{+}CD28{-}B3GAT1{+}KLRG1{-} TEM2 cells	CCR7 PTPRC CD27 CD28 B3GAT1 KLRG1	T cell
CCR7{-}PTPRC{-}CD8{+}CD27{+}CD28{-}B3GAT1{+}KLRG1{+} TEM2 cells	CCR7 PTPRC CD27 CD28 B3GAT1 KLRG1	T cell
CCR7{-}PTPRC{-}CD8{+}CD27{+}CD28{+} TEM1 cells	CCR7 PTPRC CD27 CD28	T cell
CCR7{-}PTPRC{-}CD8{+}CD27{+}CD28{+}B3GAT1{-}KLRG1{-} TEM1 cells	CCR7 PTPRC CD27 CD28 B3GAT1 KLRG1	T cell
CCR7{-}PTPRC{-}CD8{+}CD27{+}CD28{+}B3GAT1{-}KLRG1{+} TEM1 cells	CCR7 PTPRC CD27 CD28 B3GAT1 KLRG1	T cell
CCR7{-}PTPRC{-}CD8{+}CD27{+}CD28{+}B3GAT1{+}KLRG1{-} TEM1 cells	CCR7 PTPRC CD27 CD28 B3GAT1 KLRG1	T cell
CCR7{-}PTPRC{-}CD8{+}CD27{+}CD28{+}B3GAT1{+}KLRG1{+} TEM1 cells	CCR7 PTPRC CD27 CD28 B3GAT1 KLRG1	T cell
CCR7{-}PTPRC{+}CD4{+}CD27{-}CD28{-} TEMRA (E) cells	CCR7 PTPRC CD4 CD27 CD28	T cell
CCR7{-}PTPRC{+}CD4{+}CD27{-}CD28{-}B3GAT1{-}KLRG1{-} TEMRA (E) cells	CCR7 PTPRC CD4 CD27 CD28 B3GAT1 KLRG1	T cell
CCR7{-}PTPRC{+}CD4{+}CD27{-}CD28{-}B3GAT1{-}KLRG1{+} TEMRA (E) cells	CCR7 PTPRC CD4 CD27 CD28 B3GAT1 KLRG1	T cell
CCR7{-}PTPRC{+}CD4{+}CD27{-}CD28{-}B3GAT1{+}KLRG1{+} TEMRA (E) cells	CCR7 PTPRC CD4 CD27 CD28 B3GAT1 KLRG1	T cell
CCR7{-}PTPRC{+}CD4{+}CD27{+}CD28{-} TEMRA (pE2) cells	CCR7 PTPRC CD4 CD27 CD28	T cell
CCR7{-}PTPRC{+}CD4{+}CD27{+}CD28{-}B3GAT1{-}KLRG1{-} TEMRA (pE2) cells	CCR7 PTPRC CD4 CD27 CD28 B3GAT1 KLRG1	T cell
CCR7{-}PTPRC{+}CD4{+}CD27{+}CD28{-}B3GAT1{-}KLRG1{+} TEMRA (pE2) cells	CCR7 PTPRC CD4 CD27 CD28 B3GAT1 KLRG1	T cell
CCR7{-}PTPRC{+}CD4{+}CD27{+}CD28{+} TEMRA (pE1) cells	CCR7 PTPRC CD4 CD27 CD28	T cell
CCR7{-}PTPRC{+}CD4{+}CD27{+}CD28{+}B3GAT1{-}KLRG1{-} TEMRA (pE1) cells	CCR7 PTPRC CD4 CD27 CD28 B3GAT1 KLRG1	T cell
CCR7{-}PTPRC{+}CD4{+}CD27{+}CD28{+}B3GAT1{-}KLRG1{+} TEMRA (pE1) cells	CCR7 PTPRC CD4 CD27 CD28 B3GAT1 KLRG1	T cell
CCR7{-}PTPRC{+}CD8{+} T cells	CCR7 PTPRC	T cell
CCR7{-}PTPRC{+}CD8{+} TEMRA cells	CCR7 PTPRC	T cell
CCR7{-}PTPRC{+}CD8{+}B3GAT1{-} TEMRA cells	CCR7 PTPRC B3GAT1	T cell
CCR7{-}PTPRC{+}CD8{+}B3GAT1{+} TEMRA cells	CCR7 PTPRC B3GAT1	T cell
CCR7{-}PTPRC{+}CD8{+}CD27{-}CD28{-} TEMRA (E) cells	CCR7 PTPRC CD27 CD28	T cell
CCR7{-}PTPRC{+}CD8{+}CD27{-}CD28{-}B3GAT1{-}KLRG1{-} TEMRA (E) cells	CCR7 PTPRC CD27 CD28 B3GAT1 KLRG1	T cell
CCR7{-}PTPRC{+}CD8{+}CD27{-}CD28{-}B3GAT1{-}KLRG1{+} TEMRA (E) cells	CCR7 PTPRC CD27 CD28 B3GAT1 KLRG1	T cell
CCR7{-}PTPRC{+}CD8{+}CD27{-}CD28{-}B3GAT1{+}KLRG1{-} TEMRA (E) cells	CCR7 PTPRC CD27 CD28 B3GAT1 KLRG1	T cell
CCR7{-}PTPRC{+}CD8{+}CD27{-}CD28{-}B3GAT1{+}KLRG1{+} TEMRA (E) cells	CCR7 PTPRC CD27 CD28 B3GAT1 KLRG1	T cell
CCR7{-}PTPRC{+}CD8{+}CD27{+}CD28{-} TEMRA (pE2) cells	CCR7 PTPRC CD27 CD28	T cell
CCR7{-}PTPRC{+}CD8{+}CD27{+}CD28{-}B3GAT1{-}KLRG1{-} TEMRA (pE2) cells	CCR7 PTPRC CD27 CD28 B3GAT1 KLRG1	T cell
CCR7{-}PTPRC{+}CD8{+}CD27{+}CD28{-}B3GAT1{-}KLRG1{+} TEMRA (pE2) cells	CCR7 PTPRC CD27 CD28 B3GAT1 KLRG1	T cell
CCR7{-}PTPRC{+}CD8{+}CD27{+}CD28{-}B3GAT1{+}KLRG1{-} TEMRA (pE2) cells	CCR7 PTPRC CD27 CD28 B3GAT1 KLRG1	T cell
CCR7{-}PTPRC{+}CD8{+}CD27{+}CD28{-}B3GAT1{+}KLRG1{+} TEMRA (pE2) cells	CCR7 PTPRC CD27 CD28 B3GAT1 KLRG1	T cell
CCR7{-}PTPRC{+}CD8{+}CD27{+}CD28{+} TEMRA (pE1) cells	CCR7 PTPRC CD27 CD28	T cell
CCR7{-}PTPRC{+}CD8{+}CD27{+}CD28{+}B3GAT1{-}KLRG1{-} TEMRA (pE1) cells	CCR7 PTPRC CD27 CD28 B3GAT1 KLRG1	T cell
CCR7{-}PTPRC{+}CD8{+}CD27{+}CD28{+}B3GAT1{-}KLRG1{+} TEMRA (pE1) cells	CCR7 PTPRC CD27 CD28 B3GAT1 KLRG1	T cell
CCR7{-}PTPRC{+}CD8{+}CD27{+}CD28{+}B3GAT1{+}KLRG1{-} TEMRA (pE1) cells	CCR7 PTPRC CD27 CD28 B3GAT1 KLRG1	T cell
CCR7{-}PTPRC{+}CD8{+}CD27{+}CD28{+}B3GAT1{+}KLRG1{+} TEMRA (pE1) cells	CCR7 PTPRC CD27 CD28 B3GAT1 KLRG1	T cell
CCR7{-}SELL{low}CD44{hi}PTPRC{low} T cells	CCR7 SELL CD44 PTPRC	T cell
CCR7{+} T cells	CCR7	T cell
CCR7{+} TCM cells	CCR7	T cell
CCR7{+} TN cells	CCR7	T cell
CCR7{+}B3GAT1{-} T cells	CCR7 B3GAT1	T cell
CCR7{+}B3GAT1{+} T cells	CCR7 B3GAT1	T cell
CCR7{+}CD4{+} T cells	CCR7 CD4	T cell
CCR7{+}CD69{low}KLRG1{low}CD8{+} T cells	CCR7 CD69 KLRG1	T cell
CCR7{+}CD8{+} T cells	CCR7	T cell
CCR7{+}PDCD1{+} T cells	CCR7 PDCD1	T cell
CCR7{+}PTPRC{-} T cells	CCR7 PTPRC	T cell
CCR7{+}PTPRC{-}CD4{+}CD27{+}CD28{+} TCM cells	CCR7 PTPRC CD4 CD27 CD28	T cell
CCR7{+}PTPRC{-}CD4{+}CD27{+}CD28{+}B3GAT1{-}KLRG1{-} TCM cells	CCR7 PTPRC CD4 CD27 CD28 B3GAT1 KLRG1	T cell
CCR7{+}PTPRC{-}CD8{+} TCM cells	CCR7 PTPRC	T cell
CCR7{+}PTPRC{-}CD8{+}CD27{+}CD28{+} TCM cells	CCR7 PTPRC CD27 CD28	T cell
CCR7{+}PTPRC{-}CD8{+}CD27{+}CD28{+}B3GAT1{-}KLRG1{-} TCM cells	CCR7 PTPRC CD27 CD28 B3GAT1 KLRG1	T cell
CCR7{+}PTPRC{+}CD4{+}CD27{+}CD28{+} TN cells	CCR7 PTPRC CD4 CD27 CD28	T cell
CCR7{+}PTPRC{+}CD4{+}CD27{+}CD28{+}B3GAT1{-}KLRG1{-} TN cells	CCR7 PTPRC CD4 CD27 CD28 B3GAT1 KLRG1	T cell
CCR7{+}PTPRC{+}CD8{+} T cells	CCR7 PTPRC	T cell
CCR7{+}PTPRC{+}CD8{+}CD27{+}CD28{+} TN cells	CCR7 PTPRC CD27 CD28	T cell
CCR7{+}PTPRC{+}CD8{+}CD27{+}CD28{+}B3GAT1{-}KLRG1{-} TN cells	CCR7 PTPRC CD27 CD28 B3GAT1 KLRG1	T cell
CCR7{+}SELL{+} T cells	CCR7 SELL	T cell
CCR7{+}SELL{hi}CD44{hi}PTPRC{low} T cells	CCR7 SELL CD44 PTPRC	T cell
CCR7{+}SELL{hi}CD44{low}PTPRC{hi} T cells	CCR7 SELL CD44 PTPRC	T cell
CCR7{lo}CXCR5{hi}CD8{+} T cells	CCR7 CXCR5	T cell
CCR7{lo}PDCD1{hi}CXCR5{+} Tfh cells	CCR7 PDCD1 CXCR5	T cell
CCR7{lo}PDCD1{hi}CXCR5{+}CD4{+} T cells	CCR7 PDCD1 CXCR5 CD4	T cell
CCR8{+} T cells	CCR8	T cell
CCR8{+} Th2 cells	CCR8	T cell
CCR8{+}CD4{+} T cells	CCR8 CD4	T cell
CCR9{+} T cells	CCR9	T cell
CCR9{+} Th cells	CCR9	T cell
CCR9{+} Th17 cells	CCR9	T cell
CCR9{+}CD4{+} T cells	CCR9 CD4	T cell
CCR9{+}CXCR3{+}CD4{+} T cells	CCR9 CXCR3 CD4	T cell
CCR9{+}CXCR5{-} T cells	CCR9 CXCR5	T cell
CCR9{+}ITGA4/ITGB7{+} T cells	CCR9	T cell
CCR9{+}PTPRC{+} T cells	CCR9 PTPRC	T cell
CD107{+}CD4{lo}CD8{hi} T cells	CD4	T cell
CD14{-}CD3{+}CD4{+}CD28{+} T cells	CD14 CD4 CD28	T cell
CD16{+}CD36{+}IL3RA{+}CD8{+} T cells	CD36 IL3RA	T cell
CD160{+}CD8{+} T cells	CD160	T cell
CD1A{+} T cells	CD1A	T cell
CD2{+} T cells	CD2	T cell
CD24{hi}NT5E{+} gd T cells	CD24 NT5E	T cell
CD244{-}CD8{+} T cells	CD244	T cell
CD244{-}PDCD1{-}CD8{+} T cells	CD244 PDCD1	T cell
CD244{-}PDCD1{+}CD8{+} T cells	CD244 PDCD1	T cell
CD244{+}CD4{+} T cells	CD244 CD4	T cell
CD244{+}PDCD1{-}CD8{+} T cells	CD244 PDCD1	T cell
CD244{hi}CD8{+} T cells	CD244	T cell
CD27{-}B3GAT1{+}CD8{+} T cells	CD27 B3GAT1	T cell
CD27{-}CD28{-}CD4{+} T cells	CD27 CD28 CD4	T cell
CD27{-}CD28{+}CD8{+} T cells	CD27 CD28	T cell
CD27{-}SELL{-}ITGAM{+}HLA-DR{+}CD8{bright}NCAM1{+} T cells	CD27 SELL ITGAM NCAM1	T cell
CD27{+} Tr cells	CD27	T cell
CD27{+}B3GAT1{+} T cells	CD27 B3GAT1	T cell
CD27{+}CD28{-}CD8{+} T cells	CD27 CD28	T cell
CD27{+}CD28{+}CD4{+} T cells	CD27 CD28 CD4	T cell
CD27{+}CD28{+}CD8{+} T cells	CD27 CD28	T cell
CD27{+}CD8{+} T cells	CD27	T cell
CD27{+}PTPRC{+}CD4{+} T cells	CD27 PTPRC CD4	T cell
CD28{-}B3GAT1{+} T cells	CD28 B3GAT1	T cell
CD28{-}B3GAT1{+}CD4{+} T cells	CD28 B3GAT1 CD4	T cell
CD28{-}CD27{-} T cells	CD28 CD27	T cell
CD28{+}CD8{+} T cells	CD28	T cell
CD28{+}IL2{+}CD4{+} T cells	CD28 IL2 CD4	T cell
CD28{+}SELPLG{+} T cells	CD28 SELPLG	T cell
CD3{+} T cells		T cell
CD3{+}BTLA{+} T cells	BTLA	T cell
CD3{+}CCR7{+} T cells	CCR7	T cell
CD3{+}CD160{+} T cells	CD160	T cell
CD3{+}CD19{+} T cells	CD19	T cell
CD3{+}CD38{+}CD69{+} T cells	CD38 CD69	T cell
CD3{+}CD4{-}CD8{-} T cells	CD4	T cell
CD3{+}CD4{+}CCR4{+}CCR6{+}CCR10{+} T cells	CD4 CCR4 CCR6 CCR10	T cell
CD3{+}CD4{+}CCR5{+}CD28{-} T cells	CD4 CCR5 CD28	T cell
CD3{+}CD4{+}CCR5{+}CD28{+} T cells	CD4 CCR5 CD28	T cell
CD3{+}CD4{+}CCR6{+} T cells	CD4 CCR6	T cell
CD3{+}CD4{+}CCR6{+} Th17 cells	CD4 CCR6	T cell
CD3{+}CD4{+}CCR7{-}PTPRC{-} TEM cells	CD4 CCR7 PTPRC	T cell
CD3{+}CD4{+}CCR7{+}PTPRC{-} TCM cells	CD4 CCR7 PTPRC	T cell
CD3{+}CD4{+}CCR7{+}PTPRC{+} naive T cells	CD4 CCR7 PTPRC	T cell
CD3{+}CD4{+}CD28{+}CTLA4{+} T cells	CD4 CD28 CTLA4	T cell
CD3{+}CD4{+}CD28{+}ITGAL{hi}CD70{+}CD40LG{hi}KIR3DL1{+} T cells	CD4 CD28 ITGAL CD70 CD40LG KIR3DL1	T cell
CD3{+}CD4{+}PTPRC{-}CXCR5{-}CCR6{+} Th17 cells	CD4 PTPRC CXCR5 CCR6	T cell
CD3{+}CD4{+}PTPRC{-}CXCR5{-}CXCR3{-}CCR6{-} Th2 cells	CD4 PTPRC CXCR5 CXCR3 CCR6	T cell
CD3{+}CD4{+}PTPRC{-}CXCR5{-}CXCR3{-}CCR6{-} Th9 cells	CD4 PTPRC CXCR5 CXCR3 CCR6	T cell
CD3{+}CD4{+}PTPRC{-}CXCR5{-}CXCR3{+} Th1 cells	CD4 PTPRC CXCR5 CXCR3	T cell
CD3{+}CD4{+}PTPRC{-}CXCR5{+} Tfh cells	CD4 PTPRC CXCR5	T cell
CD3{+}CD4{+}PTPRC{-}SELL{+} T cells	CD4 PTPRC SELL	T cell
CD3{+}CD4{+}PTPRC{+}SELL{-} TEM cells	CD4 PTPRC SELL	T cell
CD3{+}CD4{+}TNFRSF9{+} T cells	CD4 TNFRSF9	T cell
CD3{+}CD69{+} T cells	CD69	T cell
CD3{+}CD8{+}CCR7{-}PTPRC{-} TEM cells	CCR7 PTPRC	T cell
CD3{+}CD8{+}CCR7{-}PTPRC{+} TEMRA cells	CCR7 PTPRC	T cell
CD3{+}CD8{+}CCR7{+} T cells	CCR7	T cell
CD3{+}CD8{+}CCR7{+}PTPRC{-} TCM cells	CCR7 PTPRC	T cell
CD3{+}CD8{+}CCR7{+}PTPRC{+} naive T cells	CCR7 PTPRC	T cell
CD3{+}CD8{+}FAS{+} T cells	FAS	T cell
CD3{+}CD8{+}KLRB1{hi} Tc17 cells	KLRB1	T cell
CD3{+}CD8{+}PTPRC{-}CCR7{+}PTPRC{+}SELL{+}CD27{+}CD28{+}IL7R{+}FAS{-} T cells	PTPRC CCR7 PTPRC SELL CD27 CD28 IL7R FAS	T cell
CD3{+}CD8{+}PTPRC{-}CCR7{+}PTPRC{+}SELL{+}CD27{+}CD28{+}IL7R{+}FAS{+} T cells	PTPRC CCR7 PTPRC SELL CD27 CD28 IL7R FAS	T cell
CD3{+}CD8{+}PTPRC{+} T cells	PTPRC	T cell
CD3{+}CD8{+}PTPRC{+}PTPRC{-}CCR7{-}SELL{-} T cells	PTPRC PTPRC CCR7 SELL	T cell
CD3{+}CD8{+}PTPRC{+}PTPRC{-}CCR7{+}SELL{+} T cells	PTPRC PTPRC CCR7 SELL	T cell
CD3{+}CD8{+}SELL{+} T cells	SELL	T cell
CD3{+}CD8{+}TNFRSF9{+} T cells	TNFRSF9	T cell
CD3{+}CTLA4{+} T cells	CTLA4	T cell
CD3{+}CXCR5{+}IL21{+} circulating TFH cells	CXCR5 IL21	T cell
CD3{+}EZH2{+} T cells	EZH2	T cell
CD3{+}FAS{+} T cells	FAS	T cell
CD3{+}FAS{+}FASLG{+} T cells	FAS FASLG	T cell
CD3{+}ICAM1{+} T cells	ICAM1	T cell
CD3{+}KLRB1{+} MAIT cells	KLRB1	T cell
CD3{+}KLRB1{+} MAIT cells	KLRB1	T cell
CD3{+}KLRB1{hi} T cells	KLRB1	T cell
CD3{+}MS4A1{-} γδT cells	MS4A1	T cell
CD3{+}MS4A1{-}CD4{-}CD8{+}CCR7{-}PTPRC{-} T cells	MS4A1 CD4 CCR7 PTPRC	T cell
CD3{+}MS4A1{-}CD4{-}CD8{+}CCR7{-}PTPRC{+} T cells	MS4A1 CD4 CCR7 PTPRC	T cell
CD3{+}MS4A1{-}CD4{-}CD8{+}CCR7{+}PTPRC{-} T cells	MS4A1 CD4 CCR7 PTPRC	T cell
CD3{+}MS4A1{-}CD4{-}CD8{+}CCR7{+}PTPRC{+} T cells	MS4A1 CD4 CCR7 PTPRC	T cell
CD3{+}MS4A1{-}CD4{+}CD8{-}CCR7{-}PTPRC{-} T cells	MS4A1 CD4 CCR7 PTPRC	T cell
CD3{+}MS4A1{-}CD4{+}CD8{-}CCR7{+}PTPRC{-} T cells	MS4A1 CD4 CCR7 PTPRC	T cell
CD3{+}MS4A1{-}CD4{+}CD8{-}CCR7{+}PTPRC{+} T cells	MS4A1 CD4 CCR7 PTPRC	T cell
CD3{+}MS4A1{-}CD4{+}CD8{-}IL2RA{low/-}CXCR5{-}PTPRC{-}CXCR3{-}CCR6{-} Th cells	MS4A1 CD4 IL2RA CXCR5 PTPRC CXCR3 CCR6	T cell
CD3{+}MS4A1{-}CD4{+}CD8{-}IL2RA{low/-}CXCR5{-}PTPRC{-}CXCR3{-}CCR6{+} Th17 cells	MS4A1 CD4 IL2RA CXCR5 PTPRC CXCR3 CCR6	T cell
CD3{+}MS4A1{-}CD4{+}CD8{-}IL2RA{low/-}CXCR5{-}PTPRC{-}CXCR3{+}CCR6{-} Th1 cells	MS4A1 CD4 IL2RA CXCR5 PTPRC CXCR3 CCR6	T cell
CD3{+}MS4A1{-}CD4{+}CD8{-}IL2RA{low/-}CXCR5{+}PTPRC{-} cTfh cells	MS4A1 CD4 IL2RA CXCR5 PTPRC	T cell
CD3{+}MS4A1{-}KLRB1{+} MAIT cells	MS4A1 KLRB1	T cell
CD3{+}NCAM1{+}CD8{+}PTPRC{+}KLRC3{+} T cells	NCAM1 PTPRC KLRC3	T cell
CD3{+}PTPRC{+}CCR7{+} T cells	PTPRC CCR7	T cell
CD3{+}STAT6{+} T cells	STAT6	T cell
CD3{+}TNFRSF14{+} T cells	TNFRSF14	T cell
CD3{+}TNFRSF4{+} T cells	TNFRSF4	T cell
CD3{+}TNFSF14{+} T cells	TNFSF14	T cell
CD300A{+}CD4{+} T cells	CD300A CD4	T cell
CD300A{+}CD8{+} T cells	CD300A	T cell
CD32{-}CD4{+} T cells	CD4	T cell
CD32{+}CD14{-} T cells	CD14	T cell
CD32{+}CD14{+}CD4{+} T cells	CD14 CD4	T cell
CD32{+}CD4{+} T cells	CD4	T cell
CD32{+}NCAM1{+} T cells	NCAM1	T cell
CD32{high}CD4{+} T cells	CD4	T cell
CD32{low}CD4{+} T cells	CD4	T cell
CD33{+} T cells	CD33	T cell
CD34{+}CD7{+}CD1{+}CD4{-} T cells	CD34 CD7 CD4	T cell
CD34{+}PTPRC{+}MME{+}CD1A{+} T cells	CD34 PTPRC MME CD1A	T cell
CD37{+} T cells	CD37	T cell
CD38{-}HLA-DR{-} T cells	CD38	T cell
CD38{+} T cells	CD38	T cell
CD38{+} T cells	CD38	T cell
CD38{+}CD4{+} T cells	CD38 CD4	T cell
CD38{+}CD8{+} T cells	CD38	T cell
CD38{+}HLA-DR{-} T cells	CD38	T cell
CD38{+}HLA-DR{+}CCR5{+}CD4{+} T cells	CD38 CCR5 CD4	T cell
CD38{+}HLA-DR{+}CD8{+} T cells	CD38	T cell
CD38{+}HLA-DR{+}MKI67{+}BCL2{low}CD8{+} T cells	CD38 MKI67 BCL2	T cell
CD38{+}ICOS{+}CXCR5{+}PDCD1{+} cTfh cells	CD38 ICOS CXCR5 PDCD1	T cell
CD38{+}MKI67{+} T cells	CD38 MKI67	T cell
CD38{+}PTPRC{low}CD4{+} T cells	CD38 PTPRC CD4	T cell
CD38{+++}CD4{+} T cells	CD38 CD4	T cell
CD4{+}ABCC1{+} T cells	CD4 ABCC1	T cell
CD4{+}B3GAT1{+} T cells	CD4 B3GAT1	T cell
CD4{+}BSG{dim}FOXP3{+} T cells	CD4 BSG FOXP3	T cell
CD4{+}BSG{high}FOXP3{+} T cells	CD4 BSG FOXP3	T cell
CD4{+}BTLA{+} T cells	CD4 BTLA	T cell
CD4{+}CCR4{+} Th2 cells	CD4 CCR4	T cell
CD4{+}CCR4{+}CCR6{+}CCR10{+}IL22{+} T cells	CD4 CCR4 CCR6 CCR10 IL22	T cell
CD4{+}CCR4{+}CCR8{+} T cells	CD4 CCR4 CCR8	T cell
CD4{+}CCR5{+} Th1 cells	CD4 CCR5	T cell
CD4{+}CCR5{+}CXCR3{+} T cells	CD4 CCR5 CXCR3	T cell
CD4{+}CCR5{+}ICOS{+} cTfh cells	CD4 CCR5 ICOS	T cell
CD4{+}CCR6{-}IL17A{-} γδ T cells	CD4 CCR6 IL17A	T cell
CD4{+}CCR6{-}IL17A{+} γδ T cells	CD4 CCR6 IL17A	T cell
CD4{+}CCR6{+} Th17 cells	CD4 CCR6	T cell
CD4{+}CCR6{+}IL17A{-} γδ T cells	CD4 CCR6 IL17A	T cell
CD4{+}CCR6{+}IL17A{+} T cells	CD4 CCR6 IL17A	T cell
CD4{+}CCR6{+}IL17A{+} γδ T cells	CD4 CCR6 IL17A	T cell
CD4{+}CCR6{+}IL22{+} T cells	CD4 CCR6 IL22	T cell
CD4{+}CD160{+} T cells	CD4 CD160	T cell
CD4{+}CD28{+}KIR3DL1{+}ITGAL{hi} T cells	CD4 CD28 KIR3DL1 ITGAL	T cell
CD4{+}CD38{+}CCR7{-} T cells	CD4 CD38 CCR7	T cell
CD4{+}CD44{+}CCR6{+} αβ T cells	CD4 CD44 CCR6	T cell
CD4{+}CD44{+}CCR6{+} γδ T cells	CD4 CD44 CCR6	T cell
CD4{+}CD44{hi}CD69{hi}SELL{lo}IL2RA{lo}FOXP3{-} Teff cells	CD4 CD44 CD69 SELL IL2RA FOXP3	T cell
CD4{+}CD52{+} T cells	CD4 CD52	T cell
CD4{+}CD52{hi} T cells	CD4 CD52	T cell
CD4{+}CD52{lo} T cells	CD4 CD52	T cell
CD4{+}CD69{+} T cells	CD4 CD69	T cell
CD4{+}CD7{-}CD28{-} T cells	CD4 CD7 CD28	T cell
CD4{+}CR1{+} T cells	CD4 CR1	T cell
CD4{+}CRTAM{+} T cells	CD4 CRTAM	T cell
CD4{+}CTLA4{+} T cells	CD4 CTLA4	T cell
CD4{+}CTLA4{+}IL10{+} T cells	CD4 CTLA4 IL10	T cell
CD4{+}CXCR1{+} T cells	CD4 CXCR1	T cell
CD4{+}CXCR2{+} T cells	CD4 CXCR2	T cell
CD4{+}CXCR3{+} T cells	CD4 CXCR3	T cell
CD4{+}CXCR3{+}CCR6{+}CCR4{-} T cells	CD4 CXCR3 CCR6 CCR4	T cell
CD4{+}CXCR4{hi}CD69{+} T cells	CD4 CXCR4 CD69	T cell
CD4{+}CXCR5{+} cTfh cells	CD4 CXCR5	T cell
CD4{+}CXCR5{+} Tfh cells	CD4 CXCR5	T cell
CD4{+}CXCR5{+}B3GAT1{+} Tfh cells	CD4 CXCR5 B3GAT1	T cell
CD4{+}CXCR5{+}BCL6{+} T cells	CD4 CXCR5 BCL6	T cell
CD4{+}CXCR5{+}CCR7{-}PDCD1{+}ICOS{+} T cells	CD4 CXCR5 CCR7 PDCD1 ICOS	T cell
CD4{+}CXCR5{+}CCR7{+}PDCD1{-}ICOS{-} T cells	CD4 CXCR5 CCR7 PDCD1 ICOS	T cell
CD4{+}CXCR5{+}CXCR3{-}CCR6{+} T cells	CD4 CXCR5 CXCR3 CCR6	T cell
CD4{+}CXCR5{+}CXCR3{-}CCR6{+} Tfh cells	CD4 CXCR5 CXCR3 CCR6	T cell
CD4{+}CXCR5{+}CXCR3{+}CCR6{-} T cells	CD4 CXCR5 CXCR3 CCR6	T cell
CD4{+}CXCR5{+}FOXP3{+}PDCD1{+}BCL6{+} T cells	CD4 CXCR5 FOXP3 PDCD1 BCL6	T cell
CD4{+}CXCR5{+}ICOS{+} T cells	CD4 CXCR5 ICOS	T cell
CD4{+}CXCR5{+}ICOS{hi} Tfh cells	CD4 CXCR5 ICOS	T cell
CD4{+}CXCR5{+}PDCD1{+} T cells	CD4 CXCR5 PDCD1	T cell
CD4{+}CXCR5{+}PDCD1{+} Tfh cells	CD4 CXCR5 PDCD1	T cell
CD4{+}CXCR5{+}PDCD1{hi} cTfh cells	CD4 CXCR5 PDCD1	T cell
CD4{+}CXCR5{+}PDCD1{hi} T cells	CD4 CXCR5 PDCD1	T cell
CD4{+}CXCR5{+}PTPRC{-}PTPRC{+}SELL{+}CCR7{+}IZUMO1R{+}IL21{+}IL10{+} Tfh cells	CD4 CXCR5 PTPRC PTPRC SELL CCR7 IZUMO1R IL21 IL10	T cell
CD4{+}CXCR5{+}STAT3{+} T cells	CD4 CXCR5 STAT3	T cell
CD4{+}DPP4{+}KLRB1{+}CCR6{+} Th17 cells	CD4 DPP4 KLRB1 CCR6	T cell
CD4{+}DPP4{hi} T cells	CD4 DPP4	T cell
CD4{+}EBI3{+} T cells	CD4 EBI3	T cell
CD4{+}ENTPD1{-} Teff cells	CD4 ENTPD1	T cell
CD4{+}ENTPD1{+} T cells	CD4 ENTPD1	T cell
CD4{+}ENTPD1{+}DPP4{-} T cells	CD4 ENTPD1 DPP4	T cell
CD4{+}ENTPD1{+}FOXP3{-} T cells	CD4 ENTPD1 FOXP3	T cell
CD4{+}ENTPD1{+}KLRB1{+} T cells	CD4 ENTPD1 KLRB1	T cell
CD4{+}ENTPD1{+}KLRB1{+} T cells	CD4 ENTPD1 KLRB1	T cell
CD4{+}FASLG{+} T cells	CD4 FASLG	T cell
CD4{+}FOXP3{-}NRP1{+} T cells	CD4 FOXP3 NRP1	T cell
CD4{+}GATA3{+} T cells	CD4 GATA3	T cell
CD4{+}GATA3{+} Th2 cells	CD4 GATA3	T cell
CD4{+}HLA-G{+} T cells	CD4 HLA-G	T cell
CD4{+}ICOS{+} T cells	CD4 ICOS	T cell
CD4{+}ICOS{+}CXCR5{+}FOXP3{+}CD19{-} Tfr cells	CD4 ICOS CXCR5 FOXP3 CD19	T cell
CD4{+}ICOS{+}IL21{+} T cells	CD4 ICOS IL21	T cell
CD4{+}ICOS{hi} T cells	CD4 ICOS	T cell
CD4{+}IL12RB1{+} T cells	CD4 IL12RB1	T cell
CD4{+}IL17A{+} Th17 cells	CD4 IL17A	T cell
CD4{+}IL2{+} T cells	CD4 IL2	T cell
CD4{+}IL23R{+}TNFRSF1B{+} T cells	CD4 IL23R TNFRSF1B	T cell
CD4{+}IL2RA{-}CD69{+} T cells	CD4 IL2RA CD69	T cell
CD4{+}IL2RA{+} T cells	CD4 IL2RA	T cell
CD4{+}IL2RA{+}BSG{-} T cells	CD4 IL2RA BSG	T cell
CD4{+}IL2RA{+}BSG{high} T cells	CD4 IL2RA BSG	T cell
CD4{+}IL2RA{+}CD69{+} T cells	CD4 IL2RA CD69	T cell
CD4{+}IL2RA{+}FOXP3{+}IL7R{lo} T cells	CD4 IL2RA FOXP3 IL7R	T cell
CD4{+}IL2RA{+}FOXP3{+}IL7R{low} T cells	CD4 IL2RA FOXP3 IL7R	T cell
CD4{+}IL2RA{+}FOXP3{+}PECAM1{+} T cells	CD4 IL2RA FOXP3 PECAM1	T cell
CD4{+}IL2RA{+}FOXP3{+}PTPRC{+} naïve Treg cells	CD4 IL2RA FOXP3 PTPRC	T cell
CD4{+}IL2RA{+}IL7R{-} T cells	CD4 IL2RA IL7R	T cell
CD4{+}IL2RA{+}IL7R{-}FOXP3{+} T cells	CD4 IL2RA IL7R FOXP3	T cell
CD4{+}IL2RA{+}IL7R{dim}FOXP3{+} T cells	CD4 IL2RA IL7R FOXP3	T cell
CD4{+}IL2RA{+}IL7R{low/-} T cells	CD4 IL2RA IL7R	T cell
CD4{+}IL2RA{+}IL7R{low}FOXP3{+}ENTPD1{+} T cells	CD4 IL2RA IL7R FOXP3 ENTPD1	T cell
CD4{+}IL2RA{+}PTPRC{+}CTLA4{+} T cells	CD4 IL2RA PTPRC CTLA4	T cell
CD4{+}IL2RA{+}PTPRC{+}IL7R{hi} T cells	CD4 IL2RA PTPRC IL7R	T cell
CD4{+}IL2RA{+}PTPRC{+}IL7R{low} T cells	CD4 IL2RA PTPRC IL7R	T cell
CD4{+}IL2RA{+}SELL{-} T cells	CD4 IL2RA SELL	T cell
CD4{+}IL2RA{+}SELL{+} T cells	CD4 IL2RA SELL	T cell
CD4{+}IL2RA{+}TNFRSF4{+} T cells	CD4 IL2RA TNFRSF4	T cell
CD4{+}IL2RA{+}TNFRSF4{+}ENTPD1{+} T cells	CD4 IL2RA TNFRSF4 ENTPD1	T cell
CD4{+}IL2RA{hi}FOXP3{+}ENTPD1{+} T cells	CD4 IL2RA FOXP3 ENTPD1	T cell
CD4{+}IL2RA{hi}FOXP3{+}FASLG{+} T cells	CD4 IL2RA FOXP3 FASLG	T cell
CD4{+}IL2RA{hi}FOXP3{+}PDCD1{+} T cells	CD4 IL2RA FOXP3 PDCD1	T cell
CD4{+}IL2RA{hi}PTPRC{+}SELL{+} T cells	CD4 IL2RA PTPRC SELL	T cell
CD4{+}IL2RA{var}CD69{+}TGFB1{+}IL10{+}FOXP3{+} T cells	CD4 IL2RA CD69 TGFB1 IL10 FOXP3	T cell
CD4{+}IL2RG{-} T cells	CD4 IL2RG	T cell
CD4{+}IL2RG{+} T cells	CD4 IL2RG	T cell
CD4{+}IL7R{-} T cells	CD4 IL7R	T cell
CD4{+}IL7R{+}IL2RA{lo} T cells	CD4 IL7R IL2RA	T cell
CD4{+}IL7R{+}IL2RG{+} T cells	CD4 IL7R IL2RG	T cell
CD4{+}IL7R{hi} T cells	CD4 IL7R	T cell
CD4{+}IL7R{lo/-}IL2RA{+} T cells	CD4 IL7R IL2RA	T cell
CD4{+}IL7R{low}IL2RA{+} T cells	CD4 IL7R IL2RA	T cell
CD4{+}IL9{+} T cells	CD4 IL9	T cell
CD4{+}IRF4{+} T cells	CD4 IRF4	T cell
CD4{+}IRF4{+}IL9{+} T cells	CD4 IRF4 IL9	T cell
CD4{+}ITGA2{+}LAG3{+} T cells	CD4 ITGA2 LAG3	T cell
CD4{+}ITGA4{+} T cells	CD4 ITGA4	T cell
CD4{+}ITGB1{+} T cells	CD4 ITGB1	T cell
CD4{+}ITGB1{+}PTPRC{-} T cells	CD4 ITGB1 PTPRC	T cell
CD4{+}ITGB2{high}ITGA2{+} T cells	CD4 ITGB2 ITGA2	T cell
CD4{+}ITGB2{low}ITGA2{-} T cells	CD4 ITGB2 ITGA2	T cell
CD4{+}KIR2DL1{+} T cells	CD4 KIR2DL1	T cell
CD4{+}KLRB1{-}CCR6{-}IFNG{+} Th1 cells	CD4 KLRB1 CCR6 IFNG	T cell
CD4{+}KLRB1{+}ABCB1{+} T cells	CD4 KLRB1 ABCB1	T cell
CD4{+}KLRB1{+}CCR6{+} Th17 cells	CD4 KLRB1 CCR6	T cell
CD4{+}KLRB1{+}CCR6{+}IFNG{+} Th1 cells	CD4 KLRB1 CCR6 IFNG	T cell
CD4{+}KLRB1{+}CCR6{+}IL17A{+} Th17 cells	CD4 KLRB1 CCR6 IL17A	T cell
CD4{+}LAG3{+} T cells	CD4 LAG3	T cell
CD4{+}MAPK14{+} T cells	CD4 MAPK14	T cell
CD4{+}MCAM{+} T cells	CD4 MCAM	T cell
CD4{+}MCAM{+}CCR5{+} T cells	CD4 MCAM CCR5	T cell
CD4{+}MKI67{+} memory T cells	CD4 MKI67	T cell
CD4{+}NRP1{+}IL2RA{hi} T cells	CD4 NRP1 IL2RA	T cell
CD4{+}PTPRC{-} T cells	CD4 PTPRC	T cell
CD4{+}PTPRC{-}CCR7{-}SELL{-} T cells	CD4 PTPRC CCR7 SELL	T cell
CD4{+}PTPRC{-}CD27{-} T cells	CD4 PTPRC CD27	T cell
CD4{+}PTPRC{-}PTPRC{+}CCR7{-}SELL{-}CD28{-}PRF1{+}GZMB{+} TEMRA cells	CD4 PTPRC PTPRC CCR7 SELL CD28 PRF1 GZMB	T cell
CD4{+}PTPRC{-}PTPRC{+}CCR7{+}SELL{+}CD28{+}CD27{+}FAS{+}IL2RB{+}IFNG{-}IL2{+/-} T cells	CD4 PTPRC PTPRC CCR7 SELL CD28 CD27 FAS IL2RB IFNG IL2	T cell
CD4{+}PTPRC{+} T cells	CD4 PTPRC	T cell
CD4{+}PTPRC{+}CCR7{-}SELL{-} T cells	CD4 PTPRC CCR7 SELL	T cell
CD4{+}PTPRC{+}CD27{-} T cells	CD4 PTPRC CD27	T cell
CD4{+}PTPRC{+}CD28{-} T cells	CD4 PTPRC CD28	T cell
CD4{+}PTPRC{+}CXCR3{+} T cells	CD4 PTPRC CXCR3	T cell
CD4{+}PTPRC{+}DPP4{-/low} T cells	CD4 PTPRC DPP4	T cell
CD4{+}PTPRC{+}IL10{hi} T cells	CD4 PTPRC IL10	T cell
CD4{+}PTPRC{+}IL2RA{+} T cells	CD4 PTPRC IL2RA	T cell
CD4{+}PTPRC{+}ITGA2{+}LAG3{+} Tr1 cells	CD4 PTPRC ITGA2 LAG3	T cell
CD4{+}PTPRC{+}MCAM{-} T cells	CD4 PTPRC MCAM	T cell
CD4{+}PTPRC{+}MCAM{+} T cells	CD4 PTPRC MCAM	T cell
CD4{+}PTPRC{+}PTPRC{-}CCR7{-}SELL{-}CD69{+/-}ITGAE{+/-}IFNG{+}IL17A{+} TRM cells	CD4 PTPRC PTPRC CCR7 SELL CD69 ITGAE IFNG IL17A	T cell
CD4{+}PTPRC{+}PTPRC{-}CD44{+}CCR7{+}SELL{+}CD28{+}IL2{+}IFNG{-}TNF{-} TCM cells	CD4 PTPRC PTPRC CD44 CCR7 SELL CD28 IL2 IFNG TNF	T cell
CD4{+}PTPRC{+}SELL{+} T cells	CD4 PTPRC SELL	T cell
CD4{+}SELL{+}PTPRC{-} naive T cells	CD4 SELL PTPRC	T cell
CD4{+}SELL{hi} T cells	CD4 SELL	T cell
CD4{+}SELPLG{+} T cells	CD4 SELPLG	T cell
CD4{+}SELPLG{+}PTPRC{+} T cells	CD4 SELPLG PTPRC	T cell
CD4{+}SLAMF7{+} T cells	CD4 SLAMF7	T cell
CD4{+}SLC2A1{+} T cells	CD4 SLC2A1	T cell
CD4{+}SPI1{+}IL9{+} T cells	CD4 SPI1 IL9	T cell
CD4{+}TBX21{+} T cells	CD4 TBX21	T cell
CD4{+}TNFRSF14{+} T cells	CD4 TNFRSF14	T cell
CD4{+}TNFSF14{+} T cells	CD4 TNFSF14	T cell
CD40LG{-}CD70{+} T cells	CD40LG CD70	T cell
CD40LG{+} T cells	CD40LG	T cell
CD40LG{+} Tfh cells	CD40LG	T cell
CD40LG{+}CD4{+} T cells	CD40LG CD4	T cell
CD40LG{+}CD69{+}PTPRC{+}CD38{+} T cells	CD40LG CD69 PTPRC CD38	T cell
CD40LG{+}CD8{+} T cells	CD40LG	T cell
CD40LG{+}IFNG{+} Th1 cells	CD40LG IFNG	T cell
CD40LG{+}IL10{+} T cells	CD40LG IL10	T cell
CD40LG{+}IL2{+}CD4{+} T cells	CD40LG IL2 CD4	T cell
CD40LG{+}IL4{+} Th2 cells	CD40LG IL4	T cell
CD44{hi}IZUMO1R{hi}NT5E{hi}CD4{+} T cells	CD44 IZUMO1R NT5E CD4	T cell
CD44{hi}SELL{low}CD8{+} TEM cells	CD44 SELL	T cell
CD44{hi}SELP{low}CD4{+} T cells	CD44 SELP CD4	T cell
CD52{-} T cells	CD52	T cell
CD52{+} T cells	CD52	T cell
CD6{+} T cells	CD6	T cell
CD68{+} T cells	CD68	T cell
CD69{+} MAIT cells	CD69	T cell
CD69{+} T cells	CD69	T cell
CD69{+}CD3{+}CD4{+} T cells	CD69 CD4	T cell
CD69{+}CD3{+}CD8{+} T cells	CD69	T cell
CD69{+}CD8{+} T cells	CD69	T cell
CD69{+}IFNG{+}CD8{+} T cells	CD69 IFNG	T cell
CD69{+}IL2RA{+} T cells	CD69 IL2RA	T cell
CD69{+}ITGA2{+} effector T cells	CD69 ITGA2	T cell
CD69{+}ITGAE{+}CD8{+} Trm cells	CD69 ITGAE	T cell
CD69{+}ITGAE{+}CXCR6{+}CXCR3{+} TRM cells	CD69 ITGAE CXCR6 CXCR3	T cell
CD7{+} T cells	CD7	T cell
CD7{+}CD5{+}CD19{-} T cells	CD7 CD5 CD19	T cell
CD70{+} Tfh cells	CD70	T cell
CD70{+}CD4{+} T cells	CD70 CD4	T cell
CD8{+} MAIT cells		T cell
CD8{+} T cells		T cell
CD8{+} T cells		T cell
CD8{+} T cells		T cell
CD8{+}ABCC1{+} T cells	ABCC1	T cell
CD8{+}BDNF{+} T cells	BDNF	T cell
CD8{+}BTLA{+} T cells	BTLA	T cell
CD8{+}CCR7{-} T cells	CCR7	T cell
CD8{+}CCR7{-} TEM cells	CCR7	T cell
CD8{+}CCR7{+}FOXP3{+} T cells	CCR7 FOXP3	T cell
CD8{+}CCR7{+}IL10{+} Ts cells	CCR7 IL10	T cell
CD8{+}CCR7{+}PTPRC{+} TN cells	CCR7 PTPRC	T cell
CD8{+}CCR7{+}PTPRC{+}IL10{+} Ts cells	CCR7 PTPRC IL10	T cell
CD8{+}CD28{-} T cells	CD28	T cell
CD8{+}CD28{-}CD27{-} T cells	CD28 CD27	T cell
CD8{+}CD28{-}FOXP3{+} T cells	CD28 FOXP3	T cell
CD8{+}CD28{-}ITGAM{+} T cells	CD28 ITGAM	T cell
CD8{+}CD28{-}NCAM1{+} T cells	CD28 NCAM1	T cell
CD8{+}CD28{+}TNFRSF8{+} T cells	CD28 TNFRSF8	T cell
CD8{+}CD69{+}ITGAE{+}ITGA1{+} T cells	CD69 ITGAE ITGA1	T cell
CD8{+}CRTAM{+} T cells	CRTAM	T cell
CD8{+}CTLA4{+} T cells	CTLA4	T cell
CD8{+}CXCR1{+} T cells	CXCR1	T cell
CD8{+}CXCR2{+} T cells	CXCR2	T cell
CD8{+}CXCR3{+} T cells	CXCR3	T cell
CD8{+}CXCR3{+}CCR6{-} T cells	CXCR3 CCR6	T cell
CD8{+}CXCR3{+}CCR6{+} T cells	CXCR3 CCR6	T cell
CD8{+}DPP4{+}CD69{+} T cells	DPP4 CD69	T cell
CD8{+}FAS{+} T cells	FAS	T cell
CD8{+}FASLG{+} T cells	FASLG	T cell
CD8{+}GZMB{+} T cells	GZMB	T cell
CD8{+}HAVCR2{+} T cells	HAVCR2	T cell
CD8{+}ICAM1{+} T cells	ICAM1	T cell
CD8{+}ICOS{+} T cells	ICOS	T cell
CD8{+}IFNG{+} T cells	IFNG	T cell
CD8{+}IFNG{+} Tc1 cells	IFNG	T cell
CD8{+}IL10{+} T cells	IL10	T cell
CD8{+}IL10{+}FOXP3{+} T cells	IL10 FOXP3	T cell
CD8{+}IL10{+}PTPRC{-}CCR7{+} T cells	IL10 PTPRC CCR7	T cell
CD8{+}IL13{+} T cells	IL13	T cell
CD8{+}IL17A{+} T cells	IL17A	T cell
CD8{+}IL17A{+} Tc17 cells	IL17A	T cell
CD8{+}IL2{+} T cells	IL2	T cell
CD8{+}IL2RA{+} memory T cells	IL2RA	T cell
CD8{+}IL2RA{+} T cells	IL2RA	T cell
CD8{+}IL2RA{+}CD28{-} T cells	IL2RA CD28	T cell
CD8{+}IL2RA{+}CTLA4{+}FOXP3{+} Ts cells	IL2RA CTLA4 FOXP3	T cell
CD8{+}IL2RA{+}FOXP3{+}CTLA4{+} T cells	IL2RA FOXP3 CTLA4	T cell
CD8{+}IL2RA{+}FOXP3{+}LAG3{+}CCL4{+} T cells	IL2RA FOXP3 LAG3 CCL4	T cell
CD8{+}IL2RA{+}TNFRSF4{+} T cells	IL2RA TNFRSF4	T cell
CD8{+}IL2RB{-} T cells	IL2RB	T cell
CD8{+}IL2RB{+} T cells	IL2RB	T cell
CD8{+}IL2RB{+}CXCR3{+} T cells	IL2RB CXCR3	T cell
CD8{+}IL2RG{-} T cells	IL2RG	T cell
CD8{+}IL2RG{+} T cells	IL2RG	T cell
CD8{+}IL4{+} T cells	IL4	T cell
CD8{+}IL4{+} T cells	IL4	T cell
CD8{+}IL7R{-} T cells	IL7R	T cell
CD8{+}IL7R{+} T cells	IL7R	T cell
CD8{+}ITGAE{+} TRM cells	ITGAE	T cell
CD8{+}ITGAE{+} TRM cells	ITGAE	T cell
CD8{+}ITGAE{+}CCR6{+}IL23R{+} Trm cells	ITGAE CCR6 IL23R	T cell
CD8{+}ITGAE{+}ITGA1{+} Trm cells	ITGAE ITGA1	T cell
CD8{+}LTB4R{+}IL13{+} T cells	LTB4R IL13	T cell
CD8{+}MCAM{+} T cells	MCAM	T cell
CD8{+}MKI67{+} memory T cells	MKI67	T cell
CD8{+}NT5E{-} T cells	NT5E	T cell
CD8{+}PDCD1{+} T cells	PDCD1	T cell
CD8{+}PDCD1{+}HAVCR2{+} T cells	PDCD1 HAVCR2	T cell
CD8{+}PDCD1{+}LAG3{+} T cells	PDCD1 LAG3	T cell
CD8{+}PDCD1{+}TNFRSF9{+} T cells	PDCD1 TNFRSF9	T cell
CD8{+}PTPRC{-}CD27{-} T cells	PTPRC CD27	T cell
CD8{+}PTPRC{-}CD27{-}CD28{-} T cells	PTPRC CD27 CD28	T cell
CD8{+}PTPRC{-}CD27{+} T cells	PTPRC CD27	T cell
CD8{+}PTPRC{-}PTPRC{+}CCR7{-}SELL{-}CD28{-} TEMRA	PTPRC PTPRC CCR7 SELL CD28	T cell
CD8{+}PTPRC{-}PTPRC{+}CCR7{+}SELL{+}CD28{+}CD27{+}FAS{+}IFNG{+}IL2{+} T cells	PTPRC PTPRC CCR7 SELL CD28 CD27 FAS IFNG IL2	T cell
CD8{+}PTPRC{-}PTPRC{+}SELL{+}CCR7{+}FAS{+}IL2RB{+} T cells	PTPRC PTPRC SELL CCR7 FAS IL2RB	T cell
CD8{+}PTPRC{-}SELL{-} T cells	PTPRC SELL	T cell
CD8{+}PTPRC{+} T cells	PTPRC	T cell
CD8{+}PTPRC{+}CCR7{+}FOXP3{+} T cells	PTPRC CCR7 FOXP3	T cell
CD8{+}PTPRC{+}CD27{-}CCR7{-} T cells	PTPRC CD27 CCR7	T cell
CD8{+}PTPRC{+}CD28{-} T cells	PTPRC CD28	T cell
CD8{+}PTPRC{+}CD28{-}CCR7{-} T cells	PTPRC CD28 CCR7	T cell
CD8{+}PTPRC{+}CD28{+} T cells	PTPRC CD28	T cell
CD8{+}PTPRC{+}CXCR3{+} T cells	PTPRC CXCR3	T cell
CD8{+}PTPRC{+}CXCR5{+}IL21{+}IL4{+}IFNG{+} Tfh cells	PTPRC CXCR5 IL21 IL4 IFNG	T cell
CD8{+}PTPRC{+}IFNG{+} T cells	PTPRC IFNG	T cell
CD8{+}PTPRC{+}PTPRC{-}CD44{+}CCR7{-}SELL{-} TEM cells	PTPRC PTPRC CD44 CCR7 SELL	T cell
CD8{+}PTPRC{+}PTPRC{-}CD44{+}CCR7{-}SELL{-}CD27{-}CD28{-}KLRD1{+}PRF1{+}GZMB{+}IFNG{+} TEM3 cells	PTPRC PTPRC CD44 CCR7 SELL CD27 CD28 KLRD1 PRF1 GZMB IFNG	T cell
CD8{+}PTPRC{+}PTPRC{-}CD44{+}CCR7{-}SELL{-}CD27{-}CD28{+}IL7R{+}GZMK{+}GZMB{-}PRF1{+/-}IFNG{+} TEM4 cells	PTPRC PTPRC CD44 CCR7 SELL CD27 CD28 IL7R GZMK GZMB PRF1 IFNG	T cell
CD8{+}PTPRC{+}PTPRC{-}CD44{+}CCR7{-}SELL{-}CD27{+}CD28{-}KLRD1{+}PRF1{+/-}GZMB{+/-}IFNG{+} TEM2 cells	PTPRC PTPRC CD44 CCR7 SELL CD27 CD28 KLRD1 PRF1 GZMB IFNG	T cell
CD8{+}PTPRC{+}PTPRC{-}CD44{+}CCR7{-}SELL{-}CD27{+}CD28{+}IL7R{+}GZMK{+}GZMB{-}PRF1{+/-}IFNG{+}IL4{+}IL5{+} TEM1 cells	PTPRC PTPRC CD44 CCR7 SELL CD27 CD28 IL7R GZMK GZMB PRF1 IFNG IL4 IL5	T cell
CD8{+}PTPRC{+}PTPRC{-}CD44{+}CCR7{+}SELL{+}CD28{+}CD27{+}IL7R{+}PRF1{-}GZMB{-}IFNG{-}IL2{+} TCM cells	PTPRC PTPRC CD44 CCR7 SELL CD28 CD27 IL7R PRF1 GZMB IFNG IL2	T cell
CD8{+}PTPRC{+}PTPRC{-}ITGAE{+/-}CD69{+}CCR7{-}SELL{-}ITGA1{+}GZMB{+}IFNG{+}PRF1{+} TRM cells	PTPRC PTPRC ITGAE CD69 CCR7 SELL ITGA1 GZMB IFNG PRF1	T cell
CD8{+}SELPLG{+} T cells	SELPLG	T cell
CD8{+}SELPLG{+}PTPRC{+} T cells	SELPLG PTPRC	T cell
CD8{+}SLC2A1{+} T cells	SLC2A1	T cell
CD8{+}STAT5{+} T cells		T cell
CD8{+}TBX21{+} T cells	TBX21	T cell
CD8{+}TBX21{+}B3GAT1{-}CD27{+} T cells	TBX21 B3GAT1 CD27	T cell
CD8{+}TBX21{+}B3GAT1{+} T cells	TBX21 B3GAT1	T cell
CD8{+}TBX21{+}CD27{+} T cells	TBX21 CD27	T cell
CD8{+}TIA1{+} T cells	TIA1	T cell
CD8{+}TNFRSF14{+} T cells	TNFRSF14	T cell
CD8{+}TNFRSF4{+} T cells	TNFRSF4	T cell
CD8{+}TNFRSF8{+} T cells	TNFRSF8	T cell
CD8{+}TNFSF14{+} T cells	TNFSF14	T cell
CD8{bright}NCAM1{+} T cells	NCAM1	T cell
CD8{hi}B3GAT1{+} T cells	B3GAT1	T cell
CD83{+} T cells	CD83	T cell
CD84{+}PDCD1{+}BCL6{+} Tfh cells	CD84 PDCD1 BCL6	T cell
CD96{+}PDCD1{+}CD8{+} T cells	CD96 PDCD1	T cell
CEACAM1{+} T cells	CEACAM1	T cell
CEACAM1{+}CD4{+} T cells	CEACAM1 CD4	T cell
CEACAM1{+}CD8{+} T cells	CEACAM1	T cell
CEACAM1{+}HAVCR2{+} T cells	CEACAM1 HAVCR2	T cell
CRLF2{+} T cells	CRLF2	T cell
CSF1R{+} T cells	CSF1R	T cell
CSF3R{+} T cells	CSF3R	T cell
CX3CR1{-}CD8{+} T cells	CX3CR1	T cell
CX3CR1{+} T cells	CX3CR1	T cell
CX3CR1{+}CD28{-}CD4{+} T cells	CX3CR1 CD28 CD4	T cell
CX3CR1{+}CD4{+} T cells	CX3CR1 CD4	T cell
CX3CR1{+}CD8{+} T cells	CX3CR1	T cell
CX3CR1{+}ICAM1{+}CD4{+} T cells	CX3CR1 ICAM1 CD4	T cell
CX3CR1{+}ICAM1{+}CD8{+} T cells	CX3CR1 ICAM1	T cell
CX3CR1{int}CD8{+} T cells	CX3CR1	T cell
CXCL10{+} T cells	CXCL10	T cell
CXCL10{+}CD3{+} T cells	CXCL10	T cell
CXCL13{+} Tfh cells	CXCL13	T cell
CXCL13{+}CD4{+} Tfh cells	CXCL13 CD4	T cell
CXCL13{+}CXCR5{-}PDCD1{+}IL21{+}CD4{+} T cells	CXCL13 CXCR5 PDCD1 IL21 CD4	T cell
CXCL13{+}CXCR5{+}PDCD1{+} Tfh cells	CXCL13 CXCR5 PDCD1	T cell
CXCL13{+}IL21{+} Tfh cells	CXCL13 IL21	T cell
CXCL13{hi}CD4{+} T cells	CXCL13 CD4	T cell
CXCL8{+} γδT17 cells	CXCL8	T cell
CXCR1{+} T cells	CXCR1	T cell
CXCR3{-}CCR4{+}GATA3{+} Th2 cells	CXCR3 CCR4 GATA3	T cell
CXCR3{-}CCR6{+} MAIT cells	CXCR3 CCR6	T cell
CXCR3{-}PDCD1{+} cTfh cells	CXCR3 PDCD1	T cell
CXCR3{+} cTfh cells	CXCR3	T cell
CXCR3{+} cytotoxic T cells	CXCR3	T cell
CXCR3{+} T cells	CXCR3	T cell
CXCR3{+} TEM cells	CXCR3	T cell
CXCR3{+} Tfh	CXCR3	T cell
CXCR3{+} Tfh cells	CXCR3	T cell
CXCR3{+} Th1 cells	CXCR3	T cell
CXCR3{+}CCR4{-} Th1 cells	CXCR3 CCR4	T cell
CXCR3{+}CCR4{-}PTPRC{+} Th1 cells	CXCR3 CCR4 PTPRC	T cell
CXCR3{+}CCR4{-}TBX21{+} Th1 cells	CXCR3 CCR4 TBX21	T cell
CXCR3{+}CCR4{-}TBX21{+}PDCD1{+}CD226{+} Th1 cells	CXCR3 CCR4 TBX21 PDCD1 CD226	T cell
CXCR3{+}CCR6{-} MAIT cells	CXCR3 CCR6	T cell
CXCR3{+}CCR6{-} Tfh cells	CXCR3 CCR6	T cell
CXCR3{+}CCR6{+} MAIT cells	CXCR3 CCR6	T cell
CXCR3{+}CCR6{+}CCR4{-} Th1 cells	CXCR3 CCR6 CCR4	T cell
CXCR3{+}CCR6{+}CCR4{-} Th17 cells	CXCR3 CCR6 CCR4	T cell
CXCR3{+}CXCR5{+}CD4{+} T cells	CXCR3 CXCR5 CD4	T cell
CXCR3{+}ICOS{+} T cells	CXCR3 ICOS	T cell
CXCR3{+}ITGA1{+}CD4{+} T cells	CXCR3 ITGA1 CD4	T cell
CXCR3{+}PDCD1{low}CD8{+} T cells	CXCR3 PDCD1	T cell
CXCR4{+}CD8{+} T cells	CXCR4	T cell
CXCR4{+}SELPLG{low}CD4{+} T cells	CXCR4 SELPLG CD4	T cell
CXCR5{-}CD4{+} T cells	CXCR5 CD4	T cell
CXCR5{-}CD8{+} T cells	CXCR5	T cell
CXCR5{-}CXCL13{+}CD4{+} T cells	CXCR5 CXCL13 CD4	T cell
CXCR5{-}HAVCR2{-}CD8{+} T cells	CXCR5 HAVCR2	T cell
CXCR5{-}HAVCR2{+}CD8{+} T cells	CXCR5 HAVCR2	T cell
CXCR5{+} T cells	CXCR5	T cell
CXCR5{+} Tfh cells	CXCR5	T cell
CXCR5{+} Th17 cells	CXCR5	T cell
CXCR5{+}B3GAT1{+} T cells	CXCR5 B3GAT1	T cell
CXCR5{+}CCR6{+} T cells	CXCR5 CCR6	T cell
CXCR5{+}CCR7{-}CD8{+} T cells	CXCR5 CCR7	T cell
CXCR5{+}CCR7{lo}PDCD1{+} Tfh cells	CXCR5 CCR7 PDCD1	T cell
CXCR5{+}CD4{+} B helper T cells	CXCR5 CD4	T cell
CXCR5{+}CD4{+} memory T cells	CXCR5 CD4	T cell
CXCR5{+}CD4{+} T cells	CXCR5 CD4	T cell
CXCR5{+}CD8{+} T cells	CXCR5	T cell
CXCR5{+}CXCR3{+}ICOS{+}CD4{+} T cells	CXCR5 CXCR3 ICOS CD4	T cell
CXCR5{+}HAVCR2{-}CD8{+} T cells	CXCR5 HAVCR2	T cell
CXCR5{+}ICOS{+}BCL6{+}IL21{+} T cells	CXCR5 ICOS BCL6 IL21	T cell
CXCR5{+}ICOS{+}CD4{+} Tfh cells	CXCR5 ICOS CD4	T cell
CXCR5{+}ICOS{+}PDCD1{+} Tfh cells	CXCR5 ICOS PDCD1	T cell
CXCR5{+}IL7R{lo}FOXP3{+}CD4{+} Tfr cells	CXCR5 IL7R FOXP3 CD4	T cell
CXCR5{+}PDCD1{+} Tfh cells	CXCR5 PDCD1	T cell
CXCR5{+}PDCD1{+}ICOS{+} cTfh cells	CXCR5 PDCD1 ICOS	T cell
CXCR5{+}PDCD1{+}IL21{+}CD4{+} T cells	CXCR5 PDCD1 IL21 CD4	T cell
CXCR5{+}PDCD1{+}IL2RA{+}IL7R{+} T cells	CXCR5 PDCD1 IL2RA IL7R	T cell
CXCR5{+}PDCD1{+++}BCL6{+} Tfh cells	CXCR5 PDCD1 BCL6	T cell
CXCR5{+}PDCD1{hi}ICOS{+}CD4{+} T cells	CXCR5 PDCD1 ICOS CD4	T cell
CXCR5{+}PDCD1{hi}IL7R{-}IL2RA{+} Tfr cells	CXCR5 PDCD1 IL7R IL2RA	T cell
CXCR5{+}PDCD1{int}CD8{+} T cells	CXCR5 PDCD1	T cell
CXCR5{+}PDCD1{low} T cells	CXCR5 PDCD1	T cell
CXCR5{+}PTPRC{+} Tfh cells	CXCR5 PTPRC	T cell
CXCR5{+}RORC{+/low}PTPRC{-/low} Tfh cells	CXCR5 RORC PTPRC	T cell
CXCR5{+}RORC{+/low}PTPRC{-/low}CXCR3{+}CCR4{+}CCR6{+}KLRB1{+}IL7R{+}ICOS{+}LAG3{+}SELL{+} Tfh cells	CXCR5 RORC PTPRC CXCR3 CCR4 CCR6 KLRB1 IL7R ICOS LAG3 SELL	T cell
CXCR5{+}RORC{+/low}PTPRC{-/low}CXCR3{+}TBX21{+}PDCD1{+}TIGIT{+}ICOS{+}CD226{+} Tfh cells	CXCR5 RORC PTPRC CXCR3 TBX21 PDCD1 TIGIT ICOS CD226	T cell
CXCR5{+}RORC{+/low}PTPRC{-/low}KLRB1{+}PDCD1{+} Tfh cells	CXCR5 RORC PTPRC KLRB1 PDCD1	T cell
CXCR5{++}BCL6{+} T cells	CXCR5 BCL6	T cell
CXCR5{hi}BCL6{hi} Tfh cells	CXCR5 BCL6	T cell
CXCR5{lo}ICOS{lo}BCL6{+}CD4{+} T cells	CXCR5 ICOS BCL6 CD4	T cell
CXCR5{low}ICOS{low}CD4{+} T cells	CXCR5 ICOS CD4	T cell
CXCR6{+} MAIT cells	CXCR6	T cell
CXCR6{+} T cells	CXCR6	T cell
CXCR6{+}IL1RL1{+} T helper cells	CXCR6 IL1RL1	T cell
DOCK8{+} T cells	DOCK8	T cell
DPP4{-}ITGA4{-} T cells	DPP4 ITGA4	T cell
DPP4{+} T cells	DPP4	T cell
DPP4{+}CD4{+} T cells	DPP4 CD4	T cell
DPP4{+}CD8{+} T cells	DPP4	T cell
DPP4{++}KLRB1{++} MAIT cells	DPP4 KLRB1	T cell
DPP4{hi} T cells	DPP4	T cell
DPP4{hi}CD8{+} T cells	DPP4	T cell
DPP4{high} T cells	DPP4	T cell
ENTPD1{+} T cells	ENTPD1	T cell
ENTPD1{+} Th17 cells	ENTPD1	T cell
ENTPD1{+}CCL4{+}IL2RA{hi} T cells	ENTPD1 CCL4 IL2RA	T cell
ENTPD1{+}CD8{+} T cells	ENTPD1	T cell
ENTPD1{+}FOXP3{+} T cells	ENTPD1 FOXP3	T cell
ENTPD1{+}NT5E{+} Th17 cells	ENTPD1 NT5E	T cell
EOMES{+}CD4{+} T cells	EOMES CD4	T cell
ERG{+}CD8{+} T cells	ERG	T cell
EZH2{+} T cells	EZH2	T cell
EZH2{+}CD8{+} T cells	EZH2	T cell
FAS{+} T cells	FAS	T cell
FAS{+}CD3{+} MAIT cells	FAS	T cell
FAS{+}CD4{+} T cells	FAS CD4	T cell
FAS{+}PTPRC{+}CD28{+} T cells	FAS PTPRC CD28	T cell
FCGR1A{+}LILRA2{+}FCGR2A{+}CD4{+} T cells	FCGR1A LILRA2 FCGR2A CD4	T cell
FCGR2A{+}CD4{+} T cells	FCGR2A CD4	T cell
FCGR3A{+}CD4{+} T cells	FCGR3A CD4	T cell
FCGR3A{+}CD8{+} T cells	FCGR3A	T cell
FCRL6{+}CD4{+} T cells	FCRL6 CD4	T cell
FCRL6{+}CD8{+} T cells	FCRL6	T cell
FOXP3{+}CD4{+}IL2RA{+}CCR4{+} T cells	FOXP3 CD4 IL2RA CCR4	T cell
FOXP3{+}CD8{+} T cells	FOXP3	T cell
FOXP3{+}CTLA4{+}CD4{+} T cells	FOXP3 CTLA4 CD4	T cell
FOXP3{+}IL10{+}TGFB1{+} Tr cells	FOXP3 IL10 TGFB1	T cell
FOXP3{+}KLRB1{+} Th cells	FOXP3 KLRB1	T cell
FOXP3{+}PDCD1{+} T cells	FOXP3 PDCD1	T cell
FOXP3{+}RORC{+} T cells	FOXP3 RORC	T cell
FOXP3{+}RORC{+}IL17A{+} T cells	FOXP3 RORC IL17A	T cell
GATA3{+} Th1 cells	GATA3	T cell
GATA3{+}RORC{+} T cells	GATA3 RORC	T cell
GZMA{+}CD27{+} T cells	GZMA CD27	T cell
GZMA{+}CD4{+} T cells	GZMA CD4	T cell
GZMA{+}CD8{+} T cells	GZMA	T cell
GZMB{+}CD4{+} T cells	GZMB CD4	T cell
GZMB{+}EOMES{+}CD8{+} T cells	GZMB EOMES	T cell
GZMB{+}IL10{+} T cells	GZMB IL10	T cell
HAVCR2{-}PDCD1{-}CTLA4{-}IL7R{high}CD8{+} un-exhausted T cells	HAVCR2 PDCD1 CTLA4 IL7R	T cell
HAVCR2{+} TRM cells	HAVCR2	T cell
HAVCR2{+}PDCD1{-}CD8{+} T cells	HAVCR2 PDCD1	T cell
HAVCR2{+}PDCD1{+} T cells	HAVCR2 PDCD1	T cell
HAVCR2{+}PDCD1{+} TRM cells	HAVCR2 PDCD1	T cell
HAVCR2{high}PDCD1{high}CTLA4{high}IL7R{-}CD8{+} fully exhausted T cells	HAVCR2 PDCD1 CTLA4 IL7R	T cell
HAVCR2{low}PDCD1{high}CTLA4{dim}IL7R{dim}CD8{+} partially exhausted T cells	HAVCR2 PDCD1 CTLA4 IL7R	T cell
HLA-DR{+} T cells		T cell
HLA-DR{+}CD38{+} T cells	CD38	T cell
HLA-DR{+}CD38{+}CD4{+} T cells	CD38 CD4	T cell
HLA-DR{+}CD38{+}MKI67{+}PDCD1{+}CD8{+} T cells	CD38 MKI67 PDCD1	T cell
HNF1A{+} exhausted T cells	HNF1A	T cell
HNF1A{+}PDCD1{+}CD8{+} T cells	HNF1A PDCD1	T cell
ICOS{-}PDCD1{+} cTfh2 cells	ICOS PDCD1	T cell
ICOS{-}PDCD1{+}CCR7{int} blood memory Tfh cells	ICOS PDCD1 CCR7	T cell
ICOS{+} cTfh cells	ICOS	T cell
ICOS{+} Tfh cells	ICOS	T cell
ICOS{+}CXCR3{+}CXCR5{+} Tfh cells	ICOS CXCR3 CXCR5	T cell
ICOS{+}CXCR3{+}CXCR5{+} Th cells	ICOS CXCR3 CXCR5	T cell
ICOS{+}CXCR3{+}CXCR5{+}CD4{+} memory Tfh cells	ICOS CXCR3 CXCR5 CD4	T cell
ICOS{+}IL17A{+}IL21{+} TFH cells	ICOS IL17A IL21	T cell
ICOS{+}IL21{+}IL4{+} Tfh cells	ICOS IL21 IL4	T cell
ICOS{+}PDCD1{+} cTfh cells	ICOS PDCD1	T cell
ICOS{+}PDCD1{+} Tfh cells	ICOS PDCD1	T cell
ICOS{+}PDCD1{++} activated cTfh1 cells	ICOS PDCD1	T cell
ICOS{+}PDCD1{++}CCR7{lo} blood memory Tfh cells	ICOS PDCD1 CCR7	T cell
ICOS{+}PDCD1{high}BCL6{+} T cells	ICOS PDCD1 BCL6	T cell
ICOS{hi}FOXP3{-}CD4{+} T cells	ICOS FOXP3 CD4	T cell
IFITM3{+}CD8{+} T cells	IFITM3	T cell
IFNG{-}IL17A{+}CSF2{+} MAIT cells	IFNG IL17A CSF2	T cell
IFNG{+} T cells	IFNG	T cell
IFNG{+} Th1 cells	IFNG	T cell
IFNG{+}CSF2{+} T cells	IFNG CSF2	T cell
IFNG{+}IL2{-}CD4{+} T cells	IFNG IL2 CD4	T cell
IFNG{+}IL2{+}CD4{+} T cells	IFNG IL2 CD4	T cell
IFNG{+}IL2{+}TNF{+}CD4{+} T cells	IFNG IL2 TNF CD4	T cell
IFNG{+}IL21{+} Th1 cells	IFNG IL21	T cell
IFNG{+}IL3RA{-}CD4{+} T cells	IFNG IL3RA CD4	T cell
IFNG{+}IL3RA{+}CD4{+} T cells	IFNG IL3RA CD4	T cell
IFNG{+}TNF{+}CD8{+} T cells	IFNG TNF	T cell
IFNGR1{+}CD4{+} T cells	IFNGR1 CD4	T cell
IKZF2{+} T cells	IKZF2	T cell
IL10{-}IFNG{-}CD4{+} T cells	IL10 IFNG CD4	T cell
IL10{-}IFNG{+}CD4{+} T cells	IL10 IFNG CD4	T cell
IL10{+} MAIT cells	IL10	T cell
IL10{+} TFH cells	IL10	T cell
IL10{+} Th1 cells	IL10	T cell
IL10{+} Th17 cells	IL10	T cell
IL10{+}CD4{+}IL2RA{+} T cells	IL10 CD4 IL2RA	T cell
IL10{+}CXCR3{+} Tfh cells	IL10 CXCR3	T cell
IL10{+}IFNG{-}CD4{+} T cells	IL10 IFNG CD4	T cell
IL10{+}IFNG{+}CD4{+} T cells	IL10 IFNG CD4	T cell
IL10{+}LAG3{+}CD49{+} Tr1 cells	IL10 LAG3	T cell
IL13{+}IL3RA{-}CD4{+} T cells	IL13 IL3RA CD4	T cell
IL13{+}IL3RA{+}CD4{+} T cells	IL13 IL3RA CD4	T cell
IL13{+}IL3RA{+}CD4{+} T cells	IL13 IL3RA CD4	T cell
IL15{+}IL21{+} T cells	IL15 IL21	T cell
IL15RA{+} T cells	IL15RA	T cell
IL17A/F{+}IL23A{+}KLRB1{+}CD4{+} T cells	IL23A KLRB1 CD4	T cell
IL17A{-}IFNG{+}CD4{+} T cells	IL17A IFNG CD4	T cell
IL17A{+} MAIT cells	IL17A	T cell
IL17A{+} T cells	IL17A	T cell
IL17A{+}CD44{+}CD4{+} T cells	IL17A CD44 CD4	T cell
IL17A{+}CXCL8{+} γδT cells	IL17A CXCL8	T cell
IL17A{+}FOXP3{+} T cells	IL17A FOXP3	T cell
IL17A{+}IFNG{-}CD4{+} T cells	IL17A IFNG CD4	T cell
IL17A{+}IFNG{+}CCR6{+} Th cells	IL17A IFNG CCR6	T cell
IL17A{+}IFNG{+}CD4{+} T cells	IL17A IFNG CD4	T cell
IL17A{+}IL21{+} Th17 cells	IL17A IL21	T cell
IL17A{+}IL22{+} γδ T cells	IL17A IL22	T cell
IL17A{+}KLRB1{+}CCR6{+} T cells	IL17A KLRB1 CCR6	T cell
IL17RE{+}CD4{+} Th2 cells	IL17RE CD4	T cell
IL1R1{+} T cells	IL1R1	T cell
IL1R2{+} T cells	IL1R2	T cell
IL1RL1{+}CD8{low} T cells	IL1RL1	T cell
IL21{+} cTfh cells	IL21	T cell
IL21{+} T cells	IL21	T cell
IL21{+} Tfh cells	IL21	T cell
IL21{+}BCL6{+} Tfh cells	IL21 BCL6	T cell
IL21{+}CD4{+} T cells	IL21 CD4	T cell
IL21{+}CXCR5{+}CD4{+} T cells	IL21 CXCR5 CD4	T cell
IL21{+}IFNG{-} Tfh cells	IL21 IFNG	T cell
IL21{+}IFNG{+} Tfh cells	IL21 IFNG	T cell
IL21{+}IFNG{+}CD4{+} T cells	IL21 IFNG CD4	T cell
IL21{+}IFNG{+}TBX21{+} Th1 cells	IL21 IFNG TBX21	T cell
IL21{+}PDCD1{+} cTfh cells	IL21 PDCD1	T cell
IL22{+} T cells	IL22	T cell
IL22{+}CD4{+} T cells	IL22 CD4	T cell
IL22{+}CD8{+} T cells	IL22	T cell
IL22{+}IL17A{-}IFNG{+} T cells	IL22 IL17A IFNG	T cell
IL22{+}IL17A{-}IL13{+} T cells	IL22 IL17A IL13	T cell
IL22{+}IL17A{-}IL13{+} Th22 cells	IL22 IL17A IL13	T cell
IL22{+}IL17A{+} T cells	IL22 IL17A	T cell
IL22{+}SELPLG{+} Th cells	IL22 SELPLG	T cell
IL22{+}TNF{+} Th22 cells	IL22 TNF	T cell
IL23R{+}CSF2{+}IFNG{+} Th17 cells	IL23R CSF2 IFNG	T cell
IL23R{+}RORC{+} Th17 cells	IL23R RORC	T cell
IL25{+} Th2 cells	IL25	T cell
IL26{+} T cells	IL26	T cell
IL26{+} Th17 cells	IL26	T cell
IL26{+}DPP4{+}CD4{+} T cells	IL26 DPP4 CD4	T cell
IL2RA{-}BCL6{hi}CXCR5{+}PDCD1{+}CD4{+} Tfh cells	IL2RA BCL6 CXCR5 PDCD1 CD4	T cell
IL2RA{-}IL7R{hi} effector T cells	IL2RA IL7R	T cell
IL2RA{+}BCL6{low}CXCR5{+}PDCD1{+}CD4{+}FOXP3{-} Tfh cells	IL2RA BCL6 CXCR5 PDCD1 CD4 FOXP3	T cell
IL2RA{+}CD6{lo/-} T cells	IL2RA CD6	T cell
IL2RA{+}CXCR5{+}PDCD1{+}BCL6{low}CD4{+} T cells	IL2RA CXCR5 PDCD1 BCL6 CD4	T cell
IL2RA{+}CXCR5{+}PDCD1{+}CD4{+} T cells	IL2RA CXCR5 PDCD1 CD4	T cell
IL2RA{+}FOXP3{+} T cells	IL2RA FOXP3	T cell
IL2RA{+}FOXP3{+}ENTPD1{+}CD8{+} Treg cells	IL2RA FOXP3 ENTPD1	T cell
IL2RA{+}FOXP3{+}ENTPD1{+}LAG3{+}CCL4{+}CD8{+} Treg cells	IL2RA FOXP3 ENTPD1 LAG3 CCL4	T cell
IL2RA{+}ICOS{+} T cells	IL2RA ICOS	T cell
IL2RA{+}IL7R{+} T cells	IL2RA IL7R	T cell
IL2RA{+}IL7R{low}FOXP3{+} T cells	IL2RA IL7R FOXP3	T cell
IL2RA{+}PDCD1{+} Tfh cells	IL2RA PDCD1	T cell
IL2RA{+}TNFRSF4{+} T cells	IL2RA TNFRSF4	T cell
IL2RA{hi}TNFRSF1B{+}FOXP3{+} T cells	IL2RA TNFRSF1B FOXP3	T cell
IL31{+} T cells	IL31	T cell
IL35{+} T cells		T cell
IL4{+}CD4{+}CD8{+} T cells	IL4 CD4	T cell
IL4{+}CXCR5{+}CD4{+} T cells	IL4 CXCR5 CD4	T cell
IL4{+}IL13{+}CXCR5{+} Tfh2 cells	IL4 IL13 CXCR5	T cell
IL4{+}IL3RA{-}CD4{+} T cells	IL4 IL3RA CD4	T cell
IL4{+}IL3RA{+}CD4{+} T cells	IL4 IL3RA CD4	T cell
IL4{+}IL5{-} Th2 cells	IL4 IL5	T cell
IL4{+}IL5{+} Th2 cells	IL4 IL5	T cell
IL4R{+} T cells	IL4R	T cell
IL5{+} T cells	IL5	T cell
IL5{+}CD8{+} T cells	IL5	T cell
IL6{+} TFH cells	IL6	T cell
IL6{+}IL3RA{-}CD4{+} T cells	IL6 IL3RA CD4	T cell
IL6{+}IL3RA{+}CD4{+} T cells	IL6 IL3RA CD4	T cell
IL6ST{+} T cells	IL6ST	T cell
IL7R{-}PDCD1{hi}CD8{+} T cells	IL7R PDCD1	T cell
IL7R{+} T cells	IL7R	T cell
IL7R{+}CCR5{+}CD38{+++}CD4{+} Th1 cells	IL7R CCR5 CD38 CD4	T cell
IL7R{+}CCR5{+}CD38{+++}CD4{+} Th1 effector cells	IL7R CCR5 CD38 CD4	T cell
IL7R{+}CCR5{+}CD38{+++}CD4{+} Th1 effector cells	IL7R CCR5 CD38 CD4	T cell
IL7R{+}CD4{+} T cells	IL7R CD4	T cell
IL7R{+}FOXP3{+}CD4{+} T cells	IL7R FOXP3 CD4	T cell
IL7R{+}IL2RA{high} T cells	IL7R IL2RA	T cell
IL7R{high}KLRB1{-}CD4{+} T cells	IL7R KLRB1 CD4	T cell
IL7R{high}KLRB1{high}CCR6{hi}DPP4{hi}CD4{+} T cells	IL7R KLRB1 CCR6 DPP4 CD4	T cell
IL9{+} T cells	IL9	T cell
IL9{+} Tfh cells	IL9	T cell
IL9{+}IL10{+} T cells	IL9 IL10	T cell
IL9{+}IL10{+}FOXP3{-} effector T cells	IL9 IL10 FOXP3	T cell
IL9{+}IL13{+} Th9 cells	IL9 IL13	T cell
ITGA1{+}CD4{+} T cells	ITGA1 CD4	T cell
ITGA1{+}CD8{+} T cells	ITGA1	T cell
ITGA1{+}ITGA2{+}ITGAE{+}CD8{+} T cells	ITGA1 ITGA2 ITGAE	T cell
ITGA2{+}LAG3{+} T cells	ITGA2 LAG3	T cell
ITGA2{+}LAG3{+} Tr1 cells	ITGA2 LAG3	T cell
ITGA2B{+} Th cells	ITGA2B	T cell
ITGA4/ITGB7{+} mucosal γδ T cells		T cell
ITGA4/ITGB7{+} T cells		T cell
ITGA4{+}CD8{+} T cells	ITGA4	T cell
ITGAE{+} T cells	ITGAE	T cell
ITGAE{+}CD8{+} T cells	ITGAE	T cell
ITGAL{+} T cells	ITGAL	T cell
ITGAL{+}CD4{+} T cells	ITGAL CD4	T cell
ITGAL{+}CD8{+} T cells	ITGAL	T cell
ITGAL{hi}CD8{+} T cells	ITGAL	T cell
ITGB1{+}PTPRC{+}CD4{+} T cells	ITGB1 PTPRC CD4	T cell
ITGB2{+}CD8{+} T cells	ITGB2	T cell
ITGB2{+}ITGA2{+} T cells	ITGB2 ITGA2	T cell
ITGB2{hi}ITGA2{+} T cells	ITGB2 ITGA2	T cell
ITGB7{+}CD4{+} T cells	ITGB7 CD4	T cell
ITGB7{+}CD8{+} T cells	ITGB7	T cell
KIR2DL4{+} T cells	KIR2DL4	T cell
KIR3DL1{-} T cells	KIR3DL1	T cell
KIR3DL1{+} T cells	KIR3DL1	T cell
KIR3DL1{+}CD8{+} T cells	KIR3DL1	T cell
KIR3DL2{+} Th17 cells	KIR3DL2	T cell
KIT{+} T cells	KIT	T cell
KIT{+} TM cells	KIT	T cell
KIT{+}CD8{+} T cells	KIT	T cell
KLRB1{-} Th17 cells	KLRB1	T cell
KLRB1{-}CD4{+} T cells	KLRB1 CD4	T cell
KLRB1{-}NCAM1{+} T cells	KLRB1 NCAM1	T cell
KLRB1{+} MAIT cells	KLRB1	T cell
KLRB1{+} T cells	KLRB1	T cell
KLRB1{+} T cells	KLRB1	T cell
KLRB1{+} Tc17 cells	KLRB1	T cell
KLRB1{+} Th17 cells	KLRB1	T cell
KLRB1{+}CCR6{-}KIT{-} memory T cells	KLRB1 CCR6 KIT	T cell
KLRB1{+}CCR6{-}SELL{-} memory T cells	KLRB1 CCR6 SELL	T cell
KLRB1{+}CCR6{+} γδT17 cells	KLRB1 CCR6	T cell
KLRB1{+}CCR6{+}KIT{+} memory T cells	KLRB1 CCR6 KIT	T cell
KLRB1{+}CCR6{+}PTPRC{+} memory T cells	KLRB1 CCR6 PTPRC	T cell
KLRB1{+}CCR6{+}SELL{-} memory T cells	KLRB1 CCR6 SELL	T cell
KLRB1{+}CD4{+} T cells	KLRB1 CD4	T cell
KLRB1{+}CD8{+} MAIT cells	KLRB1	T cell
KLRB1{+}CD8{+} T cells	KLRB1	T cell
KLRB1{+}KIT{+} TM cells	KLRB1 KIT	T cell
KLRB1{+}PTPRC{+} T cells	KLRB1 PTPRC	T cell
KLRB1{++} MAIT cells	KLRB1	T cell
KLRB1{++}CD8{+} T cells	KLRB1	T cell
KLRB1{++}DPP4{++} T cells	KLRB1 DPP4	T cell
KLRB1{++}IL18R1{+}CD8{+} T cells	KLRB1 IL18R1	T cell
KLRB1{hi} T cells	KLRB1	T cell
KLRB1{hi}CCR6{+} γδ T cells	KLRB1 CCR6	T cell
KLRB1{hi}CCR6{+}DPP4{+}CD4{+} T cells	KLRB1 CCR6 DPP4 CD4	T cell
KLRB1{hi}CD8{+} T cells	KLRB1	T cell
KLRB1{hi}IL17A{+} T cells	KLRB1 IL17A	T cell
KLRB1{high}CCR6{+}CD8{+} T cells	KLRB1 CCR6	T cell
KLRB1{int}CD4{+} T cells	KLRB1 CD4	T cell
KLRB1{lo/-}SELL{-} memory T cells	KLRB1 SELL	T cell
KLRC1{+} MAIT cells	KLRC1	T cell
KLRC1{+}CD8{+} T cells	KLRC1	T cell
KLRD1{-}KLRC1{+} T cells	KLRD1 KLRC1	T cell
KLRD1{-}KLRC2{+}CD4{+} T cells	KLRD1 KLRC2 CD4	T cell
KLRD1{+} T cells	KLRD1	T cell
KLRG1{+}CCR7{-}CD8{+} T cells	KLRG1 CCR7	T cell
KLRG1{+}CD8{+} T cells	KLRG1	T cell
KLRK1{+} MAIT cells	KLRK1	T cell
KLRK1{+}CD3{+}CD8{+} T cells	KLRK1	T cell
KLRK1{+}CD4{+} T cells	KLRK1 CD4	T cell
LAG3{+} T cells	LAG3	T cell
LAG3{+}ITGA2{+}IL10{+} Tr1 cells	LAG3 ITGA2 IL10	T cell
LAG3{+}PDCD1{+} T cells	LAG3 PDCD1	T cell
LAMP1{+} T cells	LAMP1	T cell
LAMP1{+}CD4{+} T cells	LAMP1 CD4	T cell
LAMP1{+}CD8{+} T cells	LAMP1	T cell
LAMP1{+}IFNG{+}CD8{+} T cells	LAMP1 IFNG	T cell
LAMP1{+}NCAM1{+} T cells	LAMP1 NCAM1	T cell
LEPR{+} T cells	LEPR	T cell
LFA1{hi}CXCR6{+}CD69{+}CXCR3{+}CD8{+} T cells	CXCR6 CD69 CXCR3	T cell
LILRA2{+}FCGR2A{+}CD4{+} T cells	LILRA2 FCGR2A CD4	T cell
LILRB1{+}CD8{+} T cells	LILRB1	T cell
LILRB1{+}NCAM1{-} T cells	LILRB1 NCAM1	T cell
LILRB1{+}NCAM1{+} T cells	LILRB1 NCAM1	T cell
MAP4K3{+} T cells	MAP4K3	T cell
MCAM{-} T cells	MCAM	T cell
MCAM{+} T cells	MCAM	T cell
MCAM{+} Tc17 cells	MCAM	T cell
MCAM{+} Th17 cells	MCAM	T cell
MKI67{-}BCL2{low}CD8{+} T cells	MKI67 BCL2	T cell
MKI67{+}CD4{+} T cells	MKI67 CD4	T cell
MKI67{+}CD8{+} T cells	MKI67	T cell
MKI67{+}EOMES{+}CD4{+} T cells	MKI67 EOMES CD4	T cell
MKI67{+}EOMES{+}CD8{+} T cells	MKI67 EOMES	T cell
MKI67{+}FOXP3{hi}CD4{+} T cells	MKI67 FOXP3 CD4	T cell
MKI67{+}FOXP3{hi}PTPRC{-}CD4{+} T cells	MKI67 FOXP3 PTPRC CD4	T cell
MS4A1{+} T cells	MS4A1	T cell
MUC1{+}CD8{+} T cells	MUC1	T cell
NCAM1{-}B3GAT1{+} T cells	NCAM1 B3GAT1	T cell
NCAM1{+} γδ T cells	NCAM1	T cell
NCAM1{+}B3GAT1{-} T cells	NCAM1 B3GAT1	T cell
NCAM1{+}CD8{+} T cells	NCAM1	T cell
NCAM1{+}KLRB1{+}CD8{+} T cells	NCAM1 KLRB1	T cell
NCAM1{+}KLRB1{+}CD8A{+}CD8B{+} T cells	NCAM1 KLRB1 CD8A CD8B	T cell
NCR3{+}CD8{+} T cells	NCR3	T cell
NR4A1{+} T cells	NR4A1	T cell
NT5E{-}ENTPD1{+}CD4{+} T cells	NT5E ENTPD1 CD4	T cell
NT5E{+} T cells	NT5E	T cell
NT5E{+} Th17 cells	NT5E	T cell
NT5E{+}CD4{+} T cells	NT5E CD4	T cell
NT5E{+}CD8{+} T cells	NT5E	T cell
NT5E{+}ENTPD1{+}CD4{+} T cells	NT5E ENTPD1 CD4	T cell
NT5E{+}PTPRC{-}CD28{-}CD8{+} T cells	NT5E PTPRC CD28	T cell
NT5E{+}PTPRC{-}CD28{+}CD8{+} T cells	NT5E PTPRC CD28	T cell
NT5E{+}PTPRC{+}CD28{-}CD8{+} T cells	NT5E PTPRC CD28	T cell
NT5E{+}PTPRC{+}CD28{+}CD8{+} T cells	NT5E PTPRC CD28	T cell
OLR1{+} T cells	OLR1	T cell
PDCD1{-}CTLA4{+}CD4{+} T cells	PDCD1 CTLA4 CD4	T cell
PDCD1{-}LAG3{-}CD4{+} T cells	PDCD1 LAG3 CD4	T cell
PDCD1{-}MKI67{+} Th17 cells	PDCD1 MKI67	T cell
PDCD1{+} cTfh cells	PDCD1	T cell
PDCD1{+} MAIT cells	PDCD1	T cell
PDCD1{+} T cells	PDCD1	T cell
PDCD1{+} Tfr cells	PDCD1	T cell
PDCD1{+}BCL6{+} Tfh cells	PDCD1 BCL6	T cell
PDCD1{+}CD160{+}CD244{+}CD8{+} T cells	PDCD1 CD160 CD244	T cell
PDCD1{+}CD160{+}CD4{+} T cells	PDCD1 CD160 CD4	T cell
PDCD1{+}CD160{+}CD8{+} T cells	PDCD1 CD160	T cell
PDCD1{+}CD226{-}CD8{+} T cells	PDCD1 CD226	T cell
PDCD1{+}CD226{+}CD8{+} T cells	PDCD1 CD226	T cell
PDCD1{+}CD244{+}CD8{+} T cells	PDCD1 CD244	T cell
PDCD1{+}CD274{int}CD8{+} T cells	PDCD1 CD274	T cell
PDCD1{+}CD4{+} T cells	PDCD1 CD4	T cell
PDCD1{+}CD40LG{+} Tfh cells	PDCD1 CD40LG	T cell
PDCD1{+}CTLA4{+} T cells	PDCD1 CTLA4	T cell
PDCD1{+}CTLA4{+}CD4{+} T cells	PDCD1 CTLA4 CD4	T cell
PDCD1{+}CTLA4{+}TIGIT{+}CD4{+} T cells	PDCD1 CTLA4 TIGIT CD4	T cell
PDCD1{+}CXCR3{-}CXCR5{+} pTFH cells	PDCD1 CXCR3 CXCR5	T cell
PDCD1{+}CXCR3{-}CXCR5{+} Tfh cells	PDCD1 CXCR3 CXCR5	T cell
PDCD1{+}CXCR3{-}CXCR5{+}CD4{+} T cells	PDCD1 CXCR3 CXCR5 CD4	T cell
PDCD1{+}CXCR3{+} Tfh cells	PDCD1 CXCR3	T cell
PDCD1{+}CXCR3{+}CD4{+} T cells	PDCD1 CXCR3 CD4	T cell
PDCD1{+}CXCR3{+}CD8{+} T cells	PDCD1 CXCR3	T cell
PDCD1{+}CXCR5{+}CD8{+} T cells	PDCD1 CXCR5	T cell
PDCD1{+}HAVCR2{-}CD8{+} T cells	PDCD1 HAVCR2	T cell
PDCD1{+}IL21{+} Tfh cells	PDCD1 IL21	T cell
PDCD1{+}IL7R{+}CD8{+} T cells	PDCD1 IL7R	T cell
PDCD1{+}LAG3{+}CD4{+} T cells	PDCD1 LAG3 CD4	T cell
PDCD1{+}MKI67{-} Th17 cells	PDCD1 MKI67	T cell
PDCD1{+}MKI67{+} Th17 cells	PDCD1 MKI67	T cell
PDCD1{+}PRDM1{+}CD4{+} T cells	PDCD1 PRDM1 CD4	T cell
PDCD1{+}PRDM1{+}CD8{+} T cells	PDCD1 PRDM1	T cell
PDCD1{+}TIGIT{+}CD226{+}CD8{+} T cells	PDCD1 TIGIT CD226	T cell
PDCD1{++} Tfh cells	PDCD1	T cell
PDCD1{hi}CXCR5{-}CD4{+} Tfh cells	PDCD1 CXCR5 CD4	T cell
PDCD1{hi}HAVCR2{+}CD8{+} T cells	PDCD1 HAVCR2	T cell
PDCD1{hi}ICOS{+}CXCR5{+}CD4{+} Th cells	PDCD1 ICOS CXCR5 CD4	T cell
PECAM1{-}CD4{+} T cells	PECAM1 CD4	T cell
PECAM1{+} T cells	PECAM1	T cell
PECAM1{+} Th cells	PECAM1	T cell
PECAM1{+}CD4{+} T cells	PECAM1 CD4	T cell
PECAM1{+}CD8{+} T cells	PECAM1	T cell
PECAM1{+}FOXP3{+}CD4{+} T cells	PECAM1 FOXP3 CD4	T cell
PECAM1{+}PTPRC{-}CD8{+} T cells	PECAM1 PTPRC	T cell
PECAM1{+}PTPRC{+}CD4{+} T cells	PECAM1 PTPRC CD4	T cell
PECAM1{+}PTPRC{+}SELL{+}CD4{+} T cells	PECAM1 PTPRC SELL CD4	T cell
PRDM1{+}GATA3{+} Th2 cells	PRDM1 GATA3	T cell
PTGDR2{+} T cells	PTGDR2	T cell
PTGDR2{+} Th2 cells	PTGDR2	T cell
PTGDR2{+}CD4{+} T cells	PTGDR2 CD4	T cell
PTGDR2{+}CD4{+} Th2 cells	PTGDR2 CD4	T cell
PTGDR2{+}PTPRC{-}PTPRC{+}CCR7{-}CD4{+} T cells	PTGDR2 PTPRC PTPRC CCR7 CD4	T cell
PTGDR2{+}PTPRC{-}PTPRC{+}CCR7{+}CD4{+} T cells	PTGDR2 PTPRC PTPRC CCR7 CD4	T cell
PTK7{+}CD4{+} T cells	PTK7 CD4	T cell
PTK7{+}PECAM1{+}CD4{+} T cells	PTK7 PECAM1 CD4	T cell
PTPRC{-}CCR4{+}CCR6{+}CD4{+} T cells	PTPRC CCR4 CCR6 CD4	T cell
PTPRC{-}CCR7{-} TEM cells	PTPRC CCR7	T cell
PTPRC{-}CCR7{+} TCM cells	PTPRC CCR7	T cell
PTPRC{-}CD27{-} fully differentiated TEM cells	PTPRC CD27	T cell
PTPRC{-}CD27{-} TEM cells	PTPRC CD27	T cell
PTPRC{-}CD27{+} naive T cells	PTPRC CD27	T cell
PTPRC{-}CD27{+} TCM cells	PTPRC CD27	T cell
PTPRC{-}CXCR5{hi}CD4{+} T cells	PTPRC CXCR5 CD4	T cell
PTPRC{-}CXCR5{low}CD4{+} T cells	PTPRC CXCR5 CD4	T cell
PTPRC{-}FOXP3{lo} cytokine-secreting non-Treg cells	PTPRC FOXP3	T cell
PTPRC{-}IL7R{-} T cells	PTPRC IL7R	T cell
PTPRC{-}KLRB1{+}CD4{+} memory T cells	PTPRC KLRB1 CD4	T cell
PTPRC{-}KLRG1{+}IL7R{-}CD4{+} T cells	PTPRC KLRG1 IL7R CD4	T cell
PTPRC{-}PTPRC{+}CCR7{-}CD4{+} T cells	PTPRC PTPRC CCR7 CD4	T cell
PTPRC{-}PTPRC{+}CCR7{+}CD4{+} T cells	PTPRC PTPRC CCR7 CD4	T cell
PTPRC{-}PTPRC{+}CD27{+}CD28{+}CD8{+} T cells	PTPRC PTPRC CD27 CD28	T cell
PTPRC{-}PTPRC{+}CD4{+} T cells	PTPRC PTPRC CD4	T cell
PTPRC{-}SELL{+}CD4{+} T cells	PTPRC SELL CD4	T cell
PTPRC{-}SELL{+}CD8{+} T cells	PTPRC SELL	T cell
PTPRC{+} TM cells	PTPRC	T cell
PTPRC{+}CCR7{-} effector T cells	PTPRC CCR7	T cell
PTPRC{+}CCR7{+} naive T cells	PTPRC CCR7	T cell
PTPRC{+}CCR7{+}CD27{+}CD4{+} T cells	PTPRC CCR7 CD27 CD4	T cell
PTPRC{+}CCR7{+}FAS{+}IL2RB{+} T cells	PTPRC CCR7 FAS IL2RB	T cell
PTPRC{+}CCR7{+}FOXP3{+}CD4{+} T cells	PTPRC CCR7 FOXP3 CD4	T cell
PTPRC{+}CCR7{dim}CD8{+} T cells	PTPRC CCR7	T cell
PTPRC{+}CCR8{+} memory T cells	PTPRC CCR8	T cell
PTPRC{+}CD27{-} late differentiated T cells	PTPRC CD27	T cell
PTPRC{+}CD27{-} T cells	PTPRC CD27	T cell
PTPRC{+}CD27{-} terminally differentiated TEM cells	PTPRC CD27	T cell
PTPRC{+}CD27{-}CD8{+} T cells	PTPRC CD27	T cell
PTPRC{+}CD27{+} early differentiated T cells	PTPRC CD27	T cell
PTPRC{+}CD27{+} naive T cells	PTPRC CD27	T cell
PTPRC{+}CD27{+} T cells	PTPRC CD27	T cell
PTPRC{+}CD27{+}CCR7{-} T cells	PTPRC CD27 CCR7	T cell
PTPRC{+}CD27{+}CD8{+} T cells	PTPRC CD27	T cell
PTPRC{+}CD28{+}CD4{+} T cells	PTPRC CD28 CD4	T cell
PTPRC{+}CD3{+}CD4{+}CD8{-}CCR6{+} T helper cells	PTPRC CD4 CCR6	T cell
PTPRC{+}CD3{+}CD4{+}CD8{-}CD27{+} T helper cells	PTPRC CD4 CD27	T cell
PTPRC{+}CD3{+}CD4{+}CD8{-}CD38{+} T helper cells	PTPRC CD4 CD38	T cell
PTPRC{+}CD3{+}CD4{+}CD8{-}CD40LG{+} T helper cells	PTPRC CD4 CD40LG	T cell
PTPRC{+}CD3{+}CD4{+}CD8{-}CD69{+} T helper cells	PTPRC CD4 CD69	T cell
PTPRC{+}CD3{+}CD4{+}CD8{-}ENTPD1{+} T helper cells	PTPRC CD4 ENTPD1	T cell
PTPRC{+}CD3{+}CD4{+}CD8{-}HLA-DR{+} T helper cells	PTPRC CD4	T cell
PTPRC{+}CD3{+}CD4{+}CD8{-}IFNG{+} T helper cells	PTPRC CD4 IFNG	T cell
PTPRC{+}CD3{+}CD4{+}CD8{-}IL17A{+} T helper cells	PTPRC CD4 IL17A	T cell
PTPRC{+}CD3{+}CD4{+}CD8{-}IL2{+} T helper cells	PTPRC CD4 IL2	T cell
PTPRC{+}CD3{+}CD4{+}CD8{-}IL21{+} T helper cells	PTPRC CD4 IL21	T cell
PTPRC{+}CD3{+}CD4{+}CD8{-}IL22{+} T helper cells	PTPRC CD4 IL22	T cell
PTPRC{+}CD3{+}CD4{+}CD8{-}IL23R{+} T helper cells	PTPRC CD4 IL23R	T cell
PTPRC{+}CD3{+}CD4{+}CD8{-}IL2RA{+} T helper cells	PTPRC CD4 IL2RA	T cell
PTPRC{+}CD3{+}CD4{+}CD8{-}IL4{+} T helper cells	PTPRC CD4 IL4	T cell
PTPRC{+}CD3{+}CD4{+}CD8{-}IL7R{+} T helper cells	PTPRC CD4 IL7R	T cell
[truncated: 349 more rows]

## Sheet: CD4Tcell.onelayer
Sheet 2. Marker genes in CD4+ T cells and their ARSs and absolute GPL scores derived from microarray and RNA-Seq data.
Symbol	ARS (array)	absolute GPL score (array)	ARS (RNA-Seq)	absolute GPL score (RNA-Seq)
ABCB1	62.19	91	41.27	92.75
ABCC1	94.13	18	77.19	94.61
ADO	87.76	45	58.35	96.62
AHR	85.52	45	71.76	90.19
ANPEP	35.42	91	19.34	88.79
B3GAT1	33.56	75	12.29	89.51
BCL2	95.32	34	81.27	98.46
BCL2L12	68.11	90	57.01	93.74
BCL6	83.05	95	54.99	95.62
BDNF	34.14	89	3.92	35.85
BHLHE40	91.01	84	86.22	86.87
BSG	77.15	85	92.23	76.49
BTLA	75.81	62	60.5	96
CCR10	45.19	84	17.6	82.12
CCR2	72.06	95	54.44	98.89
CCR3	37.46	92	14.85	59.19
CCR4	63.77	95	82.59	99.53
CCR5	71.77	99	52.29	99.18
CCR6	67.37	97	27.52	91.52
CCR7	93.66	99	96.11	93.67
CCR8	48.52	88	39.89	98.16
CCR9	53.42	86	26.82	94.66
CD14	34.06	88	28.54	89.99
CD160	58.3	95	19.82	71.78
CD177	36.86	83
CD19	34.67	85	16.67	80.54
CD226	79.86	60	80.8	77.52
CD244	55.72	85	38.11	93.64
CD27	93.11	70	90.61	99.2
CD28	96.35	35	94.45	96.71
CD300A	78.02	92	58.33	97.13
CD38	66.04	84	50.03	97.97
CD4	88.38	29	95.14	8.92
CD40	68.13	92	29.37	78
CD40LG	82.15	63	95.09	50.4
CD44	99.41	7	96.79	15.32
CD52	99.43	11	99.54	6.34
CD69	98.12	16	94.1	73.75
CD7	82.55	61	86.65	99.41
CD70	57.43	91	47.17	99.04
CD84	90.11	85	70.79	97.59
CEACAM1	56.7	97	36.79	94.19
CR1	55.39	94	17.76	94.69
CRTAM	60.35	99	28.83	95.55
CSF2	47.21	81	31.02	99.91
CTLA4	92.98	46	83.39	99.77
CX3CR1	62.45	99	29.51	99.11
CXCL13	29.69	99	19.06	99.85
CXCR1	37.11	78	14.29	74.68
CXCR2	36.45	90	9.46	80.35
CXCR3	73.59	89	75.58	99.21
CXCR4	99.33	22	98.29	34.8
CXCR5	64.13	93	24.71	93.26
DPP4	89.48	50	84.84	98.86
EBI3	35.93	90	21.59	97
ENTPD1	67.44	84	40.89	85.53
EOMES	74.19	99	39.15	97.27
FAS	90.64	53	83.54	84.07
FASLG	60.2	96	41.28	99.1
FCGR1A	16.58	62	1.82	40.95
FCGR2A	41.31	97	10.32	84.12
FCGR3A			23.51	98.98
FCRL3	70.63	98	32.45	92.7
FCRL6			26.46	98.9
FOXA1	17.18	70	2.64	69.38
FOXP3	49.43	91	50	98.97
GATA3	97.32	29	89.96	52.14
GZMA	88.59	89	86.51	99.93
GZMB	77.12	97	59.77	100
HAVCR2	67.6	97	50.9	99.53
HLA-G	99.4	16	36.1	80.54
ICAM1	64.71	90	50.75	95.06
ICOS	95.01	79	94.77	64.83
IFNG	71.02	98	57.61	99.93
IFNGR1	93.32	40	83.33	45.95
IKZF2	79.05	97	40.88	93.54
IL10	38.31	99	25.97	99.66
IL12A	40.24	66	18.92	69.34
IL12RB1	91.08	29	75.97	64.1
IL13	53.82	94	20.33	99.88
IL17A	25.69	99	13.97	99.14
IL17RE	21.75	59	19.54	80.05
IL1R1	57.86	97	23.72	97.88
IL1R2	47.42	94	16.38	86.42
IL1RL1	51.02	89	8.07	81.06
IL2	41.22	99	31.87	99.66
IL21	40.51	98	21.43	98.27
IL22	52.92	95	24.16	99.87
IL23A	76.54	55	75.71	98.59
IL23R	33.37	90	21.85	95.29
IL25	27.44	68	0.54	25.97
IL26	35.94	99	27.09	90.42
IL2RA	76.92	97	80.03	99.81
IL2RB	94.71	52	89.25	68.41
IL2RG	93.59	31	99.08	7.34
IL3RA	37.69	83	56.99	96.7
IL4	35.88	99	19.82	96.77
IL5	34.46	99	15.22	99.55
IL6	43.86	96	9	88.61
IL6R	89.27	95	74.18	99.02
IL6ST	97.25	21	81.15	85.29
IL7R	98.01	56	96.05	83.99
IL9	30.72	99	10.18	99.93
IRF4	83.28	54	69.41	99.76
ITGA1	53.67	95	23.14	80.27
ITGA2	44.41	96	27.05	76.98
ITGA2B	47.13	90	11.54	93.94
ITGA4	95.9	64	90.99	76.62
ITGAE	93.49	39	48.93	70.23
ITGAL	94.71	85	95.35	39.41
ITGB1	98.11	24	89.17	58.5
ITGB2	96.61	41	94.55	70.76
ITGB7	91.72	51	94.3	78.02
IZUMO1R			0.5	38.38
KIR2DL1	40.14	73	0.81	29.74
KIR3DL1	39.36	96	2.01	46.47
KIR3DL2			3.73	38.12
KLRB1	88.32	94	81.04	99.7
KLRC2			5.77	61.42
KLRD1	52.65	93	20.81	95.66
KLRG1	76.54	94	58.07	98.86
KLRK1	59.69	94	9.74	68.43
LAG3	63.59	97	53.78	99.8
LAMP1	99.32	6	80.72	91.51
LGALS9	67.68	86	56.08	94.86
LILRA2	43.18	94	4.4	50.91
LILRB4	44.13	80	3.02	47.19
LRRC32	37.84	88	21.17	73.82
MAPK14	88.57	36	74.34	63.94
MCAM	81.63	50	23.23	81.63
MKI67	67.19	87	46.21	99.53
MS4A1	54.87	98	27.61	89.35
NRP1	21.84	88	9.65	71.19
NT5E	63.01	95	35.94	96.35
PDCD1	48.87	84	58.77	99.81
PECAM1	79.47	95	0	0
PRDM1	89.79	96	76.2	98.89
PRF1	90.48	46	81.95	94.58
PTGDR2	57.19	82	29.15	99.06
PTGS2	46.92	99	12.68	87.76
PTK7	37.51	69	13.15	64.83
PTPRC	99.55	7	97.31	35.77
PVR	62.59	82	24.84	72.58
RORC	52.35	93	36.38	95.32
SATB1	98.99	8	86.16	72.3
SELL	96.93	81	98.72	42.02
SELP	60.22	85	26.22	92.41
SELPLG	94.3	34	97.96	45.12
SIGIRR	86.45	77	85.67	89.46
SLAMF7	65.81	97	47.34	94.72
SLC2A1	78.67	40	79.15	79.3
SPI1	29.27	81	22.94	97.33
STAT3	96.77	12	89.91	39.04
TBX21	76.51	83	61.02	98.83
TFRC	97.69	21	82.25	86.92
TGFB1	79.58	96	85.06	99.77
TIGIT	80.53	97	66.76	93.18
TLR4	33.76	80	11.2	56.6
TLR9	50.1	72	23.1	66.04
TNF	72.88	95	45.36	97.74
TNFRSF14	89.05	29	84.05	93.6
TNFRSF18	69.68	88	65.74	99.25
TNFRSF1B	92.63	30	94.47	43.04
TNFRSF4	71.31	94	73.45	99.67
TNFRSF8	58.4	87	26.76	95.84
TNFRSF9	61.06	95	35.02	98.83
TNFSF11	43.75	95	20.37	93.99
TNFSF14	59.23	97	54.1	99.66
TNFSF8	85.8	81	88.87	85.67
VSIR	86.04	77	87.4	79.67
ZBTB7B	59.02	85	71.29	98.02

## Sheet: CD8Tcell.onelayer
Sheet 3. Marker genes in CD8+ T cells and their ARSs and absolute GPL scores derived from microarray and RNA-Seq data.
Symbol	ARS (array)	absolute GPL score (array)	ARS (RNA-Seq)	absolute GPL score (RNA-Seq)
ABCC1	94.42	18	70.25	91.45
AGER	48.12	81	21.24	75.36
B3GAT1	52.29	85	17.9	90.39
BCL2	91.82	59	70.53	82.36
BDNF	33.56	78	3.55	70.1
BTLA	63.98	83	47.21	92.61
CCL4	89.72	91	87.05	100
CCR10	31.68	75	11.39	58.32
CCR3	35.6	95	11.28	68.13
CCR4	47.42	90	55.05	99.17
CCR5	78.88	98	65.3	99.85
CCR6	52.55	96	19.93	86.05
CCR7	87.46	79	86.34	99.95
CD160	80.07	94	48.97	97.33
CD226	78.6	78	75.56	95.41
CD244	81.65	78	71.43	98.03
CD27	89.16	90	87.22	99.64
CD274	68.86	93	44.27	90.92
CD28	87.08	73	79.13	95.2
CD300A	84.71	95	66.11	99.5
CD36	33.18	96	7.34	64.17
CD38	64.14	91	42.34	96.67
CD4	46.82	83	17.87	84.45
CD40LG	55.5	88	54.48	98.7
CD44	99.23	5	96.21	25.61
CD69	98.62	19	96.06	50.05
CD96	92.27	29	95.6	29.53
CEACAM1	48.77	84	22.37	97.37
CRTAM	87.43	92	84.03	99.85
CTLA4	76.84	90	66.1	99.15
CX3CR1	80.23	99	51.08	99.59
CXCR1	33.97	82	17.18	89.89
CXCR2	51.96	94	17.29	82.12
CXCR3	79.79	87	90.83	89.47
CXCR4	99.89	3	98.23	64.81
CXCR5	47.29	79	12.33	65.28
CXCR6	77.41	79	71.76	99.76
CYBB	49.67	96	12.82	90.55
DPP4	81.41	71	70.51	98.85
ENTPD1	65.68	91	42.93	97.48
EOMES	89.24	84	77.11	99.12
ERG	33.23	73	2.15	40.52
EZH2	82.51	75	66.01	96.53
FAS	87.03	82	82.58	85.66
FASLG	66.76	94	73.24	99.43
FCGR3A			55.52	99.7
FCRL6			61.75	99.29
FOXP3	45.52	83	28.03	94.59
GZMA	95.28	95	94.53	88.98
GZMB	89.56	98	92.72	100
GZMK	94.78	61	83.43	99.78
HAVCR2	70.23	91	59.98	99.44
HLA-G	99.49	12	41.52	88.23
HNF1A	46.12	70	9.12	53.68
ICAM1	65.37	91	57.27	99.13
ICOS	86.91	78	85.83	93.45
IFITM3	97.04	20	75.03	99.71
IFNG	78.05	96	81.4	99.94
IL10	23.03	96	25.15	98.63
IL13	47.75	96	22.83	99.05
IL17A	21.88	69	10.28	98.69
IL18R1	73.29	97	64.23	97.92
IL1RL1	43.83	78	7.23	85.63
IL2	26.01	99	31.13	99.59
IL21	23.74	79	8.34	77.88
IL22	46.77	80	13.24	99.28
IL23R	29.38	88	24.01	95.43
IL2RA	48.94	96	55.58	99.73
IL2RB	97.8	17	93.11	52.37
IL2RG	96.75	22	98.92	8.09
IL3RA	34.29	80	42.21	95.24
IL4	33.19	91	18.28	98.44
IL5	31.15	99	13.12	93.4
IL7R	96.14	94	93.83	75.44
ITGA1	55.64	96	42.48	99.43
ITGA2	41.95	88	23.9	89.96
ITGA4	98.09	9	88.48	70
ITGAE	93.27	36	66.96	71.55
ITGAL	97.4	18	93	52.15
ITGAM	85.21	96	46.55	97.88
ITGB2	97.78	28	91.96	62.05
ITGB7	93.33	26	91.57	60.87
KIR3DL1	62.04	95	13.07	90.56
KIT	39.18	96	19.53	93.1
KLRB1	88.78	96	84.41	99.84
KLRC1			59.36	99.33
KLRC3	82.47	94	41.26	92.33
KLRD1	86.02	96	78.58	97.58
KLRG1	88.87	92	73.24	99.58
KLRK1	98.5	28	63.53	91.2
LAG3	78.14	97	81.32	99.6
LAMP1	99.55	4	70.56	77.47
LILRB1	73.81	96	18.43	81.02
LTB4R	68.78	80	51.05	91.43
MCAM	81.07	50	20.67	83.66
MKI67	59.79	90	37.31	99.23
MS4A1	62.54	98	36.5	89.6
MUC1	51.94	83	23.69	83.82
NCAM1	56.28	95	12.6	74.9
NCR3	77.45	84	48.9	95.83
NT5E	70.21	90	45	97.16
PDCD1	41.14	77	65.95	99.28
PECAM1	95.13	35	0	0
PRDM1	86.92	98	80.09	99.78
PRF1	97.98	21	96.56	57.98
PTPRC	99.84	4	97.29	20.52
RUNX3	98.18	9	95.55	27.03
SELL	93.24	76	85.07	99.87
SELPLG	95.32	23	95.9	33.3
SLC2A1	82.99	38	81.65	84.35
TBX21	86.19	90	83.06	98.93
TFRC	96.69	28	79.96	98.63
TGFB1	84.14	98	80.88	90.33
TIA1	87.78	30	77.58	48.93
TIGIT	82.99	95	79.05	84.39
TNF	63.95	97	51.62	95.03
TNFRSF14	86.41	83	77.43	82.89
TNFRSF4	61.71	92	42.28	99.19
TNFRSF8	51.35	91	17.05	96.72
TNFRSF9	62.15	95	61.06	99.87
TNFSF14	56.67	92	71.31	99.27
XCL1	84.25	95	69.05	99.84

## Sheet: Bcell.onelayer
Sheet 4. Marker genes in B cells and their ARSs and absolute GPL scores derived from microarray and RNA-Seq data.
Symbol	ARS (array)	absolute GPL score (array)	ARS (RNA-Seq)	absolute GPL score (RNA-Seq)
A4GALT	35.34	77	17.71	89.44
AICDA	48.91	99	33.69	99.52
ANPEP	33.04	84	22.15	89.64
BSG	75.44	74	90.51	36.05
BST2	80.13	95	94.8	37.38
BTLA	85.92	90	86.84	58.33
CCR10	42.12	89	23.05	75.77
CCR6	81.49	97	37.6	79.24
CCR7	88.03	96	94.41	62.39
CCR9	53.89	95	29.83	98.08
CD14	29.87	88	22.67	83.32
CD180	89.67	40	85.25	91.79
CD19	96.88	20	97.5	17.63
CD1C	87.38	87	78.99	91.42
CD1D	75.58	97	59.03	95.8
CD22	96.98	32	96.49	60.94
CD24	95.24	97	0	0
CD27	86.74	93	73.86	99.56
CD274	58.25	94	40.02	98.03
CD34	39.13	86	7.86	59.71
CD37	96.93	45	97.98	39.13
CD38	79.51	82	62.89	98.48
CD40	90.69	45	96.31	16.69
CD40LG	22.36	69	10.06	52.05
CD44	96.49	62	92.78	44.74
CD5	47.66	83	41.12	82.1
CD52	98.83	30	99.4	7.1
CD6	67.75	79	36.04	84.81
CD69	95.01	66	92.88	48.58
CD70	60.93	92	61.26	99.44
CD72	90.63	83	88.49	84.61
CD79A	98.36	10	99.25	7.31
CD80	66.22	96	51.48	97.66
CD86	82.77	73	78.07	76.75
CD93	36.71	89	10.23	54.64
CDK5R1	74.25	95	61.16	95.5
CLEC2D	91.89	73	93.6	68.95
CR2	89.62	83	74.66	99.75
CSF2	41.16	73	5.87	98.77
CXCL13	25.62	99	15.56	98.26
CXCR3	50.01	89	55.92	97.64
CXCR4	99.83	10	96.33	56.68
CXCR5	90.04	90	58.68	88.7
DOCK8	94.66	25	87.33	51.01
DSG1	18.4	64	0.93	43.34
EBI3	55.74	97	66.34	99.76
EFNB1	36.74	69	28.7	51.66
ENTPD1	87.94	50	73.23	62.04
FAS	75.31	98	61.86	98.62
FASLG	34.84	75	7.52	48.42
FCER2	76.65	89	91.69	74.26
FCMR	95.89	56	98.37	16.21
FCRL3	96.22	69	83.48	92.05
FCRL4	47.47	98	21.93	96.61
FCRL5	92.16	49	80.63	74.24
FOXP3	40.53	73	12.36	42.74
FUT4	52.18	78	28.67	62.94
GZMB	43.59	95	30.24	99.89
HAVCR1	25.16	61	3.75	29
ICAM1	70.1	93	62.43	99.35
IGHA1	91.45	69	90.93	100
IGHA2			75.64	99.96
IGHD	94.87	68	93.89	82.46
IGHE	75.29	88	34.4	97.33
IGHG3			92.23	99.87
IGHM	99.6	7	99.45	50.52
IL10	30.93	91	29.12	92.35
IL10RA	94.75	32	89.72	47.31
IL13	40.87	71	9.33	37.23
IL17A	24.82	70	1.01	29.12
IL1R1	29.6	70	10.67	83.98
IL1R2	21.22	76	6.67	87.39
IL21R	84.08	75	68.59	98.41
IL25	27.66	67	0.76	19.43
IL2RA	58.73	90	58.5	99.44
IL2RG	92.25	74	98.33	9.89
IL33	14.06	51	0.54	22.11
IL5RA	35.34	90	14.4	66.5
IL6	71.82	93	47.62	97.92
IL6R	64.1	91	42.62	93.21
ITGAM	74.05	97	59.53	95.14
ITGAX	53.92	96	62.66	99.48
ITGB7	87.08	76	90.49	73.59
LEPR	42.98	77	15.77	38.95
MCAM	84.26	70	14.4	64.86
MME	47.32	98	21.42	97.37
MS4A1	99.54	30	99.48	5.86
NCAM1	44.22	84	2.64	36.46
NT5E	74.9	96	68.31	96.86
PDCD1	34.73	78	29.32	89.2
PRTN3	20.6	91	4.4	80.72
PTPRC	99.14	19	95.61	45.34
PTPRJ	87.39	75	59.43	81.57
PTX3	30.53	84	11.52	62.41
SDC1	54.11	92	20.44	92.16
SELL	95.97	43	97.35	32.15
SLAMF1	83.88	64	83.43	71.45
SLAMF7	76.54	93	71.77	99.26
SP1	94.14	27	80.15	80.35
SPN	77.71	84	48.92	98.37
SYK	97.19	23	95.89	51.22
TBX21	61.06	89	53.98	97.17
TFRC	97.7	13	87.41	58.45
TGFB1	76.32	94	90.07	90.95
TLR2	57.68	92	31.91	80.06
TLR4	41.49	76	28.7	81
TLR9	69.64	72	54.48	91.78
TNFRSF13B	80.51	56	80.25	75.7
TNFRSF14	87.27	44	84.29	58.17
TNFRSF1B	79.26	86	89.92	59.31
TNFRSF8	46.34	83	27.05	98.1
TNFSF11	32.93	88	15.47	95.54
TNFSF4	61.8	91	33.88	90.72
TNFSF9	64.98	93	57.33	98.8
WAS	94.42	25	76.34	80.96
ZAP70	51.84	84	39.12	88.29

## Sheet: NK.onelayer
Sheet 5. Marker genes in NKs and their ARSs and absolute GPL scores derived from microarray and RNA-Seq data.
Symbol	ARS (array)	absolute GPL score (array)	ARS (RNA-Seq)	absolute GPL score (RNA-Seq)
B3GAT1	67.71	85	44.62	91.18
CCL3			82.14	99.93
CCR10	24.83	65	13.19	43.31
CCR2	61.35	94	31.69	94.11
CCR4	38.46	81	8.29	51.04
CCR5	69.58	90	45.11	98.85
CCR7	67.48	96	52.33	99.55
CD160	91.67	49	74.5	82.98
CD2	96.54	23	97.51	16.42
CD226	84.56	62	82.23	69.52
CD244	95.05	13	95.96	32.03
CD27	58.96	74	42.95	97.62
CD300A	98.12	17	96.4	48.59
CD33	31.85	79	23.76	74.07
CD34	42.06	71	4.45	53.35
CD38	87.83	87	85.44	79.37
CD4	48.94	74	19.23	79.58
CD52	96.58	73	97.01	58.18
CD69	98.95	7	95.19	27.66
CD7	86.2	53	96.27	48.39
CD83	86.05	47	68.81	76.54
CD8A	91.77	34	81.96	70.63
CD9	47.28	97	30.51	88.13
CD96	93.28	15	94.7	19.74
CEACAM1	45.24	59	16.15	89.48
CTLA4	46.08	82	21.22	75.91
CX3CR1	93.24	96	88.02	96.68
CXCL10	47.62	97	16.03	97.39
CXCL11	29.17	95	4.84	77.93
CXCL9	41.87	95	10.96	89.83
CXCR1	51.74	84	56.86	95.82
CXCR2	74.65	95	62.41	96.27
CXCR3	74.2	85	79.55	99.07
CXCR4	99	10	96.84	32.55
CXCR6	66.81	97	50.35	99.23
DOCK8	95.78	22	84.12	57.16
EOMES	97.64	13	92.48	35
FCGR3A			96.48	75.1
FCRL6			84.45	99.59
GZMB	99.94	2	99.66	7.02
GZMM	86.79	56	96.95	53.99
HAVCR2	95.19	18	91.87	47.62
ICAM1	79.49	70	69.2	69.08
ICAM3	97.41	16	95.96	31.15
IFNA1	14.62	45	0.34	19.06
IFNG	86.39	61	73.66	88.12
IL10	19.59	54	11.69	74.89
IL10RA	97.81	12	95.84	37.9
IL13	47.09	78	10.63	95.56
IL15	79.56	48	34.99	53.52
IL2	17.86	49	4.37	99.77
IL22	43.86	57	2.87	42.68
IL2RA	57.03	90	45.8	99.65
IL4	21.93	74	10.72	55.93
IL4R	88.01	27	79.11	61.89
IL6R	42.69	76	23.71	63.19
IL7R	80.15	86	61.71	98.89
ITGA1	45.93	93	20.41	95.63
ITGA2	42.63	77	17.92	72.23
ITGA5	79.73	69	81.88	98.4
ITGAE	95.41	19	58.32	66.36
ITGAM	97.73	24	90.64	50.44
ITGAX	86.32	37	86.84	75.76
ITGB2	98.77	33	98.77	16.73
ITGB7	93.54	31	92.51	62.69
KIR2DL1	87.87	85	41.15	91.81
KIR2DL2	90.96	81	46.93	90.48
KIR2DL3	88.63	36	42.51	92.44
KIR2DS1	86.32	51	0	0
KIR2DS4	72.18	90
KIR3DL1	91.11	83	54.81	93.7
KIT	72.81	93	45.89	98.56
KLRB1	99.64	3	98.92	11.46
KLRC1			91.46	59.77
KLRC2			68.61	89.05
KLRD1	99.41	4	97.34	19.08
KLRG1	84.36	95	78.71	70.41
KLRK1	99.23	5	67.39	83.42
LAMP1	99.7	3	81.5	94.98
LILRB1	81.59	59	33.56	83.78
MKI67	68.91	78	41.89	98.87
MME	15.35	60	3.67	51.18
NCAM1	96.52	10	63.71	72.87
NCR1	79.96	63	60.39	56.62
NCR2	63.69	56	25.32	96.02
NCR3	89.27	70	72.05	74.73
NT5E	32.91	78	14.8	70.15
PDCD1	32.32	61	15.84	97.79
PRF1	99.94	1	99.75	3.18
PTPRC	99.85	3	96.83	30.2
RORC	43.83	58	12.84	51.08
SELL	94.09	56	88.6	79.76
SEMA4D	94.59	22	82.33	49.32
SH2D1A	95.71	64	94.92	23.53
SLAMF7	97.55	14	96.35	27.69
SPN	88.91	24	93.07	50.53
SYK	91.91	66	89.18	63.96
TIGIT	86.85	49	86.5	49.9
TNF	71.92	80	38.68	99.46
TNFRSF9	69.49	98	53	99.66
TNFSF10	90.24	42	79.08	58.65
ULBP2	59.77	88	31.49	92.31
VEGFA	66.79	70	22.38	91.9
ZBTB16	90.92	35	73.53	75.18

## Sheet: monocyte.onelayer
Sheet 6. Marker genes in monocytes and their ARSs and absolute GPL scores derived from microarray and RNA-Seq data.
Symbol	ARS (array)	absolute GPL score (array)	ARS (RNA-Seq)	absolute GPL score (RNA-Seq)
ALPL	42.03	94	16.88	99.18
ANPEP	95.7	25	93.35	94.01
BGLAP			15	50.74
CCL2	65.85	99	67.49	99.99
CCL3			81.14	89.96
CCL4	84.98	94	70.77	99.98
CCR1	98.61	32	96.33	26.43
CCR2	93.5	95	69.81	99.7
CCR5	86.97	84	72.14	99.58
CCR7	63.25	99	50.89	99.75
CCR9	39.35	72	13.67	56.67
CD14	99.59	10	98.41	9.97
CD163	96.38	68	84.97	99.92
CD180	77.02	94	66.47	98.44
CD1A	65.14	83	33.77	98.82
CD2	66.83	95	43.82	90.62
CD209	66.09	87	32.98	98.22
CD244	82.88	92	79.16	91
CD274	67.85	99	47.56	99.56
CD33	88.67	86	73.91	96.96
CD34	43.13	79	7.04	58.42
CD38	69.82	85	52.48	97.49
CD4	89.63	79	83.03	99.12
CD40	83.27	51	70.16	84.25
CD55	97.15	16	91.8	57.1
CD63	99.38	42	98.29	9.02
CD68	86.96	43	30.05	79.18
CD80	59.26	95	35.49	98.84
CD83	92.45	46	90.84	93.76
CD86	97.51	25	92.78	37.21
CR1	87.92	80	56.56	97.53
CSF1R	95.15	35	87.28	99.79
CSF2RA	90.73	63	90.5	47.79
CX3CR1	90.13	96	59.45	99.65
CXCL8	93.34	91	92.73	85.23
CXCR2	73.77	99	42.06	99.75
CXCR3	41.34	81	22.97	85
CXCR4	98.88	38	93.33	77.73
DPP4	44.99	91	21.31	77.61
F2RL1	69.91	96	37.89	93.68
F3	53.05	94	46.77	99.8
FCER1A	80.61	89	54.69	99.74
FCGR1A	40.86	94	47.52	95.77
FCGR3A			83.8	99.89
FUT4	87.73	42	63.21	95.94
HMMR	37.73	87	18.18	81.49
IL10	55.36	99	58.45	99.33
IL10RA	98.9	5	96.32	22.92
IL17A	27.27	63	0.97	42.55
IL1B	95.07	46	91.32	66.99
IL1R1	78.07	99	60	98.9
IL1R2	80.68	84	53.86	99.63
IL21R	64.41	92	31.17	95.18
IL23A	62.92	96	57.38	99.82
IL37	57.51	83	4.47	95.84
IL3RA	64.18	90	77.51	78.25
IL6	64.92	96	45.11	99.96
ITGAM	96.93	42	86.32	99.61
ITGAX	93.36	25	93.87	38.65
LEPR	67.13	97	26.31	62.59
MERTK	78.71	97	53.18	99.35
MET	64.7	96	33.61	97.83
MICA	78.97	56	33.61	70.21
MRC1			6.33	81.69
NCAM1	57.63	80	11.71	59.23
NGFR	17.07	69	10.27	92.22
NOD2	92.78	33	81.13	72.45
NT5E	43.03	97	29.03	99.08
NUPR1	44.39	95	19.2	98.46
PDCD1LG2	25.09	89	26.49	93.5
PECAM1	98.36	67	0	0
PTPRC	99.37	11	92.29	48.2
S100A9	99.73	24	99.74	4.71
SIGLEC1	77.07	81	60.35	99.36
SIRPA	96.36	25	89.39	83.47
SLC2A1	65.71	83	48.53	98.15
TEK	26.54	89	3.56	36.63
TLR2	98.91	20	96.23	35.99
TLR4	93.5	58	94.48	31.73
TNF	83.3	75	59.06	94.7
TNFRSF1B	98.92	13	97.98	17.19
TNFSF4	60.1	95	24.11	89
VSIR	92.92	64	87.98	97.83

## Sheet: multi-layers
Sheet7. The two and three layers of marker gene combinations of known immunophenotypes. Marker genes are sorted in alphabetical order to generate nonredundant combinations.
Cell type	Number of layers	Immunophenotype (slash-separated marker gene combination)
B cell	two layers	A4GALT/CD38
B cell	two layers	AICDA/TNFRSF8
B cell	two layers	BSG/CD1D
B cell	two layers	BSG/CD38
B cell	two layers	BSG/CD70
B cell	two layers	BSG/IGHM
B cell	two layers	BTLA/IL10
B cell	two layers	CCR10/IGHE
B cell	two layers	CCR6/CXCR5
B cell	two layers	CCR6/IGHM
B cell	two layers	CCR9/ITGB7
B cell	two layers	CD14/CD27
B cell	two layers	CD14/IGHD
B cell	two layers	CD14/IGHM
B cell	two layers	CD14/NCAM1
B cell	two layers	CD180/CD27
B cell	two layers	CD180/CD38
B cell	two layers	CD1C/CD27
B cell	two layers	CD1C/IGHD
B cell	two layers	CD1C/IGHM
B cell	two layers	CD1D/CD24
B cell	two layers	CD1D/CD38
B cell	two layers	CD1D/CD5
B cell	two layers	CD1D/CD70
B cell	two layers	CD1D/CD86
B cell	two layers	CD1D/CR2
B cell	two layers	CD1D/FCER2
B cell	two layers	CD1D/HAVCR1
B cell	two layers	CD1D/IGHM
B cell	two layers	CD1D/IL10
B cell	two layers	CD1D/IL2RA
B cell	two layers	CD1D/IL33
B cell	two layers	CD24/CD27
B cell	two layers	CD24/CD38
B cell	two layers	CD24/CD5
B cell	two layers	CD24/FUT4
B cell	two layers	CD24/IGHD
B cell	two layers	CD24/IL10
B cell	two layers	CD24/MME
B cell	two layers	CD27/CD38
B cell	two layers	CD27/CD44
B cell	two layers	CD27/CD5
B cell	two layers	CD27/CD69
B cell	two layers	CD27/CD70
B cell	two layers	CD27/CD80
B cell	two layers	CD27/CD86
B cell	two layers	CD27/CR2
B cell	two layers	CD27/CXCR3
B cell	two layers	CD27/CXCR4
B cell	two layers	CD27/CXCR5
B cell	two layers	CD27/FAS
B cell	two layers	CD27/FCER2
B cell	two layers	CD27/FCRL4
B cell	two layers	CD27/IGHD
B cell	two layers	CD27/IGHG3
B cell	two layers	CD27/IGHM
B cell	two layers	CD27/IL10
B cell	two layers	CD27/IL2RA
B cell	two layers	CD27/ITGAX
B cell	two layers	CD27/MME
B cell	two layers	CD27/NCAM1
B cell	two layers	CD27/PTX3
B cell	two layers	CD27/SDC1
B cell	two layers	CD27/SPN
B cell	two layers	CD27/SYK
B cell	two layers	CD27/TBX21
B cell	two layers	CD27/TLR4
B cell	two layers	CD34/IGHD
B cell	two layers	CD34/IGHM
B cell	two layers	CD34/MME
B cell	two layers	CD38/CD40
B cell	two layers	CD38/CD5
B cell	two layers	CD38/CD70
B cell	two layers	CD38/CD86
B cell	two layers	CD38/CR2
B cell	two layers	CD38/CXCR4
B cell	two layers	CD38/CXCR5
B cell	two layers	CD38/ENTPD1
B cell	two layers	CD38/FAS
B cell	two layers	CD38/IGHD
B cell	two layers	CD38/IGHM
B cell	two layers	CD38/IL10
B cell	two layers	CD38/MME
B cell	two layers	CD38/SDC1
B cell	two layers	CD38/SELL
B cell	two layers	CD38/SPN
B cell	two layers	CD38/TLR4
B cell	two layers	CD40/IGHD
B cell	two layers	CD40LG/IL10
B cell	two layers	CD44/CR2
B cell	two layers	CD44/MME
B cell	two layers	CD5/FCER2
B cell	two layers	CD5/FOXP3
B cell	two layers	CD5/HAVCR1
B cell	two layers	CD5/IGHD
B cell	two layers	CD5/IGHM
B cell	two layers	CD5/IL10
B cell	two layers	CD5/IL2RA
B cell	two layers	CD5/IL33
B cell	two layers	CD5/ITGAM
B cell	two layers	CD5/SPN
B cell	two layers	CD70/IGHM
B cell	two layers	CD70/SPN
B cell	two layers	CD80/IGHD
B cell	two layers	CD80/ITGAX
B cell	two layers	CD80/TBX21
B cell	two layers	CD86/FCER2
B cell	two layers	CD86/IGHD
B cell	two layers	CD86/IL10
B cell	two layers	CD86/IL2RA
B cell	two layers	CD86/TGFB1
B cell	two layers	CD93/CR2
B cell	two layers	CD93/FCER2
B cell	two layers	CD93/SPN
B cell	two layers	CDK5R1/EBI3
B cell	two layers	CR2/FCER2
B cell	two layers	CR2/FCRL5
B cell	two layers	CR2/IGHD
B cell	two layers	CR2/IGHM
B cell	two layers	CR2/ITGAX
B cell	two layers	CR2/MME
B cell	two layers	CR2/SPN
B cell	two layers	CR2/TBX21
B cell	two layers	CXCR3/CXCR5
B cell	two layers	CXCR3/TNFSF11
B cell	two layers	CXCR4/CXCR5
B cell	two layers	CXCR4/IGHD
B cell	two layers	CXCR4/SDC1
B cell	two layers	CXCR4/TLR4
B cell	two layers	CXCR5/ENTPD1
B cell	two layers	EFNB1/FAS
B cell	two layers	EFNB1/IGHD
B cell	two layers	ENTPD1/NT5E
B cell	two layers	FAS/IGHD
B cell	two layers	FASLG/IL5RA
B cell	two layers	FCER2/HAVCR1
B cell	two layers	FCER2/IGHD
B cell	two layers	FCER2/IGHM
B cell	two layers	FCER2/IL2RA
B cell	two layers	FCER2/IL33
B cell	two layers	FCER2/MME
B cell	two layers	FCER2/SPN
B cell	two layers	FCRL5/ITGAX
B cell	two layers	FCRL5/TBX21
B cell	two layers	FOXP3/IL2RA
B cell	two layers	FUT4/MME
B cell	two layers	HAVCR1/IGHM
B cell	two layers	HAVCR1/IL2RA
B cell	two layers	HAVCR1/IL33
B cell	two layers	IGHD/IGHM
B cell	two layers	IGHD/ITGAX
B cell	two layers	IGHD/MME
B cell	two layers	IGHD/NCAM1
B cell	two layers	IGHD/PTX3
B cell	two layers	IGHD/SELL
B cell	two layers	IGHM/IL2RA
B cell	two layers	IGHM/IL33
B cell	two layers	IGHM/ITGAX
B cell	two layers	IGHM/MME
B cell	two layers	IGHM/NCAM1
B cell	two layers	IGHM/SPN
B cell	two layers	IL10/IL13
B cell	two layers	IL10/IL2RA
B cell	two layers	IL10/TGFB1
B cell	two layers	IL2RA/IL33
B cell	two layers	IL2RA/NT5E
B cell	two layers	IL2RA/TFRC
B cell	two layers	IL2RA/TGFB1
B cell	two layers	ITGAM/SPN
B cell	two layers	ITGAX/TBX21
B cell	two layers	MME/SDC1
B cell	two layers	NT5E/TFRC
B cell	two layers	SDC1/TLR4
B cell	three layers	BSG/CD1D/CD38
B cell	three layers	BSG/CD1D/CD70
B cell	three layers	BSG/CD1D/IGHM
B cell	three layers	BSG/CD38/CD70
B cell	three layers	BSG/CD38/IGHM
B cell	three layers	BSG/CD70/IGHM
B cell	three layers	CD14/CD27/IGHD
B cell	three layers	CD14/CD27/IGHM
B cell	three layers	CD14/CD27/NCAM1
B cell	three layers	CD14/IGHD/IGHM
B cell	three layers	CD14/IGHD/NCAM1
B cell	three layers	CD14/IGHM/NCAM1
B cell	three layers	CD180/CD27/CD38
B cell	three layers	CD1C/CD27/IGHD
B cell	three layers	CD1C/CD27/IGHM
B cell	three layers	CD1C/IGHD/IGHM
B cell	three layers	CD1D/CD24/CD38
B cell	three layers	CD1D/CD38/CD70
B cell	three layers	CD1D/CD38/IGHM
B cell	three layers	CD1D/CD5/FCER2
B cell	three layers	CD1D/CD5/HAVCR1
B cell	three layers	CD1D/CD5/IGHM
B cell	three layers	CD1D/CD5/IL10
B cell	three layers	CD1D/CD5/IL2RA
B cell	three layers	CD1D/CD5/IL33
B cell	three layers	CD1D/CD70/IGHM
B cell	three layers	CD1D/CD86/IL2RA
B cell	three layers	CD1D/CR2/FCER2
B cell	three layers	CD1D/FCER2/HAVCR1
B cell	three layers	CD1D/FCER2/IGHM
B cell	three layers	CD1D/FCER2/IL2RA
B cell	three layers	CD1D/FCER2/IL33
B cell	three layers	CD1D/HAVCR1/IGHM
B cell	three layers	CD1D/HAVCR1/IL2RA
B cell	three layers	CD1D/HAVCR1/IL33
B cell	three layers	CD1D/IGHM/IL2RA
B cell	three layers	CD1D/IGHM/IL33
B cell	three layers	CD1D/IL2RA/IL33
B cell	three layers	CD24/CD27/CD38
B cell	three layers	CD24/CD27/CD5
B cell	three layers	CD24/CD27/IGHD
B cell	three layers	CD24/CD27/IL10
B cell	three layers	CD24/CD38/CD5
B cell	three layers	CD24/CD38/IGHD
B cell	three layers	CD24/CD38/IL10
B cell	three layers	CD24/CD38/MME
B cell	three layers	CD24/CD5/IGHD
B cell	three layers	CD24/CD5/IL10
B cell	three layers	CD24/FUT4/MME
B cell	three layers	CD24/IGHD/MME
B cell	three layers	CD27/CD38/CD5
B cell	three layers	CD27/CD38/CR2
B cell	three layers	CD27/CD38/CXCR4
B cell	three layers	CD27/CD38/IGHD
B cell	three layers	CD27/CD38/IL10
B cell	three layers	CD27/CD38/MME
B cell	three layers	CD27/CD38/SDC1
B cell	three layers	CD27/CD38/SPN
B cell	three layers	CD27/CD38/TLR4
B cell	three layers	CD27/CD44/CR2
B cell	three layers	CD27/CD44/MME
B cell	three layers	CD27/CD5/IL10
B cell	three layers	CD27/CD5/SPN
B cell	three layers	CD27/CD70/SPN
B cell	three layers	CD27/CD80/IGHD
B cell	three layers	CD27/CD86/IGHD
B cell	three layers	CD27/CD86/IL2RA
B cell	three layers	CD27/CR2/FCER2
B cell	three layers	CD27/CR2/IGHD
B cell	three layers	CD27/CR2/IGHM
B cell	three layers	CD27/CR2/ITGAX
B cell	three layers	CD27/CR2/MME
B cell	three layers	CD27/CR2/SPN
B cell	three layers	CD27/CXCR4/SDC1
B cell	three layers	CD27/CXCR4/TLR4
B cell	three layers	CD27/FAS/IGHD
B cell	three layers	CD27/FCER2/IGHD
B cell	three layers	CD27/FCER2/IGHM
B cell	three layers	CD27/FCER2/MME
B cell	three layers	CD27/FCER2/SPN
B cell	three layers	CD27/IGHD/IGHM
B cell	three layers	CD27/IGHD/ITGAX
B cell	three layers	CD27/IGHD/MME
B cell	three layers	CD27/IGHD/NCAM1
B cell	three layers	CD27/IGHD/PTX3
B cell	three layers	CD27/IGHM/MME
B cell	three layers	CD27/IGHM/NCAM1
B cell	three layers	CD27/IGHM/SPN
B cell	three layers	CD27/SDC1/TLR4
B cell	three layers	CD34/IGHD/IGHM
B cell	three layers	CD34/IGHD/MME
B cell	three layers	CD34/IGHM/MME
B cell	three layers	CD38/CD40/IGHD
B cell	three layers	CD38/CD5/IGHD
B cell	three layers	CD38/CD5/IL10
B cell	three layers	CD38/CD70/IGHM
B cell	three layers	CD38/CD86/IGHD
B cell	three layers	CD38/CR2/MME
B cell	three layers	CD38/CXCR4/IGHD
B cell	three layers	CD38/CXCR4/SDC1
B cell	three layers	CD38/CXCR4/TLR4
B cell	three layers	CD38/CXCR5/ENTPD1
B cell	three layers	CD38/IGHD/IGHM
B cell	three layers	CD38/IGHD/MME
B cell	three layers	CD38/IGHD/SELL
B cell	three layers	CD38/SDC1/TLR4
B cell	three layers	CD44/CR2/MME
B cell	three layers	CD5/FCER2/HAVCR1
B cell	three layers	CD5/FCER2/IGHM
B cell	three layers	CD5/FCER2/IL2RA
B cell	three layers	CD5/FCER2/IL33
B cell	three layers	CD5/HAVCR1/IGHM
B cell	three layers	CD5/HAVCR1/IL2RA
B cell	three layers	CD5/HAVCR1/IL33
B cell	three layers	CD5/IGHM/IL2RA
B cell	three layers	CD5/IGHM/IL33
B cell	three layers	CD5/IL2RA/IL33
B cell	three layers	CD80/ITGAX/TBX21
B cell	three layers	CD86/IL10/IL2RA
B cell	three layers	CD86/IL10/TGFB1
B cell	three layers	CD86/IL2RA/TGFB1
B cell	three layers	CD93/CR2/FCER2
B cell	three layers	CR2/FCER2/IGHM
B cell	three layers	CR2/FCER2/SPN
B cell	three layers	CR2/FCRL5/ITGAX
B cell	three layers	CR2/FCRL5/TBX21
B cell	three layers	CR2/IGHD/ITGAX
B cell	three layers	CR2/IGHM/ITGAX
B cell	three layers	CR2/IGHM/MME
B cell	three layers	CR2/ITGAX/TBX21
B cell	three layers	CXCR4/SDC1/TLR4
B cell	three layers	EFNB1/FAS/IGHD
B cell	three layers	FCER2/HAVCR1/IGHM
B cell	three layers	FCER2/HAVCR1/IL2RA
B cell	three layers	FCER2/HAVCR1/IL33
B cell	three layers	FCER2/IGHD/IGHM
B cell	three layers	FCER2/IGHM/IL2RA
B cell	three layers	FCER2/IGHM/IL33
B cell	three layers	FCER2/IL2RA/IL33
B cell	three layers	FCRL5/ITGAX/TBX21
B cell	three layers	HAVCR1/IGHM/IL2RA
B cell	three layers	HAVCR1/IGHM/IL33
B cell	three layers	HAVCR1/IL2RA/IL33
B cell	three layers	IGHD/IGHM/MME
B cell	three layers	IGHD/IGHM/NCAM1
B cell	three layers	IGHM/IL2RA/IL33
B cell	three layers	IL10/IL2RA/TGFB1
B cell	three layers	IL2RA/NT5E/TFRC
CD4 T cell	two layers	ABCB1/KLRB1
CD4 T cell	two layers	ADO/ENTPD1
CD4 T cell	two layers	ADO/IL2RA
CD4 T cell	two layers	AHR/CCR6
CD4 T cell	two layers	AHR/IL2RA
CD4 T cell	two layers	ANPEP/IL2RA
CD4 T cell	two layers	B3GAT1/CCR7
CD4 T cell	two layers	B3GAT1/CD27
CD4 T cell	two layers	B3GAT1/CD28
CD4 T cell	two layers	B3GAT1/CD300A
CD4 T cell	two layers	B3GAT1/CXCR5
CD4 T cell	two layers	B3GAT1/KLRB1
CD4 T cell	two layers	B3GAT1/KLRG1
CD4 T cell	two layers	BCL6/CD84
CD4 T cell	two layers	BCL6/CXCR5
CD4 T cell	two layers	BCL6/FOXP3
CD4 T cell	two layers	BCL6/GATA3
CD4 T cell	two layers	BCL6/ICOS
CD4 T cell	two layers	BCL6/IL21
CD4 T cell	two layers	BCL6/IL2RA
CD4 T cell	two layers	BCL6/PDCD1
CD4 T cell	two layers	BSG/FOXP3
CD4 T cell	two layers	BSG/IL2RA
CD4 T cell	two layers	CCR10/CCR4
CD4 T cell	two layers	CCR10/CCR6
CD4 T cell	two layers	CCR10/CXCR3
CD4 T cell	two layers	CCR10/IL22
CD4 T cell	two layers	CCR2/CCR5
CD4 T cell	two layers	CCR4/CCR6
CD4 T cell	two layers	CCR4/CCR7
CD4 T cell	two layers	CCR4/CCR8
CD4 T cell	two layers	CCR4/CD226
CD4 T cell	two layers	CCR4/CTLA4
CD4 T cell	two layers	CCR4/CXCR3
CD4 T cell	two layers	CCR4/CXCR5
CD4 T cell	two layers	CCR4/FOXP3
CD4 T cell	two layers	CCR4/GATA3
CD4 T cell	two layers	CCR4/ICOS
CD4 T cell	two layers	CCR4/IL22
CD4 T cell	two layers	CCR4/IL2RA
CD4 T cell	two layers	CCR4/IL7R
CD4 T cell	two layers	CCR4/ITGA2
CD4 T cell	two layers	CCR4/ITGAE
CD4 T cell	two layers	CCR4/KLRB1
CD4 T cell	two layers	CCR4/LAG3
CD4 T cell	two layers	CCR4/PDCD1
CD4 T cell	two layers	CCR4/RORC
CD4 T cell	two layers	CCR4/SELL
CD4 T cell	two layers	CCR4/TBX21
CD4 T cell	two layers	CCR4/TIGIT
CD4 T cell	two layers	CCR4/TNFRSF1B
CD4 T cell	two layers	CCR5/CD28
CD4 T cell	two layers	CCR5/CD38
CD4 T cell	two layers	CCR5/CXCR3
CD4 T cell	two layers	CCR5/CXCR4
CD4 T cell	two layers	CCR5/ICOS
CD4 T cell	two layers	CCR5/IL7R
CD4 T cell	two layers	CCR5/MCAM
CD4 T cell	two layers	CCR5/SELL
CD4 T cell	two layers	CCR6/CD226
CD4 T cell	two layers	CCR6/CD44
CD4 T cell	two layers	CCR6/CTLA4
CD4 T cell	two layers	CCR6/CXCR3
CD4 T cell	two layers	CCR6/CXCR5
CD4 T cell	two layers	CCR6/DPP4
CD4 T cell	two layers	CCR6/FAS
CD4 T cell	two layers	CCR6/FOXP3
CD4 T cell	two layers	CCR6/GATA3
CD4 T cell	two layers	CCR6/ICOS
CD4 T cell	two layers	CCR6/IFNG
CD4 T cell	two layers	CCR6/IL17A
CD4 T cell	two layers	CCR6/IL22
CD4 T cell	two layers	CCR6/IL23R
CD4 T cell	two layers	CCR6/IL2RA
CD4 T cell	two layers	CCR6/IL7R
CD4 T cell	two layers	CCR6/ITGA2
CD4 T cell	two layers	CCR6/KLRB1
CD4 T cell	two layers	CCR6/LAG3
CD4 T cell	two layers	CCR6/MS4A1
CD4 T cell	two layers	CCR6/RORC
CD4 T cell	two layers	CCR6/SELL
CD4 T cell	two layers	CCR6/TBX21
CD4 T cell	two layers	CCR6/TIGIT
CD4 T cell	two layers	CCR7/CD27
CD4 T cell	two layers	CCR7/CD28
CD4 T cell	two layers	CCR7/CD38
CD4 T cell	two layers	CCR7/CD44
CD4 T cell	two layers	CCR7/CD69
CD4 T cell	two layers	CCR7/CXCR5
CD4 T cell	two layers	CCR7/ENTPD1
CD4 T cell	two layers	CCR7/FAS
CD4 T cell	two layers	CCR7/FOXP3
CD4 T cell	two layers	CCR7/GZMB
CD4 T cell	two layers	CCR7/ICOS
CD4 T cell	two layers	CCR7/IFNG
CD4 T cell	two layers	CCR7/IL10
CD4 T cell	two layers	CCR7/IL17A
CD4 T cell	two layers	CCR7/IL2
CD4 T cell	two layers	CCR7/IL21
CD4 T cell	two layers	CCR7/IL2RB
CD4 T cell	two layers	CCR7/IL4
CD4 T cell	two layers	CCR7/IL5
CD4 T cell	two layers	CCR7/ITGA4
CD4 T cell	two layers	CCR7/ITGAE
CD4 T cell	two layers	CCR7/IZUMO1R
CD4 T cell	two layers	CCR7/KLRG1
CD4 T cell	two layers	CCR7/MS4A1
CD4 T cell	two layers	CCR7/PDCD1
CD4 T cell	two layers	CCR7/PRF1
CD4 T cell	two layers	CCR7/PTGDR2
CD4 T cell	two layers	CCR7/SELL
CD4 T cell	two layers	CCR7/TNF
CD4 T cell	two layers	CCR9/CXCR3
CD4 T cell	two layers	CD14/CD28
CD4 T cell	two layers	CD160/PDCD1
CD4 T cell	two layers	CD19/CXCR5
CD4 T cell	two layers	CD19/FOXP3
CD4 T cell	two layers	CD19/ICOS
CD4 T cell	two layers	CD226/CXCR3
CD4 T cell	two layers	CD226/CXCR5
CD4 T cell	two layers	CD226/GATA3
CD4 T cell	two layers	CD226/ICOS
CD4 T cell	two layers	CD226/IL7R
CD4 T cell	two layers	CD226/ITGA2
CD4 T cell	two layers	CD226/KLRB1
CD4 T cell	two layers	CD226/LAG3
CD4 T cell	two layers	CD226/PDCD1
CD4 T cell	two layers	CD226/RORC
CD4 T cell	two layers	CD226/TBX21
CD4 T cell	two layers	CD226/TIGIT
CD4 T cell	two layers	CD27/CD28
CD4 T cell	two layers	CD27/CD69
CD4 T cell	two layers	CD27/FAS
CD4 T cell	two layers	CD27/IFNG
CD4 T cell	two layers	CD27/IL2
CD4 T cell	two layers	CD27/IL2RB
CD4 T cell	two layers	CD27/ITGA4
CD4 T cell	two layers	CD27/KLRG1
CD4 T cell	two layers	CD27/SELL
CD4 T cell	two layers	CD28/CD40LG
CD4 T cell	two layers	CD28/CD44
CD4 T cell	two layers	CD28/CD7
CD4 T cell	two layers	CD28/CD70
CD4 T cell	two layers	CD28/CTLA4
CD4 T cell	two layers	CD28/CX3CR1
CD4 T cell	two layers	CD28/FAS
CD4 T cell	two layers	CD28/GZMB
CD4 T cell	two layers	CD28/IFNG
CD4 T cell	two layers	CD28/IL2
CD4 T cell	two layers	CD28/IL2RB
CD4 T cell	two layers	CD28/IL4
CD4 T cell	two layers	CD28/IL5
CD4 T cell	two layers	CD28/ITGAL
CD4 T cell	two layers	CD28/KIR3DL1
CD4 T cell	two layers	CD28/KLRG1
CD4 T cell	two layers	CD28/PRF1
CD4 T cell	two layers	CD28/SELL
CD4 T cell	two layers	CD28/TNF
CD4 T cell	two layers	CD28/TNFSF11
CD4 T cell	two layers	CD300A/KLRB1
CD4 T cell	two layers	CD38/CXCR5
CD4 T cell	two layers	CD38/FOXP3
CD4 T cell	two layers	CD38/ICOS
CD4 T cell	two layers	CD38/IKZF2
CD4 T cell	two layers	CD38/IL2RA
CD4 T cell	two layers	CD38/IL7R
CD4 T cell	two layers	CD38/PDCD1
CD4 T cell	two layers	CD40/TNFSF8
CD4 T cell	two layers	CD40LG/CD70
CD4 T cell	two layers	CD40LG/IFNG
CD4 T cell	two layers	CD40LG/IL2
CD4 T cell	two layers	CD40LG/IL4
CD4 T cell	two layers	CD40LG/ITGAL
CD4 T cell	two layers	CD40LG/KIR3DL1
CD4 T cell	two layers	CD40LG/PDCD1
CD4 T cell	two layers	CD40LG/TNF
CD4 T cell	two layers	CD40LG/TNFRSF9
CD4 T cell	two layers	CD44/CD69
CD4 T cell	two layers	CD44/CTLA4
CD4 T cell	two layers	CD44/FOXP3
CD4 T cell	two layers	CD44/IFNG
CD4 T cell	two layers	CD44/IL10
CD4 T cell	two layers	CD44/IL17A
CD4 T cell	two layers	CD44/IL2
CD4 T cell	two layers	CD44/IL2RA
CD4 T cell	two layers	CD44/IL4
CD4 T cell	two layers	CD44/IL5
CD4 T cell	two layers	CD44/IL7R
CD4 T cell	two layers	CD44/ITGAE
CD4 T cell	two layers	CD44/IZUMO1R
CD4 T cell	two layers	CD44/KLRG1
CD4 T cell	two layers	CD44/NT5E
CD4 T cell	two layers	CD44/SELL
CD4 T cell	two layers	CD44/SELP
CD4 T cell	two layers	CD44/TGFB1
CD4 T cell	two layers	CD44/TNF
CD4 T cell	two layers	CD69/CXCR4
CD4 T cell	two layers	CD69/FOXP3
CD4 T cell	two layers	CD69/IFNG
CD4 T cell	two layers	CD69/IL10
CD4 T cell	two layers	CD69/IL17A
CD4 T cell	two layers	CD69/IL2RA
CD4 T cell	two layers	CD69/ITGA4
CD4 T cell	two layers	CD69/ITGAE
CD4 T cell	two layers	CD69/SELL
CD4 T cell	two layers	CD69/TGFB1
CD4 T cell	two layers	CD69/TNF
CD4 T cell	two layers	CD7/FOXP3
CD4 T cell	two layers	CD7/IL7R
CD4 T cell	two layers	CD70/ITGAL
CD4 T cell	two layers	CD70/KIR3DL1
CD4 T cell	two layers	CD84/PDCD1
CD4 T cell	two layers	CSF2/IFNG
CD4 T cell	two layers	CSF2/IL23R
CD4 T cell	two layers	CTLA4/CXCR3
CD4 T cell	two layers	CTLA4/ENTPD1
CD4 T cell	two layers	CTLA4/FOXP3
CD4 T cell	two layers	CTLA4/GATA3
CD4 T cell	two layers	CTLA4/ICOS
CD4 T cell	two layers	CTLA4/IL10
CD4 T cell	two layers	CTLA4/IL2RA
CD4 T cell	two layers	CTLA4/IL7R
CD4 T cell	two layers	CTLA4/ITGA2
CD4 T cell	two layers	CTLA4/LAG3
CD4 T cell	two layers	CTLA4/LRRC32
CD4 T cell	two layers	CTLA4/PDCD1
CD4 T cell	two layers	CTLA4/RORC
CD4 T cell	two layers	CTLA4/SELL
CD4 T cell	two layers	CTLA4/TGFB1
CD4 T cell	two layers	CTLA4/TIGIT
CD4 T cell	two layers	CX3CR1/ICAM1
CD4 T cell	two layers	CXCL13/CXCR5
CD4 T cell	two layers	CXCL13/IL21
CD4 T cell	two layers	CXCL13/PDCD1
CD4 T cell	two layers	CXCR3/CXCR5
CD4 T cell	two layers	CXCR3/FOXP3
CD4 T cell	two layers	CXCR3/GATA3
CD4 T cell	two layers	CXCR3/ICOS
CD4 T cell	two layers	CXCR3/IL10
CD4 T cell	two layers	CXCR3/IL2RA
CD4 T cell	two layers	CXCR3/IL7R
CD4 T cell	two layers	CXCR3/ITGA1
CD4 T cell	two layers	CXCR3/ITGA2
CD4 T cell	two layers	CXCR3/KLRB1
CD4 T cell	two layers	CXCR3/LAG3
CD4 T cell	two layers	CXCR3/MS4A1
CD4 T cell	two layers	CXCR3/PDCD1
CD4 T cell	two layers	CXCR3/RORC
CD4 T cell	two layers	CXCR3/SELL
CD4 T cell	two layers	CXCR3/TBX21
CD4 T cell	two layers	CXCR3/TIGIT
CD4 T cell	two layers	CXCR4/SELPLG
CD4 T cell	two layers	CXCR5/FOXP3
CD4 T cell	two layers	CXCR5/ICOS
CD4 T cell	two layers	CXCR5/IL10
CD4 T cell	two layers	CXCR5/IL13
CD4 T cell	two layers	CXCR5/IL21
CD4 T cell	two layers	CXCR5/IL2RA
CD4 T cell	two layers	CXCR5/IL4
CD4 T cell	two layers	CXCR5/IL7R
CD4 T cell	two layers	CXCR5/ITGA2
CD4 T cell	two layers	CXCR5/IZUMO1R
CD4 T cell	two layers	CXCR5/KLRB1
CD4 T cell	two layers	CXCR5/LAG3
CD4 T cell	two layers	CXCR5/MS4A1
CD4 T cell	two layers	CXCR5/PDCD1
CD4 T cell	two layers	CXCR5/RORC
CD4 T cell	two layers	CXCR5/SELL
CD4 T cell	two layers	CXCR5/STAT3
CD4 T cell	two layers	CXCR5/TBX21
CD4 T cell	two layers	CXCR5/TIGIT
CD4 T cell	two layers	DPP4/ENTPD1
CD4 T cell	two layers	DPP4/IL26
CD4 T cell	two layers	DPP4/IL7R
CD4 T cell	two layers	DPP4/KLRB1
CD4 T cell	two layers	EBI3/IL12A
CD4 T cell	two layers	EBI3/IL2RA
CD4 T cell	two layers	ENTPD1/FOXP3
CD4 T cell	two layers	ENTPD1/IL2RA
CD4 T cell	two layers	ENTPD1/IL7R
CD4 T cell	two layers	ENTPD1/KLRB1
CD4 T cell	two layers	ENTPD1/LGALS9
CD4 T cell	two layers	ENTPD1/NT5E
CD4 T cell	two layers	ENTPD1/TNFRSF4
CD4 T cell	two layers	EOMES/MKI67
CD4 T cell	two layers	FAS/FOXP3
CD4 T cell	two layers	FAS/IFNG
CD4 T cell	two layers	FAS/IL2
CD4 T cell	two layers	FAS/IL2RA
CD4 T cell	two layers	FAS/IL2RB
CD4 T cell	two layers	FAS/SELL
CD4 T cell	two layers	FASLG/FOXP3
CD4 T cell	two layers	FASLG/IFNG
CD4 T cell	two layers	FASLG/IL2RA
CD4 T cell	two layers	FCGR1A/FCGR2A
CD4 T cell	two layers	FCGR1A/LILRA2
CD4 T cell	two layers	FCGR2A/LILRA2
CD4 T cell	two layers	FCRL3/FOXP3
CD4 T cell	two layers	FOXP3/GATA3
CD4 T cell	two layers	FOXP3/HAVCR2
CD4 T cell	two layers	FOXP3/ICOS
CD4 T cell	two layers	FOXP3/IFNG
CD4 T cell	two layers	FOXP3/IFNGR1
CD4 T cell	two layers	FOXP3/IKZF2
CD4 T cell	two layers	FOXP3/IL10
CD4 T cell	two layers	FOXP3/IL17A
CD4 T cell	two layers	FOXP3/IL2RA
CD4 T cell	two layers	FOXP3/IL2RB
CD4 T cell	two layers	FOXP3/IL7R
CD4 T cell	two layers	FOXP3/ITGA2
CD4 T cell	two layers	FOXP3/ITGAE
CD4 T cell	two layers	FOXP3/KLRB1
CD4 T cell	two layers	FOXP3/LAG3
CD4 T cell	two layers	FOXP3/LRRC32
CD4 T cell	two layers	FOXP3/MKI67
CD4 T cell	two layers	FOXP3/NRP1
CD4 T cell	two layers	FOXP3/PDCD1
CD4 T cell	two layers	FOXP3/PECAM1
CD4 T cell	two layers	FOXP3/RORC
CD4 T cell	two layers	FOXP3/SELL
CD4 T cell	two layers	FOXP3/TBX21
CD4 T cell	two layers	FOXP3/TGFB1
CD4 T cell	two layers	FOXP3/TIGIT
CD4 T cell	two layers	FOXP3/TNFRSF18
CD4 T cell	two layers	GATA3/ICOS
CD4 T cell	two layers	GATA3/IL2RA
CD4 T cell	two layers	GATA3/IL7R
CD4 T cell	two layers	GATA3/KLRB1
CD4 T cell	two layers	GATA3/LAG3
CD4 T cell	two layers	GATA3/PRDM1
CD4 T cell	two layers	GATA3/SELL
CD4 T cell	two layers	GATA3/TBX21
CD4 T cell	two layers	GATA3/TIGIT
CD4 T cell	two layers	GZMB/PRF1
CD4 T cell	two layers	GZMB/SELL
CD4 T cell	two layers	HAVCR2/PDCD1
CD4 T cell	two layers	ICOS/IL10
CD4 T cell	two layers	ICOS/IL17A
CD4 T cell	two layers	ICOS/IL21
CD4 T cell	two layers	ICOS/IL2RA
CD4 T cell	two layers	ICOS/IL4
CD4 T cell	two layers	ICOS/IL7R
CD4 T cell	two layers	ICOS/ITGA2
CD4 T cell	two layers	ICOS/KLRB1
CD4 T cell	two layers	ICOS/LAG3
CD4 T cell	two layers	ICOS/MKI67
CD4 T cell	two layers	ICOS/PDCD1
CD4 T cell	two layers	ICOS/RORC
CD4 T cell	two layers	ICOS/SELL
CD4 T cell	two layers	ICOS/TBX21
CD4 T cell	two layers	ICOS/TIGIT
CD4 T cell	two layers	ICOS/TNFRSF1B
CD4 T cell	two layers	IFNG/IKZF2
CD4 T cell	two layers	IFNG/IL10
CD4 T cell	two layers	IFNG/IL17A
CD4 T cell	two layers	IFNG/IL2
CD4 T cell	two layers	IFNG/IL21
CD4 T cell	two layers	IFNG/IL23R
CD4 T cell	two layers	IFNG/IL2RA
CD4 T cell	two layers	IFNG/IL2RB
CD4 T cell	two layers	IFNG/IL3RA
CD4 T cell	two layers	IFNG/IL4
CD4 T cell	two layers	IFNG/IL5
CD4 T cell	two layers	IFNG/IL7R
CD4 T cell	two layers	IFNG/ITGAE
CD4 T cell	two layers	IFNG/KLRB1
CD4 T cell	two layers	IFNG/LRRC32
CD4 T cell	two layers	IFNG/SELL
CD4 T cell	two layers	IFNG/TBX21
CD4 T cell	two layers	IFNG/TNF
CD4 T cell	two layers	IFNGR1/IL2RA
CD4 T cell	two layers	IFNGR1/IL7R
CD4 T cell	two layers	IFNGR1/TBX21
CD4 T cell	two layers	IKZF2/IL2RA
CD4 T cell	two layers	IKZF2/IL7R
CD4 T cell	two layers	IL10/IL21
CD4 T cell	two layers	IL10/IL2RA
CD4 T cell	two layers	IL10/IL7R
CD4 T cell	two layers	IL10/IZUMO1R
CD4 T cell	two layers	IL10/LAG3
CD4 T cell	two layers	IL10/SELL
CD4 T cell	two layers	IL10/TGFB1
CD4 T cell	two layers	IL12A/IL2RA
CD4 T cell	two layers	IL13/IL17A
CD4 T cell	two layers	IL13/IL22
CD4 T cell	two layers	IL13/IL3RA
CD4 T cell	two layers	IL13/IL4
CD4 T cell	two layers	IL13/IL9
CD4 T cell	two layers	IL17A/IL21
CD4 T cell	two layers	IL17A/IL22
CD4 T cell	two layers	IL17A/ITGAE
CD4 T cell	two layers	IL17A/KLRB1
CD4 T cell	two layers	IL17A/SELL
CD4 T cell	two layers	IL2/IL2RB
CD4 T cell	two layers	IL2/SELL
CD4 T cell	two layers	IL2/TNF
CD4 T cell	two layers	IL21/IL4
CD4 T cell	two layers	IL21/IZUMO1R
CD4 T cell	two layers	IL21/KLRB1
CD4 T cell	two layers	IL21/PDCD1
CD4 T cell	two layers	IL21/SELL
CD4 T cell	two layers	IL21/TBX21
CD4 T cell	two layers	IL22/KLRB1
CD4 T cell	two layers	IL22/SELPLG
CD4 T cell	two layers	IL22/TNF
CD4 T cell	two layers	IL23A/KLRB1
CD4 T cell	two layers	IL23R/RORC
CD4 T cell	two layers	IL23R/TNFRSF1B
CD4 T cell	two layers	IL2RA/IL2RB
CD4 T cell	two layers	IL2RA/IL7R
CD4 T cell	two layers	IL2RA/ITGA2
CD4 T cell	two layers	IL2RA/ITGA4
CD4 T cell	two layers	IL2RA/ITGAE
CD4 T cell	two layers	IL2RA/LAG3
CD4 T cell	two layers	IL2RA/LRRC32
CD4 T cell	two layers	IL2RA/MS4A1
CD4 T cell	two layers	IL2RA/NRP1
CD4 T cell	two layers	IL2RA/PDCD1
CD4 T cell	two layers	IL2RA/PECAM1
CD4 T cell	two layers	IL2RA/RORC
CD4 T cell	two layers	IL2RA/SELL
CD4 T cell	two layers	IL2RA/TBX21
CD4 T cell	two layers	IL2RA/TGFB1
CD4 T cell	two layers	IL2RA/TIGIT
CD4 T cell	two layers	IL2RA/TNFRSF18
CD4 T cell	two layers	IL2RA/TNFRSF1B
CD4 T cell	two layers	IL2RA/TNFRSF4
CD4 T cell	two layers	IL2RB/SELL
CD4 T cell	two layers	IL2RB/TNFRSF18
CD4 T cell	two layers	IL2RG/IL7R
CD4 T cell	two layers	IL3RA/IL4
CD4 T cell	two layers	IL3RA/IL6
CD4 T cell	two layers	IL4/IL5
CD4 T cell	two layers	IL4/SELL
CD4 T cell	two layers	IL4/TNF
CD4 T cell	two layers	IL5/SELL
CD4 T cell	two layers	IL5/TNF
CD4 T cell	two layers	IL6R/TIGIT
CD4 T cell	two layers	IL7R/ITGA2
CD4 T cell	two layers	IL7R/ITGA4
CD4 T cell	two layers	IL7R/KLRB1
CD4 T cell	two layers	IL7R/KLRG1
CD4 T cell	two layers	IL7R/LAG3
CD4 T cell	two layers	IL7R/MS4A1
CD4 T cell	two layers	IL7R/RORC
CD4 T cell	two layers	IL7R/SELL
CD4 T cell	two layers	IL7R/TBX21
CD4 T cell	two layers	IL7R/TGFB1
CD4 T cell	two layers	IL7R/TIGIT
CD4 T cell	two layers	IL9/IRF4
CD4 T cell	two layers	IL9/SPI1
CD4 T cell	two layers	ITGA2/ITGB2
CD4 T cell	two layers	ITGA2/KLRB1
CD4 T cell	two layers	ITGA2/LAG3
CD4 T cell	two layers	ITGA2/RORC
CD4 T cell	two layers	ITGA2/TIGIT
CD4 T cell	two layers	ITGA4/SELL
CD4 T cell	two layers	ITGAE/KLRG1
CD4 T cell	two layers	ITGAE/SELL
CD4 T cell	two layers	ITGAL/KIR3DL1
CD4 T cell	two layers	IZUMO1R/NT5E
CD4 T cell	two layers	IZUMO1R/SELL
CD4 T cell	two layers	KLRB1/LAG3
CD4 T cell	two layers	KLRB1/PDCD1
CD4 T cell	two layers	KLRB1/RORC
CD4 T cell	two layers	KLRB1/SELL
CD4 T cell	two layers	KLRB1/TBX21
CD4 T cell	two layers	KLRC2/KLRD1
CD4 T cell	two layers	LAG3/PDCD1
CD4 T cell	two layers	LAG3/RORC
CD4 T cell	two layers	LAG3/SELL
CD4 T cell	two layers	MKI67/PDCD1
CD4 T cell	two layers	MKI67/TNFRSF1B
CD4 T cell	two layers	PDCD1/PRDM1
CD4 T cell	two layers	PDCD1/RORC
CD4 T cell	two layers	PDCD1/TBX21
CD4 T cell	two layers	PDCD1/TIGIT
CD4 T cell	two layers	PECAM1/PTK7
CD4 T cell	two layers	PECAM1/SELL
CD4 T cell	two layers	PRF1/SELL
CD4 T cell	two layers	RORC/SELL
CD4 T cell	two layers	RORC/TBX21
CD4 T cell	two layers	RORC/TIGIT
CD4 T cell	two layers	SELL/TIGIT
CD4 T cell	two layers	SELL/TNF
CD4 T cell	two layers	TBX21/TIGIT
CD4 T cell	two layers	TNFRSF4/TNFRSF9
CD4 T cell	three layers	ADO/ENTPD1/IL2RA
CD4 T cell	three layers	B3GAT1/CCR7/CD27
CD4 T cell	three layers	B3GAT1/CCR7/CD28
CD4 T cell	three layers	B3GAT1/CCR7/KLRG1
CD4 T cell	three layers	B3GAT1/CD27/CD28
CD4 T cell	three layers	B3GAT1/CD27/KLRG1
CD4 T cell	three layers	B3GAT1/CD28/KLRG1
CD4 T cell	three layers	B3GAT1/CD300A/KLRB1
CD4 T cell	three layers	BCL6/CD84/PDCD1
CD4 T cell	three layers	BCL6/CXCR5/FOXP3
CD4 T cell	three layers	BCL6/CXCR5/ICOS
CD4 T cell	three layers	BCL6/CXCR5/IL2RA
CD4 T cell	three layers	BCL6/CXCR5/PDCD1
CD4 T cell	three layers	BCL6/FOXP3/IL2RA
CD4 T cell	three layers	BCL6/FOXP3/PDCD1
CD4 T cell	three layers	BCL6/IL2RA/PDCD1
CD4 T cell	three layers	CCR10/CCR4/CCR6
CD4 T cell	three layers	CCR10/CCR4/CXCR3
CD4 T cell	three layers	CCR10/CCR4/IL22
CD4 T cell	three layers	CCR10/CCR6/CXCR3
CD4 T cell	three layers	CCR10/CCR6/IL22
CD4 T cell	three layers	CCR4/CCR6/CD226
CD4 T cell	three layers	CCR4/CCR6/CTLA4
CD4 T cell	three layers	CCR4/CCR6/CXCR3
CD4 T cell	three layers	CCR4/CCR6/CXCR5
CD4 T cell	three layers	CCR4/CCR6/FOXP3
CD4 T cell	three layers	CCR4/CCR6/GATA3
CD4 T cell	three layers	CCR4/CCR6/ICOS
CD4 T cell	three layers	CCR4/CCR6/IL22
CD4 T cell	three layers	CCR4/CCR6/IL2RA
CD4 T cell	three layers	CCR4/CCR6/IL7R
CD4 T cell	three layers	CCR4/CCR6/ITGA2
CD4 T cell	three layers	CCR4/CCR6/KLRB1
CD4 T cell	three layers	CCR4/CCR6/LAG3
CD4 T cell	three layers	CCR4/CCR6/RORC
CD4 T cell	three layers	CCR4/CCR6/SELL
CD4 T cell	three layers	CCR4/CCR6/TBX21
CD4 T cell	three layers	CCR4/CCR6/TIGIT
CD4 T cell	three layers	CCR4/CD226/CXCR3
CD4 T cell	three layers	CCR4/CD226/GATA3
CD4 T cell	three layers	CCR4/CD226/ICOS
CD4 T cell	three layers	CCR4/CD226/IL7R
CD4 T cell	three layers	CCR4/CD226/ITGA2
CD4 T cell	three layers	CCR4/CD226/KLRB1
CD4 T cell	three layers	CCR4/CD226/LAG3
CD4 T cell	three layers	CCR4/CD226/PDCD1
CD4 T cell	three layers	CCR4/CD226/TBX21
CD4 T cell	three layers	CCR4/CTLA4/CXCR3
CD4 T cell	three layers	CCR4/CTLA4/FOXP3
CD4 T cell	three layers	CCR4/CTLA4/GATA3
CD4 T cell	three layers	CCR4/CTLA4/ICOS
CD4 T cell	three layers	CCR4/CTLA4/IL2RA
CD4 T cell	three layers	CCR4/CTLA4/IL7R
CD4 T cell	three layers	CCR4/CTLA4/ITGA2
CD4 T cell	three layers	CCR4/CTLA4/SELL
CD4 T cell	three layers	CCR4/CTLA4/TIGIT
CD4 T cell	three layers	CCR4/CXCR3/CXCR5
CD4 T cell	three layers	CCR4/CXCR3/FOXP3
CD4 T cell	three layers	CCR4/CXCR3/GATA3
CD4 T cell	three layers	CCR4/CXCR3/ICOS
CD4 T cell	three layers	CCR4/CXCR3/IL2RA
CD4 T cell	three layers	CCR4/CXCR3/IL7R
CD4 T cell	three layers	CCR4/CXCR3/ITGA2
CD4 T cell	three layers	CCR4/CXCR3/KLRB1
CD4 T cell	three layers	CCR4/CXCR3/LAG3
CD4 T cell	three layers	CCR4/CXCR3/PDCD1
CD4 T cell	three layers	CCR4/CXCR3/RORC
CD4 T cell	three layers	CCR4/CXCR3/SELL
CD4 T cell	three layers	CCR4/CXCR3/TBX21
CD4 T cell	three layers	CCR4/CXCR3/TIGIT
CD4 T cell	three layers	CCR4/CXCR5/ICOS
CD4 T cell	three layers	CCR4/CXCR5/IL7R
CD4 T cell	three layers	CCR4/CXCR5/KLRB1
CD4 T cell	three layers	CCR4/CXCR5/LAG3
CD4 T cell	three layers	CCR4/CXCR5/RORC
CD4 T cell	three layers	CCR4/CXCR5/SELL
CD4 T cell	three layers	CCR4/FOXP3/GATA3
CD4 T cell	three layers	CCR4/FOXP3/ICOS
CD4 T cell	three layers	CCR4/FOXP3/IL2RA
CD4 T cell	three layers	CCR4/FOXP3/IL7R
CD4 T cell	three layers	CCR4/FOXP3/ITGA2
CD4 T cell	three layers	CCR4/FOXP3/SELL
CD4 T cell	three layers	CCR4/FOXP3/TIGIT
CD4 T cell	three layers	CCR4/GATA3/ICOS
CD4 T cell	three layers	CCR4/GATA3/IL2RA
CD4 T cell	three layers	CCR4/GATA3/IL7R
CD4 T cell	three layers	CCR4/GATA3/KLRB1
CD4 T cell	three layers	CCR4/GATA3/LAG3
CD4 T cell	three layers	CCR4/GATA3/SELL
CD4 T cell	three layers	CCR4/GATA3/TBX21
CD4 T cell	three layers	CCR4/GATA3/TIGIT
CD4 T cell	three layers	CCR4/ICOS/IL2RA
CD4 T cell	three layers	CCR4/ICOS/IL7R
CD4 T cell	three layers	CCR4/ICOS/ITGA2
CD4 T cell	three layers	CCR4/ICOS/KLRB1
CD4 T cell	three layers	CCR4/ICOS/LAG3
CD4 T cell	three layers	CCR4/ICOS/RORC
CD4 T cell	three layers	CCR4/ICOS/SELL
CD4 T cell	three layers	CCR4/ICOS/TIGIT
CD4 T cell	three layers	CCR4/IL2RA/IL7R
CD4 T cell	three layers	CCR4/IL2RA/ITGA2
CD4 T cell	three layers	CCR4/IL2RA/SELL
CD4 T cell	three layers	CCR4/IL2RA/TIGIT
CD4 T cell	three layers	CCR4/IL7R/ITGA2
CD4 T cell	three layers	CCR4/IL7R/KLRB1
CD4 T cell	three layers	CCR4/IL7R/LAG3
CD4 T cell	three layers	CCR4/IL7R/RORC
CD4 T cell	three layers	CCR4/IL7R/SELL
CD4 T cell	three layers	CCR4/IL7R/TBX21
CD4 T cell	three layers	CCR4/IL7R/TIGIT
CD4 T cell	three layers	CCR4/ITGA2/KLRB1
CD4 T cell	three layers	CCR4/ITGA2/LAG3
CD4 T cell	three layers	CCR4/ITGA2/TIGIT
CD4 T cell	three layers	CCR4/KLRB1/LAG3
CD4 T cell	three layers	CCR4/KLRB1/RORC
CD4 T cell	three layers	CCR4/KLRB1/SELL
CD4 T cell	three layers	CCR4/KLRB1/TBX21
CD4 T cell	three layers	CCR4/LAG3/RORC
CD4 T cell	three layers	CCR4/LAG3/SELL
CD4 T cell	three layers	CCR4/PDCD1/TBX21
CD4 T cell	three layers	CCR4/RORC/SELL
CD4 T cell	three layers	CCR4/SELL/TIGIT
CD4 T cell	three layers	CCR5/CD38/IL7R
CD4 T cell	three layers	CCR6/CD226/CXCR3
CD4 T cell	three layers	CCR6/CD226/CXCR5
CD4 T cell	three layers	CCR6/CD226/GATA3
CD4 T cell	three layers	CCR6/CD226/ICOS
CD4 T cell	three layers	CCR6/CD226/IL7R
CD4 T cell	three layers	CCR6/CD226/ITGA2
CD4 T cell	three layers	CCR6/CD226/KLRB1
CD4 T cell	three layers	CCR6/CD226/LAG3
CD4 T cell	three layers	CCR6/CD226/RORC
CD4 T cell	three layers	CCR6/CD226/TBX21
CD4 T cell	three layers	CCR6/CTLA4/CXCR3
CD4 T cell	three layers	CCR6/CTLA4/FOXP3
CD4 T cell	three layers	CCR6/CTLA4/GATA3
CD4 T cell	three layers	CCR6/CTLA4/ICOS
CD4 T cell	three layers	CCR6/CTLA4/IL2RA
CD4 T cell	three layers	CCR6/CTLA4/IL7R
CD4 T cell	three layers	CCR6/CTLA4/ITGA2
CD4 T cell	three layers	CCR6/CTLA4/SELL
CD4 T cell	three layers	CCR6/CTLA4/TIGIT
CD4 T cell	three layers	CCR6/CXCR3/CXCR5
CD4 T cell	three layers	CCR6/CXCR3/FOXP3
CD4 T cell	three layers	CCR6/CXCR3/GATA3
CD4 T cell	three layers	CCR6/CXCR3/ICOS
CD4 T cell	three layers	CCR6/CXCR3/IL2RA
CD4 T cell	three layers	CCR6/CXCR3/IL7R
CD4 T cell	three layers	CCR6/CXCR3/ITGA2
CD4 T cell	three layers	CCR6/CXCR3/KLRB1
CD4 T cell	three layers	CCR6/CXCR3/LAG3
CD4 T cell	three layers	CCR6/CXCR3/MS4A1
CD4 T cell	three layers	CCR6/CXCR3/RORC
CD4 T cell	three layers	CCR6/CXCR3/SELL
CD4 T cell	three layers	CCR6/CXCR3/TBX21
CD4 T cell	three layers	CCR6/CXCR3/TIGIT
CD4 T cell	three layers	CCR6/CXCR5/ICOS
CD4 T cell	three layers	CCR6/CXCR5/IL2RA
CD4 T cell	three layers	CCR6/CXCR5/IL7R
CD4 T cell	three layers	CCR6/CXCR5/ITGA2
CD4 T cell	three layers	CCR6/CXCR5/KLRB1
CD4 T cell	three layers	CCR6/CXCR5/LAG3
CD4 T cell	three layers	CCR6/CXCR5/MS4A1
CD4 T cell	three layers	CCR6/CXCR5/RORC
CD4 T cell	three layers	CCR6/CXCR5/SELL
CD4 T cell	three layers	CCR6/DPP4/IL7R
CD4 T cell	three layers	CCR6/DPP4/KLRB1
CD4 T cell	three layers	CCR6/FOXP3/GATA3
CD4 T cell	three layers	CCR6/FOXP3/ICOS
CD4 T cell	three layers	CCR6/FOXP3/IL2RA
CD4 T cell	three layers	CCR6/FOXP3/IL7R
CD4 T cell	three layers	CCR6/FOXP3/ITGA2
CD4 T cell	three layers	CCR6/FOXP3/SELL
CD4 T cell	three layers	CCR6/FOXP3/TIGIT
CD4 T cell	three layers	CCR6/GATA3/ICOS
CD4 T cell	three layers	CCR6/GATA3/IL2RA
CD4 T cell	three layers	CCR6/GATA3/IL7R
CD4 T cell	three layers	CCR6/GATA3/KLRB1
CD4 T cell	three layers	CCR6/GATA3/LAG3
CD4 T cell	three layers	CCR6/GATA3/SELL
CD4 T cell	three layers	CCR6/GATA3/TBX21
CD4 T cell	three layers	CCR6/GATA3/TIGIT
CD4 T cell	three layers	CCR6/ICOS/IL2RA
CD4 T cell	three layers	CCR6/ICOS/IL7R
CD4 T cell	three layers	CCR6/ICOS/ITGA2
CD4 T cell	three layers	CCR6/ICOS/KLRB1
CD4 T cell	three layers	CCR6/ICOS/LAG3
CD4 T cell	three layers	CCR6/ICOS/RORC
CD4 T cell	three layers	CCR6/ICOS/SELL
CD4 T cell	three layers	CCR6/ICOS/TIGIT
CD4 T cell	three layers	CCR6/IFNG/IL17A
CD4 T cell	three layers	CCR6/IFNG/KLRB1
CD4 T cell	three layers	CCR6/IL17A/KLRB1
CD4 T cell	three layers	CCR6/IL2RA/IL7R
CD4 T cell	three layers	CCR6/IL2RA/ITGA2
CD4 T cell	three layers	CCR6/IL2RA/MS4A1
CD4 T cell	three layers	CCR6/IL2RA/SELL
CD4 T cell	three layers	CCR6/IL2RA/TIGIT
CD4 T cell	three layers	CCR6/IL7R/ITGA2
CD4 T cell	three layers	CCR6/IL7R/KLRB1
CD4 T cell	three layers	CCR6/IL7R/LAG3
CD4 T cell	three layers	CCR6/IL7R/RORC
CD4 T cell	three layers	CCR6/IL7R/SELL
CD4 T cell	three layers	CCR6/IL7R/TBX21
CD4 T cell	three layers	CCR6/IL7R/TIGIT
CD4 T cell	three layers	CCR6/ITGA2/KLRB1
CD4 T cell	three layers	CCR6/ITGA2/LAG3
CD4 T cell	three layers	CCR6/ITGA2/RORC
CD4 T cell	three layers	CCR6/ITGA2/TIGIT
CD4 T cell	three layers	CCR6/KLRB1/LAG3
CD4 T cell	three layers	CCR6/KLRB1/RORC
CD4 T cell	three layers	CCR6/KLRB1/SELL
CD4 T cell	three layers	CCR6/KLRB1/TBX21
CD4 T cell	three layers	CCR6/LAG3/RORC
CD4 T cell	three layers	CCR6/LAG3/SELL
CD4 T cell	three layers	CCR6/RORC/SELL
CD4 T cell	three layers	CCR6/RORC/TBX21
CD4 T cell	three layers	CCR6/SELL/TIGIT
CD4 T cell	three layers	CCR7/CD27/CD28
CD4 T cell	three layers	CCR7/CD27/CD69
CD4 T cell	three layers	CCR7/CD27/FAS
CD4 T cell	three layers	CCR7/CD27/IFNG
CD4 T cell	three layers	CCR7/CD27/IL2
CD4 T cell	three layers	CCR7/CD27/IL2RB
CD4 T cell	three layers	CCR7/CD27/ITGA4
CD4 T cell	three layers	CCR7/CD27/KLRG1
CD4 T cell	three layers	CCR7/CD27/SELL
CD4 T cell	three layers	CCR7/CD28/CD44
CD4 T cell	three layers	CCR7/CD28/FAS
CD4 T cell	three layers	CCR7/CD28/GZMB
CD4 T cell	three layers	CCR7/CD28/IFNG
CD4 T cell	three layers	CCR7/CD28/IL2
CD4 T cell	three layers	CCR7/CD28/IL2RB
CD4 T cell	three layers	CCR7/CD28/IL4
CD4 T cell	three layers	CCR7/CD28/IL5
CD4 T cell	three layers	CCR7/CD28/KLRG1
CD4 T cell	three layers	CCR7/CD28/PRF1
CD4 T cell	three layers	CCR7/CD28/SELL
CD4 T cell	three layers	CCR7/CD28/TNF
CD4 T cell	three layers	CCR7/CD44/IFNG
CD4 T cell	three layers	CCR7/CD44/IL2
CD4 T cell	three layers	CCR7/CD44/IL4
CD4 T cell	three layers	CCR7/CD44/IL5
CD4 T cell	three layers	CCR7/CD44/ITGAE
CD4 T cell	three layers	CCR7/CD44/KLRG1
CD4 T cell	three layers	CCR7/CD44/SELL
CD4 T cell	three layers	CCR7/CD44/TNF
CD4 T cell	three layers	CCR7/CD69/IFNG
CD4 T cell	three layers	CCR7/CD69/IL17A
CD4 T cell	three layers	CCR7/CD69/ITGA4
CD4 T cell	three layers	CCR7/CD69/ITGAE
CD4 T cell	three layers	CCR7/CD69/SELL
CD4 T cell	three layers	CCR7/CXCR5/ICOS
CD4 T cell	three layers	CCR7/CXCR5/IL10
CD4 T cell	three layers	CCR7/CXCR5/IL21
CD4 T cell	three layers	CCR7/CXCR5/IZUMO1R
CD4 T cell	three layers	CCR7/CXCR5/PDCD1
CD4 T cell	three layers	CCR7/CXCR5/SELL
CD4 T cell	three layers	CCR7/FAS/IFNG
CD4 T cell	three layers	CCR7/FAS/IL2
CD4 T cell	three layers	CCR7/FAS/IL2RB
CD4 T cell	three layers	CCR7/FAS/SELL
CD4 T cell	three layers	CCR7/GZMB/PRF1
CD4 T cell	three layers	CCR7/GZMB/SELL
CD4 T cell	three layers	CCR7/ICOS/PDCD1
CD4 T cell	three layers	CCR7/IFNG/IL17A
CD4 T cell	three layers	CCR7/IFNG/IL2
CD4 T cell	three layers	CCR7/IFNG/IL2RB
CD4 T cell	three layers	CCR7/IFNG/IL4
CD4 T cell	three layers	CCR7/IFNG/IL5
CD4 T cell	three layers	CCR7/IFNG/ITGAE
CD4 T cell	three layers	CCR7/IFNG/SELL
CD4 T cell	three layers	CCR7/IFNG/TNF
CD4 T cell	three layers	CCR7/IL10/IL21
CD4 T cell	three layers	CCR7/IL10/IZUMO1R
CD4 T cell	three layers	CCR7/IL10/SELL
CD4 T cell	three layers	CCR7/IL17A/ITGAE
CD4 T cell	three layers	CCR7/IL17A/SELL
CD4 T cell	three layers	CCR7/IL2/IL2RB
CD4 T cell	three layers	CCR7/IL2/SELL
CD4 T cell	three layers	CCR7/IL2/TNF
CD4 T cell	three layers	CCR7/IL21/IZUMO1R
CD4 T cell	three layers	CCR7/IL21/SELL
CD4 T cell	three layers	CCR7/IL2RB/SELL
CD4 T cell	three layers	CCR7/IL4/IL5
CD4 T cell	three layers	CCR7/IL4/SELL
CD4 T cell	three layers	CCR7/IL4/TNF
CD4 T cell	three layers	CCR7/IL5/SELL
CD4 T cell	three layers	CCR7/IL5/TNF
CD4 T cell	three layers	CCR7/ITGA4/SELL
CD4 T cell	three layers	CCR7/ITGAE/KLRG1
CD4 T cell	three layers	CCR7/ITGAE/SELL
CD4 T cell	three layers	CCR7/IZUMO1R/SELL
CD4 T cell	three layers	CCR7/PRF1/SELL
CD4 T cell	three layers	CCR7/SELL/TNF
CD4 T cell	three layers	CD19/CXCR5/FOXP3
CD4 T cell	three layers	CD19/CXCR5/ICOS
CD4 T cell	three layers	CD19/FOXP3/ICOS
CD4 T cell	three layers	CD226/CXCR3/CXCR5
CD4 T cell	three layers	CD226/CXCR3/GATA3
CD4 T cell	three layers	CD226/CXCR3/ICOS
CD4 T cell	three layers	CD226/CXCR3/IL7R
CD4 T cell	three layers	CD226/CXCR3/ITGA2
CD4 T cell	three layers	CD226/CXCR3/KLRB1
CD4 T cell	three layers	CD226/CXCR3/LAG3
CD4 T cell	three layers	CD226/CXCR3/PDCD1
CD4 T cell	three layers	CD226/CXCR3/RORC
CD4 T cell	three layers	CD226/CXCR3/TBX21
CD4 T cell	three layers	CD226/CXCR3/TIGIT
CD4 T cell	three layers	CD226/CXCR5/ICOS
CD4 T cell	three layers	CD226/CXCR5/IL7R
CD4 T cell	three layers	CD226/CXCR5/ITGA2
CD4 T cell	three layers	CD226/CXCR5/KLRB1
CD4 T cell	three layers	CD226/CXCR5/PDCD1
CD4 T cell	three layers	CD226/CXCR5/RORC
CD4 T cell	three layers	CD226/CXCR5/TBX21
CD4 T cell	three layers	CD226/CXCR5/TIGIT
CD4 T cell	three layers	CD226/GATA3/ICOS
CD4 T cell	three layers	CD226/GATA3/IL7R
CD4 T cell	three layers	CD226/GATA3/KLRB1
CD4 T cell	three layers	CD226/GATA3/LAG3
CD4 T cell	three layers	CD226/GATA3/TBX21
CD4 T cell	three layers	CD226/ICOS/IL7R
CD4 T cell	three layers	CD226/ICOS/ITGA2
CD4 T cell	three layers	CD226/ICOS/KLRB1
CD4 T cell	three layers	CD226/ICOS/LAG3
CD4 T cell	three layers	CD226/ICOS/PDCD1
CD4 T cell	three layers	CD226/ICOS/RORC
CD4 T cell	three layers	CD226/ICOS/TBX21
CD4 T cell	three layers	CD226/ICOS/TIGIT
CD4 T cell	three layers	CD226/IL7R/ITGA2
CD4 T cell	three layers	CD226/IL7R/KLRB1
CD4 T cell	three layers	CD226/IL7R/LAG3
CD4 T cell	three layers	CD226/IL7R/RORC
CD4 T cell	three layers	CD226/IL7R/TBX21
CD4 T cell	three layers	CD226/ITGA2/KLRB1
CD4 T cell	three layers	CD226/ITGA2/LAG3
CD4 T cell	three layers	CD226/ITGA2/RORC
CD4 T cell	three layers	CD226/KLRB1/LAG3
CD4 T cell	three layers	CD226/KLRB1/RORC
CD4 T cell	three layers	CD226/KLRB1/TBX21
CD4 T cell	three layers	CD226/PDCD1/RORC
CD4 T cell	three layers	CD226/PDCD1/TBX21
CD4 T cell	three layers	CD226/PDCD1/TIGIT
CD4 T cell	three layers	CD226/RORC/TBX21
CD4 T cell	three layers	CD226/RORC/TIGIT
CD4 T cell	three layers	CD226/TBX21/TIGIT
CD4 T cell	three layers	CD27/CD28/FAS
CD4 T cell	three layers	CD27/CD28/IFNG
CD4 T cell	three layers	CD27/CD28/IL2
CD4 T cell	three layers	CD27/CD28/IL2RB
CD4 T cell	three layers	CD27/CD28/KLRG1
CD4 T cell	three layers	CD27/CD28/SELL
CD4 T cell	three layers	CD27/CD69/ITGA4
CD4 T cell	three layers	CD27/CD69/SELL
CD4 T cell	three layers	CD27/FAS/IFNG
CD4 T cell	three layers	CD27/FAS/IL2
CD4 T cell	three layers	CD27/FAS/IL2RB
CD4 T cell	three layers	CD27/FAS/SELL
CD4 T cell	three layers	CD27/IFNG/IL2
CD4 T cell	three layers	CD27/IFNG/IL2RB
CD4 T cell	three layers	CD27/IFNG/SELL
CD4 T cell	three layers	CD27/IL2/IL2RB
CD4 T cell	three layers	CD27/IL2/SELL
CD4 T cell	three layers	CD27/IL2RB/SELL
CD4 T cell	three layers	CD27/ITGA4/SELL
CD4 T cell	three layers	CD28/CD40LG/CD70
CD4 T cell	three layers	CD28/CD40LG/ITGAL
CD4 T cell	three layers	CD28/CD40LG/KIR3DL1
CD4 T cell	three layers	CD28/CD44/IFNG
CD4 T cell	three layers	CD28/CD44/IL2
CD4 T cell	three layers	CD28/CD44/IL4
CD4 T cell	three layers	CD28/CD44/IL5
CD4 T cell	three layers	CD28/CD44/SELL
CD4 T cell	three layers	CD28/CD44/TNF
CD4 T cell	three layers	CD28/CD70/ITGAL
CD4 T cell	three layers	CD28/CD70/KIR3DL1
CD4 T cell	three layers	CD28/FAS/IFNG
CD4 T cell	three layers	CD28/FAS/IL2
CD4 T cell	three layers	CD28/FAS/IL2RB
CD4 T cell	three layers	CD28/FAS/SELL
CD4 T cell	three layers	CD28/GZMB/PRF1
CD4 T cell	three layers	CD28/GZMB/SELL
CD4 T cell	three layers	CD28/IFNG/IL2
CD4 T cell	three layers	CD28/IFNG/IL2RB
CD4 T cell	three layers	CD28/IFNG/IL4
CD4 T cell	three layers	CD28/IFNG/IL5
CD4 T cell	three layers	CD28/IFNG/SELL
CD4 T cell	three layers	CD28/IFNG/TNF
CD4 T cell	three layers	CD28/IL2/IL2RB
CD4 T cell	three layers	CD28/IL2/SELL
CD4 T cell	three layers	CD28/IL2/TNF
CD4 T cell	three layers	CD28/IL2RB/SELL
CD4 T cell	three layers	CD28/IL4/IL5
CD4 T cell	three layers	CD28/IL4/SELL
CD4 T cell	three layers	CD28/IL4/TNF
CD4 T cell	three layers	CD28/IL5/SELL
CD4 T cell	three layers	CD28/IL5/TNF
CD4 T cell	three layers	CD28/ITGAL/KIR3DL1
CD4 T cell	three layers	CD28/PRF1/SELL
CD4 T cell	three layers	CD28/SELL/TNF
CD4 T cell	three layers	CD38/CXCR5/ICOS
CD4 T cell	three layers	CD38/CXCR5/PDCD1
CD4 T cell	three layers	CD38/FOXP3/IL2RA
CD4 T cell	three layers	CD38/ICOS/PDCD1
CD4 T cell	three layers	CD40LG/CD70/ITGAL
CD4 T cell	three layers	CD40LG/CD70/KIR3DL1
CD4 T cell	three layers	CD40LG/ITGAL/KIR3DL1
CD4 T cell	three layers	CD44/CD69/FOXP3
CD4 T cell	three layers	CD44/CD69/IL2RA
CD4 T cell	three layers	CD44/CD69/SELL
CD4 T cell	three layers	CD44/CTLA4/FOXP3
CD4 T cell	three layers	CD44/CTLA4/IL10
CD4 T cell	three layers	CD44/CTLA4/IL2RA
CD4 T cell	three layers	CD44/CTLA4/IL7R
CD4 T cell	three layers	CD44/CTLA4/TGFB1
CD4 T cell	three layers	CD44/FOXP3/IL10
CD4 T cell	three layers	CD44/FOXP3/IL2RA
CD4 T cell	three layers	CD44/FOXP3/IL7R
CD4 T cell	three layers	CD44/FOXP3/SELL
CD4 T cell	three layers	CD44/FOXP3/TGFB1
CD4 T cell	three layers	CD44/IFNG/IL2
CD4 T cell	three layers	CD44/IFNG/IL4
CD4 T cell	three layers	CD44/IFNG/IL5
CD4 T cell	three layers	CD44/IFNG/SELL
CD4 T cell	three layers	CD44/IFNG/TNF
CD4 T cell	three layers	CD44/IL10/IL2RA
CD4 T cell	three layers	CD44/IL10/IL7R
CD4 T cell	three layers	CD44/IL10/TGFB1
CD4 T cell	three layers	CD44/IL2/SELL
CD4 T cell	three layers	CD44/IL2/TNF
CD4 T cell	three layers	CD44/IL2RA/IL7R
CD4 T cell	three layers	CD44/IL2RA/SELL
CD4 T cell	three layers	CD44/IL2RA/TGFB1
CD4 T cell	three layers	CD44/IL4/IL5
CD4 T cell	three layers	CD44/IL4/SELL
CD4 T cell	three layers	CD44/IL4/TNF
CD4 T cell	three layers	CD44/IL5/SELL
CD4 T cell	three layers	CD44/IL5/TNF
CD4 T cell	three layers	CD44/IL7R/TGFB1
CD4 T cell	three layers	CD44/ITGAE/KLRG1
CD4 T cell	three layers	CD44/IZUMO1R/NT5E
CD4 T cell	three layers	CD44/SELL/TNF
CD4 T cell	three layers	CD69/FOXP3/IL10
CD4 T cell	three layers	CD69/FOXP3/IL2RA
CD4 T cell	three layers	CD69/FOXP3/SELL
CD4 T cell	three layers	CD69/FOXP3/TGFB1
CD4 T cell	three layers	CD69/IFNG/IL17A
CD4 T cell	three layers	CD69/IFNG/ITGAE
CD4 T cell	three layers	CD69/IFNG/SELL
CD4 T cell	three layers	CD69/IL10/IL2RA
CD4 T cell	three layers	CD69/IL10/TGFB1
CD4 T cell	three layers	CD69/IL17A/ITGAE
CD4 T cell	three layers	CD69/IL17A/SELL
CD4 T cell	three layers	CD69/IL2RA/SELL
CD4 T cell	three layers	CD69/IL2RA/TGFB1
CD4 T cell	three layers	CD69/ITGA4/SELL
CD4 T cell	three layers	CD69/ITGAE/SELL
CD4 T cell	three layers	CD7/FOXP3/IL7R
CD4 T cell	three layers	CD70/ITGAL/KIR3DL1
CD4 T cell	three layers	CSF2/IFNG/IL23R
CD4 T cell	three layers	CTLA4/CXCR3/FOXP3
CD4 T cell	three layers	CTLA4/CXCR3/GATA3
CD4 T cell	three layers	CTLA4/CXCR3/ICOS
CD4 T cell	three layers	CTLA4/CXCR3/IL2RA
CD4 T cell	three layers	CTLA4/CXCR3/IL7R
CD4 T cell	three layers	CTLA4/CXCR3/ITGA2
CD4 T cell	three layers	CTLA4/CXCR3/RORC
CD4 T cell	three layers	CTLA4/CXCR3/SELL
CD4 T cell	three layers	CTLA4/CXCR3/TIGIT
CD4 T cell	three layers	CTLA4/FOXP3/GATA3
CD4 T cell	three layers	CTLA4/FOXP3/ICOS
CD4 T cell	three layers	CTLA4/FOXP3/IL10
CD4 T cell	three layers	CTLA4/FOXP3/IL2RA
CD4 T cell	three layers	CTLA4/FOXP3/IL7R
CD4 T cell	three layers	CTLA4/FOXP3/ITGA2
CD4 T cell	three layers	CTLA4/FOXP3/LAG3
CD4 T cell	three layers	CTLA4/FOXP3/LRRC32
CD4 T cell	three layers	CTLA4/FOXP3/RORC
CD4 T cell	three layers	CTLA4/FOXP3/SELL
CD4 T cell	three layers	CTLA4/FOXP3/TGFB1
CD4 T cell	three layers	CTLA4/FOXP3/TIGIT
CD4 T cell	three layers	CTLA4/GATA3/ICOS
CD4 T cell	three layers	CTLA4/GATA3/IL2RA
CD4 T cell	three layers	CTLA4/GATA3/IL7R
CD4 T cell	three layers	CTLA4/GATA3/SELL
CD4 T cell	three layers	CTLA4/GATA3/TIGIT
CD4 T cell	three layers	CTLA4/ICOS/IL2RA
CD4 T cell	three layers	CTLA4/ICOS/IL7R
CD4 T cell	three layers	CTLA4/ICOS/SELL
CD4 T cell	three layers	CTLA4/ICOS/TIGIT
CD4 T cell	three layers	CTLA4/IL10/IL2RA
CD4 T cell	three layers	CTLA4/IL10/IL7R
CD4 T cell	three layers	CTLA4/IL10/LAG3
CD4 T cell	three layers	CTLA4/IL10/TGFB1
CD4 T cell	three layers	CTLA4/IL2RA/IL7R
CD4 T cell	three layers	CTLA4/IL2RA/ITGA2
CD4 T cell	three layers	CTLA4/IL2RA/LAG3
CD4 T cell	three layers	CTLA4/IL2RA/RORC
CD4 T cell	three layers	CTLA4/IL2RA/SELL
CD4 T cell	three layers	CTLA4/IL2RA/TGFB1
CD4 T cell	three layers	CTLA4/IL2RA/TIGIT
CD4 T cell	three layers	CTLA4/IL7R/ITGA2
CD4 T cell	three layers	CTLA4/IL7R/RORC
CD4 T cell	three layers	CTLA4/IL7R/SELL
CD4 T cell	three layers	CTLA4/IL7R/TGFB1
CD4 T cell	three layers	CTLA4/IL7R/TIGIT
CD4 T cell	three layers	CTLA4/ITGA2/TIGIT
CD4 T cell	three layers	CTLA4/PDCD1/TIGIT
CD4 T cell	three layers	CTLA4/RORC/SELL
CD4 T cell	three layers	CTLA4/RORC/TIGIT
CD4 T cell	three layers	CTLA4/SELL/TIGIT
CD4 T cell	three layers	CXCL13/CXCR5/IL21
CD4 T cell	three layers	CXCL13/CXCR5/PDCD1
CD4 T cell	three layers	CXCL13/IL21/PDCD1
CD4 T cell	three layers	CXCR3/CXCR5/ICOS
CD4 T cell	three layers	CXCR3/CXCR5/IL2RA
CD4 T cell	three layers	CXCR3/CXCR5/IL7R
CD4 T cell	three layers	CXCR3/CXCR5/KLRB1
CD4 T cell	three layers	CXCR3/CXCR5/LAG3
CD4 T cell	three layers	CXCR3/CXCR5/MS4A1
CD4 T cell	three layers	CXCR3/CXCR5/PDCD1
CD4 T cell	three layers	CXCR3/CXCR5/RORC
CD4 T cell	three layers	CXCR3/CXCR5/SELL
CD4 T cell	three layers	CXCR3/CXCR5/TBX21
CD4 T cell	three layers	CXCR3/CXCR5/TIGIT
CD4 T cell	three layers	CXCR3/FOXP3/GATA3
CD4 T cell	three layers	CXCR3/FOXP3/ICOS
CD4 T cell	three layers	CXCR3/FOXP3/IL2RA
CD4 T cell	three layers	CXCR3/FOXP3/IL7R
CD4 T cell	three layers	CXCR3/FOXP3/ITGA2
CD4 T cell	three layers	CXCR3/FOXP3/RORC
CD4 T cell	three layers	CXCR3/FOXP3/SELL
CD4 T cell	three layers	CXCR3/FOXP3/TIGIT
CD4 T cell	three layers	CXCR3/GATA3/ICOS
CD4 T cell	three layers	CXCR3/GATA3/IL2RA
CD4 T cell	three layers	CXCR3/GATA3/IL7R
CD4 T cell	three layers	CXCR3/GATA3/KLRB1
CD4 T cell	three layers	CXCR3/GATA3/LAG3
CD4 T cell	three layers	CXCR3/GATA3/SELL
CD4 T cell	three layers	CXCR3/GATA3/TBX21
CD4 T cell	three layers	CXCR3/GATA3/TIGIT
CD4 T cell	three layers	CXCR3/ICOS/IL2RA
CD4 T cell	three layers	CXCR3/ICOS/IL7R
CD4 T cell	three layers	CXCR3/ICOS/ITGA2
CD4 T cell	three layers	CXCR3/ICOS/KLRB1
CD4 T cell	three layers	CXCR3/ICOS/LAG3
CD4 T cell	three layers	CXCR3/ICOS/PDCD1
CD4 T cell	three layers	CXCR3/ICOS/RORC
CD4 T cell	three layers	CXCR3/ICOS/SELL
CD4 T cell	three layers	CXCR3/ICOS/TBX21
CD4 T cell	three layers	CXCR3/ICOS/TIGIT
CD4 T cell	three layers	CXCR3/IL2RA/IL7R
CD4 T cell	three layers	CXCR3/IL2RA/ITGA2
CD4 T cell	three layers	CXCR3/IL2RA/MS4A1
CD4 T cell	three layers	CXCR3/IL2RA/RORC
CD4 T cell	three layers	CXCR3/IL2RA/SELL
CD4 T cell	three layers	CXCR3/IL2RA/TIGIT
CD4 T cell	three layers	CXCR3/IL7R/ITGA2
CD4 T cell	three layers	CXCR3/IL7R/KLRB1
CD4 T cell	three layers	CXCR3/IL7R/LAG3
CD4 T cell	three layers	CXCR3/IL7R/RORC
CD4 T cell	three layers	CXCR3/IL7R/SELL
CD4 T cell	three layers	CXCR3/IL7R/TBX21
CD4 T cell	three layers	CXCR3/IL7R/TIGIT
CD4 T cell	three layers	CXCR3/ITGA2/KLRB1
CD4 T cell	three layers	CXCR3/ITGA2/LAG3
CD4 T cell	three layers	CXCR3/ITGA2/TIGIT
CD4 T cell	three layers	CXCR3/KLRB1/LAG3
CD4 T cell	three layers	CXCR3/KLRB1/RORC
CD4 T cell	three layers	CXCR3/KLRB1/SELL
CD4 T cell	three layers	CXCR3/KLRB1/TBX21
CD4 T cell	three layers	CXCR3/LAG3/RORC
CD4 T cell	three layers	CXCR3/LAG3/SELL
CD4 T cell	three layers	CXCR3/PDCD1/RORC
CD4 T cell	three layers	CXCR3/PDCD1/TBX21
CD4 T cell	three layers	CXCR3/PDCD1/TIGIT
CD4 T cell	three layers	CXCR3/RORC/SELL
CD4 T cell	three layers	CXCR3/RORC/TBX21
CD4 T cell	three layers	CXCR3/RORC/TIGIT
CD4 T cell	three layers	CXCR3/SELL/TIGIT
CD4 T cell	three layers	CXCR3/TBX21/TIGIT
CD4 T cell	three layers	CXCR5/FOXP3/ICOS
CD4 T cell	three layers	CXCR5/FOXP3/IL2RA
CD4 T cell	three layers	CXCR5/FOXP3/IL7R
CD4 T cell	three layers	CXCR5/FOXP3/PDCD1
CD4 T cell	three layers	CXCR5/ICOS/IL7R
CD4 T cell	three layers	CXCR5/ICOS/ITGA2
CD4 T cell	three layers	CXCR5/ICOS/KLRB1
CD4 T cell	three layers	CXCR5/ICOS/LAG3
CD4 T cell	three layers	CXCR5/ICOS/PDCD1
CD4 T cell	three layers	CXCR5/ICOS/RORC
CD4 T cell	three layers	CXCR5/ICOS/SELL
CD4 T cell	three layers	CXCR5/ICOS/TBX21
CD4 T cell	three layers	CXCR5/ICOS/TIGIT
CD4 T cell	three layers	CXCR5/IL10/IL21
CD4 T cell	three layers	CXCR5/IL10/IZUMO1R
CD4 T cell	three layers	CXCR5/IL10/SELL
CD4 T cell	three layers	CXCR5/IL13/IL4
CD4 T cell	three layers	CXCR5/IL21/IZUMO1R
CD4 T cell	three layers	CXCR5/IL21/PDCD1
CD4 T cell	three layers	CXCR5/IL21/SELL
CD4 T cell	three layers	CXCR5/IL2RA/MS4A1
CD4 T cell	three layers	CXCR5/IL2RA/PDCD1
CD4 T cell	three layers	CXCR5/IL7R/ITGA2
CD4 T cell	three layers	CXCR5/IL7R/KLRB1
CD4 T cell	three layers	CXCR5/IL7R/LAG3
CD4 T cell	three layers	CXCR5/IL7R/RORC
CD4 T cell	three layers	CXCR5/IL7R/SELL
CD4 T cell	three layers	CXCR5/ITGA2/KLRB1
CD4 T cell	three layers	CXCR5/ITGA2/RORC
CD4 T cell	three layers	CXCR5/IZUMO1R/SELL
CD4 T cell	three layers	CXCR5/KLRB1/LAG3
CD4 T cell	three layers	CXCR5/KLRB1/PDCD1
CD4 T cell	three layers	CXCR5/KLRB1/RORC
CD4 T cell	three layers	CXCR5/KLRB1/SELL
CD4 T cell	three layers	CXCR5/LAG3/RORC
CD4 T cell	three layers	CXCR5/LAG3/SELL
CD4 T cell	three layers	CXCR5/PDCD1/RORC
CD4 T cell	three layers	CXCR5/PDCD1/TBX21
CD4 T cell	three layers	CXCR5/PDCD1/TIGIT
CD4 T cell	three layers	CXCR5/RORC/SELL
CD4 T cell	three layers	CXCR5/RORC/TBX21
CD4 T cell	three layers	CXCR5/RORC/TIGIT
CD4 T cell	three layers	CXCR5/TBX21/TIGIT
CD4 T cell	three layers	DPP4/IL7R/KLRB1
CD4 T cell	three layers	EBI3/IL12A/IL2RA
CD4 T cell	three layers	ENTPD1/FOXP3/IL2RA
CD4 T cell	three layers	ENTPD1/FOXP3/IL7R
CD4 T cell	three layers	ENTPD1/IL2RA/IL7R
CD4 T cell	three layers	ENTPD1/IL2RA/TNFRSF4
CD4 T cell	three layers	FAS/FOXP3/IL2RA
CD4 T cell	three layers	FAS/IFNG/IL2
CD4 T cell	three layers	FAS/IFNG/IL2RB
CD4 T cell	three layers	FAS/IFNG/SELL
CD4 T cell	three layers	FAS/IL2/IL2RB
CD4 T cell	three layers	FAS/IL2/SELL
CD4 T cell	three layers	FAS/IL2RB/SELL
CD4 T cell	three layers	FASLG/FOXP3/IFNG
CD4 T cell	three layers	FASLG/FOXP3/IL2RA
CD4 T cell	three layers	FCGR1A/FCGR2A/LILRA2
CD4 T cell	three layers	FOXP3/GATA3/ICOS
CD4 T cell	three layers	FOXP3/GATA3/IL2RA
CD4 T cell	three layers	FOXP3/GATA3/IL7R
CD4 T cell	three layers	FOXP3/GATA3/SELL
CD4 T cell	three layers	FOXP3/GATA3/TIGIT
CD4 T cell	three layers	FOXP3/HAVCR2/PDCD1
CD4 T cell	three layers	FOXP3/ICOS/IL2RA
CD4 T cell	three layers	FOXP3/ICOS/IL7R
CD4 T cell	three layers	FOXP3/ICOS/SELL
CD4 T cell	three layers	FOXP3/ICOS/TIGIT
CD4 T cell	three layers	FOXP3/IFNG/IKZF2
CD4 T cell	three layers	FOXP3/IFNG/IL2RA
CD4 T cell	three layers	FOXP3/IFNG/IL7R
CD4 T cell	three layers	FOXP3/IFNGR1/IL2RA
CD4 T cell	three layers	FOXP3/IFNGR1/IL7R
CD4 T cell	three layers	FOXP3/IFNGR1/TBX21
CD4 T cell	three layers	FOXP3/IKZF2/IL2RA
CD4 T cell	three layers	FOXP3/IKZF2/IL7R
CD4 T cell	three layers	FOXP3/IL10/IL2RA
CD4 T cell	three layers	FOXP3/IL10/IL7R
CD4 T cell	three layers	FOXP3/IL10/LAG3
CD4 T cell	three layers	FOXP3/IL10/TGFB1
CD4 T cell	three layers	FOXP3/IL2RA/IL2RB
CD4 T cell	three layers	FOXP3/IL2RA/IL7R
CD4 T cell	three layers	FOXP3/IL2RA/ITGA2
CD4 T cell	three layers	FOXP3/IL2RA/ITGAE
CD4 T cell	three layers	FOXP3/IL2RA/LAG3
CD4 T cell	three layers	FOXP3/IL2RA/LRRC32
CD4 T cell	three layers	FOXP3/IL2RA/PDCD1
CD4 T cell	three layers	FOXP3/IL2RA/PECAM1
CD4 T cell	three layers	FOXP3/IL2RA/RORC
CD4 T cell	three layers	FOXP3/IL2RA/SELL
CD4 T cell	three layers	FOXP3/IL2RA/TBX21
CD4 T cell	three layers	FOXP3/IL2RA/TGFB1
CD4 T cell	three layers	FOXP3/IL2RA/TIGIT
CD4 T cell	three layers	FOXP3/IL2RA/TNFRSF18
CD4 T cell	three layers	FOXP3/IL2RB/TNFRSF18
CD4 T cell	three layers	FOXP3/IL7R/ITGA2
CD4 T cell	three layers	FOXP3/IL7R/RORC
CD4 T cell	three layers	FOXP3/IL7R/SELL
CD4 T cell	three layers	FOXP3/IL7R/TBX21
CD4 T cell	three layers	FOXP3/IL7R/TGFB1
CD4 T cell	three layers	FOXP3/IL7R/TIGIT
CD4 T cell	three layers	FOXP3/ITGA2/TIGIT
CD4 T cell	three layers	FOXP3/RORC/SELL
CD4 T cell	three layers	FOXP3/RORC/TBX21
CD4 T cell	three layers	FOXP3/RORC/TIGIT
CD4 T cell	three layers	FOXP3/SELL/TIGIT
CD4 T cell	three layers	GATA3/ICOS/IL2RA
CD4 T cell	three layers	GATA3/ICOS/IL7R
CD4 T cell	three layers	GATA3/ICOS/LAG3
CD4 T cell	three layers	GATA3/ICOS/SELL
CD4 T cell	three layers	GATA3/ICOS/TIGIT
CD4 T cell	three layers	GATA3/IL2RA/IL7R
CD4 T cell	three layers	GATA3/IL2RA/SELL
CD4 T cell	three layers	GATA3/IL2RA/TIGIT
CD4 T cell	three layers	GATA3/IL7R/KLRB1
CD4 T cell	three layers	GATA3/IL7R/LAG3
CD4 T cell	three layers	GATA3/IL7R/SELL
CD4 T cell	three layers	GATA3/IL7R/TBX21
CD4 T cell	three layers	GATA3/IL7R/TIGIT
CD4 T cell	three layers	GATA3/KLRB1/TBX21
CD4 T cell	three layers	GATA3/SELL/TIGIT
CD4 T cell	three layers	GZMB/PRF1/SELL
CD4 T cell	three layers	ICOS/IL17A/IL21
CD4 T cell	three layers	ICOS/IL21/IL4
CD4 T cell	three layers	ICOS/IL2RA/IL7R
CD4 T cell	three layers	ICOS/IL2RA/SELL
CD4 T cell	three layers	ICOS/IL2RA/TIGIT
CD4 T cell	three layers	ICOS/IL7R/ITGA2
CD4 T cell	three layers	ICOS/IL7R/KLRB1
CD4 T cell	three layers	ICOS/IL7R/LAG3
CD4 T cell	three layers	ICOS/IL7R/RORC
CD4 T cell	three layers	ICOS/IL7R/SELL
CD4 T cell	three layers	ICOS/IL7R/TIGIT
CD4 T cell	three layers	ICOS/ITGA2/KLRB1
CD4 T cell	three layers	ICOS/ITGA2/LAG3
CD4 T cell	three layers	ICOS/ITGA2/RORC
CD4 T cell	three layers	ICOS/KLRB1/LAG3
CD4 T cell	three layers	ICOS/KLRB1/RORC
CD4 T cell	three layers	ICOS/KLRB1/SELL
CD4 T cell	three layers	ICOS/LAG3/RORC
CD4 T cell	three layers	ICOS/LAG3/SELL
CD4 T cell	three layers	ICOS/MKI67/TNFRSF1B
CD4 T cell	three layers	ICOS/PDCD1/RORC
CD4 T cell	three layers	ICOS/PDCD1/TBX21
CD4 T cell	three layers	ICOS/PDCD1/TIGIT
CD4 T cell	three layers	ICOS/RORC/SELL
CD4 T cell	three layers	ICOS/RORC/TBX21
CD4 T cell	three layers	ICOS/RORC/TIGIT
CD4 T cell	three layers	ICOS/SELL/TIGIT
CD4 T cell	three layers	ICOS/TBX21/TIGIT
CD4 T cell	three layers	IFNG/IKZF2/IL2RA
CD4 T cell	three layers	IFNG/IKZF2/IL7R
CD4 T cell	three layers	IFNG/IL17A/ITGAE
CD4 T cell	three layers	IFNG/IL17A/SELL
CD4 T cell	three layers	IFNG/IL2/IL2RB
CD4 T cell	three layers	IFNG/IL2/SELL
CD4 T cell	three layers	IFNG/IL2/TNF
CD4 T cell	three layers	IFNG/IL21/TBX21
CD4 T cell	three layers	IFNG/IL2RA/IL7R
CD4 T cell	three layers	IFNG/IL2RA/LRRC32
CD4 T cell	three layers	IFNG/IL2RB/SELL
CD4 T cell	three layers	IFNG/IL4/IL5
CD4 T cell	three layers	IFNG/IL4/SELL
CD4 T cell	three layers	IFNG/IL4/TNF
CD4 T cell	three layers	IFNG/IL5/SELL
CD4 T cell	three layers	IFNG/IL5/TNF
CD4 T cell	three layers	IFNG/ITGAE/SELL
CD4 T cell	three layers	IFNG/SELL/TNF
CD4 T cell	three layers	IFNGR1/IL2RA/IL7R
CD4 T cell	three layers	IFNGR1/IL2RA/TBX21
CD4 T cell	three layers	IFNGR1/IL7R/TBX21
CD4 T cell	three layers	IKZF2/IL2RA/IL7R
CD4 T cell	three layers	IL10/IL21/IZUMO1R
CD4 T cell	three layers	IL10/IL21/SELL
CD4 T cell	three layers	IL10/IL2RA/IL7R
CD4 T cell	three layers	IL10/IL2RA/LAG3
CD4 T cell	three layers	IL10/IL2RA/TGFB1
CD4 T cell	three layers	IL10/IL7R/TGFB1
CD4 T cell	three layers	IL10/IZUMO1R/SELL
CD4 T cell	three layers	IL13/IL17A/IL22
CD4 T cell	three layers	IL17A/ITGAE/SELL
CD4 T cell	three layers	IL2/IL2RB/SELL
CD4 T cell	three layers	IL2/SELL/TNF
CD4 T cell	three layers	IL21/IZUMO1R/SELL
CD4 T cell	three layers	IL2RA/IL2RB/TNFRSF18
CD4 T cell	three layers	IL2RA/IL7R/ITGA2
CD4 T cell	three layers	IL2RA/IL7R/ITGA4
CD4 T cell	three layers	IL2RA/IL7R/MS4A1
CD4 T cell	three layers	IL2RA/IL7R/RORC
CD4 T cell	three layers	IL2RA/IL7R/SELL
CD4 T cell	three layers	IL2RA/IL7R/TBX21
CD4 T cell	three layers	IL2RA/IL7R/TGFB1
CD4 T cell	three layers	IL2RA/IL7R/TIGIT
CD4 T cell	three layers	IL2RA/ITGA2/TIGIT
CD4 T cell	three layers	IL2RA/RORC/SELL
CD4 T cell	three layers	IL2RA/RORC/TIGIT
CD4 T cell	three layers	IL2RA/SELL/TIGIT
CD4 T cell	three layers	IL4/IL5/SELL
CD4 T cell	three layers	IL4/IL5/TNF
CD4 T cell	three layers	IL4/SELL/TNF
CD4 T cell	three layers	IL5/SELL/TNF
CD4 T cell	three layers	IL7R/ITGA2/KLRB1
CD4 T cell	three layers	IL7R/ITGA2/LAG3
CD4 T cell	three layers	IL7R/ITGA2/RORC
CD4 T cell	three layers	IL7R/ITGA2/TIGIT
CD4 T cell	three layers	IL7R/KLRB1/LAG3
CD4 T cell	three layers	IL7R/KLRB1/RORC
CD4 T cell	three layers	IL7R/KLRB1/SELL
CD4 T cell	three layers	IL7R/KLRB1/TBX21
CD4 T cell	three layers	IL7R/LAG3/RORC
CD4 T cell	three layers	IL7R/LAG3/SELL
CD4 T cell	three layers	IL7R/RORC/SELL
CD4 T cell	three layers	IL7R/RORC/TIGIT
CD4 T cell	three layers	IL7R/SELL/TIGIT
CD4 T cell	three layers	ITGA2/KLRB1/LAG3
CD4 T cell	three layers	ITGA2/KLRB1/RORC
CD4 T cell	three layers	KLRB1/LAG3/RORC
CD4 T cell	three layers	KLRB1/LAG3/SELL
CD4 T cell	three layers	KLRB1/PDCD1/RORC
CD4 T cell	three layers	KLRB1/RORC/SELL
CD4 T cell	three layers	LAG3/RORC/SELL
CD4 T cell	three layers	PDCD1/RORC/TBX21
CD4 T cell	three layers	PDCD1/RORC/TIGIT
CD4 T cell	three layers	PDCD1/TBX21/TIGIT
CD4 T cell	three layers	RORC/SELL/TIGIT
CD4 T cell	three layers	RORC/TBX21/TIGIT
CD8 T cell	two layers	B3GAT1/CCR7
CD8 T cell	two layers	B3GAT1/CD27
CD8 T cell	two layers	B3GAT1/CD28
CD8 T cell	two layers	B3GAT1/KLRG1
CD8 T cell	two layers	B3GAT1/SELL
CD8 T cell	two layers	B3GAT1/TBX21
CD8 T cell	two layers	BCL2/CD38
CD8 T cell	two layers	BCL2/MKI67
CD8 T cell	two layers	BTLA/HAVCR2
CD8 T cell	two layers	BTLA/PDCD1
CD8 T cell	two layers	CCL4/ENTPD1
CD8 T cell	two layers	CCL4/FOXP3
CD8 T cell	two layers	CCL4/IL2RA
CD8 T cell	two layers	CCL4/LAG3
CD8 T cell	two layers	CCR4/CXCR3
CD8 T cell	two layers	CCR4/ITGAE
CD8 T cell	two layers	CCR5/CD38
CD8 T cell	two layers	CCR5/CD69
CD8 T cell	two layers	CCR5/CXCR3
CD8 T cell	two layers	CCR6/CXCR3
CD8 T cell	two layers	CCR6/IL23R
CD8 T cell	two layers	CCR6/ITGAE
CD8 T cell	two layers	CCR6/KLRB1
CD8 T cell	two layers	CCR7/CD27
CD8 T cell	two layers	CCR7/CD28
CD8 T cell	two layers	CCR7/CD4
CD8 T cell	two layers	CCR7/CD44
CD8 T cell	two layers	CCR7/CD69
CD8 T cell	two layers	CCR7/CXCR3
CD8 T cell	two layers	CCR7/CXCR5
CD8 T cell	two layers	CCR7/FAS
CD8 T cell	two layers	CCR7/FOXP3
CD8 T cell	two layers	CCR7/GZMB
CD8 T cell	two layers	CCR7/GZMK
CD8 T cell	two layers	CCR7/IFNG
CD8 T cell	two layers	CCR7/IL10
CD8 T cell	two layers	CCR7/IL2
CD8 T cell	two layers	CCR7/IL2RB
CD8 T cell	two layers	CCR7/IL4
CD8 T cell	two layers	CCR7/IL5
CD8 T cell	two layers	CCR7/IL7R
CD8 T cell	two layers	CCR7/ITGA1
CD8 T cell	two layers	CCR7/ITGAE
CD8 T cell	two layers	CCR7/KLRD1
CD8 T cell	two layers	CCR7/KLRG1
CD8 T cell	two layers	CCR7/MS4A1
CD8 T cell	two layers	CCR7/PRF1
CD8 T cell	two layers	CCR7/SELL
CD8 T cell	two layers	CD160/CD244
CD8 T cell	two layers	CD160/PDCD1
CD8 T cell	two layers	CD226/PDCD1
CD8 T cell	two layers	CD226/TIGIT
CD8 T cell	two layers	CD244/PDCD1
CD8 T cell	two layers	CD27/CD28
CD8 T cell	two layers	CD27/CD4
CD8 T cell	two layers	CD27/CD44
CD8 T cell	two layers	CD27/FAS
CD8 T cell	two layers	CD27/GZMB
CD8 T cell	two layers	CD27/GZMK
CD8 T cell	two layers	CD27/IFNG
CD8 T cell	two layers	CD27/IL2
CD8 T cell	two layers	CD27/IL4
CD8 T cell	two layers	CD27/IL5
CD8 T cell	two layers	CD27/IL7R
CD8 T cell	two layers	CD27/ITGAM
CD8 T cell	two layers	CD27/KLRD1
CD8 T cell	two layers	CD27/KLRG1
CD8 T cell	two layers	CD27/NCAM1
CD8 T cell	two layers	CD27/PRF1
CD8 T cell	two layers	CD27/SELL
CD8 T cell	two layers	CD27/TBX21
CD8 T cell	two layers	CD274/PDCD1
CD8 T cell	two layers	CD28/CD44
CD8 T cell	two layers	CD28/ENTPD1
CD8 T cell	two layers	CD28/FAS
CD8 T cell	two layers	CD28/FOXP3
CD8 T cell	two layers	CD28/GZMB
CD8 T cell	two layers	CD28/GZMK
CD8 T cell	two layers	CD28/IFNG
CD8 T cell	two layers	CD28/IL2
CD8 T cell	two layers	CD28/IL2RA
CD8 T cell	two layers	CD28/IL4
CD8 T cell	two layers	CD28/IL5
CD8 T cell	two layers	CD28/IL7R
CD8 T cell	two layers	CD28/ITGAM
CD8 T cell	two layers	CD28/KLRD1
CD8 T cell	two layers	CD28/KLRG1
CD8 T cell	two layers	CD28/NCAM1
CD8 T cell	two layers	CD28/NT5E
CD8 T cell	two layers	CD28/PDCD1
CD8 T cell	two layers	CD28/PRF1
CD8 T cell	two layers	CD28/SELL
CD8 T cell	two layers	CD28/TNFRSF8
CD8 T cell	two layers	CD36/IL3RA
CD8 T cell	two layers	CD38/CD4
CD8 T cell	two layers	CD38/MKI67
CD8 T cell	two layers	CD38/PDCD1
CD8 T cell	two layers	CD4/CD69
CD8 T cell	two layers	CD4/ENTPD1
CD8 T cell	two layers	CD4/IFNG
CD8 T cell	two layers	CD4/IL17A
CD8 T cell	two layers	CD4/IL2
CD8 T cell	two layers	CD4/IL23R
CD8 T cell	two layers	CD4/IL2RA
CD8 T cell	two layers	CD4/IL4
CD8 T cell	two layers	CD4/IL7R
CD8 T cell	two layers	CD4/ITGAE
CD8 T cell	two layers	CD4/MS4A1
CD8 T cell	two layers	CD4/PRF1
CD8 T cell	two layers	CD4/TNF
CD8 T cell	two layers	CD44/GZMB
CD8 T cell	two layers	CD44/GZMK
CD8 T cell	two layers	CD44/IFNG
CD8 T cell	two layers	CD44/IL2
CD8 T cell	two layers	CD44/IL4
CD8 T cell	two layers	CD44/IL5
CD8 T cell	two layers	CD44/IL7R
CD8 T cell	two layers	CD44/KLRD1
CD8 T cell	two layers	CD44/PRF1
CD8 T cell	two layers	CD44/SELL
CD8 T cell	two layers	CD69/CXCR3
CD8 T cell	two layers	CD69/CXCR6
CD8 T cell	two layers	CD69/DPP4
CD8 T cell	two layers	CD69/GZMB
CD8 T cell	two layers	CD69/IFNG
CD8 T cell	two layers	CD69/ITGA1
CD8 T cell	two layers	CD69/ITGAE
CD8 T cell	two layers	CD69/KLRG1
CD8 T cell	two layers	CD69/PRF1
CD8 T cell	two layers	CD69/SELL
CD8 T cell	two layers	CD96/PDCD1
CD8 T cell	two layers	CTLA4/FOXP3
CD8 T cell	two layers	CTLA4/HAVCR2
CD8 T cell	two layers	CTLA4/IL2RA
CD8 T cell	two layers	CTLA4/IL7R
CD8 T cell	two layers	CTLA4/LAG3
CD8 T cell	two layers	CTLA4/PDCD1
CD8 T cell	two layers	CX3CR1/ICAM1
CD8 T cell	two layers	CXCR3/CXCR6
CD8 T cell	two layers	CXCR3/FOXP3
CD8 T cell	two layers	CXCR3/IL2RB
CD8 T cell	two layers	CXCR3/PDCD1
CD8 T cell	two layers	CXCR5/HAVCR2
CD8 T cell	two layers	CXCR5/IFNG
CD8 T cell	two layers	CXCR5/IL21
CD8 T cell	two layers	CXCR5/IL4
CD8 T cell	two layers	CXCR5/PDCD1
CD8 T cell	two layers	ENTPD1/FOXP3
CD8 T cell	two layers	ENTPD1/IL2RA
CD8 T cell	two layers	ENTPD1/IL7R
CD8 T cell	two layers	ENTPD1/LAG3
CD8 T cell	two layers	ENTPD1/PDCD1
CD8 T cell	two layers	EOMES/GZMB
CD8 T cell	two layers	EOMES/MKI67
CD8 T cell	two layers	FAS/IFNG
CD8 T cell	two layers	FAS/IL2
CD8 T cell	two layers	FAS/IL2RB
CD8 T cell	two layers	FAS/IL7R
CD8 T cell	two layers	FAS/SELL
CD8 T cell	two layers	FOXP3/IL10
CD8 T cell	two layers	FOXP3/IL2RA
CD8 T cell	two layers	FOXP3/ITGAE
CD8 T cell	two layers	FOXP3/LAG3
CD8 T cell	two layers	GZMB/GZMK
CD8 T cell	two layers	GZMB/IFNG
CD8 T cell	two layers	GZMB/IL2
CD8 T cell	two layers	GZMB/IL4
CD8 T cell	two layers	GZMB/IL5
CD8 T cell	two layers	GZMB/IL7R
CD8 T cell	two layers	GZMB/ITGA1
CD8 T cell	two layers	GZMB/ITGAE
CD8 T cell	two layers	GZMB/KLRD1
CD8 T cell	two layers	GZMB/PRF1
CD8 T cell	two layers	GZMB/SELL
CD8 T cell	two layers	GZMK/IFNG
CD8 T cell	two layers	GZMK/IL4
CD8 T cell	two layers	GZMK/IL5
CD8 T cell	two layers	GZMK/IL7R
CD8 T cell	two layers	GZMK/PRF1
CD8 T cell	two layers	GZMK/SELL
CD8 T cell	two layers	HAVCR2/IL7R
CD8 T cell	two layers	HAVCR2/PDCD1
CD8 T cell	two layers	HNF1A/PDCD1
CD8 T cell	two layers	IFNG/IL2
CD8 T cell	two layers	IFNG/IL21
CD8 T cell	two layers	IFNG/IL4
CD8 T cell	two layers	IFNG/IL5
CD8 T cell	two layers	IFNG/IL7R
CD8 T cell	two layers	IFNG/ITGA1
CD8 T cell	two layers	IFNG/ITGAE
CD8 T cell	two layers	IFNG/KLRD1
CD8 T cell	two layers	IFNG/LAMP1
CD8 T cell	two layers	IFNG/PRF1
CD8 T cell	two layers	IFNG/SELL
CD8 T cell	two layers	IFNG/TNF
CD8 T cell	two layers	IL10/IL2RB
CD8 T cell	two layers	IL13/LTB4R
CD8 T cell	two layers	IL18R1/KLRB1
CD8 T cell	two layers	IL2/IL7R
CD8 T cell	two layers	IL2/PRF1
CD8 T cell	two layers	IL2/SELL
CD8 T cell	two layers	IL21/IL4
CD8 T cell	two layers	IL23R/ITGAE
CD8 T cell	two layers	IL2RA/IL7R
CD8 T cell	two layers	IL2RA/LAG3
CD8 T cell	two layers	IL2RA/TNFRSF4
CD8 T cell	two layers	IL2RB/SELL
CD8 T cell	two layers	IL4/IL5
CD8 T cell	two layers	IL4/IL7R
CD8 T cell	two layers	IL4/PRF1
CD8 T cell	two layers	IL4/SELL
CD8 T cell	two layers	IL5/IL7R
CD8 T cell	two layers	IL5/PRF1
CD8 T cell	two layers	IL5/SELL
CD8 T cell	two layers	IL7R/PDCD1
CD8 T cell	two layers	IL7R/PRF1
CD8 T cell	two layers	IL7R/SELL
CD8 T cell	two layers	ITGA1/ITGA2
CD8 T cell	two layers	ITGA1/ITGAE
CD8 T cell	two layers	ITGA1/PRF1
CD8 T cell	two layers	ITGA1/SELL
CD8 T cell	two layers	ITGA2/ITGAE
CD8 T cell	two layers	ITGAE/PRF1
CD8 T cell	two layers	ITGAE/SELL
CD8 T cell	two layers	ITGAE/TGFB1
CD8 T cell	two layers	ITGAM/NCAM1
CD8 T cell	two layers	ITGAM/SELL
CD8 T cell	two layers	KLRB1/NCAM1
CD8 T cell	two layers	KLRC3/NCAM1
CD8 T cell	two layers	KLRD1/PRF1
CD8 T cell	two layers	KLRD1/SELL
CD8 T cell	two layers	KLRG1/LAMP1
CD8 T cell	two layers	KLRG1/SELL
CD8 T cell	two layers	LAG3/PDCD1
CD8 T cell	two layers	LAMP1/SELL
CD8 T cell	two layers	MKI67/PDCD1
CD8 T cell	two layers	NCAM1/SELL
CD8 T cell	two layers	PDCD1/PRDM1
CD8 T cell	two layers	PDCD1/TIGIT
CD8 T cell	two layers	PDCD1/TNFRSF9
CD8 T cell	two layers	PRF1/SELL
CD8 T cell	three layers	B3GAT1/CCR7/CD27
CD8 T cell	three layers	B3GAT1/CCR7/CD28
CD8 T cell	three layers	B3GAT1/CCR7/KLRG1
CD8 T cell	three layers	B3GAT1/CD27/CD28
CD8 T cell	three layers	B3GAT1/CD27/KLRG1
CD8 T cell	three layers	B3GAT1/CD27/TBX21
CD8 T cell	three layers	B3GAT1/CD28/KLRG1
CD8 T cell	three layers	BCL2/CD38/MKI67
CD8 T cell	three layers	BTLA/HAVCR2/PDCD1
CD8 T cell	three layers	CCL4/ENTPD1/FOXP3
CD8 T cell	three layers	CCL4/ENTPD1/IL2RA
CD8 T cell	three layers	CCL4/ENTPD1/LAG3
CD8 T cell	three layers	CCL4/FOXP3/IL2RA
CD8 T cell	three layers	CCL4/FOXP3/LAG3
CD8 T cell	three layers	CCL4/IL2RA/LAG3
CD8 T cell	three layers	CCR6/IL23R/ITGAE
CD8 T cell	three layers	CCR7/CD27/CD28
CD8 T cell	three layers	CCR7/CD27/CD4
CD8 T cell	three layers	CCR7/CD27/CD44
CD8 T cell	three layers	CCR7/CD27/FAS
CD8 T cell	three layers	CCR7/CD27/GZMB
CD8 T cell	three layers	CCR7/CD27/GZMK
CD8 T cell	three layers	CCR7/CD27/IFNG
CD8 T cell	three layers	CCR7/CD27/IL2
CD8 T cell	three layers	CCR7/CD27/IL4
CD8 T cell	three layers	CCR7/CD27/IL5
CD8 T cell	three layers	CCR7/CD27/IL7R
CD8 T cell	three layers	CCR7/CD27/KLRD1
CD8 T cell	three layers	CCR7/CD27/KLRG1
CD8 T cell	three layers	CCR7/CD27/PRF1
CD8 T cell	three layers	CCR7/CD27/SELL
CD8 T cell	three layers	CCR7/CD28/CD44
CD8 T cell	three layers	CCR7/CD28/FAS
CD8 T cell	three layers	CCR7/CD28/GZMB
CD8 T cell	three layers	CCR7/CD28/GZMK
CD8 T cell	three layers	CCR7/CD28/IFNG
CD8 T cell	three layers	CCR7/CD28/IL2
CD8 T cell	three layers	CCR7/CD28/IL4
CD8 T cell	three layers	CCR7/CD28/IL5
CD8 T cell	three layers	CCR7/CD28/IL7R
CD8 T cell	three layers	CCR7/CD28/KLRD1
CD8 T cell	three layers	CCR7/CD28/KLRG1
CD8 T cell	three layers	CCR7/CD28/PRF1
CD8 T cell	three layers	CCR7/CD28/SELL
CD8 T cell	three layers	CCR7/CD4/MS4A1
CD8 T cell	three layers	CCR7/CD44/GZMB
CD8 T cell	three layers	CCR7/CD44/GZMK
CD8 T cell	three layers	CCR7/CD44/IFNG
CD8 T cell	three layers	CCR7/CD44/IL2
CD8 T cell	three layers	CCR7/CD44/IL4
CD8 T cell	three layers	CCR7/CD44/IL5
CD8 T cell	three layers	CCR7/CD44/IL7R
CD8 T cell	three layers	CCR7/CD44/KLRD1
CD8 T cell	three layers	CCR7/CD44/PRF1
CD8 T cell	three layers	CCR7/CD44/SELL
CD8 T cell	three layers	CCR7/CD69/GZMB
CD8 T cell	three layers	CCR7/CD69/IFNG
CD8 T cell	three layers	CCR7/CD69/ITGA1
CD8 T cell	three layers	CCR7/CD69/ITGAE
CD8 T cell	three layers	CCR7/CD69/KLRG1
CD8 T cell	three layers	CCR7/CD69/PRF1
CD8 T cell	three layers	CCR7/CD69/SELL
CD8 T cell	three layers	CCR7/CXCR3/FOXP3
CD8 T cell	three layers	CCR7/FAS/IFNG
CD8 T cell	three layers	CCR7/FAS/IL2
CD8 T cell	three layers	CCR7/FAS/IL2RB
CD8 T cell	three layers	CCR7/FAS/IL7R
CD8 T cell	three layers	CCR7/FAS/SELL
CD8 T cell	three layers	CCR7/GZMB/GZMK
CD8 T cell	three layers	CCR7/GZMB/IFNG
CD8 T cell	three layers	CCR7/GZMB/IL2
CD8 T cell	three layers	CCR7/GZMB/IL4
CD8 T cell	three layers	CCR7/GZMB/IL5
CD8 T cell	three layers	CCR7/GZMB/IL7R
CD8 T cell	three layers	CCR7/GZMB/ITGA1
CD8 T cell	three layers	CCR7/GZMB/ITGAE
CD8 T cell	three layers	CCR7/GZMB/KLRD1
CD8 T cell	three layers	CCR7/GZMB/PRF1
CD8 T cell	three layers	CCR7/GZMB/SELL
CD8 T cell	three layers	CCR7/GZMK/IFNG
CD8 T cell	three layers	CCR7/GZMK/IL4
CD8 T cell	three layers	CCR7/GZMK/IL5
CD8 T cell	three layers	CCR7/GZMK/IL7R
CD8 T cell	three layers	CCR7/GZMK/PRF1
CD8 T cell	three layers	CCR7/GZMK/SELL
CD8 T cell	three layers	CCR7/IFNG/IL2
CD8 T cell	three layers	CCR7/IFNG/IL4
CD8 T cell	three layers	CCR7/IFNG/IL5
CD8 T cell	three layers	CCR7/IFNG/IL7R
CD8 T cell	three layers	CCR7/IFNG/ITGA1
CD8 T cell	three layers	CCR7/IFNG/ITGAE
CD8 T cell	three layers	CCR7/IFNG/KLRD1
CD8 T cell	three layers	CCR7/IFNG/PRF1
CD8 T cell	three layers	CCR7/IFNG/SELL
CD8 T cell	three layers	CCR7/IL2/IL7R
CD8 T cell	three layers	CCR7/IL2/PRF1
CD8 T cell	three layers	CCR7/IL2/SELL
CD8 T cell	three layers	CCR7/IL2RB/SELL
CD8 T cell	three layers	CCR7/IL4/IL5
CD8 T cell	three layers	CCR7/IL4/IL7R
CD8 T cell	three layers	CCR7/IL4/PRF1
CD8 T cell	three layers	CCR7/IL4/SELL
CD8 T cell	three layers	CCR7/IL5/IL7R
CD8 T cell	three layers	CCR7/IL5/PRF1
CD8 T cell	three layers	CCR7/IL5/SELL
CD8 T cell	three layers	CCR7/IL7R/PRF1
CD8 T cell	three layers	CCR7/IL7R/SELL
CD8 T cell	three layers	CCR7/ITGA1/ITGAE
CD8 T cell	three layers	CCR7/ITGA1/PRF1
CD8 T cell	three layers	CCR7/ITGA1/SELL
CD8 T cell	three layers	CCR7/ITGAE/PRF1
CD8 T cell	three layers	CCR7/ITGAE/SELL
CD8 T cell	three layers	CCR7/KLRD1/PRF1
CD8 T cell	three layers	CCR7/KLRD1/SELL
CD8 T cell	three layers	CCR7/PRF1/SELL
CD8 T cell	three layers	CD160/CD244/PDCD1
CD8 T cell	three layers	CD226/PDCD1/TIGIT
CD8 T cell	three layers	CD27/CD28/CD44
CD8 T cell	three layers	CD27/CD28/FAS
CD8 T cell	three layers	CD27/CD28/GZMB
CD8 T cell	three layers	CD27/CD28/GZMK
CD8 T cell	three layers	CD27/CD28/IFNG
CD8 T cell	three layers	CD27/CD28/IL2
CD8 T cell	three layers	CD27/CD28/IL4
CD8 T cell	three layers	CD27/CD28/IL5
CD8 T cell	three layers	CD27/CD28/IL7R
CD8 T cell	three layers	CD27/CD28/KLRD1
CD8 T cell	three layers	CD27/CD28/KLRG1
CD8 T cell	three layers	CD27/CD28/PRF1
CD8 T cell	three layers	CD27/CD28/SELL
CD8 T cell	three layers	CD27/CD44/GZMB
CD8 T cell	three layers	CD27/CD44/GZMK
CD8 T cell	three layers	CD27/CD44/IFNG
CD8 T cell	three layers	CD27/CD44/IL2
CD8 T cell	three layers	CD27/CD44/IL4
CD8 T cell	three layers	CD27/CD44/IL5
CD8 T cell	three layers	CD27/CD44/IL7R
CD8 T cell	three layers	CD27/CD44/KLRD1
CD8 T cell	three layers	CD27/CD44/PRF1
CD8 T cell	three layers	CD27/CD44/SELL
[truncated: 530 more rows]

## Sheet: proportion
Sheet 8. Proportion of highly plastic genes at different GPL score thresholds in each layer of known immune cell phenotypes.
Cutoff of GPL score	Cell type	1st layer	2nd layer	3rd layer
GPLs >=50	CD4 T cell	92.98% (159/171)	91.17% (444/487)	91.72% (742/809)
	CD8 T cell	93.44% (114/122)	94.19% (227/241)	82.63% (333/403)
	B cell	92.24% (107/116)	97.69% (169/173)	98.65%(146/148)
	NK	80.77% (84/104)	70.27% (104/148)	57.14 (52/91)
	monocyte	87.95% (73/83)	76.92% (20/26)	50% (1/2)
GPLs >=70	CD4 T cell	86.55% (148/171)	82.55% (402/487)	79.48% (643/809)
	CD8 T cell	87.70% (107/122)	80.50% (194/241)	59.55% (240/403)
	B cell	77.59% (90/116)	69.94% (121/173)	51.35% (76/148)
	NK	61.54% (64/104)	44.59% (66/148)	26.37% (24/91)
	monocyte	79.52% (66/83)	61.54% (16/26)	50% (1/2)
Note: These lineage marker genes are removed during multi-layer analysis: CD19, MS4A1 (CD20) and PTPRC for B cells; CD4 and PTPRC for CD4+ T cells; CD8 and PTPRC for CD8+ T cells; PTPRC for NKs; CD14 and PTPRC for monocytes.
