# Supplementary material for: A theoretical framework of immune cell phenotypic classification and discovery
Source: Front Immunol. 2023 Mar 2;14:1128423. doi: 10.3389/fimmu.2023.1128423 (PMC10018129; doi:10.3389/fimmu.2023.1128423)
Supplement: Supplementary file 4 [file Table_3.xlsx]

## Sheet: CD4T
Table S3. Virtual sorting results of highly plastic genes supported by both microarray and RNA-Seq data.
Note: There are five sheet tables comprising the results from CD4+ T cells (sheet 1), CD8+ T cells (sheet 2), B cells (sheet 3), NKs (sheet 4) and monocytes (sheet 5).
Note: Highly plastic genes are shown the column 'Gene A' and their correlated and anti-correlated genes are shown in the column 'Gene B'.
Note: The positive and negative values in the columns C~F indicate correlated and anti-correlated gene pairs between 'Gene A' and 'Gene B' , respectively.
Sheet 1. Virtual sorting result of highly plastic genes in CD4+ T cells.
Gene A	Gene B	Delta (RNA-Seq)	Delta (Array)	Pearson correlation r (RNA-Seq)	Pearson correlation r (Array)	Cosine similarity (RNA-Seq)	Cosine similarity (Array)
A2M	A2M	42.8	26.68	1	1	1	1
A2M	HIST1H3A	33.14	30.77	0.57	0.57	0.32	0.69
A2M	PZP	30.53	26.2	0.88	0.7	0.9	0.91
A2M	HIST1H1D	29.46	25.72	0.51	0.6	0.27	0.63
A2M	HIST1H1E	27.25	34.28	0.51	0.69	0.32	0.7
A2M	ZNF460	23.34	38.91	0.58	0.72	0.54	0.78
A2M	EPAS1	-10	-26.61	-0.26	-0.41	0.06	0.1
A2M	IL13	-10.65	-15.25	-0.29	-0.15	0	0.08
A2M	CXCL9	-11.14	-14.43	-0.27	-0.16	0.02	0.1
A2M	GJB6	-11.16	-26.93	-0.33	-0.41	0.06	0.08
A2M	DNAJC12	-11.21	-17.87	-0.35	-0.33	0.04	0.06
A2M	IL21	-11.69	-11.35	-0.26	-0.14	0.07	0.08
A2M	PRKCDBP	-11.94	-15.53	-0.4	-0.28	0.04	0.1
A2M	BCAT1	-12.56	-21.18	-0.34	-0.37	0.06	0.09
A2M	CD200	-13.41	-31.95	-0.29	-0.45	0.07	0.09
A2M	RAB38	-15.06	-17.62	-0.38	-0.36	0.03	0.09
A2M	CXCL10	-15.81	-22.33	-0.28	-0.28	0.03	0.1
A2M	LTA	-15.98	-13.42	-0.43	-0.27	0.05	0.09
A2M	UHRF1	-16.65	-15.54	-0.34	-0.26	0.07	0.1
A2M	AK4	-16.7	-21.07	-0.43	-0.29	0.02	0.1
A2M	ZBTB32	-21.59	-11.65	-0.43	-0.17	0.03	0.1
A2M	SLC27A2	-22.61	-21.85	-0.46	-0.33	0.01	0.09
A2M	LIF	-23.74	-20.19	-0.45	-0.25	0.01	0.1
A2M	HMMR	-25.18	-26.84	-0.47	-0.41	0.03	0.09
A2M	CDK1	-25.46	-23.57	-0.48	-0.36	0.03	0.1
AACS	LIF	38.09	32.22	0.52	0.51	0.55	0.57
AACS	ADRBK2	37.81	42.88	0.67	0.69	0.76	0.78
AACS	MGAT4B	37.41	21.37	0.56	0.65	0.85	0.87
AACS	PITPNM1	35.96	33.41	0.53	0.52	0.79	0.79
AACS	MMP25	35.79	29.54	0.57	0.56	0.56	0.62
AACS	FAM168A	34.99	24.17	0.57	0.55	0.84	0.86
AACS	ZBTB34	33.43	26.41	0.59	0.5	0.81	0.83
AACS	CPOX	33.33	34.17	0.58	0.65	0.8	0.76
AACS	AHRR	32.87	44.77	0.52	0.69	0.64	0.67
AACS	PHF19	32.87	22.17	0.63	0.6	0.87	0.82
AACS	CYP1B1	32.71	30.52	0.5	0.51	0.54	0.47
AACS	C15orf39	31.93	20.96	0.57	0.52	0.8	0.88
AACS	RAI1	31.57	20.77	0.6	0.62	0.8	0.86
AACS	UNC119B	30.66	23.43	0.58	0.67	0.85	0.84
AACS	STAP1	30.41	35.64	0.5	0.58	0.73	0.76
AACS	SLC45A4	30.08	33.77	0.53	0.63	0.79	0.83
AACS	PHF13	30.04	39.61	0.58	0.67	0.86	0.82
AACS	CLIC4	30	35.83	0.52	0.54	0.73	0.62
AACS	FADS2	29.99	26.06	0.53	0.53	0.62	0.66
AACS	AHCYL1	29.77	23.21	0.61	0.6	0.89	0.83
AACS	ZNF189	29.58	33.19	0.52	0.64	0.82	0.84
AACS	BRCA1	28.94	39.58	0.54	0.55	0.68	0.62
AACS	TJP2	28.8	26.34	0.63	0.53	0.83	0.78
AACS	ZNF653	28.75	35.05	0.51	0.55	0.77	0.8
AACS	STIL	28.61	29.33	0.53	0.51	0.7	0.68
AACS	CHML	28.48	37.35	0.56	0.6	0.8	0.77
AACS	MAN1A1	28.46	24.33	0.53	0.57	0.85	0.8
AACS	AHCYL2	27.43	25.33	0.58	0.54	0.84	0.75
AACS	DHX33	26.93	27.02	0.53	0.5	0.85	0.68
AACS	POLD1	26.78	26.54	0.62	0.55	0.85	0.7
AACS	DHCR24	26.57	33.34	0.54	0.55	0.73	0.65
AACS	DCLRE1A	26.56	34.58	0.54	0.59	0.8	0.84
AACS	HDGFRP3	26.32	35.51	0.53	0.6	0.66	0.71
AACS	LSM11	26.07	24.86	0.58	0.54	0.85	0.85
AACS	NCAPD3	26.07	23.46	0.69	0.58	0.88	0.85
AACS	ECT2	26.06	33.9	0.53	0.51	0.71	0.67
AACS	GTF2A1	26.01	23.39	0.55	0.54	0.87	0.79
AACS	GTF3C4	25.87	28.55	0.57	0.5	0.88	0.78
AACS	KLHDC10	25.6	22.76	0.53	0.56	0.83	0.77
AACS	UTP14C	25.56	24.68	0.51	0.57	0.83	0.82
AACS	PVR	24.82	31.19	0.63	0.58	0.77	0.69
AACS	PDP2	24.8	26.88	0.55	0.53	0.83	0.77
AACS	GPSM1	24.63	31.68	0.58	0.65	0.8	0.78
AACS	MED24	24.61	22.37	0.61	0.56	0.9	0.85
AACS	AMMECR1L	24.51	33.81	0.55	0.66	0.87	0.8
AACS	ACSS2	24.42	30.83	0.64	0.61	0.9	0.78
AACS	XPO5	24.04	23.8	0.6	0.57	0.9	0.81
AACS	BRIP1	24.01	35.2	0.57	0.57	0.73	0.73
AACS	AVEN	23.89	28.39	0.5	0.57	0.85	0.81
AACS	VASP	23.87	30.9	0.6	0.59	0.85	0.83
AACS	SLC39A14	23.65	33.6	0.57	0.59	0.69	0.67
AACS	KIAA1671	23.58	25.65	0.5	0.52	0.71	0.71
AACS	ZFAND3	23.36	22.73	0.5	0.56	0.86	0.82
AACS	STX3	22.96	38.84	0.51	0.6	0.68	0.62
AACS	PRDM10	22.88	20.09	0.54	0.57	0.84	0.81
AACS	QSER1	22.75	32.23	0.52	0.63	0.8	0.79
AACS	BMP2K	22.4	22.57	0.57	0.52	0.81	0.79
AACS	WDHD1	22.22	33.32	0.53	0.56	0.73	0.7
AACS	IQCE	22.2	24.23	0.51	0.54	0.82	0.85
AACS	SEPT8	22	21.47	0.61	0.5	0.88	0.87
AACS	KIAA0753	21.95	24.37	0.5	0.57	0.85	0.85
AACS	FADS1	21.93	27	0.55	0.62	0.66	0.75
AACS	CAMKK2	21.71	34.16	0.55	0.6	0.89	0.79
AACS	GRB10	21.68	33.87	0.58	0.5	0.82	0.67
AACS	PPARA	21.64	24.68	0.53	0.5	0.83	0.83
AACS	HAUS6	21.19	34.52	0.5	0.63	0.84	0.83
AACS	RRM2B	20.8	29.75	0.57	0.68	0.85	0.84
AACS	BRI3BP	20.75	34.58	0.52	0.55	0.83	0.74
AACS	DNMT3B	20.65	28.04	0.61	0.57	0.72	0.81
AACS	PLEKHA8	20.65	38.31	0.52	0.64	0.8	0.79
AACS	ITPR1	20.43	20.99	0.52	0.61	0.82	0.84
AACS	FIGNL1	20.35	29.57	0.58	0.56	0.82	0.71
AACS	NLRX1	20.34	27.29	0.56	0.56	0.87	0.84
AACS	ERI2	20.15	30.17	0.57	0.59	0.79	0.79
AAGAB	CDK1	34.96	26.13	0.6	0.51	0.67	0.55
AAGAB	MELK	34.19	25.21	0.59	0.51	0.68	0.6
AAGAB	CCNB1	33.56	24.11	0.63	0.56	0.69	0.61
AAGAB	HMMR	33.18	32.32	0.56	0.53	0.64	0.53
AAGAB	CDCA8	30.86	30.99	0.58	0.59	0.67	0.67
AAGAB	KIF2C	29.82	31.77	0.56	0.54	0.65	0.56
AAGAB	KIAA0101	29.36	26.53	0.56	0.57	0.68	0.62
AAGAB	KIF11	28.97	22.65	0.53	0.51	0.65	0.68
AAGAB	SHCBP1	28.86	24.38	0.55	0.51	0.65	0.62
AAGAB	CENPW	28.44	24.05	0.59	0.57	0.72	0.67
AAGAB	KIF15	28.16	28.68	0.53	0.51	0.62	0.56
AAGAB	KIF18B	28.08	24.1	0.51	0.52	0.6	0.7
AAGAB	TRIP13	26.89	29.4	0.58	0.57	0.68	0.64
AAGAB	ESPL1	26.69	26.92	0.52	0.51	0.64	0.61
AAGAB	RAD51AP1	26.65	27.29	0.54	0.52	0.66	0.58
AAGAB	DHCR24	25.96	22.93	0.56	0.52	0.66	0.65
AAGAB	PSAT1	25.82	24.96	0.53	0.61	0.64	0.59
AAGAB	VDR	25.19	25.2	0.5	0.51	0.57	0.61
AAGAB	DIAPH3	25.18	21.78	0.53	0.5	0.62	0.68
AAGAB	GGH	23.52	26	0.58	0.56	0.74	0.66
AAGAB	ECT2	22.8	23.09	0.54	0.51	0.69	0.67
AAGAB	BRCA1	22.31	28.18	0.52	0.59	0.67	0.65
AAGAB	BCAT1	21.9	25.5	0.54	0.54	0.58	0.49
AAMP	PSAT1	29.89	32.54	0.5	0.52	0.61	0.6
AARS2	SGK223	31.27	21.23	0.64	0.51	0.8	0.82
AARS2	PLEKHG4	23.94	21.47	0.68	0.58	0.87	0.91
AARS2	PACS2	23.82	36.72	0.64	0.51	0.86	0.77
AARS2	ZNF653	23.74	30.55	0.68	0.52	0.89	0.86
AARS2	OCRL	21.17	24.03	0.59	0.5	0.82	0.83
AARS	HMMR	36.12	21.27	0.68	0.53	0.76	0.62
AARS	CDCA8	34.44	20.49	0.69	0.51	0.79	0.63
AARS	KIF2C	33.75	28.13	0.66	0.61	0.76	0.69
AARS	KIF15	32.55	26.76	0.68	0.59	0.73	0.72
AARS	AHRR	31.63	27.6	0.68	0.54	0.63	0.56
AARS	ESPL1	31.01	23.83	0.69	0.65	0.79	0.79
AARS	DHCR24	30.83	20.65	0.76	0.63	0.78	0.81
AARS	PHF23	29.72	20.03	0.76	0.62	0.86	0.77
AARS	BRCA1	29.44	24.56	0.74	0.56	0.78	0.7
AARS	PSAT1	29.36	26	0.78	0.78	0.87	0.8
AARS	DTL	29.12	21.73	0.62	0.56	0.76	0.74
AARS	TTK	28.35	21.93	0.65	0.54	0.76	0.62
AARS	PHF13	27.39	25.05	0.69	0.57	0.87	0.73
AARS	CLIC4	27.34	23.37	0.67	0.53	0.8	0.54
AARS	BATF3	26.38	23.1	0.66	0.52	0.62	0.47
AARS	DCLRE1A	26.35	21.06	0.73	0.53	0.87	0.81
AARS	SLC27A4	25.6	23.57	0.7	0.55	0.87	0.74
AARS	TRIP13	25.54	26.53	0.59	0.64	0.76	0.73
AARS	DIAPH3	24.94	22.81	0.64	0.56	0.76	0.69
AARS	METTL13	24.49	20.48	0.77	0.68	0.9	0.83
AARS	SLC39A14	23.82	22.73	0.76	0.56	0.77	0.62
AARS	NDFIP2	23.71	21.54	0.53	0.54	0.65	0.52
AARS	C11orf82	23.36	22.75	0.67	0.56	0.79	0.6
AARS	ZSWIM3	23.31	21.96	0.7	0.57	0.86	0.78
AARS	WDHD1	22.6	21.47	0.66	0.59	0.81	0.74
AARS	MTHFD1L	22.11	20.07	0.68	0.75	0.88	0.84
AARS	OIP5	21.83	24.43	0.64	0.61	0.81	0.66
AARS	CXCL10	21.6	22.94	0.5	0.58	0.41	0.57
AARS	RMI1	21.34	20.25	0.68	0.62	0.84	0.79
AARS	BCAT1	21.33	20.95	0.61	0.62	0.69	0.65
AARS	B3GALT6	20.81	23.8	0.52	0.55	0.81	0.73
AARS	BRIP1	20.78	22.57	0.64	0.53	0.79	0.74
AARS	POP1	20.65	24.38	0.73	0.56	0.87	0.77
AARS	ZNF473	20.11	20.47	0.56	0.57	0.73	0.82
AASDHPPT	NDFIP2	26.18	33.94	0.5	0.51	0.63	0.52
AASDHPPT	TMEM60	22.35	31.3	0.74	0.77	0.84	0.89
AASDHPPT	CHAC2	21.07	30.82	0.64	0.62	0.7	0.68
AASS	NR3C2	26.03	25.42	0.64	0.62	0.62	0.77
AASS	AASS	23.63	33.37	1	1	1	1
AASS	TNFRSF9	-12.17	-13.53	-0.3	-0.38	0.1	0.1
AASS	SLC27A2	-14.1	-19.51	-0.37	-0.49	0.07	0.1
AASS	CCL4	-16.27	-13.59	-0.33	-0.41	0.04	0.08
ABAT	ZBTB34	24.15	23.68	0.61	0.63	0.86	0.85
ABAT	LIG4	22.06	27.23	0.62	0.53	0.87	0.76
ABAT	CPOX	21.12	29.56	0.52	0.51	0.73	0.6
ABAT	SLC45A4	21.01	30.33	0.57	0.65	0.83	0.79
ABAT	BBS10	20.92	28.36	0.58	0.6	0.84	0.75
ABAT	ZNF189	20.86	28.89	0.55	0.63	0.83	0.84
ABAT	PTPN12	20.85	22.21	0.52	0.56	0.73	0.79
ABAT	ABAT	20.15	33.41	1	1	1	1
ABAT	UTP14C	20.07	21.56	0.6	0.71	0.85	0.86
ABAT	ZNF594	20.04	30.76	0.58	0.59	0.73	0.74
ABCA5	IL17F	-14.71	-17.57	-0.25	-0.32	0.05	0.09
ABCA7	TPM2	45.2	25.14	0.82	0.64	0.82	0.5
ABCA7	CACNA1I	41.88	23.05	0.84	0.82	0.86	0.81
ABCA7	C11orf21	41.25	20.06	0.82	0.79	0.84	0.78
ABCA7	MEGF6	41.06	33.98	0.9	0.8	0.88	0.78
ABCA7	KRT72	37	20.19	0.61	0.57	0.46	0.69
ABCA7	AMIGO1	36.05	22.8	0.75	0.69	0.78	0.71
ABCA7	ZMAT1	35.13	23.8	0.76	0.73	0.83	0.77
ABCA7	GPRASP1	33.28	24.84	0.64	0.71	0.76	0.82
ABCA7	TSPAN18	32.46	23.01	0.7	0.67	0.75	0.66
ABCA7	VIPR1	30.44	29.6	0.75	0.77	0.82	0.78
ABCA7	APBA2	29.52	21.76	0.69	0.61	0.75	0.68
ABCA7	RAP1GAP2	29.38	33.78	0.62	0.64	0.58	0.66
ABCA7	KRT73	28.8	27.61	0.56	0.65	0.42	0.67
ABCA7	VSIG1	28.61	29.95	0.64	0.77	0.76	0.76
ABCA7	RASGRP2	28.19	22.24	0.86	0.81	0.9	0.85
ABCA7	GOLGA7B	28.1	23.18	0.78	0.68	0.89	0.73
ABCA7	DCHS1	27.77	21.57	0.67	0.6	0.7	0.72
ABCA7	CUBN	25.99	24.07	0.69	0.68	0.74	0.8
ABCA7	SLC22A23	25.48	23.92	0.74	0.73	0.76	0.83
ABCA7	NR3C2	25.46	31.11	0.55	0.68	0.64	0.77
ABCA7	GPA33	25.18	34.55	0.6	0.75	0.67	0.74
ABCA7	EPHA1	24.43	25.83	0.62	0.65	0.75	0.72
ABCA7	ACCS	23.94	21.87	0.66	0.74	0.77	0.84
ABCA7	GP5	23.77	24.15	0.58	0.63	0.66	0.7
ABCA7	TMEM229B	23.62	20.29	0.73	0.59	0.82	0.76
ABCA7	PLXDC1	23.59	20.05	0.62	0.72	0.76	0.79
ABCA7	DPEP2	22.74	28.94	0.61	0.77	0.83	0.81
ABCA7	AK5	22.23	29.7	0.55	0.7	0.58	0.78
ABCA7	PYROXD2	21.35	23.03	0.77	0.72	0.86	0.83
ABCA7	SLC14A1	21.09	32.82	0.63	0.68	0.66	0.68
ABCA7	CR1	20.74	29.94	0.55	0.62	0.44	0.67
ABCA7	TTC16	20.43	21.02	0.61	0.54	0.57	0.7
ABCA7	TCP11L2	20.37	22.35	0.55	0.66	0.66	0.63
ABCA7	HKDC1	20.01	30.81	0.6	0.68	0.71	0.74
ABCA7	IL17A	-10.62	-31.08	-0.26	-0.6	0.03	0.02
ABCA7	IL21	-12.28	-30.22	-0.38	-0.59	0.1	0.07
ABCA7	GJB2	-12.39	-37.46	-0.28	-0.66	0.06	0.06
ABCA7	SLC27A2	-12.82	-26.04	-0.39	-0.63	0.06	0.1
ABCA7	IL9	-13.2	-35.74	-0.33	-0.6	0.01	0.05
ABCA7	ZBED2	-13.23	-49.05	-0.4	-0.74	0.08	0.09
ABCA7	IL17F	-13.59	-27.34	-0.24	-0.55	0.02	0.04
ABCA7	CCL20	-15.9	-20.24	-0.37	-0.5	0.08	0.08
ABCA7	IL10	-16.29	-30.55	-0.52	-0.57	0.02	0.06
ABCA7	IL2	-17.07	-32.98	-0.35	-0.55	0.05	0.07
ABCA7	TNFRSF9	-18.83	-29	-0.5	-0.71	0.08	0.09
ABCA7	CCL4	-22.25	-16.07	-0.5	-0.56	0.02	0.07
ABCA7	IFNG	-23.74	-19.7	-0.51	-0.6	0.04	0.1
ABCB10	ADRBK2	39.32	35.17	0.77	0.5	0.77	0.66
ABCB10	HMMR	35.52	32.7	0.59	0.53	0.73	0.56
ABCB10	ZBTB34	34.98	22.29	0.75	0.6	0.84	0.88
ABCB10	CPOX	34.97	31.14	0.72	0.73	0.88	0.76
ABCB10	KIF15	33.26	32.33	0.59	0.53	0.72	0.59
ABCB10	KIF11	33.16	22.88	0.63	0.57	0.76	0.65
ABCB10	AHRR	33.11	35.23	0.58	0.53	0.64	0.58
ABCB10	SPAG5	32.84	20.96	0.65	0.5	0.76	0.66
ABCB10	BRCA1	32.59	31.83	0.68	0.62	0.78	0.7
ABCB10	AHCYL1	32.35	20.76	0.78	0.69	0.93	0.85
ABCB10	ZNF189	32.31	28.4	0.68	0.6	0.84	0.87
ABCB10	DNA2	32.14	21.4	0.76	0.68	0.83	0.8
ABCB10	PTPN12	32.06	23.1	0.61	0.58	0.73	0.84
ABCB10	STIL	31.47	25.27	0.68	0.51	0.77	0.68
ABCB10	SHCBP1	31.07	31.44	0.57	0.56	0.76	0.65
ABCB10	CENPF	31.03	20.63	0.62	0.52	0.72	0.67
ABCB10	DCLRE1A	30.82	29.9	0.74	0.67	0.9	0.87
ABCB10	KIF18B	30.77	27.15	0.56	0.51	0.7	0.57
ABCB10	CDCA8	30.63	29.83	0.52	0.5	0.72	0.55
ABCB10	MAN1A1	30.55	22.5	0.73	0.68	0.91	0.8
ABCB10	CHML	30.21	30.52	0.7	0.62	0.84	0.88
ABCB10	TTK	29.71	31.24	0.58	0.61	0.74	0.66
ABCB10	PHF13	29.23	32.19	0.66	0.58	0.88	0.77
ABCB10	SLC45A4	29.16	27.35	0.59	0.51	0.78	0.79
ABCB10	GRAMD4	29.07	21.65	0.54	0.53	0.78	0.74
ABCB10	DHX33	28.89	22.05	0.74	0.54	0.91	0.71
ABCB10	LIG4	28.59	25.36	0.69	0.6	0.83	0.85
ABCB10	LSM11	28.57	21.01	0.77	0.61	0.92	0.88
ABCB10	UTP14C	28.28	20.14	0.71	0.57	0.86	0.84
ABCB10	HIPK2	28.21	21.39	0.54	0.58	0.71	0.81
ABCB10	GTF2A1	28.11	20.1	0.71	0.66	0.91	0.88
ABCB10	ECT2	28.05	30.82	0.64	0.72	0.8	0.75
ABCB10	BUB1	27.91	27.51	0.53	0.58	0.75	0.64
ABCB10	MELK	27.85	28.05	0.5	0.53	0.74	0.64
ABCB10	TJP2	27.68	22.69	0.7	0.5	0.87	0.76
ABCB10	GINS1	27.51	20.45	0.56	0.52	0.75	0.68
ABCB10	POLQ	27.42	31.26	0.59	0.54	0.72	0.7
ABCB10	GTF3C4	27.12	23.57	0.74	0.57	0.93	0.77
ABCB10	ARL10	27.01	21.37	0.59	0.54	0.76	0.79
ABCB10	RAD51AP1	26.93	30.52	0.54	0.62	0.74	0.65
ABCB10	DHCR24	26.57	28.3	0.56	0.5	0.74	0.57
ABCB10	AKAP11	26.36	20.36	0.67	0.7	0.83	0.88
ABCB10	CASC5	26.22	27.95	0.58	0.53	0.74	0.66
ABCB10	DEPDC1B	26.18	26.11	0.51	0.54	0.74	0.65
ABCB10	BRIP1	26.01	29.46	0.71	0.68	0.82	0.79
ABCB10	AMMECR1L	25.89	28.44	0.73	0.53	0.91	0.75
ABCB10	ZNF594	24.96	29.42	0.55	0.6	0.66	0.78
ABCB10	PSAT1	24.93	29.69	0.5	0.55	0.71	0.59
ABCB10	BBS10	24.8	28.81	0.56	0.59	0.72	0.79
ABCB10	MICAL2	24.75	25.96	0.6	0.64	0.84	0.73
ABCB10	DIAPH3	24.64	25.79	0.55	0.5	0.73	0.66
ABCB10	HAUS6	24.36	30.07	0.79	0.74	0.93	0.9
ABCB10	WDHD1	24.05	26.49	0.63	0.58	0.81	0.77
ABCB10	NUF2	23.97	26.33	0.54	0.59	0.76	0.67
ABCB10	QSER1	23.81	26.4	0.68	0.67	0.79	0.84
ABCB10	BRI3BP	23.8	29.44	0.74	0.62	0.92	0.8
ABCB10	ARHGEF12	23.71	27.39	0.63	0.52	0.81	0.55
ABCB10	AVEN	23.63	21.87	0.57	0.52	0.89	0.82
ABCB10	SLC39A14	23.63	28.41	0.66	0.52	0.8	0.66
ABCB10	INTS6	23.38	20.81	0.65	0.53	0.83	0.83
ABCB10	POLD1	23.07	20.23	0.52	0.5	0.85	0.65
ABCB10	CDCA3	23.06	29.07	0.54	0.53	0.72	0.63
ABCB10	ZSWIM3	22.97	25.67	0.54	0.55	0.84	0.82
ABCB10	CENPJ	22.68	22.57	0.65	0.61	0.87	0.86
ABCB10	MFN1	22.55	27.04	0.69	0.64	0.85	0.86
ABCB10	RRM2B	22.54	25.83	0.67	0.6	0.9	0.8
ABCB10	KIF3B	22.51	24.4	0.7	0.6	0.91	0.83
ABCB10	VASP	22.5	25.63	0.64	0.56	0.89	0.79
ABCB10	CHEK1	22.43	22.97	0.57	0.53	0.79	0.65
ABCB10	FIGNL1	22.41	25.21	0.66	0.58	0.87	0.76
ABCB10	RMI1	21.87	26.31	0.58	0.72	0.83	0.84
ABCB10	PPARA	21.62	21.25	0.63	0.55	0.82	0.84
ABCB10	CAMKK2	21.34	28.34	0.67	0.58	0.91	0.79
ABCB10	CCNYL1	21.32	21.64	0.57	0.53	0.76	0.81
ABCB10	PLEKHA8	21.31	33.2	0.65	0.58	0.82	0.81
ABCB10	POLE2	21.22	20.82	0.52	0.51	0.79	0.65
ABCB10	CENPE	21.1	25.59	0.53	0.53	0.69	0.63
ABCB10	OIP5	21.1	28.38	0.54	0.58	0.8	0.68
ABCB10	ERI2	21.04	24.89	0.66	0.69	0.86	0.85
ABCB10	LRP11	20.83	20.82	0.6	0.57	0.8	0.72
ABCB10	NEDD4	20.33	23.09	0.65	0.56	0.87	0.84
ABCC2	TPM2	42.84	22.33	0.74	0.57	0.68	0.65
ABCC2	ABCC2	24.7	31.95	1	1	1	1
ABCC2	CCL4	-16.31	-15.36	-0.46	-0.46	0.03	0.06
ABCC2	IFNG	-18.44	-15.27	-0.52	-0.45	0.05	0.09
ABCC5	SGK223	28.71	20.33	0.56	0.5	0.75	0.79
ABCC5	PNMA3	28.48	22.71	0.7	0.54	0.66	0.85
ABCC5	MTHFR	23.53	22.14	0.72	0.61	0.91	0.92
ABCC5	PACS2	22.73	38.76	0.65	0.54	0.84	0.8
ABCC5	GALNT12	22.57	28.67	0.64	0.58	0.86	0.85
ABCC5	PLEKHG4	21.61	20.32	0.68	0.58	0.86	0.91
ABCC5	TMEM229B	21.12	21.27	0.63	0.5	0.85	0.84
ABCC5	KIAA0556	20.16	22.2	0.71	0.51	0.9	0.91
ABCC9	ABCC9	20.79	24.62	1	1	1	1
ABCC9	HIST1H2AJ	-11.48	-22.37	-0.04	-0.43	0	0.08
ABCD3	ADRBK2	26.5	35.45	0.56	0.52	0.67	0.59
ABCD3	ECT2	25.78	27.54	0.55	0.58	0.7	0.7
ABCD3	BRCA1	25.65	31.74	0.55	0.62	0.68	0.71
ABCD3	DNA2	23.28	20.98	0.61	0.65	0.75	0.81
ABCD3	RMI1	23.19	26.88	0.59	0.69	0.76	0.83
ABCD3	CPOX	22.8	28.58	0.53	0.67	0.8	0.67
ABCD3	DCLRE1A	22.67	28.57	0.64	0.66	0.83	0.83
ABCD3	CENPQ	22.48	28.42	0.59	0.67	0.82	0.8
ABCD3	WDHD1	22.06	26.62	0.57	0.58	0.74	0.77
ABCD3	LIG4	20.82	24.81	0.57	0.59	0.83	0.76
ABCD3	RRM2B	20.27	25.21	0.67	0.59	0.86	0.69
ABCD3	BRIP1	20.01	29.19	0.61	0.62	0.73	0.76
ABCD4	PNMA3	23.59	29.99	0.56	0.67	0.6	0.85
ABCD4	IL3	-11.61	-20.57	-0.32	-0.46	0.06	0.1
ABHD12	MVD	20.77	22.82	0.61	0.54	0.81	0.76
ABHD13	IL22	-11.43	-13.75	-0.19	-0.37	0.08	0.09
ABHD13	IL9	-15.64	-24.74	-0.33	-0.44	0.03	0.08
ABHD13	IL17F	-18.21	-22.47	-0.2	-0.43	0.08	0.07
ABHD14A	HIST1H3C	-10.77	-24.97	-0.16	-0.51	0.05	0.07
ABHD14A	IL3	-11.6	-20.01	-0.27	-0.38	0.05	0.08
ABHD14A	IL5	-12.65	-14.2	-0.27	-0.36	0.02	0.07
ABHD14A	IL9	-13.14	-14.04	-0.32	-0.32	0.02	0.1
ABHD14A	HIST1H3B	-14.01	-22.33	-0.21	-0.35	0.05	0.1
ABHD14A	CCL1	-16.37	-14.9	-0.28	-0.41	0.03	0.03
ABHD14A	GJB2	-22.53	-10.55	-0.46	-0.33	0.09	0.1
ABHD14B	IL17F	-15.75	-16.47	-0.19	-0.4	0.1	0.09
ABI3	GNGT2	22.5	21.65	0.67	0.55	0.82	0.85
ABTB1	ABTB1	35.14	34.43	1	1	1	1
ABTB1	DPEP2	33.14	29.37	0.84	0.65	0.91	0.71
ABTB1	VIPR1	32.61	27.77	0.74	0.71	0.85	0.88
ABTB1	MEGF6	31.32	34.14	0.76	0.66	0.84	0.8
ABTB1	CACNA1I	31.03	22.08	0.7	0.71	0.82	0.83
ABTB1	VSIG1	29.77	26.11	0.57	0.68	0.81	0.84
ABTB1	RASGRP2	29.23	21.7	0.77	0.73	0.89	0.85
ABTB1	GPRASP1	29.2	24.15	0.59	0.58	0.76	0.78
ABTB1	TCP11L2	27.86	24.98	0.63	0.56	0.71	0.59
ABTB1	GPA33	27.32	28.57	0.6	0.65	0.79	0.78
ABTB1	ZMAT1	26.85	22.45	0.63	0.59	0.81	0.74
ABTB1	EPHA4	25.47	25.1	0.53	0.53	0.71	0.7
ABTB1	C11orf21	24.94	20.82	0.58	0.66	0.8	0.81
ABTB1	SCML4	24.3	28.08	0.58	0.67	0.77	0.74
ABTB1	TPM2	22.91	25.76	0.58	0.54	0.75	0.47
ABTB1	MDS2	22.29	20.6	0.51	0.66	0.7	0.86
ABTB1	LSR	20.97	21.37	0.53	0.54	0.78	0.81
ABTB1	CCDC65	20.9	29.45	0.51	0.61	0.77	0.73
ABTB1	PLEKHB1	20.25	23.76	0.58	0.68	0.83	0.84
ABTB1	CCL1	-10.49	-25.19	-0.16	-0.48	0.05	0.02
ABTB1	CXCL13	-10.54	-12.29	-0.15	-0.32	0.07	0.09
ABTB1	PMCH	-12	-22.17	-0.31	-0.4	0.09	0.09
ABTB1	IL2	-12.97	-34.06	-0.34	-0.53	0.09	0.07
ABTB1	GPR87	-14.88	-28.85	-0.46	-0.56	0.07	0.03
ABTB1	SPP1	-15.18	-28.13	-0.29	-0.44	0.05	0.1
ABTB1	IL3	-16.07	-41.02	-0.38	-0.59	0.04	0.05
ABTB1	IL10	-17.45	-30.4	-0.31	-0.53	0.09	0.06
ABTB1	IL22	-18.1	-19.56	-0.31	-0.44	0.05	0.05
ABTB1	IL17A	-19.27	-29.53	-0.36	-0.54	0.05	0.03
ABTB1	IL13	-19.35	-20.75	-0.4	-0.44	0.02	0.08
ABTB1	DNAJC12	-24.86	-25.24	-0.6	-0.42	0.06	0.09
ABTB1	CCL4	-25.59	-13.13	-0.32	-0.45	0.1	0.09
ABTB1	IL9	-26.14	-31.95	-0.53	-0.52	0.01	0.06
ABTB1	IL17F	-29.5	-27.41	-0.4	-0.51	0.03	0.04
ABTB1	GJB2	-33.24	-32.97	-0.54	-0.57	0.07	0.07
ACAA2	CCNB2	36.12	22.49	0.64	0.61	0.75	0.74
ACAA2	DLGAP5	35.94	26.78	0.63	0.57	0.73	0.72
ACAA2	PBK	35.08	23.12	0.65	0.52	0.73	0.66
ACAA2	CEP55	34.98	25.63	0.63	0.57	0.73	0.74
ACAA2	HJURP	34.7	25.04	0.62	0.58	0.73	0.74
ACAA2	CDCA5	34.37	20.75	0.62	0.6	0.71	0.75
ACAA2	CDC20	34.14	26.11	0.62	0.57	0.73	0.62
ACAA2	TPX2	33.16	22.1	0.63	0.61	0.73	0.71
ACAA2	HMMR	33	21.08	0.62	0.51	0.71	0.66
ACAA2	BIRC5	32.98	29.81	0.66	0.62	0.72	0.74
ACAA2	AURKB	32.48	20.57	0.61	0.61	0.74	0.72
ACAA2	CDCA8	32.42	22.23	0.65	0.54	0.74	0.74
ACAA2	KIF23	31.58	27.81	0.64	0.56	0.76	0.68
ACAA2	TOP2A	31.44	22.28	0.61	0.57	0.72	0.72
ACAA2	KIF20A	31.2	26.32	0.61	0.56	0.73	0.67
ACAA2	KIF4A	31.17	20.57	0.63	0.56	0.74	0.79
ACAA2	SLC27A2	30.88	20.74	0.59	0.51	0.36	0.48
ACAA2	ANLN	30.15	22.22	0.63	0.5	0.74	0.67
ACAA2	MYBL2	30.01	23.2	0.54	0.5	0.66	0.63
ACAA2	GZMB	29.73	21.91	0.55	0.53	0.24	0.58
ACAA2	CDC45	29.71	31.17	0.6	0.59	0.73	0.54
ACAA2	SPC25	29.68	23.61	0.65	0.52	0.72	0.64
ACAA2	NCAPH	29.46	22.33	0.63	0.52	0.79	0.73
ACAA2	TK1	27.87	21.24	0.58	0.56	0.7	0.66
ACAA2	ASPM	27.26	23.65	0.57	0.56	0.65	0.71
ACAA2	SKA1	26.73	21.52	0.64	0.52	0.72	0.71
ACAA2	RAD51	26.72	21.52	0.62	0.59	0.75	0.73
ACAA2	MND1	26.67	24.34	0.6	0.58	0.74	0.69
ACAA2	CDC25A	25.73	23.27	0.59	0.51	0.7	0.61
ACAA2	GINS2	25.54	22.45	0.63	0.55	0.74	0.6
ACAA2	SPC24	24.9	23.16	0.61	0.56	0.68	0.72
ACAA2	UCK2	21.5	24.29	0.67	0.53	0.78	0.62
ACACA	ORC1	32.29	22.94	0.64	0.51	0.74	0.69
ACACA	ESPL1	31.6	23.27	0.58	0.51	0.73	0.7
ACACA	BRCA1	30.89	33.03	0.65	0.52	0.76	0.69
ACACA	BUB1B	30.86	21.78	0.56	0.51	0.73	0.65
ACACA	POLQ	27.13	27.29	0.61	0.52	0.7	0.72
ACACA	DHCR24	26.58	21.91	0.57	0.55	0.71	0.77
ACACA	MICAL2	24.8	21.79	0.64	0.5	0.85	0.78
ACACA	WDHD1	23.9	24.39	0.67	0.5	0.8	0.78
ACACA	PTGFRN	23.26	23.08	0.6	0.55	0.58	0.75
ACACA	ACACA	23.01	21.4	1	1	1	1
ACACA	C11orf82	22.36	25.62	0.58	0.51	0.75	0.62
ACACA	BRI3BP	22.27	23.12	0.68	0.54	0.9	0.84
ACACA	CHEK1	21.78	20.82	0.59	0.51	0.77	0.68
ACACA	POLE2	21.72	20.28	0.55	0.57	0.78	0.72
ACACA	MTHFD1L	20.91	21.99	0.6	0.6	0.82	0.75
ACACB	TPM2	42.82	35.81	0.8	0.71	0.75	0.74
ACACB	DNAH1	40.89	21.76	0.87	0.71	0.91	0.83
ACACB	CACNA1I	37.32	21.64	0.81	0.71	0.87	0.76
ACACB	GPRASP1	37.19	26.49	0.81	0.65	0.91	0.7
ACACB	AMIGO1	36.31	26.36	0.8	0.69	0.9	0.79
ACACB	MEGF6	35.84	38.64	0.77	0.7	0.82	0.67
ACACB	ZMAT1	35.05	23.29	0.8	0.59	0.87	0.64
ACACB	C11orf21	32.23	21.89	0.65	0.66	0.72	0.68
ACACB	DCHS1	29.65	20.93	0.81	0.55	0.83	0.72
ACACB	CAPS	29.58	20.84	0.73	0.51	0.83	0.67
ACACB	SBK1	29.01	20.97	0.65	0.7	0.73	0.76
ACACB	NR3C2	28.48	29.6	0.72	0.57	0.88	0.61
ACACB	ACACB	28.35	27.77	1	1	1	1
ACACB	KRT73	28.26	25.62	0.66	0.52	0.54	0.58
ACACB	SLC22A23	27.43	21.61	0.87	0.62	0.91	0.72
ACACB	APBA2	27.02	22.8	0.68	0.65	0.83	0.72
ACACB	EPHA1	26.18	25.48	0.73	0.52	0.84	0.64
ACACB	GOLGA7B	25.29	28.61	0.66	0.62	0.78	0.73
ACACB	ACCS	25.28	26.62	0.66	0.68	0.7	0.68
ACACB	TSPAN18	25.06	26.29	0.61	0.64	0.78	0.73
ACACB	PLXDC1	24.85	24.31	0.67	0.68	0.76	0.82
ACACB	FAM159A	24.8	20.88	0.73	0.63	0.91	0.75
ACACB	VIPR1	23.1	31.63	0.64	0.68	0.85	0.69
ACACB	VSIG1	21.92	28.38	0.58	0.58	0.81	0.59
ACACB	TIMP2	21.4	20.62	0.61	0.58	0.6	0.59
ACACB	PYROXD2	21.33	26.15	0.72	0.66	0.85	0.72
ACACB	C1orf145	20.74	20.61	0.76	0.55	0.86	0.7
ACACB	TTC12	20.5	23.96	0.78	0.74	0.92	0.81
ACACB	ZNF844	20.16	21.13	0.69	0.59	0.81	0.74
ACACB	HCG27	20.15	27.9	0.76	0.58	0.85	0.69
ACACB	PAIP2B	20.09	25.67	0.77	0.62	0.88	0.68
ACACB	GZMB	-10.35	-22.15	-0.49	-0.63	0.02	0.08
ACACB	TNFRSF9	-10.52	-34.28	-0.45	-0.77	0.08	0.06
ACACB	IL2	-10.56	-36.96	-0.33	-0.6	0.06	0.03
ACACB	SDC4	-12.16	-23.95	-0.53	-0.73	0.08	0.1
ACACB	CCL4	-14.59	-23.28	-0.51	-0.69	0.02	0.04
ACACB	IFNG	-17.9	-26.06	-0.55	-0.73	0.05	0.05
ACAD10	MEGF6	34.47	28.41	0.68	0.52	0.78	0.79
ACAD10	AMIGO1	33.24	20.77	0.7	0.53	0.83	0.77
ACAD10	GPRASP1	31.82	34.94	0.63	0.53	0.8	0.76
ACAD10	DCHS1	26.1	27.41	0.59	0.5	0.7	0.79
ACAD10	EPHA1	25.42	20.94	0.62	0.5	0.79	0.79
ACAD10	ACACB	25.1	21.08	0.77	0.6	0.89	0.77
ACAD10	SLC22A23	24.52	24.26	0.69	0.5	0.8	0.73
ACAD10	VIPR1	24.23	20.44	0.58	0.56	0.82	0.78
ACAD10	TSNARE1	23.6	22.52	0.64	0.5	0.88	0.78
ACAD10	FAM159A	22.05	29.01	0.61	0.51	0.84	0.83
ACAD10	ACAD10	21.13	32.93	1	1	1	1
ACAD10	PYROXD2	20.25	25.32	0.68	0.52	0.88	0.82
ACAD10	IL10	-10.33	-26.5	-0.44	-0.52	0.06	0.1
ACAD9	UHRF1	33.36	20.39	0.57	0.5	0.65	0.6
ACAD9	BRCA1	27.11	28.94	0.5	0.63	0.63	0.72
ACAD9	CPOX	25.28	22.65	0.5	0.55	0.77	0.68
ACADM	CDK1	38.23	31.1	0.64	0.55	0.74	0.7
ACADM	CCNB1	36.13	27.64	0.65	0.53	0.74	0.62
ACADM	PBK	35.05	31.89	0.58	0.51	0.73	0.67
ACADM	HMMR	35	38.17	0.61	0.56	0.72	0.61
ACADM	NDFIP2	33.74	32.51	0.62	0.56	0.71	0.56
ACADM	CDCA8	33.41	35.55	0.6	0.58	0.73	0.58
ACADM	MELK	33.24	31.91	0.59	0.55	0.75	0.71
ACADM	KIF2C	32.22	38.77	0.59	0.59	0.7	0.62
ACADM	KIAA0101	31.82	38.17	0.57	0.63	0.76	0.73
ACADM	DTL	31.61	32.34	0.56	0.55	0.74	0.68
ACADM	PSAT1	31.45	38.09	0.64	0.7	0.69	0.68
ACADM	CDCA2	30.88	26.32	0.57	0.5	0.7	0.73
ACADM	KIF15	30.38	38.35	0.6	0.62	0.7	0.63
ACADM	KIF11	30.37	24.73	0.61	0.5	0.72	0.68
ACADM	RAD51AP1	30.28	34.25	0.61	0.62	0.74	0.73
ACADM	BUB1	30.17	31.15	0.6	0.59	0.73	0.7
ACADM	SHCBP1	29.92	35.43	0.57	0.58	0.72	0.74
ACADM	CENPW	29.87	29.56	0.55	0.59	0.78	0.73
ACADM	DEPDC1B	29.45	30.06	0.58	0.55	0.73	0.71
ACADM	TTK	29.2	35.04	0.58	0.63	0.72	0.74
ACADM	NUSAP1	28.72	24.32	0.58	0.51	0.78	0.7
ACADM	TRIP13	28.28	39.71	0.55	0.66	0.73	0.69
ACADM	KIF18B	27.96	31.08	0.53	0.52	0.66	0.58
ACADM	ASF1B	27.9	27.62	0.56	0.53	0.7	0.61
ACADM	NUF2	27.78	28.9	0.64	0.57	0.76	0.73
ACADM	DHCR24	27.71	36.27	0.63	0.6	0.72	0.58
ACADM	ESPL1	27.57	36.01	0.55	0.58	0.71	0.67
ACADM	CENPF	27.16	24.37	0.6	0.52	0.66	0.68
ACADM	GINS1	26.99	24.33	0.64	0.52	0.74	0.75
ACADM	AK4	26.95	36.98	0.52	0.5	0.52	0.4
ACADM	CLIC4	26.94	36.16	0.51	0.5	0.72	0.54
ACADM	DIAPH3	26.73	32.94	0.59	0.57	0.7	0.69
ACADM	RBBP8	26.34	30.33	0.6	0.6	0.81	0.75
ACADM	NEIL3	26.31	28.41	0.56	0.52	0.66	0.61
ACADM	GGH	26.25	38.13	0.62	0.69	0.78	0.74
ACADM	SGOL2	25.5	23.71	0.69	0.55	0.76	0.75
ACADM	ECT2	25.12	34.82	0.63	0.7	0.75	0.79
ACADM	CD109	25.03	35.85	0.54	0.51	0.7	0.48
ACADM	CASC5	24.77	33.51	0.56	0.55	0.68	0.67
ACADM	BRCA1	24.41	40.18	0.62	0.72	0.75	0.78
ACADM	LRRN3	24.21	23.89	0.51	0.54	0.6	0.6
ACADM	CKS2	23.85	26.56	0.57	0.56	0.78	0.72
ACADM	SMC2	23.83	23.6	0.74	0.61	0.83	0.78
ACADM	CENPQ	23.79	33.46	0.69	0.76	0.88	0.88
ACADM	STMN1	23.66	26.65	0.7	0.58	0.81	0.71
ACADM	POLQ	23.18	37.39	0.57	0.61	0.68	0.73
ACADM	KIAA1524	23.13	24.61	0.6	0.51	0.79	0.75
ACADM	NQO1	22.99	30.77	0.61	0.64	0.73	0.37
ACADM	SPAG5	22.91	23.68	0.54	0.54	0.76	0.7
ACADM	CDCA7	22.58	34.48	0.54	0.67	0.78	0.73
ACADM	MAD2L1	22.45	23.05	0.66	0.73	0.85	0.85
ACADM	CHAC2	22.41	30.84	0.67	0.69	0.76	0.78
ACADM	RMI1	22.26	31.29	0.66	0.76	0.84	0.89
ACADM	BLM	21.92	20.26	0.69	0.52	0.85	0.78
ACADM	BCAT1	21.91	31.72	0.58	0.5	0.64	0.5
ACADM	SQLE	21.78	29.89	0.52	0.63	0.73	0.69
ACADM	CDCA3	21.46	33.79	0.6	0.6	0.73	0.7
ACADM	STIL	21.22	31.11	0.54	0.54	0.74	0.69
ACADM	ACADM	21.13	37.99	1	1	1	1
ACADM	WDHD1	21.13	33.5	0.62	0.66	0.79	0.83
ACADM	POLE2	20.87	24.79	0.62	0.56	0.79	0.74
ACADM	OIP5	20.83	33.97	0.6	0.67	0.78	0.77
ACADM	KIF18A	20.82	22.8	0.57	0.5	0.74	0.76
ACADM	C1GALT1C1	20.71	35.93	0.71	0.83	0.86	0.89
ACADM	TMEM60	20.54	29.92	0.57	0.76	0.79	0.79
ACADM	IDH1	20.51	30.3	0.69	0.71	0.89	0.77
ACADM	CPOX	20.41	34.62	0.57	0.8	0.84	0.76
ACADM	FBXO5	20.11	28.83	0.56	0.7	0.8	0.85
ACADM	GMNN	20.1	20.72	0.5	0.56	0.81	0.78
ACADSB	TMOD2	20.24	21.44	0.68	0.64	0.87	0.87
ACADVL	SLC4A2	23.43	25.63	0.54	0.53	0.85	0.8
ACAP1	EHBP1L1	44.79	30.65	0.7	0.64	0.91	0.91
ACAP1	ADRBK1	38.15	31.74	0.73	0.55	0.92	0.76
ACAP1	MAP4K2	37.18	37.61	0.79	0.55	0.94	0.75
ACAP1	UNC13D	36.73	30.11	0.83	0.5	0.97	0.84
ACAP1	SIPA1	34.59	22.66	0.76	0.71	0.9	0.9
ACAP1	TSC2	31.22	21.11	0.8	0.53	0.94	0.76
ACAP1	FBXL8	31	26.19	0.7	0.6	0.86	0.87
ACAP1	TMEM63A	30.7	20.56	0.7	0.53	0.87	0.74
ACAP1	CFP	29.76	21.56	0.65	0.52	0.87	0.84
ACAP1	SNAI3	28.36	30.41	0.53	0.59	0.78	0.85
ACAP1	LIME1	28.27	20.11	0.79	0.69	0.89	0.88
ACAP1	VILL	27.04	23.7	0.77	0.62	0.94	0.9
ACAP1	RAB37	26.95	23.2	0.62	0.54	0.87	0.79
ACAP1	FCHSD1	26.8	23.41	0.81	0.54	0.94	0.83
ACAP1	MPND	26.39	33.84	0.61	0.56	0.89	0.9
ACAP1	ZNF792	26.1	26.64	0.59	0.51	0.85	0.79
ACAP1	TACC3	25.48	20.31	0.59	0.53	0.84	0.79
ACAP1	SH3TC1	25.16	29.76	0.61	0.52	0.68	0.64
ACAP1	MXD4	24.68	26.76	0.66	0.65	0.87	0.88
ACAP1	PYROXD2	20.64	25.03	0.67	0.5	0.87	0.8
ACAP1	IL10	-33.74	-18.18	-0.49	-0.33	0.07	0.09
ACAP3	ACAP3	34.56	36.01	1	1	1	1
ACAP3	PACS2	25.53	27.36	0.84	0.56	0.92	0.74
ACAP3	LEMD2	24.83	21.67	0.85	0.6	0.9	0.85
ACAP3	ZNF653	24.35	25.67	0.73	0.55	0.83	0.84
ACBD4	ACBD4	26.67	32.62	1	1	1	1
ACBD4	IL10	-14.26	-13.56	-0.39	-0.26	0.09	0.1
ACCS	KRT72	35.12	21.06	0.58	0.51	0.37	0.56
ACCS	ACCS	33.33	36.15	1	1	1	1
ACCS	GPRASP1	31.95	26.81	0.63	0.64	0.64	0.76
ACCS	TPM2	31.87	37.43	0.62	0.68	0.61	0.47
ACCS	ZMAT1	30.66	25.42	0.74	0.66	0.75	0.69
ACCS	MEGF6	29.84	40.71	0.68	0.7	0.66	0.66
ACCS	CACNA1I	28.17	23.81	0.67	0.69	0.68	0.7
ACCS	AMIGO1	27.8	26.96	0.63	0.66	0.68	0.66
ACCS	DNAH1	27.14	23.94	0.69	0.71	0.69	0.77
ACCS	PLXDC1	26.72	27.65	0.67	0.74	0.67	0.74
ACCS	IL11RA	26.64	21.77	0.74	0.76	0.79	0.81
ACCS	KRT73	26.59	25.9	0.53	0.57	0.33	0.56
ACCS	APBA2	25.32	24.99	0.58	0.61	0.58	0.64
ACCS	GAL3ST4	22.97	20.01	0.52	0.55	0.49	0.44
ACCS	C11orf21	22.89	22.72	0.57	0.71	0.71	0.76
ACCS	EPHA1	22.38	28.71	0.6	0.61	0.62	0.64
ACCS	CUBN	22.27	21.5	0.69	0.57	0.67	0.72
ACCS	MDS2	21.59	23.17	0.56	0.66	0.58	0.71
ACCS	EPHX2	21.33	23.92	0.55	0.57	0.65	0.61
ACCS	ITGA6	21.07	22.3	0.55	0.64	0.62	0.66
ACCS	DCHS1	20.69	26.03	0.55	0.59	0.54	0.66
ACCS	VIPR1	20.4	33.47	0.59	0.68	0.64	0.69
ACCS	IL2	-10.19	-36.48	-0.28	-0.51	0.06	0.04
ACCS	GZMB	-11.47	-23.35	-0.42	-0.48	0.03	0.1
ACCS	GJB2	-12.17	-41.89	-0.33	-0.61	0.06	0.04
ACCS	CCL4	-12.55	-25.66	-0.37	-0.58	0.03	0.05
ACCS	AK4	-13.19	-33.29	-0.39	-0.53	0.1	0.1
ACCS	SLC27A2	-14.32	-35.66	-0.39	-0.64	0.07	0.07
ACCS	IFNG	-14.63	-27.67	-0.4	-0.63	0.05	0.06
ACCS	SDC4	-15.96	-25.44	-0.45	-0.66	0.09	0.1
ACE2	HIST1H3I	-10.09	-24.88	-0.01	-0.42	0.03	0.05
ACE	ACE	28.28	33.85	1	1	1	1
ACE	IL10	-12.27	-13.79	-0.32	-0.31	0.01	0.07
ACER1	EPHX1	32.32	22.34	0.53	0.51	0.62	0.66
ACER1	ACER1	26.34	29.12	1	1	1	1
ACER3	ADRBK2	36.88	44.15	0.61	0.72	0.7	0.74
ACER3	BRCA1	31.41	40.29	0.58	0.51	0.69	0.5
ACER3	CPOX	30.6	34.15	0.55	0.6	0.81	0.64
ACER3	ZBTB34	28.23	26.56	0.5	0.6	0.83	0.85
ACER3	PHF13	27.94	40.66	0.5	0.66	0.84	0.74
ACER3	DCLRE1A	27.8	34.69	0.54	0.56	0.83	0.73
ACER3	MAN1A1	25.96	24.34	0.57	0.56	0.86	0.72
ACER3	AHCYL1	25.9	23.78	0.51	0.64	0.88	0.77
ACER3	DHX33	25.43	26.89	0.58	0.51	0.87	0.62
ACER3	LSM11	25.05	25.43	0.58	0.66	0.88	0.88
ACER3	TJP2	24.63	26.16	0.54	0.51	0.81	0.73
ACER3	WDHD1	24.35	34.29	0.56	0.53	0.73	0.63
ACER3	BRIP1	24.17	35.57	0.6	0.58	0.74	0.62
ACER3	GTF3C4	23.64	29.35	0.55	0.56	0.9	0.8
ACER3	SLC39A14	23.61	33.97	0.53	0.51	0.7	0.56
ACER3	PVR	23.22	32.89	0.5	0.52	0.71	0.68
ACER3	ARHGEF12	22.78	29.99	0.51	0.51	0.77	0.54
ACER3	RIMS3	22.77	24.71	0.51	0.51	0.81	0.76
ACER3	GTF2A1	22.71	23.56	0.58	0.68	0.9	0.86
ACER3	BRI3BP	22.65	35.28	0.59	0.64	0.86	0.77
ACER3	CHML	22.52	36.88	0.5	0.68	0.81	0.81
ACER3	PANK3	22.44	21.01	0.59	0.74	0.88	0.85
ACER3	AMMECR1L	22.07	35.26	0.5	0.77	0.9	0.87
ACER3	RMI1	21.92	29.8	0.5	0.55	0.77	0.7
ACER3	FBXO5	21.32	29.14	0.5	0.51	0.78	0.66
ACER3	SOCS4	20.76	21.22	0.56	0.66	0.84	0.85
ACER3	KIF3B	20.24	29.59	0.58	0.64	0.9	0.78
ACER3	GPD2	20.15	22.27	0.59	0.51	0.91	0.76
ACER3	ERI2	20.03	29.68	0.56	0.58	0.78	0.71
ACIN1	PCNXL3	38.93	22.18	0.81	0.66	0.91	0.85
ACIN1	CIZ1	24.62	21	0.78	0.62	0.94	0.83
ACIN1	MTA2	23.13	20.34	0.68	0.56	0.85	0.83
ACO1	DNA2	23.23	20.82	0.51	0.51	0.66	0.76
ACO1	DCLRE1A	22.31	28.75	0.52	0.56	0.75	0.86
ACO1	UTP14C	21.32	21	0.52	0.58	0.85	0.85
ACO1	ZNF594	20.55	29.91	0.56	0.52	0.75	0.75
ACO1	BRIP1	20.21	28.74	0.5	0.57	0.65	0.75
ACOT7	UBE2C	58.54	24.1	0.8	0.82	0.91	0.8
ACOT7	DLGAP5	56.56	36.96	0.77	0.76	0.8	0.74
ACOT7	PBK	56.42	35.75	0.78	0.81	0.86	0.82
ACOT7	CDCA5	56.19	28.39	0.81	0.82	0.91	0.88
ACOT7	RRM2	56.05	24.44	0.82	0.79	0.89	0.86
ACOT7	CDC20	55.42	34.16	0.78	0.8	0.91	0.83
ACOT7	HJURP	54.69	31.16	0.78	0.71	0.8	0.77
ACOT7	CCNB2	54.63	30.29	0.78	0.77	0.86	0.72
ACOT7	MELK	54.56	29.07	0.8	0.81	0.88	0.86
ACOT7	MYBL2	54.41	31.61	0.81	0.77	0.9	0.89
ACOT7	CEP55	54.21	32.51	0.78	0.78	0.86	0.79
ACOT7	CDC45	53.73	37.54	0.8	0.82	0.89	0.87
ACOT7	DTL	53.36	32.18	0.8	0.84	0.86	0.92
ACOT7	CDK1	53.16	31.21	0.77	0.84	0.85	0.78
ACOT7	HMMR	52.96	36.13	0.76	0.78	0.83	0.72
ACOT7	CDC6	52.8	24.28	0.78	0.77	0.88	0.85
ACOT7	AURKB	52.19	23.12	0.8	0.72	0.9	0.79
ACOT7	NCAPG	51.6	20.46	0.78	0.71	0.85	0.81
ACOT7	KIF2C	51.42	32.02	0.77	0.77	0.84	0.79
ACOT7	BIRC5	51.36	33.01	0.81	0.74	0.87	0.75
ACOT7	LIF	51.18	36.18	0.71	0.71	0.73	0.47
ACOT7	NEK2	50.97	28.59	0.78	0.68	0.79	0.67
ACOT7	AURKA	50.69	23.32	0.74	0.75	0.86	0.69
ACOT7	TPX2	50.67	29.1	0.81	0.76	0.87	0.8
ACOT7	KIF20A	50.5	32.51	0.74	0.69	0.8	0.77
ACOT7	SHCBP1	50.03	29.47	0.79	0.77	0.89	0.76
ACOT7	CCNB1	49.76	26.5	0.74	0.82	0.86	0.8
ACOT7	CDCA8	49.64	33.85	0.75	0.78	0.89	0.76
ACOT7	KIAA0101	49.39	26.15	0.79	0.79	0.83	0.84
ACOT7	MKI67	49.25	21.19	0.75	0.74	0.72	0.81
ACOT7	MCM10	49.15	21.45	0.81	0.76	0.85	0.89
ACOT7	SKA3	49	21.22	0.8	0.71	0.87	0.91
ACOT7	KIF23	48.85	34.82	0.78	0.75	0.83	0.79
ACOT7	SPC25	48.76	33.59	0.81	0.76	0.88	0.84
ACOT7	FAM111B	48.71	22.43	0.76	0.67	0.86	0.69
ACOT7	BUB1B	48.42	27.78	0.76	0.81	0.83	0.84
ACOT7	TK1	47.79	24.77	0.83	0.69	0.9	0.84
ACOT7	KIF18B	47.69	26.45	0.78	0.72	0.81	0.67
ACOT7	KIF4A	47.66	27.66	0.77	0.72	0.86	0.76
ACOT7	ASF1B	47.59	22.69	0.79	0.75	0.93	0.86
ACOT7	CKAP2L	47.43	26.1	0.77	0.66	0.83	0.69
ACOT7	TRIP13	47.01	29.93	0.81	0.81	0.91	0.93
ACOT7	TOP2A	46.81	30.69	0.77	0.74	0.82	0.72
ACOT7	EXO1	46.43	28.84	0.78	0.73	0.85	0.86
ACOT7	ESPL1	46.38	29.07	0.78	0.82	0.87	0.89
ACOT7	ANLN	46.36	27.78	0.74	0.7	0.78	0.76
ACOT7	KIF15	46.24	32.04	0.74	0.75	0.76	0.82
ACOT7	DEPDC1B	45.95	29.64	0.78	0.72	0.85	0.71
ACOT7	BUB1	45.89	25.69	0.76	0.77	0.83	0.76
ACOT7	DSCC1	45.58	24.42	0.78	0.75	0.87	0.9
ACOT7	GINS2	45.49	29.71	0.82	0.86	0.89	0.95
ACOT7	CENPW	45.36	25.65	0.77	0.82	0.91	0.86
ACOT7	RAD51	45.3	29.22	0.78	0.81	0.91	0.9
ACOT7	MND1	44.82	25.28	0.74	0.69	0.85	0.76
ACOT7	SKA1	44.5	27.32	0.82	0.71	0.87	0.76
ACOT7	KIF11	44.46	26.12	0.74	0.73	0.84	0.76
ACOT7	CDT1	44.41	28.52	0.77	0.75	0.8	0.82
ACOT7	ORC1	44.28	29.92	0.73	0.75	0.88	0.9
ACOT7	RAD51AP1	44.14	27.54	0.74	0.8	0.8	0.78
ACOT7	TTK	44.11	32.11	0.75	0.75	0.81	0.79
ACOT7	CDC25A	43.97	26.08	0.79	0.7	0.87	0.8
ACOT7	DIAPH3	43.85	22.99	0.8	0.7	0.86	0.82
ACOT7	ASPM	43.79	28.83	0.73	0.69	0.64	0.7
ACOT7	E2F8	43.7	29.85	0.77	0.7	0.84	0.75
ACOT7	CDKN3	43.14	21.2	0.75	0.78	0.82	0.81
ACOT7	FOXM1	43.08	21.12	0.72	0.53	0.89	0.8
ACOT7	KIF14	43.05	26.99	0.72	0.71	0.7	0.7
ACOT7	NCAPH	42.93	31.56	0.73	0.74	0.89	0.87
ACOT7	TNFRSF8	41.62	20.18	0.75	0.67	0.77	0.64
ACOT7	NEIL3	41.25	20.16	0.71	0.61	0.73	0.66
ACOT7	ZBTB32	41.23	32.65	0.68	0.66	0.59	0.45
ACOT7	NUF2	41.2	27.17	0.71	0.75	0.81	0.78
ACOT7	SPC24	41.18	25.24	0.75	0.68	0.69	0.85
ACOT7	RAD54L	41.11	23.52	0.71	0.71	0.86	0.9
ACOT7	GINS1	40.98	20.18	0.75	0.76	0.86	0.9
ACOT7	SLC27A2	40.88	29.78	0.63	0.66	0.32	0.37
ACOT7	VDR	40.86	24.91	0.69	0.7	0.7	0.55
ACOT7	POC1A	40.39	25.48	0.75	0.72	0.92	0.89
ACOT7	GZMB	40.32	27.89	0.58	0.64	0.18	0.51
ACOT7	C17orf96	40.11	27.06	0.7	0.68	0.66	0.56
ACOT7	CASC5	39.37	24.19	0.74	0.68	0.7	0.73
ACOT7	NUSAP1	39.35	20.09	0.76	0.76	0.84	0.78
ACOT7	CDC25C	38.92	26.42	0.76	0.66	0.82	0.7
ACOT7	RBBP8	38.86	21.09	0.74	0.78	0.85	0.83
ACOT7	UHRF1	38.82	31.18	0.63	0.81	0.86	0.83
ACOT7	BRCA1	38.48	27.9	0.68	0.72	0.82	0.86
ACOT7	SLCO4A1	38.38	31.75	0.62	0.66	0.51	0.61
ACOT7	IL12RB2	38.31	24.27	0.72	0.7	0.84	0.73
ACOT7	BATF3	38.22	26.4	0.74	0.72	0.74	0.58
ACOT7	EBI3	38.21	21.42	0.67	0.6	0.62	0.52
ACOT7	GJB2	38.11	24.08	0.68	0.62	0.67	0.47
ACOT7	ACOT7	37.5	20.87	1	1	1	1
ACOT7	UBE2T	36.8	22.11	0.7	0.79	0.85	0.86
ACOT7	CHEK1	36.78	27.51	0.78	0.83	0.89	0.9
ACOT7	DHCR24	36.35	21.36	0.67	0.72	0.87	0.85
ACOT7	POLQ	36.29	22.4	0.72	0.67	0.69	0.82
ACOT7	FADS2	36.28	21.21	0.63	0.53	0.72	0.63
ACOT7	AK4	36.09	25.95	0.63	0.61	0.56	0.42
ACOT7	ARNTL2	35.67	20.84	0.72	0.54	0.8	0.45
ACOT7	PRC1	35.44	21.58	0.72	0.75	0.81	0.81
ACOT7	GGH	34.84	23.04	0.7	0.74	0.85	0.78
ACOT7	CD70	34.76	20.63	0.65	0.54	0.52	0.49
ACOT7	APOBEC3B	34.72	27.27	0.71	0.62	0.71	0.45
ACOT7	FAM64A	34.34	20.93	0.77	0.56	0.82	0.71
ACOT7	ECT2	34.04	22.39	0.66	0.67	0.81	0.73
ACOT7	CENPI	33.6	21.34	0.7	0.65	0.8	0.83
ACOT7	WDHD1	33.47	20.86	0.69	0.67	0.84	0.84
ACOT7	CENPN	33.33	24.6	0.76	0.77	0.87	0.83
ACOT7	CD38	33.23	21.59	0.6	0.61	0.74	0.54
ACOT7	POLE2	32.84	20.18	0.68	0.8	0.85	0.93
ACOT7	TUBG1	32.71	22.29	0.71	0.77	0.87	0.9
ACOT7	CDCA3	32.29	23.9	0.74	0.73	0.85	0.81
ACOT7	CENPE	32.13	27.44	0.65	0.67	0.62	0.72
ACOT7	OIP5	31.87	30.32	0.67	0.78	0.89	0.85
ACOT7	GNA15	31.57	24.88	0.67	0.59	0.73	0.4
ACOT7	KIF18A	31.16	24.69	0.7	0.71	0.77	0.79
ACOT7	TNFRSF9	30.68	22.21	0.51	0.62	0.31	0.44
ACOT7	C11orf82	30.55	28.05	0.72	0.76	0.88	0.83
ACOT7	BCAT1	30.34	26.67	0.65	0.72	0.69	0.56
ACOT7	CTNNAL1	29.99	22.71	0.61	0.65	0.81	0.77
ACOT7	CLIC4	29.75	24.45	0.52	0.58	0.74	0.54
ACOT7	CHAF1B	29.69	21.33	0.81	0.72	0.93	0.94
ACOT7	ATF3	29.56	23.82	0.51	0.57	0.54	0.38
ACOT7	RAB38	29.4	23.72	0.58	0.56	0.31	0.36
ACOT7	HBEGF	29.1	25.2	0.56	0.52	0.64	0.37
ACOT7	UCK2	29.01	29.15	0.72	0.78	0.81	0.83
ACOT7	PRKCDBP	28.62	26.04	0.69	0.67	0.5	0.71
ACOT7	ERCC6L	28.29	21.72	0.6	0.66	0.83	0.89
ACOT7	GINS3	28.15	21.54	0.73	0.71	0.92	0.68
ACOT7	E2F7	28.12	23.05	0.76	0.63	0.81	0.73
ACOT7	LTA	28.11	25.85	0.61	0.74	0.57	0.72
ACOT7	EPAS1	27.84	27.43	0.63	0.59	0.71	0.39
ACOT7	PIF1	27.54	22.99	0.67	0.55	0.61	0.66
ACOT7	EMP1	27.26	29.1	0.55	0.58	0.71	0.44
ACOT7	TST	26.72	20.15	0.71	0.51	0.84	0.59
ACOT7	SLC7A5	26.28	22.32	0.66	0.69	0.55	0.69
ACOT7	CSF1	25.73	20.47	0.59	0.59	0.58	0.34
ACOT7	DNAJC12	25.35	28.46	0.55	0.67	0.42	0.32
ACOT7	KCNK5	25.29	22.65	0.63	0.59	0.49	0.49
ACOT7	AHRR	25.23	25.42	0.51	0.59	0.52	0.54
ACOT7	GNGT2	25.16	21.67	0.62	0.58	0.88	0.8
ACOT7	NT5DC2	25.06	21.38	0.62	0.6	0.74	0.88
ACOT7	FAH	24.9	22.21	0.67	0.72	0.89	0.78
ACOT7	FBXO6	24.22	23.28	0.71	0.6	0.82	0.7
ACOT7	FBXO43	23.84	21.12	0.68	0.59	0.63	0.62
ACOT7	TRIB1	23.74	23.98	0.53	0.56	0.47	0.36
ACOT7	GPT2	23.05	20.01	0.68	0.63	0.74	0.78
ACOT7	PIR	22.93	24.14	0.62	0.62	0.62	0.68
ACOT7	MYOF	21.78	27.64	0.56	0.65	0.62	0.72
ACOT7	C17orf58	21.38	21.35	0.69	0.75	0.82	0.8
ACOT7	TUBB6	21.26	22.32	0.55	0.53	0.76	0.43
ACOT7	GOLIM4	20.36	25.12	0.51	0.54	0.49	0.49
ACOT7	SEMA4A	20.17	23.67	0.59	0.54	0.63	0.69
ACOT7	SLC38A5	20.04	20.55	0.71	0.66	0.87	0.87
ACOT7	NOG	-23.27	-16.47	-0.49	-0.47	0.1	0.09
ACOT9	IFNG	30.01	36.19	0.6	0.5	0.36	0.47
ACOT9	DUSP4	20.84	43.38	0.5	0.53	0.62	0.64
ACOT9	NCAPH	20.45	39.31	0.52	0.52	0.63	0.67
ACPL2	KRT73	26.55	23.73	0.57	0.53	0.52	0.57
ACPL2	ZMAT1	26.12	22.49	0.55	0.62	0.74	0.83
ACPL2	IL17F	-10	-23.08	-0.12	-0.37	0.1	0.1
ACRBP	MEGF6	33.48	23.44	0.67	0.52	0.66	0.49
ACRBP	PNMA3	27.63	21.18	0.61	0.54	0.48	0.55
ACRBP	ACRBP	25.23	30.36	1	1	1	1
ACRBP	IL10	-11.45	-15.75	-0.31	-0.32	0.03	0.04
ACRBP	IL2	-11.94	-20.52	-0.32	-0.39	0.04	0.05
ACSL1	LIF	44.6	33.46	0.58	0.5	0.56	0.38
ACSL1	MELK	36.67	31.83	0.54	0.51	0.6	0.51
ACSL1	CDK1	36.25	30.97	0.51	0.5	0.58	0.5
ACSL1	PBK	35.76	32.77	0.52	0.5	0.58	0.49
ACSL1	HMMR	35.58	38.76	0.54	0.55	0.58	0.45
ACSL1	VDR	35.04	30.32	0.66	0.61	0.72	0.6
ACSL1	KIF2C	34.97	37.92	0.56	0.51	0.62	0.48
ACSL1	CDCA8	33.97	35.68	0.54	0.5	0.59	0.47
ACSL1	DTL	33.76	32.12	0.53	0.5	0.57	0.5
ACSL1	SHCBP1	33.63	34.52	0.55	0.58	0.6	0.55
ACSL1	ESPL1	32.53	36.57	0.57	0.61	0.59	0.55
ACSL1	SLC27A2	32.32	33.33	0.54	0.62	0.34	0.64
ACSL1	AHRR	32.25	43.93	0.53	0.68	0.55	0.56
ACSL1	KIF18B	31.73	30.93	0.53	0.52	0.55	0.5
ACSL1	SDC4	31.24	22.45	0.54	0.6	0.7	0.61
ACSL1	KIF15	30.73	37.43	0.52	0.52	0.55	0.48
ACSL1	DEPDC1B	30.49	29.98	0.53	0.51	0.6	0.53
ACSL1	CLIC4	30.3	36.02	0.56	0.64	0.69	0.63
ACSL1	BUB1	30.24	31.25	0.52	0.54	0.59	0.54
ACSL1	TTK	29.85	34.81	0.52	0.56	0.59	0.56
ACSL1	NDFIP2	29.57	32.39	0.51	0.62	0.66	0.6
ACSL1	RAD51AP1	29.18	34.02	0.51	0.58	0.61	0.55
ACSL1	TRIP13	29.14	39.65	0.53	0.59	0.61	0.52
ACSL1	CD109	29.04	36.13	0.64	0.72	0.8	0.65
ACSL1	DIAPH3	28.49	32.2	0.53	0.54	0.6	0.55
ACSL1	SLC1A4	28.3	25.02	0.52	0.59	0.62	0.64
ACSL1	ADRBK2	27.84	45.29	0.56	0.65	0.59	0.61
ACSL1	ATF3	27.63	28.29	0.52	0.55	0.56	0.51
ACSL1	CASC5	27.33	32.86	0.51	0.53	0.54	0.56
ACSL1	BATF3	27.24	31.71	0.56	0.54	0.47	0.54
ACSL1	EGR3	27.06	37.33	0.61	0.6	0.37	0.4
ACSL1	EPAS1	26.68	37.59	0.56	0.62	0.53	0.55
ACSL1	DHCR24	26.42	35.75	0.55	0.54	0.61	0.5
ACSL1	BCAT1	26.29	32.09	0.54	0.59	0.57	0.47
ACSL1	RBBP8	26.06	31.24	0.57	0.64	0.7	0.67
ACSL1	POLQ	26	36.66	0.54	0.56	0.54	0.6
ACSL1	CSF1	25.61	27.3	0.5	0.56	0.53	0.57
ACSL1	BRCA1	25.52	40.22	0.52	0.56	0.59	0.57
ACSL1	SLC7A5	25.11	35.79	0.6	0.68	0.78	0.7
ACSL1	STIL	24.52	31.36	0.54	0.62	0.6	0.59
ACSL1	APOBEC3B	24.19	31.29	0.5	0.62	0.51	0.52
ACSL1	KCNK5	24.01	30.66	0.62	0.63	0.62	0.64
ACSL1	MYOF	23.85	34.45	0.53	0.51	0.47	0.47
ACSL1	TNFSF14	23.77	33.12	0.53	0.54	0.66	0.48
ACSL1	MAFG	23.65	21.42	0.61	0.64	0.76	0.83
ACSL1	ACSL1	23.55	31.75	1	1	1	1
ACSL1	CPOX	22.38	34.74	0.55	0.72	0.68	0.7
ACSL1	CD80	22.29	31.36	0.53	0.53	0.56	0.52
ACSL1	WDHD1	22.22	33.35	0.55	0.63	0.67	0.67
ACSL1	RDH10	22.07	25.1	0.54	0.58	0.51	0.66
ACSL1	GOLIM4	21.91	32.97	0.51	0.66	0.55	0.62
ACSL1	BLM	21.71	20.24	0.55	0.57	0.69	0.69
ACSL1	C11orf82	21.4	35.13	0.57	0.58	0.65	0.55
ACSL1	IL1RN	21.38	33.39	0.53	0.56	0.26	0.4
ACSL1	CDCA3	21.3	33.26	0.51	0.52	0.59	0.52
ACSL1	SMOX	21.11	34.18	0.52	0.62	0.47	0.61
ACSL1	CTNNAL1	21.05	39.75	0.51	0.71	0.72	0.71
ACSL1	IRF8	20.81	33.56	0.53	0.55	0.64	0.5
ACSL1	SQLE	20.77	30.27	0.57	0.65	0.74	0.68
ACSL1	DCLRE1A	20.69	34.69	0.52	0.62	0.69	0.72
ACSL1	TRIB1	20.6	32.08	0.53	0.62	0.64	0.69
ACSL1	FBXO5	20.56	29.8	0.54	0.62	0.68	0.68
ACSL1	SLC7A11	20.39	32.22	0.51	0.63	0.49	0.56
ACSL1	GRAMD4	20.33	26.92	0.59	0.71	0.81	0.79
ACSL1	SLC39A14	20.18	34.67	0.59	0.65	0.67	0.73
ACSL1	MICAL2	20.06	30.06	0.55	0.64	0.72	0.72
ACSL4	CYP1B1	43.05	21.3	0.61	0.51	0.51	0.56
ACSL4	SLC27A2	34.28	23.74	0.56	0.57	0.33	0.64
ACSL4	NDFIP2	33.23	20.01	0.61	0.54	0.75	0.62
ACSL4	CD109	31.88	22.28	0.74	0.61	0.82	0.71
ACSL4	ECT2	31.32	23.42	0.74	0.53	0.83	0.66
ACSL4	AK4	30.87	23.52	0.64	0.5	0.64	0.48
ACSL4	STIL	30.75	20.53	0.74	0.58	0.8	0.69
ACSL4	APOBEC3B	25.37	20.86	0.54	0.52	0.63	0.57
ACSL4	EGR3	24.65	22.53	0.51	0.52	0.15	0.53
ACSL4	TNFRSF11A	23.73	24.23	0.6	0.5	0.72	0.39
ACSL4	ACSL4	23.4	20.44	1	1	1	1
ACSL4	ZC3HAV1L	20.51	28.13	0.63	0.62	0.77	0.62
ACSM3	GALNT12	25.99	30.1	0.54	0.57	0.79	0.73
ACSM3	ACSM3	23.43	27.29	1	1	1	1
ACSM3	HOOK1	21.95	33.93	0.58	0.58	0.8	0.76
ACSM3	ALDH5A1	20.94	34.31	0.53	0.62	0.76	0.82
ACSM3	ZNF347	20.43	21.71	0.54	0.52	0.76	0.78
ACSM3	RALGPS2	20.37	25.4	0.51	0.56	0.76	0.74
ACSS1	TPM2	38.1	20.65	0.61	0.5	0.69	0.46
ACSS1	MEGF6	35.6	21.79	0.68	0.51	0.73	0.73
ACSS1	VIPR1	27.84	22.69	0.57	0.57	0.8	0.75
ACSS1	DPEP2	23.87	25.51	0.54	0.67	0.85	0.79
ACSS1	GOLGA7B	23.21	22	0.63	0.54	0.89	0.76
ACSS1	ACCS	20.61	20.28	0.51	0.63	0.73	0.8
ACSS1	IL17A	-12.34	-26.69	-0.17	-0.5	0.08	0.06
ACSS1	IL9	-14.37	-33.87	-0.22	-0.57	0.03	0.08
ACSS1	IL17F	-16.14	-25.79	-0.11	-0.49	0.07	0.07
ACSS2	ADRBK2	34.61	38.22	0.68	0.64	0.78	0.71
ACSS2	STAP1	34.37	31	0.6	0.51	0.75	0.59
ACSS2	ACSS2	28.48	37.58	1	1	1	1
ACSS2	UNC119B	27.02	21.67	0.67	0.65	0.86	0.75
ACSS2	PITPNM1	25.77	30.77	0.51	0.59	0.72	0.81
ACSS2	FAM168A	24.62	21.68	0.59	0.6	0.8	0.78
ACSS2	PHF13	23.92	34.67	0.59	0.55	0.86	0.71
ACSS2	CHML	23.84	33.92	0.62	0.51	0.8	0.62
ACSS2	ZNF189	23.63	27.9	0.6	0.51	0.82	0.71
ACSS2	POLD1	23.27	26.01	0.62	0.56	0.85	0.73
ACSS2	AHCYL2	22.57	22.97	0.66	0.64	0.84	0.77
ACSS2	NCAPD3	22.34	20.51	0.72	0.5	0.89	0.73
ACSS2	PVR	21.77	24.96	0.57	0.53	0.73	0.65
ACSS2	SLC45A4	21.48	30.08	0.52	0.56	0.75	0.7
ACSS2	CEACAM1	21.39	37.16	0.5	0.5	0.63	0.37
ACSS2	RIMS3	21.23	23.43	0.63	0.51	0.86	0.77
ACTL6A	CCNB1	32.83	26.76	0.64	0.58	0.73	0.65
ACTL6A	CDK1	31.92	30.53	0.59	0.6	0.71	0.73
ACTL6A	PSAT1	30.88	35.8	0.6	0.76	0.66	0.74
ACTL6A	HMMR	30.09	36.26	0.56	0.61	0.68	0.64
ACTL6A	CEP55	29.13	24.4	0.53	0.52	0.67	0.66
ACTL6A	CDCA8	28.89	33.17	0.57	0.56	0.7	0.59
ACTL6A	KIF2C	28.77	35.61	0.56	0.59	0.68	0.65
ACTL6A	MELK	28.36	29.9	0.56	0.59	0.72	0.75
ACTL6A	KIF11	28.03	24.04	0.55	0.55	0.68	0.71
ACTL6A	BUB1B	27.56	27.14	0.57	0.57	0.7	0.69
ACTL6A	PBK	27.46	31.67	0.55	0.58	0.7	0.7
ACTL6A	SKA3	26.81	20.04	0.58	0.54	0.71	0.79
ACTL6A	KIAA0101	26.66	35.52	0.55	0.62	0.73	0.75
ACTL6A	CDCA2	26.65	26.51	0.54	0.56	0.67	0.75
ACTL6A	BUB1	26.59	29.83	0.58	0.64	0.7	0.72
ACTL6A	SCD	26.45	22.86	0.52	0.51	0.55	0.57
ACTL6A	NDFIP2	25.76	31.38	0.59	0.67	0.7	0.64
ACTL6A	CENPQ	25.47	32.15	0.69	0.78	0.86	0.9
ACTL6A	NUSAP1	25.4	23.04	0.56	0.55	0.74	0.73
ACTL6A	TTK	25.4	34.08	0.55	0.69	0.69	0.77
ACTL6A	KIF15	25.3	36.72	0.53	0.65	0.67	0.66
ACTL6A	ASF1B	25.14	25.62	0.52	0.52	0.67	0.61
ACTL6A	NEK2	25.11	28.07	0.51	0.53	0.65	0.68
ACTL6A	CENPF	25.09	24.18	0.56	0.54	0.64	0.7
ACTL6A	DHCR24	25.02	33.14	0.59	0.64	0.67	0.61
ACTL6A	SHCBP1	24.96	33.59	0.54	0.64	0.69	0.77
ACTL6A	CENPW	24.87	28.16	0.54	0.6	0.75	0.76
ACTL6A	NUF2	24.54	28.23	0.61	0.59	0.73	0.76
ACTL6A	SGOL2	24.46	22.42	0.64	0.59	0.72	0.75
ACTL6A	DTL	24.36	30.98	0.52	0.59	0.7	0.72
ACTL6A	SMC2	24.3	21.8	0.67	0.63	0.8	0.8
ACTL6A	SLC27A2	24.25	30.97	0.53	0.54	0.42	0.43
ACTL6A	DEPDC1B	24.18	28.37	0.55	0.63	0.69	0.75
ACTL6A	RAD51AP1	24.12	33.75	0.54	0.68	0.7	0.78
ACTL6A	TRIP13	23.95	37	0.56	0.69	0.72	0.74
ACTL6A	KIF14	23.66	25.3	0.52	0.55	0.63	0.69
ACTL6A	GINS1	23.62	23.72	0.61	0.6	0.71	0.8
ACTL6A	NEIL3	23.18	27.04	0.5	0.58	0.62	0.64
ACTL6A	RBBP8	22.9	28.04	0.61	0.66	0.81	0.8
ACTL6A	ESPL1	22.84	34.22	0.5	0.65	0.67	0.71
ACTL6A	ECT2	22.82	34.44	0.56	0.75	0.72	0.82
ACTL6A	VDR	22.78	26.38	0.53	0.51	0.62	0.54
ACTL6A	RMI1	22.49	29.58	0.64	0.74	0.8	0.89
ACTL6A	DIAPH3	22.47	30.47	0.55	0.6	0.67	0.72
ACTL6A	STMN1	22.19	24.73	0.69	0.6	0.79	0.74
ACTL6A	C1GALT1C1	22.16	34.67	0.72	0.82	0.88	0.89
ACTL6A	NQO1	21.85	28.86	0.55	0.63	0.7	0.36
ACTL6A	GGH	21.82	35.97	0.56	0.73	0.77	0.77
ACTL6A	KIAA1524	21.78	25.13	0.58	0.62	0.76	0.78
ACTL6A	BRCA1	21	37.54	0.56	0.71	0.71	0.8
ACTL6A	CASC5	21	32.3	0.53	0.61	0.64	0.7
ACTL6A	CENPE	20.59	25.59	0.54	0.54	0.63	0.66
ACTL6A	PPIL1	20.46	22	0.76	0.72	0.9	0.86
ACTL6A	CDCA7	20.44	31.9	0.5	0.65	0.75	0.75
ACTL6A	MAD2L1	20.35	22.07	0.66	0.75	0.84	0.88
ACTL6A	TMEM60	20.23	28.22	0.58	0.68	0.8	0.76
ACTL6A	METTL13	20.17	30.23	0.66	0.75	0.89	0.83
ACTL6A	CKS2	20.11	25.34	0.57	0.64	0.78	0.76
ACTN1	ACTN1	42.02	27.06	1	1	1	1
ACTN1	EDAR	32.2	24.14	0.66	0.52	0.81	0.85
ACTN1	NOG	30.29	52.2	0.61	0.66	0.71	0.57
ACTN1	ANKRD55	26.87	25.24	0.63	0.51	0.76	0.79
ACTN1	EPHX2	26.22	27.38	0.67	0.52	0.82	0.81
ACTN1	APP	25.79	20.98	0.68	0.59	0.82	0.69
ACTN1	IGF1R	24.92	24.47	0.71	0.67	0.81	0.8
ACTN1	DACT1	24.33	43.5	0.58	0.69	0.52	0.68
ACTN1	KBTBD11	24.04	24.62	0.71	0.52	0.83	0.83
ACTN1	HOOK1	22.55	37.97	0.76	0.61	0.85	0.85
ACTN1	ALDH5A1	21.29	33.69	0.76	0.61	0.89	0.84
ACTN1	CA6	21.11	22.84	0.59	0.53	0.69	0.77
ACTN1	SGK223	20.88	24.96	0.58	0.64	0.8	0.84
ACTN1	C1orf228	20.46	31.89	0.61	0.6	0.78	0.73
ACTN4	SBNO2	33.05	23.75	0.65	0.6	0.73	0.72
ACTN4	KLF16	29.68	21.25	0.67	0.55	0.8	0.58
ACVR1B	SGK223	37.55	23.15	0.71	0.52	0.82	0.77
ACVR1B	IGF1R	33.55	21.51	0.68	0.6	0.73	0.7
ACVR1B	DACT1	31.97	34.57	0.52	0.52	0.48	0.67
ACVR1B	KBTBD11	29.57	25.73	0.66	0.5	0.79	0.79
ACVR1B	GPRASP1	29.02	28.25	0.55	0.56	0.77	0.79
ACVR1B	ACVR1B	28.75	23.05	1	1	1	1
ACVR1B	GALNT12	27.64	32.88	0.69	0.61	0.86	0.81
ACVR1B	TLE2	26.7	25.99	0.55	0.59	0.72	0.82
ACVR1B	TMOD2	26.16	26.22	0.74	0.54	0.87	0.82
ACVR1B	OCRL	26.06	21.05	0.71	0.51	0.84	0.83
ACVR1B	TMEM170B	23.64	29.17	0.7	0.57	0.79	0.74
ACVR1B	ALDH5A1	23.1	39.83	0.63	0.64	0.85	0.85
ACVR1B	HOOK1	22.73	43.28	0.57	0.73	0.81	0.84
ACVR1B	RALGPS2	22.55	31.9	0.63	0.61	0.81	0.78
ACVR1B	LRP6	22.27	41.48	0.61	0.7	0.74	0.78
ACVR1B	ARHGAP32	21.3	30.9	0.63	0.62	0.71	0.82
ACVR1B	ZFP3	21.19	22.79	0.64	0.55	0.85	0.86
ACVR1B	PLAG1	20.74	21.76	0.59	0.53	0.76	0.77
ACVR1B	FAM171A1	20.72	20.71	0.61	0.61	0.86	0.82
ACVR1B	SCML1	20.57	40.2	0.5	0.65	0.7	0.65
ACVR1B	ZNF605	20.41	25.46	0.62	0.51	0.85	0.78
ACVR1C	NR3C2	27.03	21.57	0.7	0.57	0.8	0.89
ACVR1C	ACVR1C	22.68	31.77	1	1	1	1
ACVR2A	IL17A	-10.47	-16.67	-0.25	-0.29	0.08	0.06
ACVR2A	IL17F	-17.18	-19.71	-0.35	-0.4	0.04	0.08
ACYP2	CCL1	-10.97	-10.78	-0.2	-0.32	0.05	0.05
ADA	C12orf75	24.29	21.52	0.66	0.58	0.75	0.76
ADA	ADA	22.39	23.1	1	1	1	1
ADAL	DCLRE1A	23.05	27.95	0.51	0.56	0.8	0.77
ADAM12	ADAM12	27.05	30.4	1	1	1	1
ADAM12	RORC	25.28	23.39	0.62	0.58	0.6	0.81
ADAM15	PITPNM1	28.29	21.95	0.67	0.57	0.84	0.81
ADAM15	ADAM15	26.47	36.39	1	1	1	1
ADAM15	B3GALT6	20.89	23.86	0.56	0.54	0.84	0.6
ADAM19	ADAM19	55.3	39.12	1	1	1	1
ADAM19	DUSP4	39.2	39.86	0.64	0.57	0.65	0.57
ADAM19	CCR2	38.67	41.98	0.61	0.51	0.63	0.54
ADAM19	NCF4	37.07	33.19	0.73	0.68	0.69	0.67
ADAM19	PRDM1	34.61	29.14	0.61	0.7	0.58	0.72
ADAM19	FAM129A	34.53	45.42	0.72	0.7	0.77	0.72
ADAM19	C10orf128	33.52	47.21	0.61	0.62	0.67	0.69
ADAM19	RRM2	32.55	37.56	0.51	0.51	0.6	0.45
ADAM19	CCR5	32.2	46.42	0.6	0.57	0.56	0.51
ADAM19	LGALS3	32.12	47.02	0.53	0.54	0.54	0.5
ADAM19	DUSP5	31.73	32.29	0.58	0.65	0.72	0.8
ADAM19	SYT11	31.72	34.67	0.75	0.62	0.78	0.64
ADAM19	SDC4	31.54	23.04	0.59	0.52	0.6	0.62
ADAM19	NPDC1	31.36	30.79	0.5	0.55	0.52	0.62
ADAM19	TOP2A	31.05	45.49	0.53	0.56	0.58	0.46
ADAM19	NUSAP1	30.59	32.32	0.57	0.53	0.63	0.51
ADAM19	GNA15	30.53	33.95	0.62	0.59	0.62	0.72
ADAM19	E2F2	29.68	30.35	0.55	0.56	0.65	0.68
ADAM19	CSF1	29.38	29.25	0.63	0.57	0.6	0.58
ADAM19	AIM2	28.66	41.36	0.56	0.61	0.56	0.57
ADAM19	CEP55	28.58	40.58	0.5	0.52	0.6	0.49
ADAM19	ANXA2	28.43	30.92	0.61	0.7	0.65	0.7
ADAM19	FAS	27.33	20.23	0.64	0.61	0.7	0.62
ADAM19	JAKMIP1	26.13	32.98	0.58	0.62	0.65	0.61
ADAM19	BHLHE40	25.63	28.46	0.61	0.64	0.77	0.77
ADAM19	ITPRIPL1	24.62	22.42	0.61	0.59	0.7	0.69
ADAM19	MCOLN2	24.11	32.43	0.62	0.61	0.7	0.68
ADAM19	CTNNA1	23.15	31.18	0.62	0.61	0.68	0.72
ADAM19	FRMD4B	22.28	33.03	0.7	0.53	0.81	0.67
ADAM19	SLC1A4	22.2	25.59	0.52	0.53	0.68	0.67
ADAM23	ADAM23	32.99	32.9	1	1	1	1
ADAM23	GJB2	-12.83	-12.47	-0.34	-0.21	0.03	0.1
ADAM8	ITGAM	33.77	24.27	0.65	0.57	0.71	0.7
ADAM8	JAKMIP1	24.63	20.42	0.61	0.59	0.82	0.77
ADAM9	LIF	52.58	30.13	0.68	0.57	0.63	0.36
ADAM9	CYP1B1	48.38	23.01	0.65	0.6	0.57	0.51
ADAM9	DLGAP5	44.92	24.87	0.59	0.54	0.73	0.63
ADAM9	CEP55	43.17	25.45	0.6	0.58	0.74	0.59
ADAM9	HMMR	43.04	35.73	0.61	0.68	0.72	0.58
ADAM9	TOP2A	42.37	23.8	0.64	0.58	0.7	0.63
ADAM9	MELK	41.18	32.82	0.59	0.68	0.73	0.63
ADAM9	CDK1	41.12	31.15	0.6	0.64	0.7	0.64
ADAM9	DTL	40.84	27.46	0.61	0.65	0.71	0.59
ADAM9	BUB1B	40.62	25.72	0.64	0.62	0.76	0.61
ADAM9	PBK	40.44	30.14	0.58	0.63	0.71	0.65
ADAM9	CCNB2	39.06	24.61	0.51	0.55	0.69	0.58
ADAM9	ASPM	39.05	23.02	0.63	0.57	0.69	0.67
ADAM9	KIF11	38.68	26.21	0.64	0.57	0.74	0.65
ADAM9	CDCA8	38.53	33.08	0.53	0.64	0.69	0.57
ADAM9	NEK2	38.46	25.35	0.58	0.62	0.7	0.63
ADAM9	KIF23	38.44	24.4	0.62	0.57	0.73	0.67
ADAM9	AHRR	38.37	34.25	0.59	0.62	0.61	0.52
ADAM9	ESPL1	38.35	33.17	0.6	0.7	0.7	0.6
ADAM9	KIF2C	38.27	31.86	0.55	0.64	0.72	0.58
ADAM9	SHCBP1	37.65	29.34	0.61	0.68	0.74	0.67
ADAM9	CLIC4	37.56	27.66	0.7	0.65	0.82	0.62
ADAM9	KIF15	37.54	34.74	0.6	0.66	0.7	0.55
ADAM9	KIF18B	37.48	25.62	0.55	0.59	0.63	0.56
ADAM9	KIF14	37.39	21.63	0.62	0.6	0.7	0.67
ADAM9	VDR	37.07	27.45	0.6	0.65	0.72	0.62
ADAM9	TTK	36.68	31.69	0.61	0.69	0.74	0.69
ADAM9	BUB1	36.23	28.98	0.61	0.67	0.74	0.68
ADAM9	ORC1	35.74	24.26	0.61	0.55	0.74	0.55
ADAM9	DEPDC1B	35.65	28.36	0.61	0.64	0.73	0.64
ADAM9	CCNB1	35.14	26.92	0.5	0.61	0.7	0.6
ADAM9	CENPF	34.1	20.49	0.6	0.58	0.69	0.67
ADAM9	RAD51AP1	33.97	30.93	0.59	0.7	0.73	0.64
ADAM9	CASC5	33.94	25.77	0.64	0.63	0.72	0.67
ADAM9	DIAPH3	33.89	21.86	0.62	0.6	0.74	0.64
ADAM9	ASF1B	33.86	20.11	0.53	0.55	0.68	0.51
ADAM9	SPAG5	33.78	21.77	0.6	0.67	0.75	0.66
ADAM9	ADRBK2	33.51	32.78	0.59	0.58	0.68	0.56
ADAM9	KIAA0101	33.41	34.55	0.53	0.7	0.68	0.64
ADAM9	NCAPH	33.13	26.12	0.58	0.58	0.76	0.63
ADAM9	ECT2	32.86	31.82	0.71	0.67	0.8	0.73
ADAM9	SLC1A4	32.8	20.11	0.54	0.64	0.65	0.65
ADAM9	AK4	32.7	28.43	0.66	0.65	0.64	0.56
ADAM9	UHRF1	32.53	23.23	0.53	0.57	0.71	0.58
ADAM9	BRCA1	32.19	36.99	0.6	0.64	0.75	0.65
ADAM9	STIL	32.12	23.98	0.64	0.68	0.74	0.67
ADAM9	TRIP13	32.11	31.86	0.56	0.68	0.72	0.61
ADAM9	NUF2	31.85	29.87	0.59	0.65	0.76	0.69
ADAM9	NUSAP1	31.85	23.19	0.59	0.68	0.71	0.67
ADAM9	SKA1	31.76	20.81	0.57	0.53	0.7	0.64
ADAM9	POLQ	31.26	28.61	0.61	0.66	0.71	0.67
ADAM9	DHCR24	31.02	25.13	0.56	0.57	0.69	0.55
ADAM9	CD109	30.81	26.85	0.62	0.65	0.74	0.56
ADAM9	PRC1	30.76	24.31	0.67	0.59	0.79	0.61
ADAM9	EPAS1	30.55	38.29	0.66	0.7	0.63	0.63
ADAM9	DUSP6	30.26	31.86	0.6	0.64	0.71	0.45
ADAM9	CENPE	30.14	25.1	0.67	0.62	0.7	0.65
ADAM9	BATF3	29.83	27.52	0.56	0.59	0.61	0.51
ADAM9	RAD51	29.79	22.57	0.52	0.5	0.7	0.61
ADAM9	CSF1	29.63	26.11	0.53	0.59	0.56	0.44
ADAM9	BCAT1	28.98	27.78	0.63	0.64	0.67	0.5
ADAM9	CPOX	28.86	25.07	0.57	0.7	0.78	0.69
ADAM9	EMP1	28.79	33.52	0.59	0.66	0.68	0.58
ADAM9	CHEK1	28.6	25.66	0.62	0.63	0.77	0.63
ADAM9	RBBP8	28.57	25.93	0.58	0.74	0.77	0.7
ADAM9	GNA15	28.53	34.61	0.57	0.71	0.68	0.52
ADAM9	WDHD1	27.75	27.34	0.63	0.64	0.79	0.71
ADAM9	MYOF	27.51	29.32	0.68	0.61	0.69	0.59
ADAM9	DCLRE1A	27.42	28.08	0.58	0.58	0.82	0.68
ADAM9	HDGFRP3	27.17	29.74	0.57	0.62	0.67	0.57
ADAM9	POLE2	26.65	20.47	0.57	0.6	0.77	0.61
ADAM9	KIF18A	26.4	21.75	0.61	0.61	0.75	0.71
ADAM9	FADS1	26.24	20.2	0.63	0.54	0.61	0.51
ADAM9	TNFRSF11A	25.95	35.92	0.63	0.62	0.7	0.36
ADAM9	CDCA3	25.74	24.67	0.52	0.63	0.68	0.63
ADAM9	TNFSF14	25.74	32.6	0.5	0.5	0.32	0.33
ADAM9	CDCA7	25.6	27.53	0.6	0.68	0.75	0.58
ADAM9	RMI1	25.51	21.59	0.59	0.59	0.75	0.69
ADAM9	SLC7A11	25.39	24.93	0.67	0.59	0.68	0.54
ADAM9	DNAJC12	25.2	25.98	0.61	0.61	0.48	0.31
ADAM9	GGH	25.04	32.66	0.53	0.69	0.74	0.71
ADAM9	OIP5	25.02	30.48	0.54	0.6	0.76	0.65
ADAM9	C11orf82	24.98	30.14	0.56	0.63	0.74	0.62
ADAM9	PDE4A	24.93	26.62	0.58	0.51	0.71	0.49
ADAM9	BRIP1	24.86	29.79	0.65	0.55	0.76	0.67
ADAM9	NQO1	24.79	25.37	0.53	0.65	0.69	0.67
ADAM9	ATP8B4	24.67	25.97	0.59	0.51	0.55	0.4
ADAM9	MICAL2	24.04	28.36	0.6	0.69	0.8	0.77
ADAM9	PRKCDBP	23.75	24.51	0.51	0.57	0.4	0.61
ADAM9	ADAM9	23.35	36.17	1	1	1	1
ADAM9	FBXO5	23.32	24.86	0.55	0.7	0.79	0.71
ADAM9	UCK2	23.3	23.91	0.57	0.53	0.73	0.6
ADAM9	CENPN	23.08	20.01	0.53	0.54	0.75	0.66
ADAM9	FAH	22.91	25.86	0.59	0.62	0.78	0.74
ADAM9	CTNNAL1	22.7	29.91	0.53	0.69	0.77	0.7
ADAM9	PTGFRN	22.67	22	0.57	0.53	0.6	0.61
ADAM9	CKS2	22.63	21.25	0.52	0.68	0.71	0.69
ADAM9	SLC39A14	22.63	23.98	0.59	0.62	0.8	0.68
ADAM9	GOLIM4	22.31	30.68	0.54	0.61	0.53	0.63
ADAM9	ITPRIPL2	22.21	31.85	0.65	0.62	0.65	0.66
ADAM9	RRM2B	22.18	21.33	0.62	0.62	0.81	0.64
ADAM9	ZC3HAV1L	21.46	35.71	0.57	0.7	0.72	0.58
ADAM9	GINS3	21.4	27.08	0.5	0.56	0.74	0.53
ADAM9	P4HA2	21.18	20.53	0.59	0.53	0.54	0.59
ADAM9	BRI3BP	21.14	23.89	0.57	0.55	0.85	0.66
ADAM9	TUBB6	21.11	22.03	0.55	0.57	0.67	0.58
ADAM9	CENPQ	20.83	25.64	0.54	0.55	0.81	0.7
ADAM9	TJP2	20.71	23.5	0.52	0.63	0.76	0.76
ADAMTS17	MEGF6	35.99	27.52	0.7	0.51	0.68	0.73
ADAMTS17	GPRASP1	35.94	26.93	0.75	0.68	0.8	0.87
ADAMTS17	AMIGO1	34.26	20.17	0.69	0.51	0.73	0.69
ADAMTS17	ZMAT1	33.07	24.04	0.67	0.64	0.72	0.87
ADAMTS17	NR3C2	29.08	30.25	0.76	0.6	0.85	0.84
ADAMTS17	APBA2	28.39	24.69	0.72	0.59	0.78	0.75
ADAMTS17	EPHA1	26.48	23.64	0.72	0.5	0.78	0.73
ADAMTS17	PNMA3	25.8	23.06	0.56	0.55	0.55	0.82
ADAMTS17	VSIG1	25.19	25.13	0.57	0.61	0.69	0.82
ADAMTS17	CUBN	24.85	21.83	0.72	0.58	0.74	0.81
ADAMTS17	NOG	24.45	37.47	0.5	0.52	0.5	0.45
ADAMTS17	SLC22A23	24.45	21.98	0.77	0.61	0.87	0.82
ADAMTS17	ADAMTS17	23.41	39.31	1	1	1	1
ADAMTS17	GP5	23.32	22.3	0.63	0.52	0.71	0.77
ADAMTS17	GALNT12	22.42	25.03	0.59	0.65	0.76	0.84
ADAMTS17	GPA33	21.96	31.9	0.58	0.62	0.63	0.78
ADAMTS17	TMOD2	21.85	22.72	0.53	0.6	0.67	0.81
ADAMTS17	SCML1	21.81	29.52	0.55	0.63	0.59	0.72
ADAMTS17	SH3RF3	20.9	20.11	0.62	0.52	0.49	0.73
ADAMTS17	TXK	20.59	21.12	0.63	0.64	0.76	0.81
ADAMTS17	DSC1	20.25	29.96	0.56	0.5	0.56	0.57
ADAMTS17	EPHX2	20.16	25.28	0.6	0.57	0.68	0.72
ADAMTS17	FASLG	-10.01	-12.67	-0.46	-0.34	0.06	0.09
ADAMTS17	IL10	-10.44	-20.56	-0.26	-0.34	0.02	0.04
ADAMTS17	IL9	-10.58	-26.06	-0.33	-0.38	0	0.05
ADAMTS17	GJB2	-11.76	-21.16	-0.43	-0.38	0.02	0.08
ADAMTS17	IL2	-12.72	-24.69	-0.28	-0.4	0.05	0.07
ADAMTS17	SLC27A2	-16.44	-16.95	-0.55	-0.37	0.02	0.1
ADAMTS17	CCL4	-19.26	-11.71	-0.43	-0.39	0.02	0.1
ADAMTS4	PACS2	22.43	23.97	0.51	0.6	0.58	0.83
ADAMTSL4	ADAMTSL4	26.06	28.22	1	1	1	1
ADAMTSL4	IL2	-10.49	-15.5	-0.27	-0.13	0.03	0.07
ADAMTSL4	CCL4	-14.72	-11.84	-0.3	-0.27	0.02	0.07
ADAP1	MGAT4B	28.84	22.69	0.51	0.63	0.71	0.81
ADAP1	GRAMD4	27.91	24.17	0.52	0.68	0.65	0.82
ADAP1	C15orf39	26.99	23.25	0.52	0.65	0.7	0.86
ADAP1	ZFPM1	26.62	23.03	0.5	0.52	0.54	0.76
ADAP1	CDC34	25.97	21	0.63	0.55	0.78	0.81
ADAP1	METRNL	25.61	20.98	0.57	0.52	0.63	0.69
ADAP1	MATK	23.29	24.72	0.6	0.54	0.78	0.78
ADAP1	TBX21	23	20.25	0.52	0.56	0.83	0.8
ADAP1	ADAP1	21.4	32.5	1	1	1	1
ADAP1	VASP	20.33	30.85	0.58	0.7	0.72	0.86
ADAP2	CYBB	21.84	21.41	0.67	0.57	0.66	0.57
ADARB1	MEGF6	32.75	22.44	0.61	0.54	0.72	0.8
ADARB1	ZMAT1	28.5	22.2	0.57	0.63	0.8	0.85
ADARB1	GALNT12	26.93	20.5	0.73	0.62	0.88	0.87
ADARB1	RALGPS2	20.93	20.81	0.54	0.53	0.74	0.8
ADARB1	IL10	-11.49	-21.3	-0.42	-0.41	0.05	0.1
ADAT3	ADAT3	25.82	22.84	1	1	1	1
ADAT3	TMEM160	22.56	20.44	0.62	0.51	0.63	0.79
ADC	TMEM229B	21.61	20.68	0.63	0.52	0.77	0.85
ADCK1	GALNT12	21.33	25.07	0.51	0.55	0.79	0.8
ADCK1	TMOD2	20.92	20	0.54	0.51	0.76	0.75
ADCK1	ADCK1	20.48	32.36	1	1	1	1
ADCK3	APBA2	27.76	27.34	0.59	0.55	0.77	0.85
ADCK3	AMIGO1	26.15	26.23	0.57	0.5	0.78	0.77
ADCK3	AK5	22.91	31.57	0.5	0.54	0.69	0.74
ADCK3	IL22	-14.31	-16.19	-0.25	-0.41	0.05	0.08
ADCK3	IL10	-17.9	-27.91	-0.42	-0.42	0.1	0.1
ADCY1	ADCY1	26.27	29.18	1	1	1	1
ADCY1	PF4	-10.58	-15.33	-0.18	-0.23	0.01	0.09
ADCY9	ADCY9	31.23	29.19	1	1	1	1
ADCY9	KCTD15	20.08	22.32	0.59	0.53	0.72	0.78
ADHFE1	ADHFE1	31.17	24.25	1	1	1	1
ADHFE1	ZMAT1	26.1	24.88	0.63	0.7	0.68	0.83
ADHFE1	EPHA4	26.04	22.39	0.64	0.59	0.77	0.82
ADHFE1	DPEP2	24.17	29.59	0.68	0.67	0.7	0.77
ADHFE1	VSIG1	23.72	28.08	0.54	0.7	0.72	0.81
ADHFE1	CCDC65	21.89	21.13	0.65	0.55	0.8	0.7
ADHFE1	IL10	-10.53	-22.47	-0.26	-0.44	0.06	0.1
ADHFE1	IL22	-11.15	-14.66	-0.25	-0.39	0.04	0.07
ADHFE1	GPR87	-11.31	-28.24	-0.47	-0.54	0.05	0.05
ADHFE1	IL3	-12.96	-39.59	-0.37	-0.58	0.03	0.08
ADHFE1	DNAJC12	-14.29	-20.41	-0.52	-0.42	0.06	0.1
ADHFE1	IL17F	-18.69	-34.9	-0.41	-0.55	0.03	0.04
ADHFE1	IL9	-19.53	-35.19	-0.54	-0.57	0.01	0.05
ADHFE1	GJB2	-21.7	-32.5	-0.57	-0.58	0.05	0.07
ADIPOR2	LIF	38.21	33.48	0.64	0.57	0.61	0.43
ADIPOR2	ADRBK2	37.07	43.19	0.78	0.71	0.79	0.75
ADIPOR2	ADIPOR2	35.52	20.27	1	1	1	1
ADIPOR2	HMMR	34.02	37.57	0.61	0.62	0.73	0.56
ADIPOR2	PHF19	33.9	21.66	0.8	0.58	0.92	0.8
ADIPOR2	CPOX	33.84	33.94	0.78	0.67	0.92	0.7
ADIPOR2	MAFG	33.26	20.46	0.75	0.52	0.9	0.83
ADIPOR2	CEP55	33.05	25.29	0.59	0.5	0.76	0.64
ADIPOR2	AHRR	32.88	43.26	0.67	0.65	0.71	0.57
ADIPOR2	UNC119B	32.51	22.44	0.71	0.61	0.91	0.85
ADIPOR2	GRAMD4	32.4	25.67	0.68	0.58	0.8	0.77
ADIPOR2	SCD	32.17	24.65	0.64	0.59	0.63	0.64
ADIPOR2	ESPL1	31.92	35.42	0.65	0.66	0.77	0.68
ADIPOR2	MAN1A1	31.52	24.75	0.74	0.63	0.89	0.78
ADIPOR2	CENPF	31.27	23.21	0.67	0.52	0.7	0.71
ADIPOR2	SPAG5	31.14	23.89	0.67	0.58	0.76	0.7
ADIPOR2	KIF18B	31.09	30.43	0.62	0.55	0.73	0.63
ADIPOR2	PHF13	30.86	39.68	0.77	0.78	0.93	0.88
ADIPOR2	KIF2C	30.64	38.45	0.58	0.65	0.74	0.62
ADIPOR2	AHCYL1	30.6	23.35	0.79	0.7	0.95	0.87
ADIPOR2	CYP1B1	30.59	29.9	0.57	0.53	0.55	0.45
ADIPOR2	ZNF189	30.58	32.76	0.69	0.58	0.86	0.84
ADIPOR2	BUB1B	30.38	26.11	0.62	0.54	0.75	0.62
ADIPOR2	SLC45A4	30.38	33.22	0.68	0.54	0.81	0.82
ADIPOR2	CHML	30.35	36.66	0.71	0.59	0.81	0.78
ADIPOR2	KIF15	30.23	37.81	0.61	0.61	0.72	0.63
ADIPOR2	TRIP10	30.12	21.62	0.74	0.51	0.84	0.7
ADIPOR2	CDCA8	29.86	36.5	0.6	0.58	0.75	0.63
ADIPOR2	BRCA1	29.72	39.64	0.69	0.62	0.75	0.65
ADIPOR2	SHCBP1	29.7	34.63	0.6	0.55	0.76	0.58
ADIPOR2	CDCA2	29.6	26.26	0.6	0.51	0.75	0.71
ADIPOR2	CLIC4	29.34	37.07	0.65	0.63	0.77	0.6
ADIPOR2	STIL	29.11	31.44	0.67	0.64	0.78	0.72
ADIPOR2	LRRN3	28.78	22.68	0.55	0.51	0.64	0.65
ADIPOR2	DHX33	28.75	26.67	0.77	0.68	0.92	0.77
ADIPOR2	VDR	28.53	27.92	0.59	0.56	0.66	0.58
ADIPOR2	DNA2	28.47	24.01	0.69	0.52	0.8	0.71
ADIPOR2	DTL	28.3	32.01	0.57	0.59	0.71	0.65
ADIPOR2	LSM11	27.98	25.15	0.81	0.6	0.92	0.88
ADIPOR2	NEIL3	27.91	27.37	0.6	0.55	0.71	0.64
ADIPOR2	TTK	27.8	34.92	0.6	0.58	0.74	0.62
ADIPOR2	TJP2	27.63	25.67	0.75	0.56	0.91	0.79
ADIPOR2	PANK3	27.58	20.11	0.69	0.66	0.86	0.87
ADIPOR2	DCLRE1A	27.43	35.7	0.73	0.74	0.9	0.88
ADIPOR2	B3GALT6	27.42	36.25	0.59	0.65	0.83	0.81
ADIPOR2	GTF3C4	27.34	28.1	0.78	0.55	0.94	0.81
ADIPOR2	DHCR24	27.11	34.57	0.66	0.68	0.78	0.72
ADIPOR2	MELK	27.05	31.72	0.55	0.56	0.74	0.62
ADIPOR2	AHCYL2	26.83	25.2	0.67	0.52	0.87	0.79
ADIPOR2	GTF2A1	26.68	22.73	0.72	0.61	0.91	0.84
ADIPOR2	ASF1B	26.64	27.37	0.56	0.55	0.76	0.67
ADIPOR2	AKAP11	26.48	23.31	0.6	0.51	0.82	0.78
ADIPOR2	ARL10	26.44	24.69	0.61	0.55	0.79	0.79
ADIPOR2	BUB1	26.39	29.99	0.58	0.54	0.75	0.62
ADIPOR2	PBK	26.06	31.58	0.55	0.54	0.7	0.6
ADIPOR2	HDGFRP3	26.01	33.85	0.58	0.56	0.65	0.63
ADIPOR2	ECT2	25.88	33.58	0.62	0.58	0.8	0.68
ADIPOR2	CDK1	25.86	30.37	0.53	0.53	0.72	0.55
ADIPOR2	UTP14C	25.74	24.72	0.67	0.66	0.87	0.86
ADIPOR2	GINS1	25.57	23.88	0.59	0.53	0.75	0.67
ADIPOR2	POLQ	25.5	36.43	0.62	0.61	0.7	0.71
ADIPOR2	KLHDC10	25.39	22.79	0.64	0.56	0.86	0.79
ADIPOR2	POLD1	25.39	25.59	0.57	0.57	0.85	0.73
ADIPOR2	VASP	25.23	31.22	0.77	0.53	0.92	0.79
ADIPOR2	DEPDC1B	25.21	28.91	0.56	0.53	0.75	0.57
ADIPOR2	GPSM1	25.01	30	0.61	0.59	0.76	0.81
ADIPOR2	CASC5	24.99	32.87	0.58	0.58	0.71	0.67
ADIPOR2	AMMECR1L	24.75	34.09	0.74	0.73	0.93	0.86
ADIPOR2	CCNB1	24.72	26.71	0.53	0.59	0.71	0.62
ADIPOR2	NCAPD3	24.69	22.31	0.73	0.53	0.91	0.85
ADIPOR2	KIAA1671	24.43	25.15	0.68	0.57	0.76	0.75
ADIPOR2	PHF23	24.41	24.83	0.68	0.56	0.91	0.84
ADIPOR2	AVEN	24.4	25.69	0.65	0.6	0.9	0.86
ADIPOR2	BATF3	23.93	31.81	0.58	0.56	0.56	0.53
ADIPOR2	XPO5	23.88	22.46	0.78	0.69	0.95	0.87
ADIPOR2	DIAPH3	23.86	31.87	0.6	0.6	0.74	0.69
ADIPOR2	MED24	23.8	22.49	0.64	0.6	0.9	0.88
ADIPOR2	SLC39A14	23.73	33.78	0.71	0.71	0.75	0.72
ADIPOR2	RAD51AP1	23.69	34.08	0.56	0.58	0.74	0.58
ADIPOR2	BRIP1	23.68	35.36	0.66	0.56	0.81	0.74
ADIPOR2	CD109	23.65	35.01	0.59	0.63	0.74	0.55
ADIPOR2	PVR	23.51	31.26	0.64	0.5	0.76	0.71
ADIPOR2	MTFR1	23.49	20.5	0.59	0.56	0.74	0.86
ADIPOR2	ARHGEF12	23.41	29.98	0.69	0.52	0.83	0.58
ADIPOR2	MICAL2	23.35	29.43	0.63	0.62	0.84	0.77
ADIPOR2	INTS6	23.33	25.02	0.62	0.67	0.82	0.84
ADIPOR2	ROCK2	23.27	23.21	0.62	0.54	0.82	0.82
ADIPOR2	SOCS4	22.67	21.15	0.68	0.69	0.86	0.88
ADIPOR2	QSER1	22.59	30.88	0.59	0.58	0.78	0.82
ADIPOR2	CDCA3	22.49	32.61	0.61	0.55	0.75	0.65
ADIPOR2	TRIP13	22.44	39.39	0.52	0.68	0.74	0.66
ADIPOR2	NUF2	22.36	29.36	0.55	0.5	0.77	0.63
ADIPOR2	BMP2K	22.29	22.28	0.68	0.58	0.81	0.78
ADIPOR2	FADS1	22.03	28.34	0.6	0.58	0.68	0.71
ADIPOR2	BRI3BP	21.92	34.43	0.68	0.65	0.9	0.82
ADIPOR2	WDHD1	21.89	32.9	0.6	0.66	0.8	0.77
ADIPOR2	CAMKK2	21.82	34.72	0.72	0.51	0.94	0.81
ADIPOR2	KIAA1524	21.8	24.66	0.6	0.55	0.82	0.71
ADIPOR2	ANKIB1	21.74	20.91	0.64	0.58	0.89	0.85
ADIPOR2	RAD51	21.68	20.44	0.51	0.5	0.76	0.69
ADIPOR2	PTGFRN	21.66	27.41	0.6	0.56	0.58	0.7
ADIPOR2	KIF3B	21.54	29.16	0.72	0.71	0.91	0.88
ADIPOR2	SMC2	21.42	22.56	0.65	0.59	0.83	0.73
ADIPOR2	STX3	21.33	40.49	0.56	0.58	0.68	0.49
ADIPOR2	KCNQ5	21.25	32.2	0.61	0.53	0.8	0.72
ADIPOR2	PLEKHA8	21.25	37.72	0.63	0.57	0.81	0.79
ADIPOR2	PSAT1	21.15	36.67	0.52	0.69	0.7	0.64
ADIPOR2	ZSWIM3	21.05	31.01	0.65	0.55	0.88	0.83
ADIPOR2	CENPJ	20.95	25.14	0.63	0.59	0.84	0.84
ADIPOR2	MFN1	20.9	30.53	0.62	0.66	0.84	0.86
ADIPOR2	GRB10	20.89	33.4	0.6	0.54	0.79	0.74
ADIPOR2	ITPRIPL2	20.6	34.07	0.62	0.56	0.65	0.57
ADIPOR2	EPAS1	20.54	36.57	0.54	0.55	0.62	0.48
ADIPOR2	DNMT3B	20.53	28.69	0.65	0.52	0.72	0.78
ADIPOR2	CHEK1	20.51	25.99	0.55	0.53	0.79	0.65
ADIPOR2	C11orf82	20.49	34.99	0.58	0.61	0.77	0.61
ADIPOR2	BTBD3	20.44	31.49	0.58	0.52	0.72	0.77
ADIPOR2	CELSR3	20.38	29.45	0.58	0.55	0.82	0.71
ADIPOR2	ACSS2	20.31	29.97	0.56	0.57	0.9	0.77
ADIPOR2	RAPGEF2	20.24	23.72	0.59	0.64	0.79	0.83
ADIPOR2	KIAA0753	20.22	23.55	0.58	0.51	0.85	0.86
ADIPOR2	LAPTM4B	20.22	22.08	0.52	0.68	0.76	0.79
ADIPOR2	BCAT1	20.21	30.87	0.54	0.62	0.68	0.52
ADIPOR2	PAK1	20.21	23.81	0.65	0.6	0.86	0.83
ADIPOR2	HAUS6	20.16	34.14	0.61	0.59	0.87	0.84
ADIPOR2	HS2ST1	20.05	24.63	0.7	0.65	0.93	0.89
ADRB2	ADRB2	38.93	37.89	1	1	1	1
ADRB2	S1PR5	26.69	29.9	0.66	0.64	0.86	0.75
ADRB2	GZMH	25.42	21.31	0.52	0.51	0.82	0.68
ADRB2	GNLY	24.64	32.92	0.53	0.59	0.76	0.5
ADRB2	PTGDR	24.27	28.49	0.67	0.64	0.59	0.63
ADRB2	PLEK	23.34	22.45	0.6	0.72	0.7	0.79
ADRB2	CX3CR1	21.8	44.8	0.59	0.75	0.53	0.73
ADRB2	KLRB1	20.19	23.54	0.52	0.7	0.35	0.7
ADRB2	GJB2	-12.77	-23.01	-0.23	-0.36	0.02	0.05
ADRB2	ZBED2	-13.25	-41.73	-0.35	-0.54	0.03	0.07
ADRB2	CDC25A	-13.4	-27.99	-0.24	-0.47	0.05	0.09
ADRB2	ZBTB32	-14.52	-16.57	-0.3	-0.27	0.04	0.08
ADRB2	CDC45	-16.41	-26.77	-0.26	-0.43	0.05	0.06
ADRB2	LIF	-17.25	-19.81	-0.24	-0.31	0.03	0.07
ADRB2	C17orf96	-18.68	-28.67	-0.36	-0.43	0.03	0.07
ADRBK1	SBNO2	52.86	22.03	0.89	0.55	0.87	0.76
ADRBK1	CIZ1	25.15	20.29	0.81	0.6	0.93	0.77
ADRBK1	PYGB	22.09	20.47	0.75	0.53	0.92	0.77
ADRBK1	PRAM1	21.68	20.94	0.54	0.5	0.42	0.6
ADRBK2	HMMR	50.15	37.5	0.75	0.54	0.8	0.56
ADRBK2	KIF2C	45.51	35.66	0.7	0.58	0.81	0.61
ADRBK2	KIF18B	45.01	29.02	0.75	0.5	0.84	0.53
ADRBK2	ESPL1	44.55	34.13	0.78	0.55	0.87	0.6
ADRBK2	KIF15	44.3	34.69	0.77	0.55	0.81	0.61
ADRBK2	AHRR	43.47	43.26	0.78	0.67	0.68	0.64
ADRBK2	ADRBK2	43.13	45.64	1	1	1	1
ADRBK2	TTK	42.83	33.4	0.74	0.51	0.8	0.52
ADRBK2	DIAPH3	39.46	28.41	0.74	0.5	0.83	0.58
ADRBK2	RAD51AP1	39.46	31.49	0.71	0.5	0.82	0.55
ADRBK2	CLIC4	38.85	33.2	0.77	0.57	0.76	0.59
ADRBK2	CASC5	38.82	29.1	0.75	0.54	0.82	0.63
ADRBK2	BRCA1	38.48	38.52	0.8	0.57	0.82	0.54
ADRBK2	KIAA0101	38.06	33.93	0.57	0.53	0.74	0.57
ADRBK2	ECT2	37.21	30.94	0.77	0.53	0.84	0.61
ADRBK2	DHCR24	37.16	34.16	0.74	0.58	0.79	0.58
ADRBK2	STIL	36.73	28.67	0.82	0.55	0.86	0.62
ADRBK2	AK4	36.69	32.78	0.7	0.58	0.72	0.61
ADRBK2	POLQ	36.61	33.25	0.76	0.56	0.81	0.66
ADRBK2	STAP1	36.52	33.73	0.76	0.64	0.81	0.68
ADRBK2	PSAT1	36.28	34.75	0.69	0.55	0.66	0.5
ADRBK2	TRIP13	35.6	37.01	0.61	0.58	0.76	0.48
ADRBK2	LRRN3	35.05	22.54	0.69	0.6	0.63	0.68
ADRBK2	CD109	33.08	33.06	0.7	0.58	0.76	0.53
ADRBK2	MMP25	33.03	28.4	0.71	0.52	0.5	0.49
ADRBK2	SLC1A4	32.73	20.5	0.57	0.53	0.72	0.7
ADRBK2	CPOX	32.34	32.09	0.8	0.66	0.81	0.63
ADRBK2	WDHD1	32.16	32.3	0.77	0.56	0.83	0.61
ADRBK2	NDFIP2	31.53	31.24	0.51	0.54	0.62	0.55
ADRBK2	BCAT1	31.4	30.06	0.68	0.55	0.73	0.58
ADRBK2	DCLRE1A	31.26	33.23	0.8	0.63	0.82	0.73
ADRBK2	RBBP8	30.73	27.09	0.6	0.5	0.75	0.5
ADRBK2	DNAJC12	30.3	29.75	0.68	0.56	0.49	0.37
ADRBK2	TM6SF1	29.95	24.37	0.7	0.6	0.63	0.65
ADRBK2	RMI1	29.83	27.91	0.73	0.57	0.85	0.64
ADRBK2	EPAS1	29.75	36.45	0.6	0.51	0.59	0.49
ADRBK2	FADS1	29.44	24.42	0.72	0.57	0.73	0.67
ADRBK2	CDCA7	29.35	29.31	0.56	0.56	0.85	0.71
ADRBK2	LAPTM4B	29.14	20.76	0.68	0.59	0.79	0.66
ADRBK2	HDGFRP3	28.94	34.07	0.66	0.63	0.58	0.59
ADRBK2	C11orf82	28.92	35.25	0.71	0.51	0.78	0.39
ADRBK2	FBXO5	28.77	26.55	0.7	0.54	0.84	0.61
ADRBK2	GGH	28.68	35.69	0.56	0.6	0.76	0.63
ADRBK2	BRIP1	28.51	33.4	0.81	0.56	0.87	0.64
ADRBK2	DUSP6	28.32	33.42	0.52	0.53	0.59	0.45
ADRBK2	TNFRSF11A	27.96	36.93	0.61	0.61	0.66	0.43
ADRBK2	EGFL6	27.57	29.21	0.67	0.51	0.73	0.53
ADRBK2	SLC7A11	27.53	31.57	0.72	0.56	0.56	0.38
ADRBK2	ATP8B4	27.52	28.35	0.62	0.53	0.45	0.36
ADRBK2	APOBEC3B	26.95	29.84	0.5	0.5	0.5	0.47
ADRBK2	EGR3	26.77	36.83	0.53	0.51	0.1	0.38
ADRBK2	CENPQ	26.59	30.95	0.63	0.56	0.78	0.61
ADRBK2	RSAD2	26.59	28.96	0.5	0.5	0.58	0.42
ADRBK2	CD80	26.07	27.65	0.59	0.56	0.54	0.48
ADRBK2	PHF13	25.68	38.4	0.74	0.73	0.78	0.7
ADRBK2	STC2	25.55	23.67	0.66	0.53	0.62	0.66
ADRBK2	BRI3BP	25.48	31.14	0.79	0.62	0.83	0.67
ADRBK2	NQO1	25.47	27.96	0.56	0.58	0.68	0.32
ADRBK2	SLC39A14	25.29	32.37	0.72	0.61	0.61	0.5
ADRBK2	MICAL2	24.99	26.45	0.64	0.53	0.71	0.63
ADRBK2	LAYN	24.9	35.25	0.6	0.65	0.62	0.64
ADRBK2	FAH	24.75	26.5	0.73	0.51	0.77	0.63
ADRBK2	RRM2B	24.43	28.3	0.75	0.67	0.79	0.72
ADRBK2	NCAPD3	24.16	21.28	0.8	0.5	0.83	0.69
ADRBK2	TJP2	24.15	25.97	0.78	0.54	0.78	0.69
ADRBK2	ZC3HAV1L	23.99	40.98	0.58	0.69	0.73	0.69
ADRBK2	CTNNAL1	23.85	37.87	0.5	0.57	0.76	0.61
ADRBK2	MTHFD1L	23.7	30.31	0.6	0.5	0.67	0.52
ADRBK2	CHRNA6	23.69	22.33	0.55	0.53	0.51	0.7
ADRBK2	STX3	23.35	36.58	0.62	0.65	0.6	0.49
ADRBK2	SQLE	23.32	27.56	0.54	0.66	0.69	0.72
ADRBK2	KCNK5	23.29	28.94	0.53	0.5	0.41	0.47
ADRBK2	FIGNL1	23.12	28.6	0.7	0.64	0.78	0.65
ADRBK2	AHCYL1	23.09	21.67	0.77	0.65	0.77	0.69
ADRBK2	KIAA1671	23.08	24.2	0.66	0.52	0.59	0.61
ADRBK2	TRIB3	22.99	22.63	0.53	0.53	0.7	0.59
ADRBK2	PAK1	22.7	23.91	0.74	0.65	0.79	0.82
ADRBK2	PHF19	22.41	20.18	0.79	0.5	0.81	0.62
ADRBK2	ZBTB34	22.39	24.73	0.71	0.55	0.66	0.72
ADRBK2	PTPRK	22.24	28.03	0.68	0.58	0.54	0.51
ADRBK2	PVR	22.14	26.81	0.72	0.53	0.66	0.59
ADRBK2	C15orf39	22.13	20.28	0.65	0.5	0.68	0.69
ADRBK2	CEACAM1	22.13	35.78	0.61	0.61	0.58	0.45
ADRBK2	METTL13	22.08	29.57	0.61	0.61	0.74	0.69
ADRBK2	PDE7B	22.03	32.82	0.61	0.64	0.54	0.53
ADRBK2	VLDLR	21.96	21.67	0.65	0.54	0.69	0.64
ADRBK2	ERI2	21.95	26.82	0.78	0.58	0.84	0.69
ADRBK2	DHX33	21.43	24.74	0.7	0.55	0.7	0.52
ADRBK2	MAN1A1	21.43	22.26	0.67	0.6	0.72	0.64
ADRBK2	IDH1	21.41	27.55	0.56	0.6	0.7	0.73
ADRBK2	GRAMD4	21.39	24.17	0.61	0.6	0.61	0.6
ADRBK2	SEMA4A	21.19	27.9	0.53	0.52	0.54	0.6
ADRBK2	MPZL2	21.16	28.44	0.55	0.61	0.48	0.64
ADRBK2	LSM11	20.99	24.5	0.77	0.62	0.75	0.74
ADRBK2	PIP5K1B	20.99	39.82	0.65	0.65	0.37	0.47
ADRBK2	ITPRIPL2	20.89	30.63	0.58	0.52	0.47	0.48
ADRBK2	C18orf54	20.8	33.38	0.68	0.63	0.82	0.74
ADRBK2	GSTA4	20.75	38.07	0.57	0.7	0.55	0.61
ADRBK2	SPRED2	20.71	31.43	0.59	0.57	0.73	0.62
ADRBK2	POP1	20.7	31.41	0.63	0.58	0.7	0.61
ADRBK2	CENPJ	20.65	25.03	0.68	0.57	0.77	0.73
ADRBK2	DNMT3B	20.51	28.48	0.76	0.61	0.73	0.7
ADRBK2	EVI5	20.44	41.86	0.51	0.55	0.36	0.36
ADRBK2	KLHL23	20.37	29.07	0.75	0.52	0.72	0.63
ADRBK2	ZNF189	20.3	30.44	0.64	0.67	0.62	0.7
ADRBK2	SPATA24	20.29	33.81	0.66	0.62	0.77	0.49
ADRBK2	GTF3C4	20	27.63	0.74	0.55	0.74	0.67
ADRM1	TNFRSF4	38.2	24.95	0.65	0.69	0.67	0.77
ADRM1	UBE2S	28.21	23.01	0.57	0.83	0.65	0.85
AEBP1	AEBP1	36.54	33.62	1	1	1	1
AEBP1	GNLY	-11.26	-11.55	-0.31	-0.46	0.05	0.1
AES	ZNF414	54.72	20.01	0.85	0.71	0.92	0.88
AES	TGFB1	51.83	20.69	0.71	0.7	0.85	0.6
AES	PCNXL3	40.32	20.38	0.67	0.68	0.89	0.9
AES	DDA1	25.29	20.19	0.79	0.73	0.93	0.77
AES	SPP1	-13.12	-18.68	-0.32	-0.41	0.03	0.07
AES	IL10	-22.61	-14.67	-0.43	-0.35	0.05	0.07
AES	CXCL13	-26.43	-14.21	-0.48	-0.21	0.04	0.05
AFF3	EDAR	31.68	21.03	0.66	0.57	0.65	0.63
AFF3	AMIGO1	30.53	22.1	0.58	0.56	0.61	0.66
AFF3	GPRASP1	30.34	28.75	0.63	0.66	0.66	0.66
AFF3	APBA2	27.28	24.91	0.66	0.63	0.71	0.77
AFF3	NOG	25.28	37.12	0.57	0.58	0.53	0.69
AFF3	EPHA1	23.96	24.1	0.65	0.5	0.64	0.59
AFF3	HOOK1	23.7	33.49	0.69	0.61	0.69	0.67
AFF3	TLE2	23.53	22.81	0.54	0.55	0.56	0.6
AFF3	SCML1	22.9	35.86	0.63	0.68	0.69	0.69
AFF3	AFF3	22.52	36.68	1	1	1	1
AFF3	EPHX2	22.51	29.54	0.65	0.64	0.65	0.65
AFF3	GALNT12	22.51	26.56	0.59	0.56	0.66	0.66
AFF3	GPA33	21.5	28.63	0.51	0.57	0.56	0.62
AFF3	RALGPS2	20.98	27.4	0.71	0.61	0.71	0.68
AFF3	SH3RF3	20.84	22.3	0.69	0.51	0.76	0.68
AFF3	ALDH5A1	20.77	28.75	0.67	0.57	0.78	0.72
AFF3	DSC1	20.76	33.16	0.55	0.51	0.42	0.53
AFF3	ZNF439	20.49	24.22	0.69	0.63	0.74	0.72
AFF3	TCEA3	20.31	22.06	0.56	0.53	0.58	0.56
AFF3	IL2	-10.81	-18.24	-0.21	-0.34	0.06	0.06
AFF3	FASLG	-17.53	-11.31	-0.41	-0.41	0.07	0.07
AGAP3	PITPNM1	40.17	25.24	0.8	0.51	0.91	0.88
AGAP3	LYL1	21.91	22.02	0.6	0.5	0.74	0.85
AGBL2	ZMAT1	32.38	21.37	0.68	0.6	0.81	0.82
AGBL2	VSIG1	28.32	24.26	0.55	0.58	0.8	0.82
AGBL2	PNMA3	25.59	23.94	0.5	0.57	0.52	0.83
AGBL2	GPA33	24.16	28.56	0.54	0.61	0.72	0.85
AGBL2	AGBL2	21.23	27.37	1	1	1	1
AGBL2	IL2	-10.55	-24.78	-0.27	-0.39	0.1	0.09
AGBL2	GJB2	-10.65	-24.52	-0.38	-0.36	0.08	0.08
AGBL2	IL10	-11.54	-20.36	-0.29	-0.32	0.08	0.07
AGBL2	IL17F	-14.33	-22.09	-0.31	-0.34	0.04	0.05
AGMAT	HPDL	20.58	20.09	0.53	0.53	0.54	0.73
AGPAT1	PITPNM1	35.97	25.88	0.69	0.59	0.9	0.9
AGPAT1	FAM168A	33.83	20.92	0.65	0.6	0.88	0.89
AGPAT1	ACAP3	28.72	23.66	0.63	0.61	0.84	0.85
AGPAT1	RFNG	28.62	20.38	0.66	0.66	0.89	0.91
AGPAT1	ZNF653	27.51	28.29	0.67	0.58	0.86	0.85
AGPAT1	PACS2	25.76	40.53	0.65	0.6	0.85	0.86
AGPAT1	MTHFR	24.99	25.16	0.62	0.67	0.86	0.9
AGPAT1	TRIM46	24.95	20.01	0.65	0.68	0.84	0.88
AGPAT1	VASP	24.66	25.88	0.66	0.53	0.86	0.81
AGPAT1	PLEKHG4	22.34	21.83	0.59	0.6	0.83	0.89
AGPAT1	CAMKK2	21.89	29.37	0.63	0.53	0.91	0.8
AGPAT1	NLRX1	21.28	21.71	0.61	0.58	0.87	0.9
AGPAT1	KCNH3	20.79	23.61	0.56	0.54	0.78	0.84
AGPAT1	KIAA0556	20.02	25.27	0.53	0.55	0.85	0.86
AGPAT3	SBNO2	54.24	32.98	0.89	0.5	0.83	0.73
AGPAT3	AKT1	49.01	40.48	0.9	0.67	0.97	0.91
AGPAT3	ZNF787	45.07	33	0.89	0.54	0.92	0.87
AGPAT3	SENP3	43.06	20.82	0.87	0.57	0.95	0.9
AGPAT3	AGPAT3	38.86	51.99	1	1	1	1
AGPAT3	SLC4A2	35.31	45.49	0.86	0.59	0.95	0.85
AGPAT3	SH3GL1	29.58	21.41	0.8	0.5	0.94	0.88
AGPAT3	CC2D1B	29.19	33.63	0.71	0.51	0.9	0.89
AGPAT3	PKN1	26.34	29.79	0.8	0.54	0.94	0.84
AGPAT3	RAVER1	25.99	23.76	0.73	0.5	0.92	0.58
AGPAT3	PTOV1	25.6	21.34	0.66	0.53	0.83	0.85
AGPAT3	PGAM5	25.38	22.9	0.75	0.5	0.9	0.77
AGPAT3	CIZ1	24.81	43.27	0.8	0.54	0.91	0.74
AGPAT3	AKT1S1	24.55	37.13	0.79	0.53	0.92	0.83
AGPAT3	CLPB	22.55	44.79	0.67	0.63	0.87	0.82
AGPAT3	POFUT1	22.22	36.63	0.7	0.54	0.91	0.85
AGPAT3	YKT6	21.41	44.87	0.79	0.5	0.94	0.88
AGPAT3	NFKBIB	20.79	28.72	0.7	0.54	0.88	0.92
AGPAT3	PPP5C	20.48	30.75	0.73	0.51	0.92	0.85
AGPAT4	RAP1GAP2	28.53	31.49	0.63	0.57	0.84	0.56
AGPAT4	CXCL10	-13.65	-20.86	-0.34	-0.52	0.06	0.08
AGPAT5	NDFIP2	29.87	30.82	0.59	0.69	0.74	0.64
AGPAT5	SCD	29.31	22.75	0.51	0.56	0.52	0.58
AGPAT5	SDC4	27.28	20.65	0.5	0.53	0.4	0.56
AGPAT5	PSAT1	26.87	34.73	0.52	0.76	0.63	0.77
AGPAT5	CCNB1	25.21	26.15	0.5	0.6	0.65	0.66
AGPAT5	TRIP13	24.62	38.16	0.5	0.72	0.66	0.75
AGPAT5	RBBP8	24.09	28.12	0.59	0.71	0.78	0.86
AGPAT5	VDR	23.43	27.97	0.51	0.58	0.62	0.63
AGPAT5	CD109	23.17	34.12	0.56	0.67	0.71	0.63
AGPAT5	BCAT1	21.94	29.57	0.52	0.62	0.6	0.56
AGPAT5	CTNNAL1	21.06	37.85	0.53	0.69	0.77	0.77
AGPAT5	CHAC2	20.94	29.91	0.62	0.78	0.76	0.87
AGPAT5	MTHFD1L	20.21	30.96	0.54	0.77	0.75	0.85
AGPAT5	AGPAT5	20.17	30.69	1	1	1	1
AGR3	AGR3	65.46	23.24	1	1	1	1
AGR3	RAP1GAP2	-12.01	-11.22	-0.09	-0.12	0.01	0.08
AGR3	PDZD4	-15.41	-10.01	-0.11	-0.15	0	0.06
AGR3	ZNF414	-36.5	-10.65	-0.3	-0.18	0.01	0.06
AGTRAP	AGTRAP	22.99	21.55	1	1	1	1
AGTRAP	IL17A	-10.2	-12.1	-0.18	-0.33	0.1	0.04
AGTRAP	IL3	-11.57	-20.91	-0.38	-0.4	0.04	0.09
AGTRAP	IL9	-12.06	-17.04	-0.24	-0.38	0.05	0.1
AGTRAP	HIST1H3C	-12.94	-21.28	-0.14	-0.38	0.07	0.09
AGTRAP	CCL1	-14.78	-15.7	-0.24	-0.38	0.04	0.03
AGTRAP	IL17F	-16.89	-13.07	-0.2	-0.33	0.07	0.07
AHCY	DLGAP5	42.25	21.32	0.72	0.56	0.82	0.76
AHCY	MYBL2	40.84	22.8	0.71	0.64	0.81	0.8
AHCY	HMMR	39.97	28.63	0.76	0.64	0.83	0.71
AHCY	CDK1	39.48	21.08	0.74	0.65	0.84	0.82
AHCY	CEP55	39.06	20.47	0.71	0.58	0.83	0.75
AHCY	CDCA8	38.4	28.49	0.75	0.7	0.86	0.74
AHCY	KIF2C	37.37	29.3	0.74	0.68	0.85	0.77
AHCY	PBK	36.94	24.73	0.72	0.63	0.85	0.83
AHCY	MELK	36.83	23.43	0.71	0.64	0.86	0.84
AHCY	CCNB1	36.27	21.2	0.74	0.68	0.87	0.82
AHCY	DTL	35.83	24.49	0.74	0.68	0.86	0.88
AHCY	ESPL1	35.47	27.35	0.75	0.72	0.83	0.83
AHCY	KIF18B	35.34	21.34	0.72	0.54	0.77	0.64
AHCY	NEK2	35.34	20.17	0.71	0.54	0.8	0.72
AHCY	SHCBP1	34.83	23.1	0.73	0.62	0.85	0.81
AHCY	ASF1B	34.75	23	0.76	0.63	0.85	0.77
AHCY	KIF15	34.13	27.87	0.73	0.66	0.78	0.76
AHCY	VDR	32.82	20.81	0.66	0.59	0.73	0.58
AHCY	PSAT1	32.64	23.76	0.78	0.73	0.81	0.81
AHCY	TTK	32.5	25.48	0.74	0.64	0.83	0.84
AHCY	DEPDC1B	32.18	23.36	0.74	0.59	0.84	0.74
AHCY	BUB1	32.15	23.24	0.72	0.64	0.84	0.8
AHCY	AHRR	31.69	24.56	0.59	0.51	0.58	0.52
AHCY	ORC1	30.88	24.64	0.73	0.69	0.88	0.86
AHCY	TRIP13	30.71	30.51	0.72	0.76	0.87	0.88
AHCY	DHCR24	29.93	20.48	0.74	0.64	0.82	0.78
AHCY	KIAA0101	29.43	25.22	0.66	0.61	0.85	0.81
AHCY	RAD51AP1	29.37	24.38	0.69	0.65	0.83	0.8
AHCY	CENPW	28.81	22.87	0.68	0.7	0.88	0.87
AHCY	DIAPH3	28.54	24.11	0.75	0.64	0.84	0.82
AHCY	BRCA1	27.86	29.96	0.73	0.68	0.84	0.86
AHCY	CLIC4	27.58	23.65	0.6	0.57	0.78	0.57
AHCY	BATF3	27.38	22.45	0.74	0.66	0.68	0.57
AHCY	POLQ	26.51	23.74	0.71	0.59	0.74	0.79
AHCY	STIL	26.28	20.34	0.72	0.56	0.83	0.73
AHCY	CASC5	26.06	22.14	0.68	0.55	0.73	0.71
AHCY	CDCA3	25.26	24.48	0.77	0.65	0.84	0.82
AHCY	CXCL10	24.8	24.54	0.54	0.57	0.4	0.46
AHCY	ECT2	24.8	20.89	0.66	0.5	0.82	0.77
AHCY	AHCY	24.7	20.83	1	1	1	1
AHCY	GGH	23.62	24.41	0.64	0.61	0.84	0.74
AHCY	CHEK1	22.43	22.24	0.68	0.66	0.89	0.89
AHCY	PHF13	22.32	22.98	0.56	0.52	0.82	0.75
AHCY	DCLRE1A	22.24	21.73	0.59	0.53	0.85	0.8
AHCY	C11orf82	22.22	27.84	0.75	0.71	0.88	0.87
AHCY	BCAT1	21.89	22	0.67	0.62	0.72	0.55
AHCY	CENPE	21.23	21.08	0.61	0.52	0.7	0.73
AHCY	OIP5	21.15	27.51	0.67	0.72	0.87	0.88
AHCY	SLC39A14	20.95	20.58	0.68	0.62	0.82	0.8
AHCY	WDHD1	20.94	23.17	0.69	0.63	0.89	0.86
AHCY	GINS3	20.42	22.92	0.76	0.66	0.92	0.67
AHCY	TUBG1	20.15	24.74	0.69	0.79	0.9	0.91
AHCY	PRKCDBP	20.11	21.82	0.61	0.62	0.4	0.77
AHCYL2	SGK223	40.58	22.35	0.66	0.56	0.68	0.73
AHCYL2	FAM168A	37.9	20.87	0.78	0.59	0.85	0.83
AHCYL2	ADRBK2	37.85	36.49	0.65	0.65	0.62	0.73
AHCYL2	PITPNM1	37.66	30.06	0.6	0.53	0.77	0.74
AHCYL2	ZBTB34	35.31	23.35	0.77	0.64	0.83	0.84
AHCYL2	IGF1R	34.72	21.58	0.6	0.59	0.59	0.66
AHCYL2	SAP30L	34.15	20.5	0.75	0.69	0.85	0.82
AHCYL2	AHCYL2	33.63	25.49	1	1	1	1
AHCYL2	ZNF189	33.18	27.28	0.71	0.62	0.85	0.82
AHCYL2	UNC119B	32.73	21.27	0.79	0.68	0.89	0.81
AHCYL2	PTPN12	32.35	21.11	0.64	0.53	0.72	0.73
AHCYL2	CHML	31.58	32.12	0.7	0.51	0.79	0.69
AHCYL2	TCFL5	31.55	20.19	0.74	0.57	0.79	0.79
AHCYL2	HIPK2	31.21	22.47	0.71	0.67	0.77	0.78
AHCYL2	SLC45A4	30.33	29.31	0.67	0.55	0.8	0.76
AHCYL2	UTP14C	29.45	21.48	0.74	0.68	0.84	0.85
AHCYL2	ARL10	29.16	21.48	0.76	0.54	0.83	0.75
AHCYL2	PHF13	29.13	33.77	0.63	0.54	0.84	0.69
AHCYL2	LSM11	29.1	22.22	0.73	0.55	0.85	0.83
AHCYL2	GTF2A1	29.08	20.79	0.72	0.6	0.87	0.77
AHCYL2	RHOU	28.79	25.17	0.58	0.54	0.71	0.7
AHCYL2	PACS2	28.38	42.22	0.63	0.61	0.74	0.75
AHCYL2	MTHFR	28.25	22.26	0.72	0.55	0.82	0.83
AHCYL2	KLHDC10	28.24	20.96	0.78	0.78	0.87	0.86
AHCYL2	GALNT12	28.15	30.4	0.67	0.6	0.78	0.81
AHCYL2	OCRL	28.08	22.5	0.72	0.56	0.77	0.79
AHCYL2	GTF3C4	27.1	26.3	0.72	0.51	0.89	0.73
AHCYL2	SLAIN1	27.1	21.32	0.67	0.62	0.84	0.83
AHCYL2	ROCK2	26.76	20.67	0.71	0.63	0.81	0.8
AHCYL2	ZNF594	26.37	28.87	0.65	0.57	0.7	0.7
AHCYL2	AMMECR1L	25.69	29.86	0.72	0.67	0.89	0.8
AHCYL2	RIMS3	25.56	24.69	0.69	0.58	0.82	0.83
AHCYL2	QSER1	25.55	26.08	0.7	0.61	0.78	0.78
AHCYL2	BBS10	25.19	28.09	0.62	0.63	0.76	0.75
AHCYL2	INTS6	24.91	21.43	0.66	0.52	0.81	0.75
AHCYL2	FBXL17	24.82	24.68	0.71	0.61	0.83	0.73
AHCYL2	PVR	24.33	28.9	0.58	0.52	0.76	0.72
AHCYL2	SCRN1	24.3	22.52	0.63	0.5	0.73	0.66
AHCYL2	ZNF436	23.67	21.96	0.65	0.58	0.84	0.82
AHCYL2	ACSS2	23.53	27.6	0.66	0.64	0.84	0.77
AHCYL2	GRB10	23.52	31.79	0.64	0.58	0.78	0.69
AHCYL2	ZSWIM3	23.45	28.99	0.61	0.54	0.83	0.77
AHCYL2	PLEKHG4	23.41	21.89	0.55	0.58	0.74	0.82
AHCYL2	MFN1	23.35	25.72	0.71	0.56	0.84	0.78
AHCYL2	HAUS6	23.32	31.73	0.69	0.62	0.84	0.76
AHCYL2	SALL2	23.32	20.69	0.61	0.57	0.74	0.84
AHCYL2	ZNF74	23.07	24.16	0.66	0.54	0.8	0.8
AHCYL2	KIAA0556	22.97	26.44	0.62	0.63	0.79	0.85
AHCYL2	FAM171A1	22.64	20.78	0.65	0.64	0.81	0.81
AHCYL2	PLEKHA8	22.62	33.03	0.66	0.73	0.82	0.85
AHCYL2	PPARA	22.61	20.74	0.69	0.55	0.84	0.79
AHCYL2	DIP2B	22.53	20.28	0.7	0.67	0.84	0.84
AHCYL2	CAMKK1	22.15	22.52	0.51	0.58	0.69	0.79
AHCYL2	FITM2	21.67	22.2	0.63	0.73	0.82	0.87
AHCYL2	ZNF283	21.61	21.55	0.63	0.52	0.75	0.8
AHCYL2	RRM2B	21.56	25.43	0.63	0.56	0.83	0.75
AHCYL2	ZNF850	21.39	27.32	0.59	0.58	0.72	0.79
AHCYL2	CAMKK2	21.15	30.83	0.64	0.53	0.87	0.77
AHCYL2	DNMT3B	21.11	26.7	0.53	0.51	0.62	0.76
AHCYL2	ZNF605	21	28.88	0.6	0.63	0.77	0.78
AHCYL2	NLRX1	20.96	25.2	0.54	0.51	0.79	0.78
AHCYL2	HS2ST1	20.79	21.2	0.73	0.53	0.87	0.81
AHCYL2	C17orf80	20.78	23.87	0.58	0.58	0.83	0.84
AHCYL2	PAK1	20.73	20.57	0.54	0.52	0.76	0.75
AHCYL2	TECPR2	20.68	23.44	0.68	0.55	0.85	0.81
AHCYL2	TRERF1	20.63	22.05	0.62	0.65	0.77	0.85
AHCYL2	KIAA1107	20.61	21.16	0.53	0.62	0.68	0.81
AHCYL2	ARMCX2	20.56	35.42	0.64	0.54	0.78	0.73
AHCYL2	USP31	20.44	37.25	0.58	0.59	0.78	0.76
AHCYL2	BTBD3	20.42	30.86	0.54	0.5	0.67	0.69
AHCYL2	CEP170	20.31	30.64	0.63	0.66	0.79	0.79
AHI1	AHI1	23.87	24.92	1	1	1	1
AHI1	S100A9	-24.23	-18.49	-0.36	-0.34	0.1	0.08
AHRR	LIF	65.01	35.9	0.8	0.69	0.43	0.47
AHRR	DLGAP5	56.4	26.01	0.73	0.55	0.55	0.55
AHRR	CYP1B1	55.3	28.43	0.84	0.71	0.71	0.51
AHRR	HMMR	54	29.17	0.75	0.65	0.54	0.51
AHRR	CEP55	53.48	23.52	0.72	0.56	0.53	0.55
AHRR	TOP2A	52.44	21.15	0.75	0.5	0.59	0.55
AHRR	AHRR	51.28	38.39	1	1	1	1
AHRR	CDK1	50.14	23.84	0.7	0.65	0.5	0.57
AHRR	PBK	49.65	26.66	0.68	0.62	0.47	0.52
AHRR	MELK	49.38	22.08	0.69	0.64	0.52	0.55
AHRR	BUB1B	49.16	23.14	0.76	0.64	0.58	0.57
AHRR	KIF18B	48.3	22.3	0.75	0.62	0.62	0.52
AHRR	KIF2C	48.01	24.65	0.7	0.66	0.54	0.57
AHRR	ASPM	47.98	23.4	0.75	0.54	0.57	0.61
AHRR	ESPL1	47.92	25.76	0.78	0.74	0.62	0.6
AHRR	NEK2	47.86	21.09	0.71	0.57	0.53	0.56
AHRR	ANLN	47.73	24.31	0.76	0.51	0.55	0.55
AHRR	DTL	47.69	26.11	0.7	0.64	0.5	0.5
AHRR	CDCA8	47.61	24.62	0.71	0.62	0.54	0.49
AHRR	CKAP2L	47.23	22.87	0.74	0.51	0.56	0.52
AHRR	KIF4A	46.89	22.48	0.74	0.55	0.57	0.53
AHRR	SHCBP1	46	25.12	0.71	0.64	0.53	0.53
AHRR	KIF15	45.92	29.3	0.74	0.67	0.57	0.61
AHRR	KIF23	45.66	28.61	0.72	0.56	0.58	0.58
AHRR	CDC6	45.34	21.42	0.68	0.56	0.49	0.45
AHRR	SCD	45.13	21.83	0.69	0.67	0.44	0.63
AHRR	KIF14	45.06	24.6	0.76	0.6	0.57	0.59
AHRR	TTK	44.28	29.62	0.72	0.7	0.53	0.57
AHRR	CCNB1	43.93	21.81	0.65	0.62	0.5	0.47
AHRR	BUB1	43.69	21.96	0.71	0.65	0.54	0.53
AHRR	MCM10	43.66	21.48	0.68	0.59	0.49	0.56
AHRR	VDR	43.56	23.46	0.74	0.68	0.53	0.47
AHRR	DEPDC1B	43.52	26.17	0.71	0.59	0.55	0.63
AHRR	NEIL3	43.19	21.27	0.72	0.61	0.55	0.61
AHRR	SPC25	42.74	26.12	0.69	0.54	0.52	0.49
AHRR	SKA3	42.71	20.36	0.66	0.57	0.5	0.59
AHRR	EXO1	41.71	26.26	0.68	0.53	0.51	0.49
AHRR	ARNTL2	41.25	25.49	0.8	0.6	0.64	0.42
AHRR	DIAPH3	41.09	22.25	0.7	0.63	0.51	0.6
AHRR	ORC1	40.92	24.07	0.68	0.56	0.52	0.51
AHRR	RAD51AP1	40.51	25.92	0.69	0.68	0.56	0.64
AHRR	CLIC4	40.21	26.84	0.77	0.69	0.62	0.69
AHRR	PSAT1	39.92	21.61	0.66	0.67	0.46	0.61
AHRR	CASC5	39.61	24.09	0.72	0.65	0.55	0.61
AHRR	SKA1	39.25	23.16	0.67	0.55	0.49	0.55
AHRR	AK4	38.91	29.01	0.65	0.72	0.43	0.49
AHRR	ADRBK2	38.83	20.61	0.78	0.67	0.68	0.64
AHRR	BRCA1	38.51	22.49	0.73	0.63	0.57	0.59
AHRR	NCAPH	38.43	28.61	0.63	0.58	0.58	0.53
AHRR	NUF2	38.4	22.18	0.67	0.61	0.57	0.61
AHRR	SLCO4A1	38.37	33.42	0.64	0.59	0.37	0.53
AHRR	GINS1	38.32	20.27	0.69	0.6	0.53	0.62
AHRR	TRIP13	38.31	27.02	0.63	0.7	0.5	0.52
AHRR	UHRF1	37.93	22.62	0.66	0.56	0.57	0.51
AHRR	DHCR24	37.38	23.65	0.71	0.72	0.53	0.52
AHRR	SLC27A2	37.25	28.08	0.52	0.67	0.14	0.42
AHRR	ECT2	37.1	20.19	0.72	0.63	0.58	0.64
AHRR	STIL	37.08	21.11	0.72	0.67	0.55	0.61
AHRR	RAD51	36.88	22.58	0.61	0.57	0.51	0.58
AHRR	CENPW	36.41	20.25	0.59	0.65	0.51	0.55
AHRR	POLQ	36.09	24.06	0.71	0.69	0.57	0.64
AHRR	BATF3	35.25	22.14	0.63	0.63	0.34	0.46
AHRR	CD109	34.45	24.31	0.73	0.77	0.63	0.64
AHRR	KIAA1524	34.37	21.41	0.68	0.62	0.6	0.57
AHRR	CENPE	34.23	23.3	0.67	0.55	0.53	0.58
AHRR	NDFIP2	33.94	20.08	0.56	0.73	0.52	0.63
AHRR	CHEK1	33.29	21.18	0.65	0.6	0.54	0.55
AHRR	HIC1	32.63	22.69	0.67	0.52	0.53	0.47
AHRR	CDCA3	32.32	22.35	0.71	0.66	0.61	0.53
AHRR	TNFRSF11A	32.01	28.51	0.77	0.73	0.73	0.45
AHRR	IL12RB2	31.82	22.54	0.52	0.59	0.42	0.43
AHRR	BCAT1	31.8	25.62	0.65	0.69	0.5	0.67
AHRR	EPAS1	31.74	25.39	0.6	0.65	0.36	0.42
AHRR	IL13	31.73	20.64	0.56	0.56	0.09	0.37
AHRR	E2F7	31.57	21.58	0.76	0.59	0.62	0.6
AHRR	WDHD1	31.45	20.5	0.67	0.66	0.58	0.6
AHRR	HDGFRP3	31.16	20.26	0.65	0.67	0.65	0.58
AHRR	APOBEC3B	30.54	24.25	0.56	0.65	0.4	0.49
AHRR	KIF18A	30.32	20.12	0.64	0.57	0.55	0.63
AHRR	DNAJC12	30.18	28.31	0.62	0.69	0.31	0.58
AHRR	GNA15	29.98	20.06	0.51	0.6	0.44	0.45
AHRR	ERCC6L	29.93	20.8	0.66	0.52	0.56	0.53
AHRR	GGH	29.93	23	0.59	0.71	0.53	0.61
AHRR	EGFL6	29.45	20.07	0.58	0.63	0.37	0.5
AHRR	SLC7A11	28.84	28.73	0.75	0.69	0.5	0.5
AHRR	PRKCDBP	28.7	22	0.62	0.56	0.32	0.52
AHRR	OIP5	28.67	24.57	0.64	0.63	0.58	0.56
AHRR	TNFSF14	28.44	28.91	0.58	0.65	0.3	0.43
AHRR	C11orf82	28.19	25.45	0.63	0.66	0.53	0.49
AHRR	ATP8B4	27.19	24.66	0.63	0.56	0.41	0.4
AHRR	EGR3	26.74	28.02	0.5	0.64	0.12	0.46
AHRR	SLC7A5	26.49	21.11	0.52	0.68	0.35	0.51
AHRR	MYOF	25.93	20.31	0.65	0.5	0.46	0.38
AHRR	CTNNAL1	25.47	24.43	0.56	0.73	0.56	0.57
AHRR	ZC3HAV1L	25.32	26.34	0.65	0.77	0.67	0.69
AHRR	PIR	25.08	23.73	0.64	0.59	0.47	0.5
AHRR	GINS3	25.01	21.37	0.62	0.58	0.55	0.42
AHRR	KCNK5	24.37	22.44	0.51	0.68	0.34	0.49
AHRR	P4HA2	23.11	30.16	0.57	0.64	0.39	0.51
AHRR	LAYN	22.06	21.41	0.53	0.59	0.39	0.47
AHRR	GSTA4	21.6	20.21	0.56	0.69	0.42	0.74
AHRR	PTPRK	20.4	27.93	0.63	0.63	0.6	0.51
AHRR	HIST1H2BG	-10.02	-14.06	-0.18	-0.54	0.1	0.06
AHRR	KLF4	-10.2	-12.61	-0.32	-0.2	0.03	0.07
AHRR	HIST1H4E	-10.31	-14.91	-0.24	-0.6	0.1	0.02
AHRR	FCER1A	-10.74	-14.48	-0.28	-0.25	0.02	0.07
AHRR	PTGDR	-11.17	-18.47	-0.34	-0.29	0.07	0.09
AHRR	MNDA	-11.87	-15.86	-0.34	-0.27	0.05	0.08
AHRR	S1PR5	-12.74	-20.05	-0.27	-0.37	0.02	0.06
AHRR	HIST1H3I	-12.78	-20.68	-0.25	-0.55	0.1	0.02
AHRR	ARG1	-14.59	-18.27	-0.59	-0.49	0.08	0.06
AHRR	MPEG1	-17.24	-20.24	-0.37	-0.29	0.02	0.1
AHRR	HIST1H1E	-19.93	-15.19	-0.34	-0.56	0.08	0.02
AHRR	PZP	-22.63	-12.77	-0.55	-0.45	0.02	0.08
AHRR	HIST1H1D	-22.77	-10.71	-0.37	-0.48	0.1	0.04
AHRR	HIST1H3A	-26.01	-19.02	-0.46	-0.58	0.08	0.05
AHRR	FOSB	-32.31	-21.35	-0.48	-0.44	0.03	0.09
AHRR	FCN1	-32.86	-13.11	-0.5	-0.21	0.02	0.09
AHRR	S100A9	-40.53	-12.41	-0.57	-0.08	0.01	0.08
AHSA2	TPM2	46.45	43.01	0.86	0.72	0.79	0.66
AHSA2	DNAH1	40.41	28.46	0.85	0.76	0.88	0.85
AHSA2	C11orf21	37.37	21.59	0.71	0.65	0.84	0.86
AHSA2	CACNA1I	37.28	20.35	0.71	0.54	0.84	0.84
AHSA2	MEGF6	36.81	34.82	0.73	0.57	0.8	0.82
AHSA2	IL11RA	36.49	24.97	0.84	0.74	0.94	0.88
AHSA2	ZMAT1	35.2	27.08	0.79	0.59	0.91	0.81
AHSA2	SEC31B	32.24	22.13	0.79	0.67	0.85	0.79
AHSA2	AMT	31.43	21.42	0.86	0.67	0.93	0.82
AHSA2	WNT10B	28.18	22.71	0.63	0.56	0.68	0.82
AHSA2	NPEPL1	27.65	20.68	0.83	0.73	0.85	0.8
AHSA2	GOLGA7B	26.21	24.42	0.67	0.56	0.86	0.82
AHSA2	ACCS	25.45	26	0.71	0.6	0.79	0.73
AHSA2	NLRP1	25.05	22.64	0.8	0.65	0.93	0.86
AHSA2	PARP15	24.45	22.47	0.75	0.68	0.88	0.8
AHSA2	PLXDC1	23.69	27.44	0.6	0.64	0.77	0.82
AHSA2	SLC14A1	22.56	34.07	0.64	0.57	0.72	0.78
AHSA2	RASGRP2	21.63	28.95	0.64	0.62	0.84	0.74
AHSA2	PYROXD2	21.54	20.7	0.75	0.57	0.89	0.85
AHSA2	HCG27	20.06	34.92	0.79	0.63	0.87	0.82
AIFM1	CDCA8	37.81	23.04	0.72	0.5	0.79	0.67
AIFM1	CDC45	35.64	23.89	0.7	0.51	0.78	0.67
AIFM1	TRIP13	30.1	20.03	0.67	0.51	0.8	0.75
AIFM1	POC1A	29.58	22.37	0.71	0.55	0.82	0.81
AIFM1	BRCA1	28.14	24.21	0.71	0.55	0.78	0.74
AIFM1	RAD51	27.58	21.11	0.69	0.51	0.81	0.76
AIFM1	GINS2	27.36	23.16	0.69	0.59	0.79	0.76
AIFM1	OIP5	22.28	24.85	0.68	0.57	0.83	0.73
AIFM1	SAC3D1	21.3	22.67	0.63	0.64	0.84	0.84
AIM2	AIM2	35.91	44.04	1	1	1	1
AIM2	CCNB1	31.39	28.12	0.5	0.71	0.57	0.58
AIM2	SLC27A2	31.31	34.1	0.55	0.8	0.44	0.76
AIM2	NCAPH	30.86	31.77	0.62	0.7	0.59	0.65
AIM2	AURKA	30.02	25.39	0.51	0.67	0.56	0.56
AIM2	SDC4	29.56	23.29	0.58	0.82	0.29	0.78
AIM2	NUSAP1	29.33	30.27	0.57	0.74	0.59	0.6
AIM2	IL12RB2	28.66	29.22	0.59	0.81	0.55	0.72
AIM2	VDR	27.86	23.1	0.5	0.74	0.55	0.76
AIM2	CCR5	27.5	41.83	0.54	0.56	0.46	0.35
AIM2	ASB2	27.14	28.92	0.51	0.58	0.5	0.42
AIM2	IFNG	26.95	34.41	0.54	0.8	0.36	0.72
AIM2	SLC1A4	25.42	23.91	0.53	0.66	0.56	0.44
AIM2	CKS2	23.67	24.91	0.59	0.8	0.69	0.72
AIM2	APOBEC3B	22.69	31.3	0.5	0.76	0.52	0.62
AIM2	IL26	22.06	20.78	0.56	0.67	0.57	0.7
AIM2	RBBP8	21.95	26.71	0.51	0.83	0.65	0.85
AIM2	MMP28	-10.51	-15.4	-0.51	-0.53	0.05	0.07
AIM2	DSC1	-13.96	-20.68	-0.43	-0.56	0.09	0.05
AIM2	KRT73	-17.76	-14.42	-0.44	-0.58	0.05	0.05
AIM2	KRT72	-19.68	-15.32	-0.39	-0.57	0.05	0.08
AIM2	NOG	-21.12	-21.88	-0.44	-0.55	0.09	0.03
AK1	TPM2	38.77	26.49	0.71	0.63	0.6	0.61
AK1	AK1	32.15	21	1	1	1	1
AK4	LIF	64.44	50.41	0.83	0.76	0.68	0.4
AK4	DLGAP5	58.64	38.57	0.79	0.68	0.72	0.63
AK4	HMMR	56.84	37.21	0.8	0.71	0.69	0.56
AK4	CEP55	56.46	35.7	0.79	0.66	0.71	0.58
AK4	PBK	56.45	41.5	0.78	0.73	0.68	0.57
AK4	HJURP	56.38	38.5	0.78	0.65	0.72	0.65
AK4	CDCA5	55.51	25.12	0.77	0.58	0.65	0.54
AK4	UBE2C	55.41	27.09	0.75	0.7	0.65	0.48
AK4	SCD	55.4	30.25	0.86	0.75	0.73	0.66
AK4	CDK1	54.53	29.86	0.79	0.72	0.67	0.51
AK4	MELK	54.47	29.64	0.77	0.69	0.69	0.5
AK4	KIF20A	53.88	39.08	0.78	0.62	0.72	0.56
AK4	DTL	53.76	36.55	0.79	0.72	0.7	0.48
AK4	BUB1B	53.68	32.45	0.82	0.73	0.75	0.56
AK4	CDC6	53.46	33.12	0.8	0.65	0.69	0.36
AK4	NCAPG	53.27	26.55	0.79	0.55	0.71	0.54
AK4	NEK2	53.25	34.82	0.79	0.68	0.7	0.61
AK4	CDC20	53.23	34.85	0.74	0.57	0.65	0.41
AK4	RRM2	53.13	22.86	0.76	0.64	0.73	0.64
AK4	ANLN	53.09	37.95	0.82	0.65	0.74	0.57
AK4	SHCBP1	52.78	35.32	0.79	0.71	0.69	0.51
AK4	AK4	52.34	43.34	1	1	1	1
AK4	CCNB2	52.17	28.63	0.73	0.65	0.66	0.65
AK4	CDCA2	52.12	28.52	0.8	0.67	0.71	0.54
AK4	KIF4A	51.63	32.79	0.79	0.7	0.72	0.64
AK4	CKAP2L	51.61	36.32	0.8	0.71	0.71	0.74
AK4	CDC45	51.53	41.68	0.75	0.55	0.66	0.36
AK4	MYBL2	51.51	30.44	0.71	0.57	0.59	0.43
AK4	AURKB	51.34	23.09	0.76	0.52	0.67	0.51
AK4	AURKA	51.17	28	0.78	0.66	0.69	0.61
AK4	FAM111B	51.17	32.17	0.76	0.54	0.67	0.35
AK4	TPX2	51	30.07	0.78	0.6	0.69	0.57
AK4	KIF23	50.98	45.72	0.79	0.66	0.7	0.57
AK4	KIF2C	50.78	33.07	0.77	0.75	0.72	0.62
AK4	TOP2A	50.48	29.97	0.79	0.59	0.71	0.57
AK4	CDCA8	50.45	31.97	0.76	0.7	0.66	0.61
AK4	KIF18B	50.2	31.22	0.76	0.71	0.64	0.59
AK4	CYP1B1	49.9	36.46	0.65	0.65	0.36	0.31
AK4	KIF15	49.86	39.58	0.79	0.74	0.75	0.59
AK4	BIRC5	49.69	34.11	0.76	0.56	0.63	0.55
AK4	CENPA	49.64	20.91	0.74	0.63	0.65	0.53
AK4	TTK	49.63	36.45	0.79	0.73	0.72	0.58
AK4	MCM10	49.4	31.34	0.78	0.67	0.66	0.45
AK4	EXO1	49.36	42.88	0.8	0.67	0.71	0.47
AK4	ASPM	49.35	38.98	0.78	0.66	0.71	0.66
AK4	ESPL1	49.24	32.81	0.78	0.77	0.69	0.52
AK4	DEPDC1B	49.16	37.66	0.8	0.68	0.72	0.56
AK4	MKI67	48.95	24.72	0.72	0.7	0.67	0.59
AK4	KIF11	48.35	24.39	0.77	0.59	0.71	0.59
AK4	KIF14	48.24	36.26	0.8	0.72	0.71	0.6
AK4	SPC25	48.16	39.22	0.78	0.66	0.62	0.47
AK4	DSCC1	47.98	33.28	0.8	0.53	0.72	0.44
AK4	BUB1	47.93	28.43	0.79	0.72	0.71	0.62
AK4	CCNB1	47.63	29.11	0.75	0.7	0.64	0.52
AK4	SKA3	47.52	27.3	0.76	0.68	0.65	0.53
AK4	MND1	47.39	29.17	0.77	0.51	0.73	0.54
AK4	DIAPH3	47.29	30.07	0.83	0.73	0.72	0.58
AK4	NEIL3	47.08	31.19	0.79	0.72	0.74	0.65
AK4	KIAA0101	46.66	22.07	0.72	0.67	0.64	0.59
AK4	RAD51AP1	46.62	29.33	0.77	0.71	0.75	0.55
AK4	ASF1B	46.59	23.75	0.74	0.64	0.65	0.51
AK4	ORC1	46.4	33.19	0.75	0.63	0.72	0.52
AK4	TRIP13	45.99	33.24	0.76	0.74	0.66	0.46
AK4	E2F8	45.88	34.89	0.77	0.57	0.69	0.53
AK4	GINS1	45.2	29.75	0.81	0.7	0.72	0.53
AK4	PKMYT1	45.16	21.63	0.73	0.56	0.57	0.47
AK4	E2F1	44.9	20.9	0.71	0.62	0.64	0.52
AK4	CLIC4	44.62	31.04	0.76	0.67	0.68	0.51
AK4	DEPDC1	44.46	24.72	0.84	0.62	0.75	0.68
AK4	C17orf96	44.14	46.21	0.74	0.61	0.51	0.38
AK4	VDR	43.94	29.49	0.76	0.74	0.65	0.58
AK4	ARHGAP11A	43.92	23.98	0.78	0.57	0.76	0.56
AK4	SKA1	43.91	33.66	0.77	0.62	0.66	0.53
AK4	NDFIP2	43.73	24.46	0.73	0.74	0.65	0.51
AK4	RAD51	43.71	29.66	0.74	0.65	0.65	0.55
AK4	GJB2	43.66	36.74	0.71	0.57	0.47	0.21
AK4	CDT1	43.43	32.49	0.69	0.58	0.64	0.53
AK4	TNFRSF8	43.38	25.08	0.74	0.67	0.6	0.55
AK4	CENPF	43.3	20.05	0.76	0.66	0.72	0.64
AK4	GSG2	43.23	23.81	0.78	0.66	0.69	0.53
AK4	RAD54L	43.23	37.88	0.74	0.58	0.67	0.46
AK4	CASC5	43.04	30.62	0.78	0.71	0.72	0.66
[truncated: 114,198 more rows]

## Sheet: CD8T
Sheet 2. Virtual sorting result of highly plastic genes in CD8+ T cells.
Gene A	Gene B	Delta (RNA-Seq)	Delta (Array)	Pearson correlation r (RNA-Seq)	Pearson correlation r (Array)	Cosine similarity (RNA-Seq)	Cosine similarity (Array)
A2M	A2M	57.88	33.15	1	1	1	1
A2M	PZP	44.7	43.8	0.93	0.89	0.98	0.94
A2M	HIST1H1D	31.67	28.22	0.6	0.63	0.42	0.56
A2M	HIST1H1E	25.01	40.64	0.54	0.78	0.47	0.76
A2M	F2RL2	23.79	22.71	0.58	0.57	0.51	0.79
A2M	SOX4	-10.13	-18.19	-0.24	-0.18	0.06	0.06
A2M	NUF2	-10.15	-17.94	-0.28	-0.41	0.07	0.09
A2M	GEM	-10.31	-28.22	-0.25	-0.5	0.05	0.08
A2M	KIT	-10.55	-28.19	-0.28	-0.48	0.06	0.1
A2M	CTH	-10.7	-23.85	-0.25	-0.55	0.04	0.09
A2M	EMP1	-10.8	-19.44	-0.3	-0.39	0.06	0.04
A2M	SERPINE2	-10.84	-23.94	-0.34	-0.63	0.04	0.1
A2M	SDC4	-10.87	-14.53	-0.27	-0.47	0.05	0.1
A2M	EGLN3	-10.89	-25.22	-0.3	-0.46	0.05	0.06
A2M	TUBB6	-11.13	-14.33	-0.31	-0.26	0.05	0.08
A2M	P4HA2	-11.18	-20.85	-0.37	-0.37	0.02	0.05
A2M	SCML1	-11.25	-26.42	-0.14	-0.27	0.05	0.1
A2M	EGR3	-11.57	-27.45	-0.2	-0.58	0.07	0.03
A2M	ID1	-11.63	-17.72	-0.17	-0.22	0.1	0.07
A2M	STX3	-11.72	-35.87	-0.27	-0.67	0.09	0.04
A2M	GAS2L1	-11.95	-16.75	-0.36	-0.33	0.04	0.08
A2M	MELK	-12.19	-14.39	-0.27	-0.3	0.05	0.09
A2M	KIF14	-12.29	-13.61	-0.33	-0.22	0.05	0.07
A2M	KIAA0101	-12.36	-20.23	-0.29	-0.36	0.04	0.07
A2M	CYP1B1	-12.37	-17.87	-0.35	-0.3	0.02	0.06
A2M	STAP1	-12.58	-27.98	-0.32	-0.57	0.06	0.04
A2M	AGPAT9	-12.79	-29.59	-0.28	-0.54	0.03	0.07
A2M	LTA	-12.8	-14.69	-0.23	-0.47	0.06	0.05
A2M	TNFRSF11A	-12.94	-28.8	-0.4	-0.55	0.03	0.03
A2M	KIF20A	-12.96	-10.75	-0.31	-0.22	0.03	0.07
A2M	APOBEC3B	-13.08	-21.85	-0.35	-0.44	0.03	0.04
A2M	HBEGF	-13.44	-21.62	-0.4	-0.52	0.04	0.04
A2M	TTK	-13.44	-20.35	-0.34	-0.43	0.05	0.06
A2M	ADRBK2	-13.53	-34.92	-0.31	-0.71	0.1	0.1
A2M	KIF15	-13.66	-21.55	-0.32	-0.43	0.04	0.07
A2M	DNAJC12	-13.74	-21.85	-0.44	-0.5	0.01	0.05
A2M	CCNB1	-13.84	-21.36	-0.32	-0.51	0.05	0.08
A2M	BUB1	-14.29	-21.94	-0.33	-0.49	0.05	0.06
A2M	CDK1	-14.66	-12.15	-0.35	-0.33	0.04	0.05
A2M	TOP2A	-14.73	-11.38	-0.33	-0.25	0.03	0.08
A2M	BUB1B	-14.74	-11.65	-0.32	-0.29	0.05	0.1
A2M	NEK2	-15.23	-18.99	-0.4	-0.32	0.03	0.08
A2M	DLGAP5	-15.24	-13.43	-0.33	-0.27	0.02	0.06
A2M	CDCA8	-15.32	-20.93	-0.34	-0.52	0.05	0.07
A2M	KIF2C	-15.39	-26.77	-0.31	-0.5	0.04	0.06
A2M	UBE2C	-15.54	-12.01	-0.34	-0.21	0.03	0.1
A2M	SHCBP1	-16.15	-14.29	-0.36	-0.33	0.03	0.07
A2M	IL2RA	-16.59	-14.46	-0.34	-0.36	0.05	0.05
A2M	PBK	-17.25	-14.7	-0.38	-0.29	0.03	0.06
A2M	CCNB2	-17.33	-11.4	-0.34	-0.24	0.04	0.07
A2M	TRIP13	-17.9	-26.26	-0.4	-0.53	0.04	0.1
A2M	AK4	-17.92	-25.08	-0.49	-0.45	0.01	0.05
A2M	LAYN	-17.96	-31.4	-0.37	-0.54	0.06	0.03
A2M	IL13	-17.98	-15.06	-0.36	-0.33	0.02	0.06
A2M	HMMR	-18.13	-21.43	-0.44	-0.42	0.02	0.07
A2M	MMP25	-18.32	-28.65	-0.35	-0.47	0.06	0.05
A2M	ZBTB32	-18.33	-11.55	-0.38	-0.31	0.05	0.04
A2M	ESPL1	-18.9	-24.23	-0.43	-0.48	0.02	0.09
A2M	BATF3	-19.07	-24.19	-0.33	-0.56	0.06	0.09
A2M	GNA15	-19.86	-26.61	-0.48	-0.39	0.03	0.06
A2M	MYB	-19.93	-17.14	-0.41	-0.45	0.05	0.1
A2M	LRRN3	-20.49	-22.46	-0.35	-0.48	0.06	0.08
A2M	GJB6	-20.85	-15.4	-0.54	-0.34	0.03	0.05
A2M	VDR	-21.16	-21.76	-0.45	-0.52	0.02	0.05
A2M	HIC1	-22.74	-20.67	-0.42	-0.51	0.04	0.04
A2M	AHRR	-24.35	-25.27	-0.53	-0.49	0.01	0.07
A2M	LIF	-24.83	-25.67	-0.48	-0.51	0	0.04
A2M	GADD45G	-26.11	-21.71	-0.48	-0.47	0.04	0.08
AACS	PLEKHM2	34.74	22.77	0.53	0.59	0.76	0.76
AACS	ZNF512B	34.23	21.24	0.51	0.56	0.66	0.84
AACS	PITPNM1	29.58	30.56	0.53	0.65	0.73	0.81
AACS	UNC119B	29.38	21.84	0.61	0.66	0.84	0.86
AACS	ZFAND3	29.15	23.92	0.51	0.63	0.75	0.82
AACS	MMP25	26.98	30.49	0.57	0.7	0.66	0.63
AACS	ZDHHC8	25.97	24.87	0.51	0.57	0.7	0.8
AACS	POLD1	25.56	23.36	0.56	0.61	0.71	0.85
AACS	ZNF653	23.97	21.68	0.57	0.54	0.8	0.8
AACS	AHRR	23.48	26.46	0.5	0.59	0.68	0.61
AACS	SLC27A4	22.85	27.75	0.53	0.56	0.78	0.77
AACS	LEMD2	22.44	28.22	0.5	0.58	0.74	0.78
AACS	PHF13	22.16	30.04	0.6	0.56	0.85	0.71
AACS	DIP2B	22.06	21.03	0.52	0.64	0.8	0.8
AACS	AACS	21.72	27.15	1	1	1	1
AACS	TJP2	21.61	21.65	0.55	0.52	0.66	0.72
AACS	CPOX	20.73	24.65	0.53	0.64	0.81	0.82
AACS	MIER2	20.55	20.84	0.59	0.53	0.85	0.8
AACS	ADRBK2	20.08	35.07	0.53	0.65	0.69	0.78
AADAC	AADAC	38.3	27.64	1	1	1	1
AADAC	GLI4	-14.11	-20.63	-0.2	-0.47	0.04	0.1
AADAC	PTMS	-16.05	-22.89	-0.17	-0.41	0.02	0.08
AAGAB	TNFAIP8L2	26.33	24.94	0.52	0.53	0.78	0.7
AAGAB	TNFSF14	26.08	27.69	0.56	0.55	0.71	0.6
AAGAB	C1GALT1C1	23.25	26.52	0.57	0.62	0.84	0.71
AAMP	POLD1	30.21	26.98	0.57	0.71	0.7	0.83
AAMP	ADAM15	27.54	30.9	0.56	0.63	0.76	0.76
AAMP	THOP1	25.3	25.08	0.58	0.73	0.8	0.89
AAMP	MCM5	24.83	20.38	0.61	0.67	0.7	0.75
AAMP	GRN	24.24	22.49	0.56	0.69	0.49	0.8
AAMP	C17orf70	23.8	23.17	0.58	0.69	0.84	0.89
AAMP	DHCR7	22.85	21.09	0.54	0.54	0.8	0.77
AAMP	SLC38A5	22.05	30.13	0.53	0.73	0.73	0.89
AAMP	SLC27A4	21.57	24.61	0.55	0.63	0.82	0.88
AAMP	TPRA1	20.74	21.15	0.66	0.68	0.91	0.92
AARS2	PITPNM1	34.4	25.54	0.71	0.58	0.81	0.87
AARS2	SH3BP1	33.78	20.79	0.63	0.54	0.74	0.83
AARS2	PLEKHM2	32.92	20.92	0.61	0.58	0.77	0.77
AARS2	ACAP3	31.19	23.72	0.64	0.6	0.78	0.83
AARS2	POLD1	31.17	20.56	0.68	0.56	0.71	0.8
AARS2	TUBGCP6	27.9	20.59	0.7	0.63	0.83	0.85
AARS2	PLEKHG4	27.84	20.14	0.69	0.64	0.81	0.89
AARS2	ZDHHC8	27.69	20.36	0.61	0.53	0.76	0.85
AARS2	LEMD2	27.39	27.65	0.69	0.57	0.84	0.8
AARS2	RFNG	24.71	20.96	0.54	0.58	0.78	0.87
AARS2	THOP1	24.69	21.91	0.65	0.52	0.76	0.77
AARS2	ZC3H3	23.7	20.45	0.65	0.57	0.84	0.88
AARS2	APH1A	23.37	24.15	0.56	0.53	0.79	0.79
AARS2	KCNH3	23.33	24.43	0.58	0.58	0.75	0.77
AARS2	RABEP2	23.15	20.75	0.67	0.63	0.87	0.86
AARS2	ADAM15	22.02	27.87	0.51	0.55	0.69	0.78
AARS2	SLC27A4	21.49	25.39	0.56	0.51	0.78	0.79
AARS2	PACS2	20.48	41.83	0.61	0.62	0.82	0.79
AARS2	NLRX1	20.41	20.93	0.6	0.56	0.82	0.89
AARS2	ACSS2	20.26	30.82	0.5	0.58	0.69	0.82
AARS	DHCR24	31.52	21.46	0.63	0.55	0.67	0.75
AARS	TNFAIP8L2	30.08	31.16	0.61	0.66	0.68	0.82
AARS	PSAT1	28.14	24.51	0.69	0.68	0.8	0.79
AARS	BATF3	26.49	21.2	0.56	0.6	0.58	0.75
AARS	PHF23	25.81	21.92	0.74	0.65	0.77	0.82
AARS	SLC27A4	24.53	22.79	0.66	0.54	0.84	0.81
AARS	METTL13	22.33	23.95	0.72	0.65	0.88	0.91
AARS	ZC3HAV1L	20	25.73	0.56	0.52	0.61	0.68
ABAT	HIPK2	23.61	23.65	0.5	0.59	0.59	0.73
ABAT	ABAT	20.18	33.83	1	1	1	1
ABCA1	ABCA1	37.27	32.18	1	1	1	1
ABCA1	PTMS	-14.77	-19.65	-0.28	-0.35	0.07	0.07
ABCA1	SAC3D1	-15.42	-10.02	-0.4	-0.36	0.07	0.1
ABCA2	ABCA2	49.28	21.08	1	1	1	1
ABCA2	ACAP3	24.05	25.91	0.73	0.63	0.88	0.85
ABCA5	ZMAT1	25.47	21.71	0.55	0.66	0.71	0.86
ABCA7	MYO15B	36.48	24.49	0.72	0.62	0.75	0.77
ABCA7	ACAP3	32.24	27.24	0.79	0.68	0.9	0.77
ABCA7	TUBGCP6	30.96	20.47	0.86	0.7	0.92	0.86
ABCA7	LEMD2	27.71	26.62	0.76	0.58	0.82	0.78
ABCA7	RFNG	24.62	20.19	0.67	0.61	0.88	0.85
ABCA7	PNMA3	22.36	22.27	0.63	0.52	0.76	0.76
ABCA7	IL9	-12.48	-14.11	-0.37	-0.3	0.02	0.05
ABCA7	CXCL13	-24.97	-17.13	-0.31	-0.39	0.07	0.05
ABCB1	ABCB1	39.38	22.37	1	1	1	1
ABCB1	IGFBP3	21.4	22.92	0.57	0.52	0.74	0.68
ABCB1	PMCH	-13.98	-20.33	-0.23	-0.43	0.07	0.1
ABCC10	ZNF512B	30.05	21.77	0.56	0.51	0.75	0.55
ABCC10	ACAP3	28.78	31.38	0.65	0.55	0.82	0.6
ABCC10	TUBGCP6	28.69	26.16	0.77	0.5	0.87	0.54
ABCC10	SH3BP1	28.26	28.98	0.6	0.53	0.74	0.52
ABCC10	ZDHHC8	25.11	25	0.61	0.5	0.81	0.51
ABCC10	RABEP2	23.02	26.01	0.76	0.56	0.92	0.57
ABCC10	POLD1	22.35	23.13	0.53	0.5	0.61	0.49
ABCC10	MIER2	20.28	24.35	0.65	0.5	0.85	0.54
ABCC5	DGKZ	21.8	24.24	0.5	0.55	0.77	0.73
ABCC5	ZDHHC8	20.57	22.8	0.51	0.51	0.79	0.84
ABCC9	ABCC9	34.57	25.98	1	1	1	1
ABCC9	DIO2	21.57	20.53	0.63	0.65	0.63	0.77
ABCC9	ADAMTS9	21.54	23.1	0.56	0.73	0.2	0.82
ABCC9	SYT1	20.47	20.57	0.71	0.65	0.48	0.73
ABCF3	PRR7	23.12	20.87	0.51	0.52	0.7	0.78
ABHD14A	ABHD14A	30.64	27.05	1	1	1	1
ABHD14A	TMEM160	23.92	23.46	0.74	0.7	0.82	0.88
ABHD14A	PSENEN	23.45	30.58	0.64	0.65	0.81	0.77
ABHD14A	YIF1A	20.01	25.76	0.63	0.58	0.73	0.81
ABHD15	ABHD15	30.93	25.26	1	1	1	1
ABHD15	PITPNM1	25.97	24.85	0.58	0.57	0.78	0.88
ABHD15	ZNF653	20.98	22.2	0.59	0.54	0.78	0.81
ABHD15	ZDHHC8	20.66	20.06	0.5	0.53	0.72	0.85
ABHD15	GRAMD4	20.16	22.93	0.55	0.63	0.8	0.85
ABI3	SLAMF7	26.69	23.73	0.69	0.52	0.84	0.79
ABI3	JAKMIP1	25.57	20.65	0.61	0.55	0.8	0.84
ABI3	GPR114	22.8	23.74	0.53	0.6	0.79	0.82
ABL1	PLEKHM2	38.48	21.1	0.74	0.5	0.93	0.8
ABL1	ZFAND3	38.35	21.43	0.76	0.51	0.84	0.74
ABL2	RAVER2	21.4	20.04	0.62	0.54	0.75	0.72
ABTB1	ABTB1	32.02	27.76	1	1	1	1
ABTB1	DGKZ	24.01	27.18	0.62	0.7	0.78	0.87
ABTB1	ACAP3	23.53	29.37	0.59	0.65	0.82	0.81
ABTB1	LEMD2	22.15	30.62	0.64	0.63	0.86	0.85
ABTB1	AKAP8L	20.56	22.04	0.71	0.58	0.91	0.86
ABTB1	GJB2	-12.37	-10.63	-0.38	-0.21	0.05	0.08
ABTB1	IL9	-13.21	-11.25	-0.42	-0.21	0.03	0.05
ABTB1	IL3	-14.35	-13.71	-0.42	-0.27	0.03	0.09
ACACB	ACACB	26.89	25.07	1	1	1	1
ACACB	DCHS1	25.01	21.07	0.69	0.58	0.6	0.65
ACACB	AMIGO1	23.66	25.22	0.58	0.64	0.83	0.76
ACAD9	PITPNM1	30.22	28.78	0.56	0.58	0.76	0.84
ACAD9	POLD1	28.51	20.74	0.63	0.54	0.72	0.81
ACAD9	ACAD9	27.03	20.89	1	1	1	1
ACAD9	UNC119B	24.1	21.01	0.53	0.57	0.81	0.87
ACAD9	APH1A	24.05	24.27	0.52	0.57	0.79	0.84
ACAD9	SLC27A4	23.74	26.34	0.55	0.6	0.82	0.82
ACAD9	THOP1	23.14	20.89	0.59	0.51	0.79	0.79
ACAD9	GRAMD4	21.32	21.3	0.53	0.51	0.8	0.87
ACADM	NDFIP2	28.91	23.62	0.55	0.59	0.69	0.6
ACADM	ACADM	27.38	31.55	1	1	1	1
ACADM	TNFAIP8L2	26.18	34.61	0.58	0.77	0.76	0.83
ACADM	C1GALT1C1	26.15	32.65	0.71	0.82	0.86	0.85
ACADM	CISH	25.95	23.49	0.56	0.73	0.58	0.71
ACADM	IKBIP	23	23	0.71	0.7	0.74	0.85
ACADM	NUDCD1	22.21	33.61	0.76	0.84	0.87	0.89
ACADM	TMEM60	21.94	26.26	0.62	0.79	0.85	0.87
ACADM	C14orf142	21.34	27.52	0.63	0.75	0.87	0.93
ACADM	CHAC2	20.9	21.92	0.5	0.71	0.75	0.8
ACADM	HOPX	20.82	20.43	0.52	0.54	0.8	0.8
ACADM	NDUFAF1	20.72	28.32	0.68	0.81	0.87	0.9
ACADM	CENPQ	20.1	22.83	0.62	0.66	0.78	0.82
ACAP1	SH3BP1	26.83	22.22	0.63	0.59	0.76	0.81
ACAP1	DGKZ	25.67	30.86	0.72	0.77	0.86	0.86
ACAP1	ACAP3	23.65	32.34	0.67	0.68	0.85	0.8
ACAP1	KCNQ1	21.79	23.33	0.55	0.57	0.72	0.72
ACAP1	ZC3H3	21.33	20.99	0.54	0.58	0.84	0.85
ACAP1	H1FX	20.84	24.11	0.62	0.79	0.82	0.87
ACAP1	PRR7	20.2	23.77	0.5	0.58	0.72	0.73
ACAP1	IL3	-14.34	-15.78	-0.31	-0.42	0.1	0.05
ACAP1	IL9	-19.69	-15.52	-0.4	-0.33	0.06	0.05
ACAP3	SH3BP1	40.96	24.06	0.76	0.69	0.77	0.84
ACAP3	ACAP3	40.57	43.89	1	1	1	1
ACAP3	MYO15B	39.35	22.27	0.71	0.61	0.77	0.73
ACAP3	DGKZ	39.03	29.33	0.85	0.73	0.9	0.78
ACAP3	ZFPM1	36.41	27.63	0.78	0.78	0.79	0.81
ACAP3	ZDHHC8	33.68	26.05	0.8	0.7	0.92	0.82
ACAP3	LEMD2	31.65	34.72	0.8	0.74	0.86	0.81
ACAP3	RFNG	31.1	24.53	0.81	0.73	0.93	0.89
ACAP3	TUBGCP6	30.95	23.42	0.83	0.74	0.92	0.79
ACAP3	POLD1	30.39	23.92	0.62	0.67	0.63	0.75
ACAP3	ZNF653	30.14	22.55	0.73	0.58	0.75	0.75
ACAP3	H1FX	28.88	20.63	0.78	0.63	0.77	0.76
ACAP3	RABEP2	27.18	24.34	0.79	0.75	0.87	0.82
ACAP3	GNB2	26.77	21.51	0.76	0.73	0.64	0.76
ACAP3	THOP1	25.91	21.56	0.64	0.6	0.68	0.72
ACAP3	PACS2	25.46	31.22	0.85	0.64	0.94	0.73
ACAP3	ADAM15	25.15	21.03	0.58	0.62	0.67	0.76
ACAP3	PNMA3	24.42	21.33	0.6	0.58	0.75	0.82
ACAP3	PRR7	23.99	23.14	0.59	0.62	0.59	0.69
ACAP3	ZC3H3	23.66	23.68	0.64	0.72	0.78	0.84
ACAP3	CCDC102A	23.22	21.05	0.54	0.57	0.69	0.81
ACAP3	WDR24	23.03	23.12	0.63	0.67	0.75	0.84
ACAP3	C17orf70	22.47	21.31	0.63	0.66	0.77	0.85
ACAP3	TRIM46	21.24	22.35	0.63	0.7	0.72	0.77
ACAP3	VILL	20.65	23.44	0.64	0.69	0.84	0.84
ACAP3	PPP1R16A	20.53	20.25	0.66	0.63	0.77	0.78
ACAP3	CXCL13	-30.75	-12.84	-0.4	-0.33	0.04	0.05
ACAT2	GPN3	25.41	30.28	0.69	0.69	0.89	0.89
ACBD4	PITPNM1	34.99	21.55	0.69	0.58	0.84	0.86
ACBD4	DGKZ	32.95	20.58	0.69	0.52	0.84	0.75
ACBD4	ACAP3	31.84	20.23	0.67	0.56	0.86	0.85
ACBD4	ACBD4	30.21	33.79	1	1	1	1
ACBD4	LEMD2	27.56	24.9	0.65	0.55	0.85	0.8
ACBD4	ZDHHC8	26.73	22.13	0.63	0.56	0.85	0.84
ACBD4	SGK223	26.22	26.31	0.59	0.55	0.73	0.68
ACBD4	PACS2	21.34	25.19	0.66	0.6	0.89	0.77
ACBD4	WDR24	20.14	20.19	0.55	0.5	0.8	0.82
ACCS	ACCS	32.31	29.42	1	1	1	1
ACCS	MEGF6	27.33	25.1	0.54	0.53	0.69	0.74
ACCS	ZMAT1	24.08	23.41	0.64	0.5	0.75	0.76
ACCS	TTC16	20.92	27.07	0.51	0.51	0.63	0.71
ACCS	EGFL6	-10.23	-16.34	-0.33	-0.22	0.09	0.08
ACCS	IL2	-16.36	-11.43	-0.35	-0.18	0.06	0.05
ACN9	ACN9	27.77	24.61	1	1	1	1
ACN9	GPN3	23.9	24.26	0.65	0.63	0.87	0.85
ACN9	C1GALT1C1	22.09	27.03	0.61	0.62	0.83	0.7
ACN9	NDUFAF1	21.02	25.83	0.6	0.6	0.86	0.82
ACN9	TMEM60	20.97	20.12	0.56	0.55	0.83	0.75
ACO2	POLD1	29.02	20.85	0.62	0.63	0.76	0.84
ACO2	PITPNM1	27.5	27.08	0.52	0.71	0.79	0.89
ACO2	ZC3H3	21.66	20.49	0.52	0.62	0.86	0.89
ACO2	MCM5	21.37	20.91	0.58	0.72	0.74	0.77
ACO2	THOP1	20.81	20.7	0.57	0.65	0.82	0.88
ACOT7	TRIP13	34.37	21.8	0.7	0.56	0.78	0.84
ACOT7	CCNB1	33.79	21.97	0.68	0.61	0.77	0.77
ACOT7	GINS2	33.27	20.35	0.64	0.56	0.76	0.75
ACOT7	NDFIP2	33.24	21.29	0.66	0.52	0.68	0.61
ACOT7	DHCR24	32.18	21.41	0.65	0.59	0.83	0.76
ACOT7	DTL	30.95	20.63	0.62	0.64	0.73	0.79
ACOT7	CDCA8	30.47	24.15	0.6	0.69	0.73	0.75
ACOT7	CDK1	30.22	21.23	0.59	0.68	0.62	0.69
ACOT7	ASF1B	29.62	21.06	0.6	0.67	0.75	0.74
ACOT7	MELK	28.76	24.12	0.59	0.69	0.69	0.77
ACOT7	SLC27A2	28.62	21.71	0.61	0.62	0.6	0.72
ACOT7	TOP2A	28.13	24.24	0.57	0.64	0.61	0.74
ACOT7	KIAA0101	28.08	26.17	0.57	0.71	0.68	0.75
ACOT7	CEP55	27.12	26.38	0.58	0.68	0.58	0.78
ACOT7	NCAPH	26.3	24.35	0.56	0.61	0.74	0.81
ACOT7	DLGAP5	25.99	23.18	0.54	0.6	0.58	0.75
ACOT7	HMMR	25.93	21.74	0.59	0.57	0.59	0.75
ACOT7	BUB1	25.44	20.41	0.57	0.57	0.68	0.73
ACOT7	ESPL1	25.14	21.54	0.61	0.55	0.7	0.78
ACOT7	TRIB1	24.88	26.75	0.55	0.52	0.59	0.57
ACOT7	KIF2C	24.83	20.05	0.52	0.57	0.7	0.72
ACOT7	NUSAP1	24.68	20.12	0.55	0.7	0.66	0.79
ACOT7	SHCBP1	24.48	21.67	0.54	0.63	0.66	0.74
ACOT7	KIF18B	24	23.29	0.56	0.59	0.69	0.79
ACOT7	SPC25	22.9	22.91	0.56	0.62	0.63	0.73
ACOT7	BUB1B	22.88	20.13	0.56	0.62	0.67	0.75
ACOT7	DEPDC1B	22.7	20.95	0.54	0.61	0.64	0.72
ACOT7	KIF11	22.32	23.48	0.5	0.63	0.61	0.78
ACOT7	UCK2	21.42	23.83	0.63	0.62	0.82	0.67
ACP2	ACP2	36.39	30.06	1	1	1	1
ACP2	PITPNM1	34.42	30.96	0.55	0.64	0.72	0.84
ACP2	POLD1	30.97	24.39	0.58	0.61	0.65	0.81
ACP2	APH1A	27.79	25.52	0.56	0.65	0.78	0.87
ACP2	ADAM15	26.36	29.86	0.56	0.59	0.73	0.77
ACP2	LEMD2	25.49	29.5	0.5	0.55	0.71	0.76
ACP2	ZC3H3	24.1	21.59	0.56	0.5	0.81	0.81
ACP2	SLC27A4	23.81	26.82	0.51	0.62	0.75	0.84
ACP2	C17orf70	22.48	21.73	0.52	0.55	0.76	0.85
ACP2	KCTD5	22.34	22.6	0.57	0.69	0.82	0.89
ACP2	MIER2	21.76	22.77	0.53	0.56	0.78	0.82
ACP2	THOP1	21.64	21.97	0.51	0.6	0.72	0.82
ACP2	NLRX1	20.44	23.29	0.53	0.63	0.77	0.88
ACP5	ACP5	45.77	27.68	1	1	1	1
ACP5	POLD1	24.91	20.22	0.5	0.52	0.34	0.63
ACP5	IL9	-10.66	-14.87	-0.24	-0.32	0.02	0.03
ACPT	CXCL13	-20.48	-12.25	-0.24	-0.21	0.03	0.05
ACSF3	ACAP3	24.39	23.56	0.54	0.57	0.75	0.75
ACSL4	ACSL4	25.49	20.38	1	1	1	1
ACSL4	KIF11	23.98	21.69	0.54	0.5	0.56	0.57
ACSS2	ACTN1	35.65	29.71	0.64	0.65	0.74	0.7
ACSS2	INF2	32.68	21.66	0.59	0.6	0.73	0.83
ACSS2	PLEKHM2	30.87	22.25	0.57	0.61	0.66	0.73
ACSS2	ZNF512B	29.19	23.13	0.56	0.63	0.61	0.81
ACSS2	ACSS2	29.09	45.13	1	1	1	1
ACSS2	PITPNM1	28.95	30.19	0.58	0.69	0.71	0.79
ACSS2	SH3GLB2	27.04	20.08	0.61	0.54	0.78	0.77
ACSS2	ACAP3	26.74	24.17	0.55	0.52	0.65	0.74
ACSS2	POLD1	26.27	22.39	0.58	0.59	0.68	0.82
ACSS2	CA6	26.04	23.29	0.52	0.55	0.49	0.64
ACSS2	PLEKHG4	25.84	25.89	0.59	0.76	0.68	0.83
ACSS2	RFNG	23.64	24.31	0.58	0.6	0.71	0.8
ACSS2	ZDHHC8	22.79	24.55	0.55	0.6	0.68	0.77
ACSS2	ZNF653	22.67	21.52	0.6	0.52	0.71	0.72
ACSS2	SGK223	22	30.88	0.53	0.58	0.62	0.64
ACSS2	ADAM15	21.82	28.12	0.53	0.62	0.76	0.76
ACSS2	RAB43	21.35	21.34	0.59	0.55	0.62	0.75
ACSS2	THOP1	21.23	22.46	0.52	0.57	0.71	0.77
ACSS2	LEMD2	21.12	32.57	0.5	0.61	0.65	0.72
ACSS2	KCNH3	21.07	26.92	0.58	0.68	0.69	0.73
ACTC1	BGN	66.53	23.63	0.79	0.71	0.46	0.82
ACTC1	PTRF	66.08	24.6	0.66	0.76	0.46	0.72
ACTC1	DLK1	66	21.2	0.83	0.71	0.46	0.67
ACTC1	MMP2	63.04	22.76	0.72	0.7	0.45	0.77
ACTC1	XDH	54.53	28.18	0.8	0.79	0.46	0.82
ACTC1	ACTC1	52.51	38.43	1	1	1	1
ACTC1	PTN	48.53	20.74	0.72	0.67	0.33	0.83
ACTC1	GSN	48.06	23.47	0.57	0.65	0.46	0.62
ACTC1	CD34	45.82	21.06	0.66	0.69	0.42	0.7
ACTC1	STC1	41.99	24.62	0.54	0.72	0.35	0.36
ACTC1	CAMK2N2	41.76	25.04	0.71	0.74	0.45	0.82
ACTC1	ADCY6	41.4	22.84	0.79	0.74	0.46	0.73
ACTC1	PPAP2B	36.15	21.81	0.54	0.72	0.14	0.74
ACTC1	PTGES	34.11	20.45	0.63	0.69	0.35	0.76
ACTC1	SYNPO	33.89	20.77	0.78	0.68	0.55	0.76
ACTC1	DOCK1	33.76	20.15	0.65	0.67	0.38	0.81
ACTC1	UNC5B	31.75	21.64	0.64	0.73	0.42	0.84
ACTC1	TCF4	30.22	28.76	0.53	0.6	0.29	0.61
ACTC1	SYDE1	29.5	24.63	0.56	0.76	0.37	0.83
ACTC1	SCAMP5	29.44	27.55	0.55	0.76	0.38	0.82
ACTC1	GSTM5	29.01	29.03	0.63	0.75	0.35	0.82
ACTC1	EPHB2	28.86	28.24	0.67	0.83	0.41	0.82
ACTC1	NAA11	26.14	20.9	0.81	0.68	0.45	0.65
ACTC1	SYN2	24.49	25.72	0.75	0.75	0.44	0.82
ACTC1	ACTN2	20.67	22.42	0.55	0.71	0.89	0.82
ACTC1	CCL2	-11.41	-24.36	-0.04	-0.46	0	0.04
ACTC1	HIST1H3I	-12.69	-50.76	-0.02	-0.59	0.02	0.06
ACTC1	ZNF460	-18.2	-35.88	-0.07	-0.54	0.07	0.09
ACTC1	HIST1H4E	-20.99	-27.69	-0.12	-0.47	0.01	0.09
ACTL6A	NDFIP2	28.08	21.13	0.6	0.66	0.76	0.64
ACTL6A	PSAT1	26.29	26.92	0.61	0.76	0.67	0.71
ACTL6A	C1GALT1C1	25.27	29.36	0.69	0.75	0.88	0.85
ACTL6A	CCNB1	24.75	24.1	0.5	0.65	0.58	0.73
ACTL6A	TNFAIP8L2	23.88	32.4	0.54	0.71	0.75	0.76
ACTL6A	TMEM60	22.7	21.26	0.61	0.69	0.83	0.79
ACTL6A	NUDCD1	22.09	28.91	0.76	0.75	0.91	0.86
ACTL6A	ACTL6A	20.95	22.05	1	1	1	1
ACTL6A	C14orf142	20.58	25.01	0.64	0.7	0.89	0.9
ACTL6A	RNASEH2A	20.48	20.46	0.6	0.63	0.82	0.83
ACTN1	ACTN1	53.63	44.99	1	1	1	1
ACTN1	CA6	36.52	32.18	0.72	0.73	0.64	0.79
ACTN1	MAL	36.1	30.26	0.71	0.7	0.73	0.82
ACTN1	C1orf228	33.54	32.84	0.66	0.5	0.73	0.72
ACTN1	NGFRAP1	32.22	20.75	0.62	0.54	0.79	0.84
ACTN1	CD248	32.21	21.93	0.62	0.56	0.8	0.77
ACTN1	NOG	31.48	43.01	0.59	0.67	0.47	0.63
ACTN1	KCNQ1	31.14	26.69	0.7	0.58	0.8	0.8
ACTN1	HAPLN3	30.93	21.5	0.69	0.6	0.66	0.63
ACTN1	MYB	29.74	27.46	0.59	0.57	0.5	0.49
ACTN1	MYO15B	29.42	22.88	0.53	0.5	0.6	0.75
ACTN1	DENND5A	29.33	20.47	0.73	0.77	0.81	0.86
ACTN1	GAL3ST4	28.83	21.85	0.64	0.52	0.69	0.69
ACTN1	CLEC11A	28.81	26.71	0.7	0.65	0.69	0.78
ACTN1	ZNF512B	28.58	23.47	0.58	0.61	0.7	0.8
ACTN1	REG4	28.43	43.55	0.62	0.77	0.62	0.74
ACTN1	GJB6	28.18	25.01	0.62	0.51	0.39	0.34
ACTN1	SPINT2	27.78	28.28	0.59	0.67	0.74	0.86
ACTN1	IGF1R	27.27	24.68	0.65	0.65	0.71	0.83
ACTN1	BEND5	27.03	26.48	0.63	0.63	0.43	0.8
ACTN1	PLEKHG4	25.97	23.69	0.66	0.71	0.76	0.84
ACTN1	UBE2E2	25.44	30.4	0.67	0.67	0.7	0.68
ACTN1	CNN3	24.9	24.73	0.52	0.61	0.48	0.69
ACTN1	MRC2	24.5	28.14	0.65	0.61	0.6	0.78
ACTN1	NRCAM	23.55	36.48	0.56	0.66	0.51	0.79
ACTN1	SH3RF3	22.93	29.75	0.63	0.61	0.7	0.81
ACTN1	PADI4	22.89	25.64	0.63	0.58	0.43	0.81
ACTN1	GP5	22.38	21.07	0.64	0.64	0.67	0.87
ACTN1	AIF1	21.86	35.86	0.6	0.7	0.67	0.69
ACTN1	ZDHHC8	21.63	23.61	0.55	0.5	0.65	0.68
ACTN1	H1F0	21.54	21.6	0.52	0.51	0.45	0.58
ACTN1	CACHD1	20.78	25.87	0.63	0.55	0.72	0.64
ACTN1	KCTD12	20.63	33.12	0.6	0.58	0.61	0.71
ACTN1	SGK223	20.42	30.77	0.51	0.7	0.74	0.85
ACTN1	PLAG1	20.37	22.98	0.54	0.67	0.65	0.84
ACTR1B	DGKZ	29.36	25.97	0.72	0.66	0.8	0.76
ACTR1B	ZDHHC8	29.06	25.43	0.76	0.65	0.86	0.88
ACTR1B	POLD1	26.27	21.49	0.64	0.66	0.73	0.87
ACTR1B	SH3BP1	24.6	22.94	0.65	0.66	0.8	0.87
ACTR1B	GNB2	23.98	20.64	0.73	0.81	0.76	0.92
ACTR1B	LEMD2	22.72	34.88	0.69	0.68	0.84	0.83
ACTR1B	ACAP3	22.17	31.89	0.63	0.69	0.83	0.79
ACTR1B	TUBGCP6	21.83	22.96	0.65	0.65	0.81	0.83
ACTR1B	ZC3H3	21.63	23.86	0.62	0.69	0.8	0.88
ACTR1B	RFNG	20.46	25.1	0.6	0.71	0.88	0.9
ACTR1B	ZFPM1	20.21	26.37	0.56	0.67	0.7	0.75
ACVR1B	MYO15B	35.36	24.15	0.6	0.53	0.72	0.8
ACVR1B	ACVR1B	30.86	28.88	1	1	1	1
ACVR1B	IGF1R	30.29	26.68	0.69	0.63	0.78	0.75
ACVR1B	SCRN1	29.28	29.93	0.57	0.6	0.69	0.76
ACVR1B	MEGF6	27.77	26.04	0.5	0.52	0.71	0.8
ACVR1B	AXIN2	26.7	28.38	0.62	0.65	0.79	0.8
ACVR1B	CARNS1	23.12	21.79	0.54	0.55	0.73	0.75
ACVR1B	SVIL	20.87	20.63	0.51	0.65	0.81	0.88
ACVR1B	KBTBD11	20.12	20.6	0.61	0.52	0.7	0.81
ACVR1B	TANC2	20.1	26.75	0.53	0.66	0.75	0.87
ACVR1C	MYO15B	29.54	22.34	0.53	0.56	0.61	0.77
ACVR1C	SCML1	25.96	29.85	0.52	0.58	0.65	0.72
ACVR1C	IGF1R	25.57	22.12	0.61	0.64	0.77	0.77
ACVR1C	NOG	24.3	34.18	0.5	0.57	0.38	0.48
ACVR1C	IL6R	24.09	24.41	0.5	0.53	0.57	0.76
ACVR1C	ACVR1C	22.54	39.94	1	1	1	1
ACVR1C	RBM11	22.38	21.13	0.56	0.6	0.72	0.73
ACVR1C	NRCAM	21.84	32.65	0.6	0.64	0.68	0.64
ADA	TMEM160	31.14	20.64	0.65	0.62	0.73	0.74
ADA	FBXL15	23.55	23.15	0.66	0.6	0.8	0.71
ADA	CDR1	-10.18	-21.24	-0.3	-0.45	0.09	0.08
ADAM12	LTK	34.9	21.98	0.61	0.55	0.54	0.69
ADAM12	ADAM12	30.46	31.49	1	1	1	1
ADAM12	IL23R	28.59	23.02	0.61	0.61	0.52	0.78
ADAM12	ME1	28.4	26.15	0.58	0.68	0.51	0.83
ADAM15	ADAM15	34.72	39.63	1	1	1	1
ADAM15	POLD1	33.05	21.39	0.75	0.6	0.81	0.73
ADAM15	PITPNM1	32.2	26.86	0.7	0.68	0.79	0.83
ADAM15	SH3BP1	28.55	21.12	0.62	0.56	0.78	0.82
ADAM15	ACAP3	27.54	24.9	0.58	0.62	0.67	0.76
ADAM15	ZDHHC8	26.79	22.76	0.64	0.64	0.73	0.78
ADAM15	PLEKHM2	26.17	23.33	0.52	0.68	0.66	0.72
ADAM15	SLC27A4	23.1	21.92	0.59	0.55	0.82	0.75
ADAM15	APH1A	22.82	20.82	0.63	0.53	0.8	0.68
ADAM15	FADS2	22.67	20.86	0.55	0.55	0.51	0.58
ADAM15	IMPDH1	22	20.62	0.62	0.72	0.77	0.84
ADAM15	LEMD2	21.24	29.57	0.52	0.64	0.62	0.77
ADAM15	NLRX1	20.76	21.26	0.65	0.61	0.82	0.79
ADAM19	ADAM19	49.05	32.65	1	1	1	1
ADAM19	TOP2A	34.3	31.17	0.62	0.69	0.39	0.6
ADAM19	RRM2	34.21	30.05	0.56	0.63	0.34	0.46
ADAM19	CCNB2	33.7	20.75	0.58	0.52	0.39	0.57
ADAM19	CDK1	32.95	20.03	0.63	0.57	0.4	0.59
ADAM19	ASPM	32.16	26.73	0.7	0.58	0.49	0.54
ADAM19	NUSAP1	32.14	23.99	0.67	0.67	0.51	0.63
ADAM19	DLGAP5	31.92	27.41	0.59	0.58	0.4	0.56
ADAM19	KIF11	31.88	25.57	0.63	0.65	0.41	0.59
ADAM19	NCF4	31.1	20.13	0.63	0.64	0.64	0.77
ADAM19	MELK	30.57	24.17	0.6	0.54	0.41	0.57
ADAM19	CEP55	28.4	30.94	0.56	0.67	0.38	0.62
ADAM19	GOLIM4	28.38	20.82	0.65	0.54	0.46	0.68
ADAM19	E2F2	27.35	21	0.59	0.54	0.34	0.56
ADAM19	KIF18B	27.08	26.04	0.54	0.55	0.36	0.65
ADAM19	BUB1B	26.82	21.12	0.61	0.56	0.49	0.6
ADAM19	ASB2	26.68	20.18	0.52	0.54	0.5	0.63
ADAM19	IL2RA	26.62	24.36	0.52	0.66	0.49	0.67
ADAM19	ATP8B4	25.79	24.41	0.69	0.53	0.84	0.76
ADAM19	SLC27A2	25.42	20.16	0.57	0.59	0.61	0.68
ADAM19	HMMR	25.41	23.51	0.58	0.55	0.4	0.55
ADAM19	CASC5	25.22	26.44	0.66	0.63	0.5	0.65
ADAM19	NCAPH	25.1	26.63	0.57	0.66	0.44	0.68
ADAM19	TMEM200A	24.53	26.67	0.6	0.66	0.66	0.72
ADAM19	CCR5	24.15	31.66	0.53	0.58	0.88	0.66
ADAM19	SPC25	22.62	21.72	0.5	0.51	0.38	0.53
ADAM19	E2F8	21.72	20.07	0.51	0.5	0.36	0.55
ADAM19	BCAT1	20.88	25.01	0.58	0.61	0.45	0.54
ADAM19	CENPE	20.6	26.85	0.6	0.57	0.48	0.59
ADAM23	ADAM23	21.48	34.96	1	1	1	1
ADAM23	CXCL13	-12.22	-10.82	-0.12	-0.24	0.04	0.03
ADAM8	ITGAM	30.3	24.64	0.52	0.63	0.69	0.81
ADAM8	GPR56	27.13	28.76	0.55	0.58	0.73	0.74
ADAM8	GPR114	25.23	23.01	0.59	0.64	0.83	0.87
ADAM8	TTC38	21.81	21.03	0.63	0.59	0.75	0.78
ADAMTS10	ADAMTS10	46.93	29.28	1	1	1	1
ADAMTS10	ACAP3	33.72	21.46	0.68	0.55	0.72	0.81
ADAMTS10	SH3RF3	29.49	20.93	0.75	0.5	0.66	0.61
ADAMTS10	PNMA3	27.58	23.12	0.64	0.57	0.58	0.79
ADAMTS10	PACS2	22.58	34.89	0.71	0.61	0.72	0.77
ADAMTS10	MDS2	21.47	20.67	0.53	0.58	0.5	0.75
ADAMTS10	MPP2	20.5	20.63	0.57	0.56	0.52	0.76
ADAMTS10	CCL22	-13.47	-14.04	-0.29	-0.34	0.01	0.1
ADAMTS10	CXCL13	-28.51	-11.98	-0.4	-0.21	0.01	0.05
ADAMTS5	ADAMTS5	32.38	28.42	1	1	1	1
ADAMTS5	HIST1H2BM	-12.55	-14.91	-0.11	-0.17	0.01	0.1
ADAP1	PITPNM1	26.6	23.51	0.63	0.57	0.76	0.86
ADAP1	ADAP1	26.26	26.99	1	1	1	1
ADAP1	SH3BP1	25.73	24.23	0.55	0.59	0.69	0.84
ADAP1	ZDHHC8	24.19	21.71	0.59	0.51	0.74	0.82
ADAP1	RFNG	23.49	23.19	0.61	0.54	0.78	0.86
ADAP1	SLC27A4	23.43	25.3	0.53	0.6	0.73	0.84
ADAP1	ACAP3	22.6	27.77	0.52	0.51	0.71	0.82
ADAP1	CCDC102A	22.41	24.53	0.63	0.6	0.74	0.86
ADAP1	DGKZ	22.23	25.94	0.52	0.56	0.75	0.71
ADAP1	POLD1	22.05	23.5	0.51	0.61	0.56	0.79
ADAP1	ADAM15	21.55	28.48	0.55	0.52	0.65	0.77
ADAP1	METRN	20.46	21.88	0.63	0.55	0.74	0.74
ADAT3	PITPNM1	28.78	25.52	0.52	0.56	0.71	0.82
ADAT3	ADAT3	28.18	22.54	1	1	1	1
ADAT3	ADAM15	24.12	28.6	0.5	0.65	0.6	0.82
ADAT3	NUDT18	22.02	20.26	0.5	0.55	0.66	0.8
ADC	ADC	25.63	32.17	1	1	1	1
ADC	IL3	-10.75	-17.53	-0.27	-0.37	0.07	0.05
ADC	IL9	-15.49	-13.18	-0.39	-0.28	0.02	0.04
ADCK5	MAP4K2	25.27	22.52	0.56	0.56	0.77	0.81
ADCK5	ADCK5	24.44	31.61	1	1	1	1
ADCY6	XDH	75.82	21.77	0.9	0.73	0.99	0.78
ADCY6	ADCY6	59.61	33.73	1	1	1	1
ADCY6	ACTC1	52.6	23.52	0.79	0.74	0.46	0.73
ADCY6	EPHB2	45.05	20.92	0.79	0.75	0.88	0.75
ADCY6	GSTM5	44.31	22.69	0.78	0.72	0.79	0.8
ADCY6	TCF4	41.36	20.6	0.63	0.55	0.62	0.57
ADCY6	SCAMP5	41.04	20.21	0.64	0.71	0.78	0.79
ADCY6	ALDOB	25.75	23.79	0.53	0.76	0.57	0.74
ADCY6	MSRB3	23.27	21.75	0.55	0.71	0.52	0.67
ADCY6	HIST1H3B	-11.2	-20.12	-0.05	-0.32	0.01	0.08
ADCY6	CXCL13	-11.26	-10.75	-0.06	-0.28	0	0.02
ADCY6	PZP	-14.65	-18.02	-0.13	-0.27	0.01	0.1
ADCY6	HIST1H3I	-19.92	-37.14	-0.09	-0.46	0.01	0.1
ADCY9	SH3BP1	34.95	23.26	0.6	0.55	0.58	0.8
ADCY9	ZFPM1	34.17	23.97	0.7	0.55	0.63	0.73
ADCY9	DGKZ	31.59	24.69	0.57	0.6	0.58	0.7
ADCY9	ADCY9	30.74	26.73	1	1	1	1
ADCY9	TCFL5	24.47	21.48	0.71	0.52	0.86	0.82
ADCY9	LRFN3	23.88	21.71	0.59	0.58	0.65	0.84
ADCY9	AGAP1	20.49	25.75	0.52	0.54	0.56	0.76
ADCY9	FBXL17	20.06	20.46	0.7	0.51	0.83	0.68
ADCYAP1R1	ADCYAP1R1	28.09	30.44	1	1	1	1
ADCYAP1R1	SUN5	20.88	20.69	0.61	0.66	0.46	0.82
ADD2	KCNH3	23.95	21.04	0.61	0.64	0.69	0.8
ADD2	ADD2	21.6	22.53	1	1	1	1
ADD2	CXCL13	-22.06	-16.6	-0.22	-0.25	0.02	0.04
ADH7	GSTM5	25.9	21.09	0.6	0.68	0.49	0.83
ADH7	ADH7	25.64	26	1	1	1	1
ADHFE1	KLRF1	37.28	24.86	0.58	0.51	0.62	0.68
ADHFE1	PTGDR	28.89	23.35	0.6	0.51	0.68	0.76
ADHFE1	SPON2	27.48	24.53	0.58	0.55	0.51	0.67
ADHFE1	MS4A1	25.57	28.07	0.57	0.56	0.65	0.57
ADHFE1	PDGFD	23.57	24	0.56	0.51	0.69	0.78
ADHFE1	PMCH	-15.03	-26.05	-0.39	-0.51	0.04	0.08
ADHFE1	IL3	-18.1	-13.29	-0.46	-0.2	0.01	0.09
ADM	ADM	51.01	31.6	1	1	1	1
ADM	A2M	-10.18	-10.58	-0.17	-0.27	0.03	0.03
ADM	PZP	-15.59	-17.65	-0.24	-0.28	0.01	0.01
ADO	DHCR24	25.64	25.58	0.51	0.54	0.63	0.78
ADO	CPOX	22.41	24.46	0.59	0.55	0.81	0.67
ADO	MAFG	22.15	25.37	0.58	0.52	0.87	0.77
ADO	PHF13	20.65	29.46	0.59	0.58	0.81	0.9
ADO	XPO5	20.25	23.17	0.71	0.57	0.89	0.87
ADPRHL1	CXCL13	-19.13	-10.2	-0.17	-0.17	0.07	0.04
ADRB2	ADRB2	48.08	42.56	1	1	1	1
ADRB2	KLRF1	40.1	32.31	0.68	0.7	0.65	0.79
ADRB2	TYROBP	38.7	22.06	0.65	0.6	0.64	0.68
ADRB2	PTGDR	37.48	40.35	0.7	0.75	0.84	0.78
ADRB2	PPP2R2B	34.21	31.5	0.83	0.84	0.82	0.91
ADRB2	FGR	33.87	44.11	0.61	0.82	0.69	0.87
ADRB2	ZNF683	33.21	29.4	0.61	0.64	0.58	0.71
ADRB2	S1PR5	30.55	46.56	0.56	0.79	0.71	0.87
ADRB2	KLRB1	29.91	32.73	0.64	0.75	0.45	0.68
ADRB2	CX3CR1	29.18	42.6	0.58	0.8	0.71	0.81
ADRB2	DTHD1	27.96	22.71	0.61	0.54	0.63	0.65
ADRB2	GPR56	27.68	44.57	0.62	0.79	0.68	0.82
ADRB2	KLRG1	27.62	20.38	0.61	0.71	0.7	0.79
ADRB2	LGR6	27.51	32.53	0.62	0.7	0.66	0.7
ADRB2	KLRD1	27.01	42.35	0.64	0.83	0.79	0.84
ADRB2	PDGFD	26.27	40.56	0.65	0.78	0.72	0.87
ADRB2	ENPP5	25.53	26.29	0.64	0.6	0.74	0.84
ADRB2	F2R	24.73	37.3	0.64	0.69	0.66	0.64
ADRB2	CD300A	24.69	25.73	0.56	0.65	0.67	0.8
ADRB2	SPON2	24.63	26.76	0.62	0.57	0.66	0.71
ADRB2	PLEK	23.23	33.12	0.59	0.86	0.75	0.9
ADRB2	EOMES	23.17	25.5	0.58	0.72	0.69	0.8
ADRB2	PYHIN1	22.52	30.4	0.69	0.69	0.74	0.7
ADRB2	RGS9	22.22	29.81	0.64	0.66	0.76	0.76
ADRB2	TSPAN2	22.12	24.6	0.56	0.69	0.66	0.85
ADRB2	ZEB2	21.69	38.57	0.65	0.78	0.76	0.73
ADRB2	MYBL1	21.33	22.95	0.55	0.73	0.62	0.89
ADRB2	JAKMIP2	20.82	25.19	0.67	0.7	0.78	0.87
ADRB2	TOX	20.79	28.45	0.54	0.63	0.59	0.66
ADRBK1	CXCL13	-29.31	-12.67	-0.39	-0.21	0.03	0.09
ADRBK2	LIF	48.37	23.3	0.69	0.57	0.68	0.48
ADRBK2	AHRR	44.03	24.94	0.71	0.61	0.76	0.62
ADRBK2	VDR	41.37	20.05	0.65	0.5	0.69	0.41
ADRBK2	LRRN3	38.39	20.33	0.64	0.61	0.72	0.72
ADRBK2	KIF2C	37.63	28.06	0.68	0.58	0.82	0.58
ADRBK2	ADRBK2	37.62	40.66	1	1	1	1
ADRBK2	BATF3	37.36	25.46	0.52	0.56	0.39	0.57
ADRBK2	HMMR	36.58	23.89	0.65	0.52	0.75	0.57
ADRBK2	MMP25	36.21	28.04	0.66	0.57	0.71	0.54
ADRBK2	KIF15	35.92	26.36	0.66	0.55	0.78	0.62
ADRBK2	BUB1	33.77	25.27	0.61	0.59	0.82	0.6
ADRBK2	ESPL1	33.54	26.03	0.63	0.61	0.76	0.65
ADRBK2	DIAPH3	32.83	21.7	0.71	0.52	0.85	0.68
ADRBK2	AK4	32.73	21.46	0.63	0.55	0.64	0.56
ADRBK2	ATP8B4	31.92	31.47	0.54	0.56	0.58	0.6
ADRBK2	TNFRSF11A	31.6	28.41	0.72	0.61	0.66	0.47
ADRBK2	DHCR24	31.35	26.32	0.56	0.56	0.66	0.61
ADRBK2	DNAJC12	30.98	20.99	0.68	0.56	0.7	0.49
ADRBK2	CCNB1	30.79	23.69	0.55	0.55	0.79	0.57
ADRBK2	STAP1	30.61	29.32	0.54	0.57	0.7	0.57
ADRBK2	CSF2RB	29.93	34.92	0.61	0.64	0.55	0.53
ADRBK2	TTK	29.58	23.35	0.63	0.54	0.74	0.59
ADRBK2	ZC3HAV1L	28.68	27.76	0.69	0.6	0.73	0.72
ADRBK2	APOBEC3B	28.25	24.62	0.52	0.54	0.5	0.48
ADRBK2	SORT1	28.25	29.04	0.72	0.62	0.63	0.66
ADRBK2	PSAT1	27.71	24.2	0.54	0.59	0.66	0.64
ADRBK2	DEPDC1B	27.03	22.3	0.54	0.53	0.76	0.59
ADRBK2	POLQ	26.84	24.17	0.64	0.56	0.78	0.7
ADRBK2	STX3	26.12	33.09	0.55	0.66	0.57	0.53
ADRBK2	LAPTM4B	25.05	25.36	0.55	0.69	0.73	0.61
ADRBK2	HIPK2	24.46	28.27	0.58	0.73	0.53	0.75
ADRBK2	OIP5	24.37	25.11	0.52	0.58	0.74	0.59
ADRBK2	EGFL6	24.16	20.76	0.61	0.54	0.73	0.26
ADRBK2	CD80	24.14	26.51	0.55	0.57	0.6	0.59
ADRBK2	CPOX	23.39	24.98	0.63	0.76	0.8	0.77
ADRBK2	PVR	23.22	24.98	0.67	0.52	0.69	0.58
ADRBK2	SMOX	22.67	23.87	0.5	0.58	0.53	0.64
ADRBK2	PIP5K1B	22.65	26.66	0.61	0.61	0.63	0.51
ADRBK2	PHF23	22.59	24.19	0.57	0.61	0.61	0.7
ADRBK2	POLD1	22.12	24.82	0.54	0.56	0.69	0.71
ADRBK2	KLHL23	21.89	28.63	0.61	0.64	0.61	0.64
ADRBK2	BRI3BP	21.84	21.36	0.64	0.56	0.83	0.74
ADRBK2	TCFL5	21.78	22.72	0.59	0.58	0.59	0.7
ADRBK2	SLC39A14	21.76	21.5	0.56	0.6	0.65	0.62
ADRBK2	SPATA24	21.5	27.34	0.57	0.55	0.74	0.55
ADRBK2	CDCA3	21.38	20.72	0.55	0.51	0.74	0.65
ADRBK2	GRAMD4	21.19	20.31	0.57	0.51	0.71	0.72
ADRBK2	TJP2	21.17	24.94	0.6	0.55	0.67	0.6
ADRBK2	PHF13	21.01	28.68	0.59	0.71	0.7	0.7
ADRBK2	POP1	20.98	24.07	0.59	0.57	0.68	0.6
ADRBK2	PZP	-22.53	-36.65	-0.27	-0.69	0.1	0.05
ADRBK2	A2M	-26.76	-26.05	-0.31	-0.71	0.1	0.1
AEBP1	AEBP1	48.45	36.38	1	1	1	1
AEBP1	FBLN2	30.88	22.52	0.74	0.67	0.97	0.69
AEBP1	EPHX1	26.96	20.7	0.51	0.56	0.63	0.62
AEBP1	OASL	-10.72	-10.99	-0.39	-0.49	0.06	0.09
AEBP1	FRMD4B	-10.81	-23.17	-0.38	-0.59	0.03	0.04
AEBP1	GPR56	-10.86	-12.29	-0.27	-0.53	0.07	0.09
AEBP1	HLA-DQB1	-12.11	-12.62	-0.44	-0.57	0.09	0.1
AEBP1	CLIC3	-12.38	-15.55	-0.24	-0.42	0.1	0.09
AEBP1	TPRG1	-17.39	-18.13	-0.62	-0.59	0.08	0.07
AEBP1	CCR5	-17.44	-19.32	-0.28	-0.64	0.06	0.1
AEBP1	IFNG	-17.71	-11.06	-0.37	-0.48	0.06	0.1
AEBP1	TMEM200A	-18.69	-19.71	-0.46	-0.55	0.02	0.05
AEBP1	HOPX	-20.89	-13.86	-0.52	-0.71	0.1	0.1
AFAP1L2	DLGAP5	29.28	22.35	0.53	0.54	0.34	0.61
AFAP1L2	KIF11	28.37	20.47	0.58	0.53	0.36	0.55
AFAP1L2	CEP55	28.23	21.36	0.51	0.5	0.3	0.6
AFAP1L2	AFAP1L2	26.64	29.87	1	1	1	1
AFAP1L2	BUB1	25.46	21.08	0.58	0.6	0.47	0.64
AFAP1L2	KIF15	24.18	21.84	0.53	0.58	0.36	0.58
AFM	AFM	33.05	27.96	1	1	1	1
AFM	TRIM48	23.95	20.47	0.66	0.69	0.68	0.72
AGAP1	PLXND1	43.36	22.56	0.73	0.7	0.7	0.74
AGAP1	RAP1GAP2	41.94	26.56	0.62	0.57	0.71	0.77
AGAP1	PDZD4	41.71	35.79	0.78	0.71	0.74	0.73
AGAP1	S1PR5	39.32	36.14	0.58	0.73	0.58	0.81
AGAP1	ENC1	35.29	26.66	0.61	0.6	0.54	0.64
AGAP1	FGR	33.02	36.59	0.53	0.75	0.54	0.75
AGAP1	AGAP1	31.93	44.74	1	1	1	1
AGAP1	ITGAM	30.85	26.19	0.5	0.7	0.64	0.81
AGAP1	PTGDS	30.06	28.77	0.5	0.58	0.51	0.53
AGAP1	LGR6	29.26	26.32	0.55	0.65	0.53	0.68
AGAP1	SOX13	28.38	24.32	0.75	0.66	0.78	0.79
AGAP1	GAS7	24.73	26.92	0.64	0.72	0.68	0.75
AGAP1	DLG5	24.18	26.48	0.67	0.61	0.75	0.64
AGAP1	B3GAT1	23.68	28.02	0.63	0.62	0.64	0.72
AGAP1	GK5	22.45	20.31	0.54	0.59	0.67	0.63
AGAP1	PTPRM	22.43	33.81	0.59	0.73	0.67	0.78
AGAP1	C1orf21	20.63	30.89	0.57	0.72	0.61	0.82
AGAP1	SLC1A7	20.33	20.82	0.52	0.52	0.49	0.72
AGAP2	AGAP2	42.25	20.61	1	1	1	1
AGAP2	SH3BP1	30.98	20.96	0.68	0.55	0.71	0.82
AGAP2	TMEM229B	23.15	22.29	0.63	0.51	0.72	0.85
AGAP2	ZDHHC8	22.67	21.24	0.57	0.55	0.67	0.87
AGAP3	PITPNM1	33.84	23.64	0.71	0.55	0.85	0.86
AGAP3	ADAM15	23.49	25.72	0.6	0.63	0.79	0.8
AGAP3	PACS2	22.37	36.81	0.68	0.57	0.84	0.77
AGER	ZNF512B	39.01	20.02	0.67	0.62	0.73	0.8
AGER	SH3BP1	36.07	22.35	0.55	0.56	0.59	0.8
AGER	ACAP3	31.11	22.7	0.64	0.53	0.74	0.75
AGER	DGKZ	31.05	21.66	0.63	0.63	0.7	0.87
AGER	PITPNM1	30.22	23.56	0.52	0.67	0.67	0.88
AGER	ZDHHC8	29.91	22.2	0.61	0.66	0.73	0.89
AGER	SGK223	26.86	25.57	0.52	0.58	0.61	0.73
AGER	LEMD2	25.79	28.43	0.58	0.63	0.7	0.84
AGER	ZNF653	24.47	23.62	0.51	0.55	0.64	0.76
AGER	TCFL5	22.42	20.14	0.5	0.55	0.43	0.82
AGER	PNMA3	22.38	21.66	0.58	0.57	0.61	0.74
AGER	PACS2	22.02	31.54	0.67	0.64	0.79	0.79
AGER	AGER	21.82	39.24	1	1	1	1
AGPAT1	SH3BP1	37.28	26.57	0.7	0.73	0.86	0.92
AGPAT1	ZFAND3	31.08	22.49	0.62	0.74	0.85	0.89
AGPAT1	MMP25	29.09	27.21	0.62	0.58	0.62	0.35
AGPAT1	PITPNM1	27.66	28.07	0.53	0.71	0.8	0.92
AGPAT1	ARAP1	27	20.79	0.62	0.71	0.83	0.89
AGPAT1	POLD1	26.66	22.77	0.58	0.66	0.71	0.85
AGPAT1	ZDHHC8	26.54	24.1	0.6	0.65	0.8	0.89
AGPAT1	SLC27A4	25.27	24.68	0.62	0.62	0.84	0.85
AGPAT1	ZNF653	25.18	22.28	0.57	0.57	0.81	0.82
AGPAT1	AHDC1	24.86	20.59	0.57	0.62	0.78	0.85
AGPAT1	GRAMD4	23.97	20.3	0.57	0.55	0.8	0.83
AGPAT1	PHLDA3	23.54	22.12	0.51	0.56	0.58	0.75
AGPAT1	APH1A	21.75	23.3	0.54	0.62	0.84	0.81
AGPAT1	VASP	21.52	29.43	0.69	0.74	0.83	0.84
AGPAT1	ADAM15	21.48	27.87	0.5	0.67	0.78	0.86
AGPAT1	USP5	21.18	20.01	0.64	0.53	0.88	0.82
AGPAT1	CORO1B	21.15	20.31	0.59	0.71	0.76	0.88
AGPAT3	AGPAT3	35.66	21.65	1	1	1	1
AGPAT3	SLC4A2	32.82	27.49	0.8	0.55	0.83	0.86
AGPAT3	CIZ1	27.49	24.72	0.8	0.57	0.92	0.83
AGPAT3	PGAM5	26.9	28.76	0.72	0.5	0.87	0.74
AGPAT3	MAP4K2	26.76	28.07	0.71	0.5	0.8	0.84
AGPAT3	NCLN	24.42	27.37	0.68	0.58	0.79	0.88
AGPAT3	CLPB	24.08	30.64	0.63	0.54	0.83	0.76
AGPAT3	TOMM40L	23.16	27.15	0.66	0.52	0.79	0.83
AGPAT3	YIPF2	22.82	29.1	0.69	0.56	0.89	0.8
AGPAT3	SMG6	22.49	26.06	0.73	0.52	0.89	0.84
AGPAT3	FKBP8	22.29	28.37	0.78	0.54	0.9	0.75
AGPAT3	PYGB	20.33	32.79	0.64	0.5	0.82	0.8
AGPAT4	AGPAT4	31.11	23.41	1	1	1	1
AGPAT4	TOP2A	-12.03	-11.76	-0.23	-0.36	0.1	0.09
AGPAT4	PBK	-12.34	-14.5	-0.3	-0.46	0.1	0.08
AGPAT4	IL13	-12.64	-13.8	-0.29	-0.52	0.06	0.06
AGPAT4	LTA	-13.53	-12.21	-0.44	-0.44	0.06	0.1
AGPAT4	DLGAP5	-13.87	-15.05	-0.24	-0.4	0.1	0.09
AGPAT4	LIF	-17.3	-22.76	-0.32	-0.63	0.07	0.05
AGPAT5	BATF3	31.44	23.19	0.5	0.61	0.51	0.76
AGPAT5	VDR	29.17	23.57	0.55	0.54	0.63	0.53
AGPAT5	RBBP8	26.62	23.23	0.56	0.57	0.77	0.73
AGPAT5	AGPAT5	24.88	26.38	1	1	1	1
AGPAT5	MTHFD1L	24.01	20.11	0.55	0.7	0.73	0.85
AGPAT5	BCAT1	20.36	20.58	0.53	0.57	0.61	0.73
AGPAT9	AGPAT9	42.13	44.54	1	1	1	1
AGPAT9	CTH	23.07	20.32	0.54	0.53	0.66	0.35
AGPAT9	KIT	22.16	23.36	0.54	0.52	0.36	0.32
AGPAT9	A2M	-15.7	-19.1	-0.28	-0.54	0.03	0.07
AGPAT9	PZP	-16.2	-27.68	-0.33	-0.54	0.03	0.04
AGTR2	AGTR2	73.3	24.65	1	1	1	1
AGTR2	CCL2	-12.73	-13.78	-0.07	-0.29	0	0.06
AGTRAP	PTGDR	32.16	22.98	0.62	0.51	0.8	0.66
AGTRAP	AGTRAP	31.57	24.34	1	1	1	1
AGTRAP	PDGFD	23.42	24.03	0.54	0.51	0.74	0.73
AGTRAP	CLIC3	20.95	28	0.54	0.68	0.73	0.75
AGTRAP	IL3	-14.81	-18.6	-0.31	-0.49	0.04	0.03
AHCY	AHCY	31.92	22.61	1	1	1	1
AHCY	BATF3	30.42	21.45	0.63	0.61	0.63	0.74
AHCY	LIF	29.06	23.27	0.65	0.56	0.7	0.58
AHCY	DHCR24	28.15	24.18	0.67	0.6	0.79	0.81
AHCY	ACTN1	26.49	24.64	0.52	0.57	0.57	0.67
AHCY	ESPL1	25.23	26.36	0.69	0.62	0.68	0.78
AHCY	TRIP13	25.03	29.01	0.55	0.63	0.73	0.81
AHCY	DTL	24.34	20.77	0.6	0.5	0.71	0.73
AHCY	CDCA8	24.13	25.01	0.58	0.6	0.69	0.74
AHCY	CCNB1	23.69	22.92	0.6	0.62	0.75	0.74
AHCY	CENPW	22.76	20.32	0.51	0.59	0.69	0.78
AHCY	LAPTM4B	21.11	29.36	0.6	0.65	0.81	0.66
AHCY	KIF2C	21.04	30.21	0.53	0.62	0.69	0.72
AHCY	TUBG1	21.01	22.54	0.62	0.64	0.91	0.86
AHCY	PSAT1	20.93	20.41	0.56	0.66	0.67	0.74
AHCY	SLC38A5	20.7	25.28	0.64	0.54	0.86	0.8
AHCY	SLC27A4	20.04	24.75	0.62	0.58	0.8	0.76
AHCYL1	DHCR24	32.53	30.94	0.65	0.7	0.7	0.78
AHCYL1	AHCYL1	27.79	25.97	1	1	1	1
AHCYL1	PHF23	27.57	23.47	0.72	0.74	0.77	0.83
AHCYL1	LIF	26.81	25.87	0.5	0.52	0.49	0.49
AHCYL1	SLC27A4	24.95	26.51	0.66	0.69	0.87	0.81
AHCYL1	MMP25	23.13	31.82	0.52	0.57	0.57	0.43
AHCYL1	PSAT1	23	22.97	0.54	0.68	0.62	0.76
AHCYL1	CPOX	22.93	24.87	0.66	0.82	0.85	0.81
AHCYL1	TNFAIP8L2	22.91	34.8	0.5	0.75	0.72	0.82
AHCYL1	GRAMD4	22.5	23.33	0.61	0.62	0.8	0.83
AHCYL1	LAPTM4B	21.94	26.64	0.55	0.59	0.73	0.62
AHCYL1	CCDC102A	21.4	24.86	0.57	0.6	0.79	0.79
AHCYL1	CCNB1	20.77	23.71	0.5	0.55	0.64	0.54
AHCYL1	SLC39A14	20.7	22.94	0.61	0.77	0.78	0.85
AHCYL1	POLD1	20.69	23	0.53	0.56	0.73	0.77
AHCYL1	VASP	20.34	30.12	0.67	0.66	0.8	0.78
AHCYL1	ZC3HAV1L	20.05	27.17	0.57	0.66	0.67	0.72
AHCYL1	ADRBK2	20	35.22	0.57	0.74	0.69	0.76
AHCYL2	MID1IP1	30.04	20.4	0.5	0.6	0.7	0.78
AHCYL2	PITPNM1	24.87	32.07	0.5	0.67	0.76	0.85
AHCYL2	AHCYL2	24	27.04	1	1	1	1
AHCYL2	SGK223	21.92	28.2	0.56	0.68	0.73	0.75
AHCYL2	CPOX	21.36	25.56	0.5	0.67	0.72	0.66
AHCYL2	TCFL5	20.95	23.75	0.52	0.67	0.58	0.89
AHDC1	SH3BP1	42.76	21.35	0.8	0.57	0.81	0.8
AHDC1	AHDC1	36.9	30.41	1	1	1	1
AHDC1	ACAP3	33.87	25.16	0.7	0.58	0.79	0.75
AHDC1	DGKZ	33.72	21.29	0.68	0.51	0.77	0.75
AHDC1	ZDHHC8	32.09	23.21	0.73	0.52	0.83	0.84
AHDC1	LEMD2	27.49	24.44	0.61	0.55	0.72	0.79
AHDC1	RFNG	26.47	21.45	0.62	0.54	0.75	0.85
AHDC1	TUBGCP6	25.79	20.88	0.6	0.59	0.72	0.83
AHDC1	PACS2	23.26	28.64	0.74	0.55	0.84	0.78
AHI1	AHI1	30.83	20.93	1	1	1	1
AHI1	HIST1H2BM	-11.8	-13.59	-0.18	-0.34	0.07	0.09
AHR	DUSP4	30.09	20.45	0.56	0.51	0.53	0.71
AHRR	AHRR	59.48	37.81	1	1	1	1
AHRR	LIF	51.81	24.21	0.73	0.71	0.47	0.63
AHRR	IL2RA	47.03	20.53	0.64	0.59	0.53	0.48
AHRR	MMP25	43.25	23.45	0.76	0.65	0.86	0.71
AHRR	AK4	42.14	21.81	0.77	0.67	0.48	0.64
AHRR	KIF2C	41.35	22.36	0.63	0.63	0.59	0.54
AHRR	HIC1	37.8	20.23	0.67	0.57	0.82	0.42
AHRR	TRIP13	36.95	22.38	0.55	0.6	0.51	0.49
AHRR	ESPL1	35.01	21.63	0.63	0.66	0.59	0.59
AHRR	EGLN3	34.32	23.54	0.69	0.64	0.63	0.64
AHRR	TNFRSF11A	33.2	24.07	0.8	0.69	0.82	0.71
AHRR	ATP8B4	32.09	24.03	0.61	0.63	0.77	0.7
AHRR	TTK	30.94	20.16	0.61	0.61	0.57	0.49
AHRR	ADRBK2	30.25	21.76	0.71	0.61	0.76	0.62
AHRR	CD80	28.5	22.58	0.62	0.62	0.62	0.56
AHRR	STX3	26.36	24.75	0.6	0.64	0.67	0.67
AHRR	CSF2RB	25.58	20.34	0.57	0.58	0.71	0.68
AHRR	HIPK2	24.25	21	0.55	0.55	0.74	0.45
AHRR	SPATA24	21.69	20.99	0.53	0.5	0.69	0.35
AHRR	ARG1	-10.59	-26.8	-0.28	-0.4	0.05	0.1
AHRR	HIST1H1D	-13.64	-14.23	-0.26	-0.4	0.07	0.08
AHRR	RASGEF1B	-16.08	-21.86	-0.39	-0.43	0.08	0.09
AHRR	PZP	-32.68	-21.36	-0.53	-0.44	0.01	0.04
AHRR	A2M	-37.26	-16.97	-0.53	-0.49	0.01	0.07
AIF1	ACTN1	37.22	34.34	0.6	0.7	0.67	0.69
AIF1	AIF1	29.7	48.5	1	1	1	1
AIF1	CA6	26.73	26.55	0.51	0.57	0.48	0.65
AIF1	KCNQ1	26.25	26.26	0.53	0.62	0.66	0.72
AIF1	CLEC11A	23.53	23.47	0.51	0.54	0.55	0.64
AIF1	KCTD12	23.03	32.22	0.6	0.52	0.71	0.64
AIF1	REG4	21.39	38.07	0.5	0.62	0.54	0.62
AIFM1	SAC3D1	20.14	22.93	0.58	0.58	0.8	0.78
AIM2	AIM2	38.18	43.76	1	1	1	1
AIM2	FASLG	22.08	22.67	0.51	0.62	0.49	0.67
AIMP2	BATF3	30.63	21.01	0.66	0.57	0.74	0.73
AIMP2	DHCR24	26.62	28.21	0.54	0.6	0.63	0.74
AIMP2	PSAT1	25.77	24.3	0.62	0.68	0.69	0.77
AIMP2	CCNB1	25.35	22.96	0.52	0.51	0.52	0.52
AK1	CXCL13	-16.16	-10.9	-0.22	-0.18	0.08	0.08
AK4	LIF	49.88	27.74	0.74	0.74	0.5	0.7
AK4	AHRR	48.67	24.17	0.77	0.67	0.48	0.64
AK4	AK4	48.28	36.61	1	1	1	1
AK4	IL2RA	47.65	24.12	0.69	0.67	0.51	0.81
AK4	VDR	46.86	22.87	0.75	0.67	0.59	0.74
AK4	SLCO4A1	38.59	22.27	0.66	0.62	0.52	0.83
AK4	HMMR	38.53	23.35	0.69	0.63	0.58	0.7
AK4	TRIP13	36.42	20.8	0.61	0.64	0.52	0.7
AK4	ARNTL2	36.12	20.74	0.73	0.6	0.5	0.71
AK4	KIF2C	35.41	21.62	0.6	0.64	0.63	0.76
AK4	KIF15	33.03	20.61	0.62	0.58	0.55	0.68
AK4	ESPL1	32.75	23.54	0.63	0.68	0.55	0.73
AK4	BUB1	32.47	21.32	0.58	0.64	0.57	0.75
AK4	GNA15	32.14	23.96	0.61	0.67	0.8	0.8
AK4	P4HA2	32	25.56	0.77	0.74	0.34	0.86
AK4	DNAJC12	31.5	22.42	0.74	0.68	0.6	0.61
AK4	EGLN3	30.7	22.02	0.61	0.63	0.35	0.83
AK4	NEK2	30.35	21.9	0.59	0.6	0.56	0.69
AK4	TNFRSF11A	29.58	23.71	0.66	0.71	0.4	0.76
AK4	ATP8B4	28.97	25.16	0.52	0.65	0.29	0.77
AK4	CASC5	28.9	20.67	0.6	0.58	0.51	0.68
AK4	CD80	27.19	25.91	0.59	0.65	0.39	0.71
AK4	EGFL6	24.23	23.01	0.65	0.69	0.55	0.26
AK4	PTGIS	23.95	21.59	0.54	0.63	0.26	0.4
AK4	ZC3H12C	22.39	26.64	0.62	0.7	0.56	0.8
AK4	SLC7A11	21.26	21.72	0.58	0.69	0.21	0.52
AK4	HIST1H1E	-10.08	-16.29	-0.25	-0.38	0.02	0.09
AK4	CXCR2	-10.27	-14.94	-0.26	-0.36	0.03	0.08
AK4	TCP11L2	-10.58	-12.2	-0.34	-0.52	0.08	0.08
AK4	FAM19A1	-12.46	-10.6	-0.36	-0.23	0.03	0.1
AK4	WDR86	-12.49	-12.22	-0.49	-0.32	0.04	0.08
AK4	RAP1GAP2	-13.92	-17.49	-0.27	-0.49	0.04	0.07
AK4	HIST1H3A	-14.49	-11.95	-0.31	-0.34	0.07	0.1
AK4	FOSB	-16.46	-11.23	-0.28	-0.28	0.05	0.08
AK4	RASGEF1B	-17.76	-10.25	-0.38	-0.34	0.06	0.07
AK4	SCGB3A1	-18.11	-13.37	-0.27	-0.33	0.01	0.08
AK4	PDZD4	-18.43	-11.35	-0.4	-0.34	0.02	0.06
AK4	PLXDC1	-20.47	-11.11	-0.55	-0.38	0.04	0.1
AK4	C1orf162	-20.9	-12.82	-0.44	-0.52	0.07	0.1
AK4	LGR6	-30.09	-12.16	-0.54	-0.45	0.03	0.07
AK4	PZP	-32.28	-19.26	-0.51	-0.44	0.01	0.02
AK4	A2M	-37.43	-15.49	-0.49	-0.45	0.01	0.05
AK4	S1PR5	-47.52	-13.44	-0.59	-0.39	0.02	0.07
AK5	GPRASP1	35.73	24.56	0.6	0.65	0.56	0.69
AK5	S100B	33.96	35.87	0.56	0.61	0.44	0.6
AK5	NOG	33.41	43.24	0.64	0.69	0.37	0.52
AK5	AK5	32.51	43.37	1	1	1	1
AK5	VIPR1	32.32	26.68	0.72	0.63	0.69	0.69
AK5	IL6R	31.38	29.9	0.61	0.6	0.7	0.66
AK5	AMIGO1	31.06	20.67	0.62	0.62	0.73	0.79
AK5	NR3C2	30.24	26.11	0.64	0.63	0.75	0.69
AK5	MEGF6	28.39	26.67	0.52	0.55	0.54	0.62
AK5	DCHS1	27.97	24.33	0.65	0.64	0.45	0.76
AK5	EPHX2	27.43	27.19	0.62	0.61	0.73	0.71
AK5	NRCAM	26.4	34.66	0.65	0.67	0.72	0.78
AK5	VSIG1	26.26	25.24	0.62	0.57	0.71	0.65
AK5	KRT73	26.21	20.02	0.66	0.52	0.52	0.54
AK5	TCEA3	25.72	25.54	0.6	0.66	0.75	0.78
AK5	HPCAL4	25.52	20.61	0.62	0.57	0.52	0.53
AK5	PCSK5	24.89	32.39	0.77	0.72	0.85	0.76
AK5	AXIN2	24.35	23.1	0.59	0.61	0.53	0.65
AK5	DSC1	23.72	37.67	0.59	0.68	0.22	0.68
AK5	SH3RF3	23.66	31.18	0.66	0.7	0.53	0.69
AK5	RBM11	22.52	20.74	0.52	0.56	0.51	0.61
AK5	CR2	21.61	26.33	0.61	0.59	0.42	0.63
AK5	EFHC2	21.38	23.14	0.65	0.66	0.58	0.65
AK5	TXK	21.3	22.53	0.54	0.6	0.74	0.68
AK5	ZSCAN18	20.45	23.29	0.52	0.6	0.62	0.68
AK5	TTK	-10.07	-14.83	-0.31	-0.37	0.05	0.08
AK5	CDC45	-10.17	-19.8	-0.26	-0.43	0.05	0.1
AK5	SPC25	-10.42	-16.65	-0.28	-0.36	0.04	0.07
AK5	DEPDC1B	-10.53	-14.8	-0.33	-0.37	0.05	0.07
AK5	HMMR	-10.85	-16.42	-0.32	-0.36	0.04	0.07
AK5	KIF23	-10.96	-20.37	-0.33	-0.44	0.06	0.05
AK5	P4HA2	-10.98	-17.6	-0.35	-0.31	0.05	0.07
AK5	CDCA8	-11.09	-12.15	-0.28	-0.37	0.06	0.08
AK5	KIF11	-11.19	-19.26	-0.26	-0.51	0.05	0.08
AK5	PBK	-11.28	-15.74	-0.29	-0.36	0.04	0.06
AK5	BIRC5	-11.46	-19.03	-0.28	-0.44	0.04	0.07
AK5	RRM2	-11.47	-11.02	-0.24	-0.42	0.04	0.08
AK5	EPAS1	-11.57	-12.8	-0.33	-0.39	0.05	0.04
AK5	HJURP	-11.68	-20.47	-0.27	-0.41	0.04	0.09
AK5	CCNB2	-11.74	-11.7	-0.25	-0.35	0.05	0.07
AK5	CEP55	-11.94	-18.46	-0.28	-0.5	0.03	0.06
AK5	CCL22	-12.2	-15.93	-0.25	-0.34	0.02	0.07
AK5	FAM111B	-12.23	-13.3	-0.3	-0.25	0.04	0.09
AK5	SLCO4A1	-12.26	-18.11	-0.35	-0.4	0.1	0.09
AK5	ASPM	-12.54	-17.4	-0.31	-0.42	0.04	0.04
AK5	GINS2	-12.68	-17.06	-0.28	-0.43	0.07	0.09
AK5	DLGAP5	-13.2	-17.76	-0.27	-0.38	0.04	0.06
AK5	BUB1	-13.29	-10.31	-0.32	-0.29	0.06	0.07
AK5	AHRR	-13.31	-10.16	-0.27	-0.25	0.05	0.1
AK5	EBI3	-13.39	-14.82	-0.29	-0.33	0.03	0.09
AK5	TPX2	-13.54	-17.9	-0.28	-0.46	0.05	0.09
AK5	IL13	-13.76	-10.73	-0.29	-0.3	0.01	0.06
AK5	MELK	-14.05	-12.42	-0.34	-0.43	0.05	0.08
AK5	BUB1B	-14.22	-14.82	-0.35	-0.46	0.05	0.09
AK5	AK4	-14.24	-11.69	-0.33	-0.26	0.03	0.08
AK5	BCAT1	-14.35	-15.05	-0.39	-0.41	0.05	0.08
AK5	CDC20	-14.56	-20.82	-0.29	-0.51	0.04	0.08
AK5	TOP2A	-15.26	-16.45	-0.32	-0.46	0.04	0.05
AK5	TMEM200A	-16.55	-14.31	-0.39	-0.44	0.05	0.06
AK5	FRMD4B	-16.8	-10.21	-0.48	-0.37	0.05	0.06
AK5	ATP8B4	-17.08	-11.8	-0.37	-0.32	0.05	0.08
AK5	NCAPH	-17.18	-21.57	-0.49	-0.57	0.08	0.09
AK5	UBE2C	-17.22	-12.69	-0.32	-0.43	0.04	0.09
AK5	CDK1	-17.25	-11.85	-0.38	-0.42	0.04	0.04
AK5	ZBTB32	-17.91	-19.54	-0.35	-0.39	0.04	0.06
AK5	NUSAP1	-18.79	-11.51	-0.42	-0.51	0.07	0.08
AK5	LIF	-19.89	-13.99	-0.33	-0.24	0.02	0.07
AK5	VDR	-20.79	-11.82	-0.44	-0.34	0.04	0.06
AK5	EGR2	-21.5	-15.57	-0.37	-0.33	0.07	0.1
AK5	ASB2	-21.77	-19.51	-0.39	-0.56	0.05	0.04
AK5	PHLDA1	-23.97	-15.16	-0.59	-0.57	0.1	0.06
AK5	IL2RA	-27.05	-19.08	-0.44	-0.42	0.04	0.05
AK5	SLC27A2	-28.79	-17.05	-0.54	-0.52	0.05	0.09
AK5	CD70	-29.13	-13.26	-0.59	-0.49	0.06	0.08
AKAP11	AKAP11	29.69	21.33	1	1	1	1
AKAP11	ZFAND3	23.33	24.27	0.55	0.73	0.72	0.88
AKAP11	HIPK2	21.52	31.76	0.69	0.81	0.84	0.9
AKAP1	ACTN1	36.83	27.61	0.5	0.59	0.65	0.77
AKAP1	TAF4B	29.61	24.25	0.61	0.68	0.75	0.87
AKAP1	PITPNM1	28.58	28.24	0.57	0.61	0.77	0.83
AKAP1	ZDHHC8	26.6	22.04	0.55	0.5	0.74	0.82
AKAP1	HIPK2	26.17	27.02	0.51	0.67	0.63	0.83
AKAP1	PLEKHG4	24.76	22.59	0.55	0.57	0.74	0.84
AKAP1	SLC27A4	24.62	21.89	0.54	0.54	0.84	0.78
AKAP1	PHF13	22.92	25.2	0.57	0.63	0.83	0.82
AKAP1	CPOX	22.69	21.29	0.5	0.54	0.8	0.63
AKAP8L	AKAP8L	32.39	37.18	1	1	1	1
AKAP8L	H1FX	29.88	24.32	0.72	0.81	0.81	0.87
AKAP8L	DGKZ	26.28	22.44	0.61	0.63	0.72	0.83
AKAP8L	LEMD2	25.52	28.85	0.68	0.63	0.8	0.85
AKAP8L	UBE2M	22.97	28.52	0.5	0.68	0.62	0.81
AKAP8L	CXCL13	-31.66	-17.15	-0.34	-0.3	0.08	0.05
AKR1C3	CX3CR1	30.91	22.14	0.57	0.54	0.48	0.58
AKR1C3	KLRF1	27.11	22.68	0.5	0.55	0.48	0.69
AKR1C3	AKR1C3	24.48	52.27	1	1	1	1
AKR1C3	PRSS23	20.9	25.14	0.51	0.57	0.47	0.59
AKR1C3	FOSB	-10.12	-14.37	-0.23	-0.32	0.08	0.08
AKR7A2	C9orf69	31.93	21.83	0.6	0.61	0.72	0.82
AKR7A2	MPG	30.82	21.58	0.78	0.65	0.86	0.81
AKR7A2	TNFAIP8L2	28.37	28.48	0.5	0.62	0.71	0.8
AKR7A2	BCKDK	25.48	24.89	0.66	0.57	0.8	0.85
AKR7A2	SDF4	24.11	21.4	0.69	0.66	0.84	0.84
AKR7A2	YIF1A	23.34	26.46	0.61	0.6	0.75	0.85
AKR7A2	FBXL15	23.02	25.58	0.65	0.65	0.8	0.85
AKR7A2	PYCARD	22.55	21.2	0.63	0.72	0.84	0.81
AKR7A2	CALHM2	21.73	20.2	0.55	0.57	0.8	0.8
AKR7A2	FBXW5	21.21	22.17	0.68	0.63	0.82	0.83
AKR7A2	THAP8	20.88	26.7	0.55	0.55	0.77	0.83
AKR7A3	ACAP3	29.42	26.81	0.5	0.58	0.49	0.77
AKR7A3	DGKZ	29.22	21.81	0.51	0.54	0.48	0.72
AKR7A3	ZFPM1	26.27	21.66	0.51	0.56	0.47	0.72
AKR7A3	LEMD2	24.48	30.53	0.52	0.64	0.58	0.82
AKR7A3	AKR7A3	24.04	22.57	1	1	1	1
AKR7A3	PACS2	20.27	33.44	0.55	0.6	0.53	0.78
AKT1	UBE2M	37.85	23.06	0.84	0.53	0.86	0.74
AKT1S1	AKT1S1	32.06	33.37	1	1	1	1
AKT1S1	FKBP8	26.2	24.85	0.81	0.55	0.89	0.72
ALAS1	TNFAIP8L2	31.49	32.89	0.55	0.66	0.76	0.79
ALAS1	DHCR24	28.22	28.96	0.52	0.63	0.64	0.76
ALAS1	TNFSF14	27.92	27.97	0.65	0.54	0.71	0.63
ALAS1	PSAT1	27.91	22.91	0.61	0.6	0.67	0.65
ALAS1	CCNB1	27.47	28.03	0.58	0.64	0.61	0.71
ALAS1	NDFIP2	27.42	23.97	0.56	0.67	0.69	0.75
ALAS1	BATF3	25.89	20.65	0.52	0.57	0.54	0.64
ALAS1	ALAS1	24.97	26.19	1	1	1	1
ALAS1	VDR	24.78	26.73	0.55	0.62	0.61	0.67
ALAS1	C1GALT1C1	23.67	33.79	0.57	0.79	0.78	0.91
ALAS1	TRIP13	21.89	29.09	0.5	0.62	0.64	0.77
ALAS1	PHF23	21.41	26.97	0.55	0.75	0.74	0.87
ALAS1	RALB	20.17	21.22	0.6	0.71	0.86	0.88
ALB	ALB	20.96	21.47	1	1	1	1
ALB	HIST1H2BM	-11.47	-14.56	-0.13	-0.23	0.01	0.1
ALCAM	ALCAM	24.82	27.07	1	1	1	1
ALCAM	MYOF	20.79	27.69	0.58	0.5	0.63	0.64
ALDH16A1	ANAPC2	37.11	26.07	0.61	0.64	0.77	0.82
ALDH16A1	SH3BP1	32.47	29.12	0.64	0.54	0.78	0.8
ALDH16A1	DGKZ	31.92	36.27	0.69	0.62	0.82	0.74
ALDH16A1	SCRIB	29.41	22.01	0.64	0.58	0.84	0.82
ALDH16A1	ACAP3	29.21	36.67	0.63	0.69	0.83	0.8
ALDH16A1	ALDH16A1	28.31	37.38	1	1	1	1
ALDH16A1	LTBP3	27.97	20.78	0.54	0.6	0.67	0.86
ALDH16A1	CAPS	27.14	21.68	0.57	0.51	0.68	0.87
ALDH16A1	HSF1	26.92	25.02	0.68	0.63	0.88	0.84
ALDH16A1	MED25	26.44	24.08	0.62	0.67	0.81	0.87
ALDH16A1	LEMD2	25.38	32.82	0.64	0.52	0.81	0.76
ALDH16A1	ZFPM1	24.97	26.94	0.53	0.57	0.69	0.71
ALDH16A1	TBC1D17	24.74	24.14	0.62	0.57	0.81	0.87
ALDH16A1	TUBGCP6	24.53	24.43	0.62	0.58	0.82	0.84
ALDH16A1	MAP4K2	24.38	28.29	0.61	0.55	0.86	0.85
ALDH16A1	FLYWCH1	23.71	21.78	0.61	0.57	0.81	0.87
ALDH16A1	RFNG	23.4	23.4	0.54	0.51	0.84	0.84
ALDH16A1	RABEP2	23.35	20.4	0.68	0.5	0.87	0.79
ALDH16A1	GNB2	23.09	23.64	0.62	0.57	0.66	0.74
ALDH16A1	GLTPD1	22.94	24.78	0.59	0.6	0.83	0.89
ALDH16A1	FCHSD1	22.61	21.66	0.55	0.62	0.8	0.91
ALDH16A1	MAMDC4	22.28	21.66	0.57	0.5	0.7	0.79
ALDH16A1	CAPN10	22.05	22.09	0.59	0.55	0.85	0.87
ALDH16A1	ZC3H3	21.72	27.91	0.58	0.57	0.84	0.84
ALDH16A1	LRFN3	21.62	26.99	0.58	0.56	0.8	0.85
ALDH16A1	MARK2	21.22	24.73	0.61	0.56	0.78	0.86
ALDH16A1	ELMO3	21.17	20.86	0.55	0.54	0.8	0.87
ALDH16A1	TP53I13	20.1	20.75	0.52	0.66	0.83	0.89
ALDH16A1	ATP13A2	20.09	27.01	0.53	0.55	0.85	0.85
ALDH18A1	DHCR24	30.22	28.37	0.54	0.63	0.69	0.73
ALDH18A1	C9orf69	29.7	21.65	0.63	0.63	0.83	0.85
ALDH18A1	TNFAIP8L2	29.14	31.86	0.54	0.67	0.76	0.77
ALDH18A1	PSAT1	28.89	27.23	0.63	0.73	0.71	0.74
ALDH18A1	POLD1	27.32	24.69	0.64	0.55	0.79	0.75
ALDH18A1	ALDH18A1	26.68	23.15	1	1	1	1
ALDH18A1	CDCA8	25.91	26.34	0.55	0.59	0.65	0.54
ALDH18A1	BCL2L1	25.18	23.47	0.68	0.66	0.79	0.79
ALDH18A1	PHF23	24.56	24.45	0.62	0.66	0.75	0.79
ALDH18A1	SLC27A4	24.55	28.31	0.6	0.63	0.86	0.77
ALDH18A1	CEP55	23.88	25.47	0.52	0.5	0.54	0.54
ALDH18A1	CISH	23.5	21.73	0.57	0.65	0.68	0.69
ALDH18A1	CCNB1	23.21	24.78	0.54	0.57	0.68	0.55
ALDH18A1	KCNK5	22.23	21.6	0.52	0.54	0.69	0.78
ALDH18A1	GINS1	21.67	21.36	0.57	0.52	0.67	0.64
ALDH18A1	SLC39A14	21.43	23.87	0.63	0.76	0.83	0.82
ALDH18A1	UHRF1	21.26	23.37	0.52	0.5	0.66	0.6
ALDH18A1	DOLPP1	20.9	21.36	0.56	0.6	0.85	0.78
ALDH18A1	MINPP1	20.29	29.65	0.59	0.72	0.71	0.86
ALDH1A1	ALDH1A1	40.66	33.57	1	1	1	1
ALDH1A1	CPVL	24.71	26.87	0.55	0.51	0.55	0.52
ALDH2	ALDH2	42.14	23.47	1	1	1	1
ALDH2	SERPINA1	38.02	34.23	0.7	0.69	0.91	0.81
ALDH2	LYZ	36.67	45.51	0.58	0.68	0.59	0.71
ALDH2	CD14	30.81	29.78	0.6	0.65	0.52	0.57
ALDH2	CXCL2	28.01	20.53	0.58	0.53	0.52	0.79
ALDH2	TGFBI	25.64	26.23	0.62	0.58	0.8	0.75
ALDH2	FPR1	25.34	31.57	0.6	0.68	0.61	0.63
ALDH2	HCK	24.95	24.41	0.6	0.65	0.65	0.64
ALDH2	MS4A7	24.43	30.8	0.69	0.64	0.89	0.57
ALDH2	CYBB	21.88	31.28	0.59	0.64	0.58	0.84
ALDH2	VCAN	21.69	32.14	0.54	0.65	0.22	0.67
ALDH2	SYK	20.81	20.55	0.56	0.52	0.47	0.67
ALDH2	RAB31	20.8	26.52	0.65	0.64	0.74	0.68
ALDH2	C5AR1	20.35	20.07	0.61	0.59	0.71	0.86
ALDH3B1	S100A9	33.67	28.61	0.51	0.5	0.26	0.47
ALDH3B1	FPR1	27.52	22.9	0.65	0.53	0.59	0.54
ALDH3B1	ALDH3B1	21.66	25.24	1	1	1	1
ALDH5A1	ALDH5A1	29.94	50.78	1	1	1	1
ALDH5A1	AMIGO1	21.71	20.28	0.5	0.52	0.76	0.68
ALG13	ZMAT1	22.86	25.6	0.5	0.63	0.68	0.9
ALKBH6	H1FX	22.66	26.33	0.59	0.55	0.7	0.72
ALKBH7	TMEM160	34.96	25.89	0.63	0.74	0.74	0.86
ALKBH7	CCDC85B	26.9	24.44	0.67	0.69	0.83	0.85
ALKBH7	FBXL15	26.53	31.12	0.68	0.7	0.79	0.83
ALKBH7	PRR7	25.94	25.32	0.51	0.61	0.63	0.76
ALKBH7	PGLS	23.99	20.66	0.62	0.73	0.87	0.88
ALKBH7	H1FX	23.51	21.2	0.57	0.66	0.7	0.83
ALKBH7	MPG	23.01	20.27	0.57	0.57	0.83	0.78
ALKBH7	BCL7C	21.01	22.19	0.53	0.65	0.8	0.81
ALKBH7	PCYT2	20.19	22.61	0.54	0.53	0.79	0.83
ALKBH7	ARRDC1	20.09	26.02	0.61	0.67	0.84	0.83
ALOX5	LYZ	33.04	47.6	0.6	0.72	0.64	0.82
ALOX5	FCN1	32.43	33.09	0.55	0.7	0.37	0.74
ALOX5	ALOX5	28.93	40.68	1	1	1	1
ALOX5	CD14	26.34	28.37	0.59	0.66	0.64	0.69
ALOX5	SERPINA1	24.34	31.8	0.59	0.67	0.82	0.66
ALOX5	MPEG1	21.03	34.13	0.55	0.69	0.36	0.73
ALOX5	HCK	20.76	20.27	0.61	0.62	0.74	0.8
ALOX5	C5AR1	20.44	20.08	0.62	0.58	0.75	0.5
ALOX5	LY86	20.2	27.17	0.53	0.68	0.75	0.81
ALOX5	FPR1	20.11	32.43	0.59	0.75	0.72	0.72
ALOXE3	CXCL13	-12.92	-13.19	-0.12	-0.22	0.03	0.05
ALPI	ALPI	52.9	34.64	1	1	1	1
ALPI	GCGR	40.77	21.57	0.67	0.63	0.94	0.73
ALPI	TLX1	21.91	20.31	0.69	0.6	0.93	0.61
ALPI	LAYN	-16.89	-16.36	-0.02	-0.4	0.02	0.07
ALPI	NDFIP2	-33.73	-13.45	-0.03	-0.47	0.02	0.09
ALPPL2	GHRHR	40.98	20.85	0.87	0.7	0.96	0.79
ALPPL2	DAO	40.75	22.49	0.68	0.72	0.85	0.87
ALPPL2	ALPPL2	40.13	32.7	1	1	1	1
ALPPL2	CLCNKB	39.7	22.26	0.78	0.72	0.97	0.83
ALPPL2	SUN5	39.13	21.84	0.73	0.71	0.95	0.8
ALPPL2	USH1G	38.33	24.42	0.76	0.67	0.97	0.81
ALPPL2	ZDHHC22	35.95	23.3	0.79	0.77	0.92	0.88
ALPPL2	RAB3IL1	33.1	20.11	0.5	0.78	0.83	0.86
ALPPL2	WNT7B	32.74	21.42	0.71	0.67	0.96	0.7
ALPPL2	CCDC155	32.67	21.33	0.68	0.7	0.95	0.83
ALPPL2	MYH14	32.6	20.32	0.52	0.7	0.85	0.8
ALPPL2	OPTC	32.51	24.94	0.8	0.77	0.96	0.84
ALPPL2	MRO	31.68	27.07	0.51	0.77	0.45	0.81
ALPPL2	LBP	31.05	20.28	0.58	0.69	0.77	0.75
ALPPL2	ADCYAP1R1	30.7	21.97	0.56	0.73	0.44	0.88
ALPPL2	CHRNB3	30.66	21.4	0.72	0.73	0.86	0.85
ALPPL2	GPR6	30.17	28.66	0.82	0.81	0.73	0.87
ALPPL2	SLC6A12	29.97	21.66	0.57	0.72	0.88	0.79
ALPPL2	AIPL1	28.67	20.36	0.59	0.75	0.71	0.83
ALPPL2	C11orf72	28.62	32.55	0.62	0.75	0.9	0.83
ALPPL2	DUSP13	28.45	28.44	0.67	0.79	0.88	0.86
ALPPL2	CDH22	27.48	36.69	0.67	0.82	0.86	0.89
ALPPL2	SEC14L5	27.14	23.5	0.65	0.72	0.94	0.85
ALPPL2	MYLK3	26.82	24.52	0.56	0.75	0.67	0.85
ALPPL2	FGF4	25.95	27.21	0.85	0.74	0.98	0.85
ALPPL2	TTLL10	25.63	23.44	0.55	0.71	0.91	0.85
ALPPL2	ZP4	25.63	20.2	0.57	0.74	0.43	0.87
ALPPL2	DEFB124	25.44	22.11	0.65	0.75	0.89	0.72
ALPPL2	CYP8B1	25.12	22.44	0.53	0.73	0.53	0.85
ALPPL2	RIMBP2	25.03	21.72	0.77	0.74	0.94	0.77
ALPPL2	DNAI1	24.76	21.02	0.53	0.75	0.85	0.86
ALPPL2	MESP2	23.49	37.86	0.64	0.79	0.89	0.82
ALPPL2	NOS1	23.37	21.33	0.73	0.72	0.9	0.84
ALPPL2	KLK3	23.07	25.14	0.59	0.8	0.7	0.87
ALPPL2	LRRN4CL	23.06	24.1	0.56	0.74	0.93	0.84
ALPPL2	KLK12	22.91	22.15	0.61	0.74	0.79	0.84
ALPPL2	SLC6A17	21.88	20.54	0.67	0.71	0.94	0.82
ALPPL2	GSG1L	20.98	21.6	0.61	0.74	0.79	0.83
ALPPL2	CACNG5	20.76	25.44	0.63	0.76	0.66	0.85
ALPPL2	FAM135B	20.76	26.68	0.52	0.78	0.46	0.87
ALPPL2	KY	20.32	20.55	0.56	0.6	0.85	0.86
ALS2CL	PNMA3	23.25	24.69	0.57	0.58	0.62	0.76
ALS2CL	MDS2	21.49	21.94	0.6	0.61	0.6	0.81
ALS2CL	MPP2	20.95	23.81	0.55	0.61	0.49	0.85
ALS2CL	KCNH3	20.47	22.64	0.58	0.66	0.68	0.81
ALS2CL	PACS2	20.27	36.28	0.63	0.57	0.74	0.79
ALS2CL	CXCL13	-22.47	-11.47	-0.32	-0.28	0.04	0.05
AMICA1	CD9	31.99	20.25	0.53	0.56	0.52	0.63
AMICA1	AMICA1	29.34	23.7	1	1	1	1
AMIGO1	AMIGO1	41.88	37.93	1	1	1	1
AMIGO1	GPRASP1	37.33	30.74	0.67	0.7	0.75	0.72
AMIGO1	MEGF6	34.84	34.43	0.67	0.63	0.77	0.74
AMIGO1	APBA2	33.06	21.32	0.62	0.7	0.78	0.85
AMIGO1	VIPR1	32.86	26.04	0.73	0.57	0.82	0.81
AMIGO1	ITGA6	31.51	26.47	0.7	0.76	0.86	0.81
AMIGO1	DCHS1	30.6	29.15	0.72	0.65	0.68	0.8
AMIGO1	NR3C2	29.7	32.88	0.65	0.75	0.86	0.78
AMIGO1	NOG	29.64	37.95	0.56	0.56	0.49	0.72
AMIGO1	IL6R	27.35	32.3	0.57	0.61	0.84	0.7
AMIGO1	SCRN1	24.37	25.84	0.54	0.54	0.64	0.64
AMIGO1	VSIG1	24.05	22.81	0.61	0.51	0.85	0.72
AMIGO1	CARNS1	23.99	22.03	0.6	0.64	0.79	0.74
AMIGO1	ZMAT1	23.92	31.62	0.53	0.72	0.72	0.73
AMIGO1	POU6F1	23.71	21.27	0.6	0.63	0.77	0.76
AMIGO1	AXIN2	23.33	25.55	0.58	0.64	0.77	0.79
AMIGO1	AK5	22.45	28.25	0.62	0.62	0.73	0.79
AMIGO1	EPHX2	22.11	29.99	0.53	0.57	0.77	0.73
AMIGO1	TCEA3	21.57	26.93	0.51	0.63	0.76	0.82
AMIGO1	PCSK5	20.35	37.59	0.61	0.7	0.8	0.72
AMIGO1	KBTBD11	20.33	23.19	0.66	0.59	0.84	0.79
AMIGO1	HBEGF	-10.06	-16.59	-0.26	-0.45	0.08	0.09
AMIGO1	PMCH	-10.59	-25.01	-0.23	-0.5	0.03	0.02
AMIGO1	ZC3H12C	-10.66	-25.5	-0.3	-0.54	0.08	0.06
AMIGO1	TTK	-10.68	-24.36	-0.27	-0.57	0.09	0.1
AMIGO1	RRM2	-10.77	-17.88	-0.2	-0.6	0.07	0.09
AMIGO1	CEP55	-10.83	-22.69	-0.21	-0.56	0.06	0.09
AMIGO1	APOBEC3B	-10.96	-19.81	-0.26	-0.54	0.07	0.06
AMIGO1	BIRC5	-11.3	-25.14	-0.27	-0.54	0.07	0.09
AMIGO1	TYMS	-11.38	-10.59	-0.21	-0.56	0.08	0.1
AMIGO1	DEPDC1B	-11.52	-23.01	-0.3	-0.56	0.1	0.08
AMIGO1	HMMR	-11.57	-27.93	-0.29	-0.59	0.07	0.08
AMIGO1	FAM111B	-12.02	-16.06	-0.24	-0.4	0.08	0.1
AMIGO1	SPC25	-12.46	-28.51	-0.29	-0.6	0.07	0.08
AMIGO1	PBK	-12.48	-27.07	-0.31	-0.62	0.06	0.06
AMIGO1	IL13	-12.82	-17.07	-0.24	-0.48	0.04	0.09
AMIGO1	P4HA2	-12.95	-22.26	-0.36	-0.52	0.08	0.08
AMIGO1	ASPM	-13.01	-27.72	-0.26	-0.57	0.08	0.06
AMIGO1	CCNB2	-13.17	-21.95	-0.25	-0.59	0.08	0.08
AMIGO1	TOP2A	-13.63	-27.61	-0.25	-0.63	0.07	0.07
AMIGO1	KIAA0101	-14.02	-16.84	-0.32	-0.59	0.08	0.09
AMIGO1	KIF23	-14.02	-28.16	-0.39	-0.58	0.09	0.07
AMIGO1	DLGAP5	-14.16	-26.7	-0.25	-0.56	0.07	0.07
AMIGO1	ZBTB32	-14.37	-23.85	-0.23	-0.53	0.09	0.08
AMIGO1	MELK	-15.2	-20.77	-0.31	-0.62	0.09	0.1
AMIGO1	LIF	-15.76	-21.32	-0.26	-0.45	0.04	0.09
AMIGO1	FRMD4B	-17.32	-17.95	-0.41	-0.51	0.08	0.08
AMIGO1	CDK1	-18.6	-19.36	-0.36	-0.59	0.07	0.06
AMIGO1	TMEM200A	-21.22	-18.68	-0.4	-0.54	0.09	0.1
AMIGO1	IL2RA	-25.4	-18.18	-0.36	-0.42	0.08	0.1
AMMECR1L	ELK1	34.99	20.39	0.65	0.6	0.83	0.86
AMMECR1L	ZFAND3	32.55	21.98	0.63	0.56	0.82	0.78
AMMECR1L	AMMECR1L	30.93	28.28	1	1	1	1
AMMECR1L	UNC119B	30.33	22.96	0.64	0.74	0.87	0.87
AMMECR1L	PITPNM1	28.89	28.38	0.6	0.58	0.78	0.78
AMMECR1L	GTF3C4	27.53	23.16	0.6	0.65	0.87	0.88
AMMECR1L	APH1A	26.96	26.81	0.61	0.68	0.84	0.82
AMMECR1L	RAPGEF1	26.82	20.03	0.65	0.58	0.83	0.84
AMMECR1L	PHF13	25.64	32.21	0.6	0.77	0.84	0.89
AMMECR1L	GRAMD4	24.66	25.99	0.59	0.66	0.8	0.81
AMMECR1L	HIPK2	24.3	28.67	0.51	0.69	0.6	0.83
AMMECR1L	S1PR2	24.3	24.26	0.57	0.59	0.76	0.77
AMMECR1L	SLC27A4	23.26	27.62	0.52	0.62	0.79	0.75
AMMECR1L	SLC39A14	22.66	23.56	0.52	0.71	0.72	0.84
AMMECR1L	CSTF2T	21.26	20.04	0.59	0.68	0.86	0.88
AMMECR1L	DAG1	21.02	20.36	0.59	0.72	0.62	0.9
AMMECR1L	SLC45A4	20.12	22.82	0.58	0.52	0.84	0.79
AMOTL2	AMOTL2	73.65	24.02	1	1	1	1
AMOTL2	PZP	-11.61	-12.67	-0.11	-0.23	0.01	0.09
AMOTL2	HIST1H3B	-12.88	-19.39	-0.07	-0.35	0	0.09
AMPD3	ZNF512B	32.81	20.93	0.59	0.57	0.69	0.83
AMPD3	AMPD3	31.63	22.7	1	1	1	1
AMPD3	PITPNM1	28.28	26.5	0.59	0.52	0.74	0.8
AMPD3	HIPK2	23.79	29.66	0.53	0.61	0.59	0.84
AMPD3	ZDHHC8	23.57	22.43	0.54	0.5	0.72	0.8
AMT	MYO15B	35.5	24.55	0.72	0.68	0.8	0.81
AMT	TUBGCP6	22.81	20.68	0.67	0.69	0.9	0.87
AMT	ACAP3	21.87	24.79	0.57	0.62	0.84	0.78
AMT	IL9	-12.45	-15.18	-0.38	-0.18	0.02	0.06
ANAPC13	GPN3	21	30.14	0.61	0.75	0.83	0.86
ANAPC2	SBNO2	52.8	20.57	0.83	0.59	0.7	0.82
ANAPC2	ANAPC2	52.02	32.99	1	1	1	1
ANAPC2	ZFPM1	36.39	22.84	0.73	0.65	0.85	0.81
ANAPC2	ACAP3	36.28	27.78	0.81	0.66	0.9	0.8
ANAPC2	DGKZ	35.65	25.55	0.81	0.68	0.82	0.85
ANAPC2	MED25	35.44	21.52	0.78	0.64	0.76	0.79
ANAPC2	ZDHHC8	32.27	23.3	0.7	0.57	0.84	0.88
ANAPC2	MPND	29.83	21.1	0.58	0.51	0.69	0.81
ANAPC2	LEMD2	29.5	30	0.75	0.63	0.9	0.84
ANAPC2	HSF1	29.41	21.67	0.78	0.57	0.89	0.81
ANAPC2	POLD1	28.73	24.5	0.55	0.51	0.53	0.7
ANAPC2	MARK2	27.29	21.1	0.68	0.56	0.72	0.83
ANAPC2	RABEP2	26.93	20.58	0.78	0.59	0.85	0.78
ANAPC2	GNB2	26.87	20.8	0.71	0.62	0.63	0.78
ANAPC2	ZC3H3	23.34	23.98	0.62	0.61	0.72	0.85
ANAPC2	ATP13A2	22.97	20.95	0.56	0.5	0.67	0.8
ANAPC2	H1FX	22.42	27.07	0.59	0.65	0.68	0.83
ANAPC2	WDR24	21.57	24.04	0.63	0.52	0.72	0.8
ANAPC2	LPCAT4	20.96	22.27	0.62	0.57	0.76	0.81
ANGPT2	HIST1H1D	30.22	20.7	0.57	0.61	0.41	0.68
ANGPT2	PZP	25.07	25.2	0.58	0.65	0.67	0.64
ANGPT2	HIST1H1E	24.81	25.54	0.55	0.68	0.41	0.78
ANGPT2	GPR22	23.43	20.83	0.56	0.51	0.45	0.69
ANGPT2	ANGPT2	23.41	34.32	1	1	1	1
ANGPT2	GNA15	-10.61	-22.27	-0.33	-0.44	0.07	0.09
ANGPT2	PBK	-10.61	-14.63	-0.25	-0.33	0.08	0.1
ANGPT2	SHCBP1	-10.91	-13.84	-0.26	-0.38	0.07	0.1
ANGPTL1	ANGPTL1	21.21	25.91	1	1	1	1
ANGPTL1	LIF	-13.06	-14.65	-0.19	-0.24	0.01	0.1
ANGPTL2	ANGPTL2	78.48	25.22	1	1	1	1
ANGPTL2	CXCL13	-14.07	-13.71	-0.07	-0.27	0	0.04
ANGPTL7	HIST1H4L	32.66	20.01	0.51	0.51	0.31	0.3
ANGPTL7	ANGPTL7	24.97	35.05	1	1	1	1
ANGPTL7	HIST1H4E	24.67	25.66	0.51	0.64	0.49	0.61
ANGPTL7	ZNF460	23.11	31.69	0.51	0.66	0.57	0.73
ANGPTL7	GPX2	22.39	24.32	0.63	0.65	0.58	0.72
ANGPTL7	GPR52	22.18	20.89	0.67	0.65	0.82	0.67
ANGPTL7	TAC4	21.87	25.5	0.64	0.63	0.78	0.74
ANGPTL7	RBPMS	20.76	21.95	0.6	0.67	0.54	0.77
ANK1	ANK1	27.16	20.07	1	1	1	1
ANK1	CXCL13	-15.14	-12.87	-0.16	-0.19	0.04	0.06
ANKAR	PZP	29.93	20.97	0.64	0.51	0.6	0.48
ANKAR	LIF	-20.75	-11.62	-0.48	-0.33	0.07	0.07
ANKFY1	ZFAND3	37.18	22.67	0.73	0.6	0.84	0.8
ANKFY1	ZNF512B	36.47	20.91	0.67	0.65	0.8	0.88
ANKFY1	UNC119B	30.86	20.45	0.65	0.74	0.85	0.91
ANKFY1	SGK223	29.87	24.8	0.67	0.61	0.74	0.73
ANKFY1	PITPNM1	29.59	29.79	0.64	0.64	0.8	0.82
ANKFY1	ZDHHC8	27.28	21.47	0.64	0.53	0.82	0.77
ANKFY1	HIPK2	27.19	30.67	0.61	0.74	0.64	0.86
ANKFY1	GDPD3	25.95	21.79	0.58	0.56	0.74	0.83
ANKFY1	TCFL5	24.8	20.35	0.64	0.71	0.69	0.89
ANKFY1	LEMD2	24.51	28.02	0.66	0.52	0.87	0.76
ANKFY1	ZNF653	24.49	22.36	0.59	0.52	0.81	0.72
ANKFY1	GRAMD4	23.99	21.12	0.56	0.51	0.8	0.8
ANKFY1	PLEKHG4	23.85	21.83	0.57	0.63	0.74	0.84
ANKFY1	APH1A	23.48	25.61	0.56	0.63	0.8	0.8
ANKFY1	KIAA0556	22.23	21.36	0.73	0.53	0.93	0.86
ANKFY1	PNMA3	22.1	29.54	0.53	0.55	0.68	0.81
ANKFY1	SLC45A4	21.74	23.52	0.63	0.59	0.89	0.81
ANKFY1	PHF13	21.09	29.6	0.52	0.7	0.79	0.78
ANKFY1	CHML	20.1	25.2	0.55	0.67	0.8	0.86
ANKLE1	ANKLE1	32.95	39.72	1	1	1	1
ANKLE1	CDC25A	27.01	25.76	0.64	0.52	0.71	0.65
ANKLE1	FOXM1	23.66	30.5	0.5	0.59	0.63	0.53
ANKLE1	S100A8	-16.94	-38.23	-0.27	-0.44	0.05	0.08
ANKLE1	S100A9	-17.13	-35.37	-0.26	-0.44	0.04	0.06
ANKMY2	ANKMY2	21.06	20.24	1	1	1	1
ANKMY2	IL3	-12.7	-12.62	-0.21	-0.36	0.08	0.09
ANKRD13D	ANKRD13D	27.72	27.88	1	1	1	1
ANKRD13D	MXD4	23.11	23.61	0.69	0.69	0.87	0.79
ANKRD13D	CXCL13	-27.2	-34.14	-0.41	-0.44	0.08	0.04
ANKRD16	PITPNM1	30.57	25.34	0.53	0.56	0.72	0.87
ANKRD16	CCDC102A	24.69	21.6	0.59	0.51	0.77	0.8
ANKRD29	HIST1H1E	-13.44	-19.25	-0.03	-0.3	0.07	0.1
ANKRD31	MELK	-10.43	-11.23	-0.35	-0.33	0.07	0.1
ANKRD31	EPAS1	-11.69	-11.31	-0.36	-0.27	0.07	0.05
ANKRD33B	HIC1	33.07	20.45	0.68	0.55	0.7	0.77
ANKRD33B	LIF	25.02	21.11	0.55	0.58	0.56	0.67
ANKRD33B	ANKRD33B	24.78	37.58	1	1	1	1
ANKRD36	ANKRD36	31.66	20.98	1	1	1	1
ANKRD36	HIST1H1D	31.03	26.61	0.6	0.68	0.4	0.64
ANKRD36	HIST1H1E	26.51	31.82	0.58	0.63	0.37	0.68
ANKRD36	GPR22	20.57	23.31	0.56	0.54	0.56	0.72
ANKRD52	ANKRD52	47.22	29.3	1	1	1	1
ANKRD52	SLC4A2	29.98	23.27	0.75	0.53	0.87	0.84
ANKRD52	NCLN	21.9	24.15	0.63	0.5	0.86	0.89
ANKRD9	ANKRD9	33.74	44.89	1	1	1	1
ANKRD9	UBE2S	22.35	21.04	0.61	0.57	0.47	0.7
ANKRD9	METRNL	21.6	20.2	0.5	0.58	0.63	0.58
ANKS1A	HIPK2	26.23	24.49	0.58	0.54	0.65	0.84
ANKS1A	SGK223	25.63	22.8	0.58	0.54	0.73	0.74
ANKS1A	TCFL5	24.94	22.31	0.62	0.51	0.69	0.88
ANKS3	DGKZ	31.02	23.44	0.66	0.61	0.82	0.76
ANKS3	ACAP3	29.83	23.63	0.6	0.58	0.77	0.76
ANKS3	ZDHHC8	26.19	20.12	0.56	0.55	0.77	0.85
ANKS3	LEMD2	25.17	29.27	0.63	0.64	0.82	0.82
ANKS3	ANKS3	21.23	34.02	1	1	1	1
ANKS3	VILL	21.2	21.09	0.6	0.58	0.88	0.88
ANKS3	AKAP8L	21.18	20.29	0.64	0.53	0.84	0.83
ANKS3	H1FX	20.92	22.47	0.54	0.59	0.7	0.76
ANKS3	PPP2R3B	20.08	20.16	0.62	0.51	0.83	0.82
ANKS6	GPRASP1	32.52	29.95	0.64	0.6	0.73	0.76
ANKS6	ANKS6	29.53	35.9	1	1	1	1
ANKS6	AMIGO1	27.28	26.17	0.59	0.63	0.78	0.79
ANKZF1	MEGF6	28.33	27.2	0.56	0.5	0.7	0.81
ANKZF1	AMIGO1	23.19	20.34	0.54	0.5	0.72	0.82
ANLN	AURKB	57.7	24.93	0.85	0.68	0.84	0.87
ANLN	UBE2C	57.59	23.1	0.81	0.7	0.87	0.86
ANLN	CCNB2	57.34	30.94	0.84	0.75	0.94	0.9
ANLN	DLGAP5	57.08	39.41	0.89	0.74	0.96	0.91
ANLN	RRM2	57.08	25.61	0.85	0.77	0.88	0.87
ANLN	MKI67	56.97	21.21	0.88	0.67	0.93	0.91
ANLN	HJURP	56.33	35.37	0.88	0.78	0.94	0.88
ANLN	TOP2A	55.73	34.77	0.87	0.71	0.97	0.93
ANLN	CEP55	55.55	36.81	0.87	0.7	0.96	0.92
ANLN	CDC20	55.37	33.24	0.75	0.74	0.85	0.92
ANLN	TPX2	54.27	28.65	0.85	0.73	0.95	0.89
ANLN	KIF18B	53.59	31.79	0.89	0.63	0.89	0.92
ANLN	KIF20A	53.47	34.4	0.86	0.72	0.95	0.89
ANLN	MYBL2	53.36	30.4	0.79	0.64	0.78	0.84
ANLN	CDCA5	52.12	28.55	0.81	0.62	0.85	0.93
ANLN	CDK1	52.08	29.13	0.82	0.72	0.9	0.86
ANLN	PBK	52.01	34.6	0.83	0.71	0.93	0.88
ANLN	ANLN	52	43.51	1	1	1	1
ANLN	CDCA8	51.65	24.18	0.8	0.54	0.93	0.83
ANLN	MELK	50.95	30.46	0.82	0.69	0.92	0.89
ANLN	CDC45	50.17	33.71	0.72	0.65	0.76	0.91
ANLN	BIRC5	50.15	38.56	0.86	0.74	0.93	0.91
ANLN	KIF11	50.04	32.03	0.84	0.65	0.96	0.92
ANLN	KIF4A	49.62	31.02	0.89	0.75	0.96	0.96
ANLN	HMMR	48.95	33.1	0.87	0.63	0.95	0.92
ANLN	FOXM1	48.85	29.84	0.83	0.5	0.89	0.79
ANLN	KIAA0101	48.36	23.3	0.79	0.67	0.91	0.82
ANLN	TK1	48.32	26.29	0.74	0.66	0.75	0.85
ANLN	NCAPG	47.7	27.07	0.86	0.74	0.93	0.91
ANLN	NEK2	47.44	27.73	0.86	0.59	0.96	0.86
ANLN	CCNB1	47.39	24.64	0.73	0.62	0.9	0.93
ANLN	ASPM	47.36	40.82	0.87	0.73	0.95	0.88
ANLN	KIF15	47.18	29.23	0.86	0.6	0.95	0.85
ANLN	DTL	46.63	24.93	0.73	0.67	0.82	0.87
ANLN	E2F2	46.36	20.23	0.79	0.6	0.83	0.78
ANLN	KIF23	46.28	35.57	0.81	0.69	0.92	0.86
ANLN	SPC25	46.25	37.55	0.85	0.71	0.92	0.93
ANLN	BUB1	46.07	27.82	0.79	0.58	0.94	0.9
ANLN	SHCBP1	46.07	32.85	0.8	0.71	0.94	0.88
ANLN	FAM111B	45.72	30.12	0.79	0.62	0.81	0.68
ANLN	SPC24	45.67	27.16	0.81	0.64	0.84	0.93
ANLN	BUB1B	45.64	27.82	0.8	0.71	0.92	0.93
ANLN	CDT1	45.6	29.29	0.74	0.65	0.68	0.88
ANLN	AURKA	45.35	27.58	0.72	0.62	0.88	0.93
ANLN	CKAP2L	45.05	29.48	0.84	0.68	0.94	0.78
ANLN	ESPL1	44.9	20.34	0.77	0.53	0.89	0.83
ANLN	CDC6	44.16	24.53	0.68	0.7	0.8	0.89
ANLN	MCM10	43.63	21.92	0.74	0.62	0.81	0.73
ANLN	E2F8	43.59	38.27	0.85	0.72	0.93	0.88
ANLN	MND1	43.36	35.21	0.77	0.74	0.88	0.73
ANLN	CDC25A	42.91	30.49	0.78	0.57	0.7	0.74
ANLN	UHRF1	42.32	32.36	0.72	0.65	0.77	0.87
ANLN	KIF14	41.96	29.95	0.87	0.67	0.95	0.85
ANLN	RAD54L	41.63	25.08	0.77	0.58	0.81	0.83
ANLN	NUSAP1	41.38	23.03	0.77	0.76	0.88	0.92
ANLN	RAD51	41.25	24.14	0.69	0.62	0.83	0.89
ANLN	TTK	41.03	29.11	0.82	0.65	0.93	0.85
ANLN	CDKN3	40.84	21.13	0.69	0.78	0.84	0.92
ANLN	EXO1	40.8	29.79	0.75	0.64	0.74	0.89
ANLN	ORC1	40.54	25.72	0.66	0.54	0.83	0.86
ANLN	CASC5	40.46	28.61	0.85	0.63	0.94	0.89
ANLN	DEPDC1B	40.19	33.45	0.77	0.65	0.94	0.86
ANLN	APOBEC3B	39.86	26.77	0.75	0.61	0.62	0.75
ANLN	CLSPN	39.83	25.05	0.75	0.57	0.88	0.79
ANLN	GINS1	39.75	23.98	0.75	0.62	0.88	0.88
ANLN	TRIP13	38.86	22.52	0.59	0.52	0.77	0.87
ANLN	GINS2	38.77	34.45	0.6	0.67	0.61	0.88
ANLN	NUF2	38.57	24.87	0.75	0.61	0.94	0.91
ANLN	RAD51AP1	38.56	25.24	0.72	0.7	0.86	0.88
ANLN	NEIL3	38.44	22.77	0.77	0.6	0.83	0.84
ANLN	SLCO4A1	38.24	25.34	0.59	0.54	0.72	0.61
ANLN	NCAPH	38.11	34.15	0.68	0.67	0.87	0.9
ANLN	SKA1	37.82	26.74	0.81	0.6	0.92	0.81
ANLN	DEPDC1	37.64	25.6	0.88	0.66	0.94	0.82
ANLN	DSCC1	37.31	27.03	0.68	0.68	0.89	0.89
ANLN	PAQR4	36.98	20.58	0.72	0.57	0.85	0.77
ANLN	POLQ	36.79	21.39	0.84	0.54	0.92	0.84
ANLN	ESCO2	36.71	21.82	0.85	0.61	0.9	0.77
ANLN	CDC25C	36.11	23.68	0.84	0.58	0.91	0.86
ANLN	ECT2	35.75	24.8	0.74	0.57	0.91	0.88
ANLN	ASB2	34.17	27.35	0.55	0.51	0.42	0.54
ANLN	OIP5	33.94	22.25	0.64	0.5	0.84	0.87
ANLN	CD109	33.15	20.96	0.65	0.54	0.66	0.64
ANLN	ARNTL2	33.11	24.9	0.69	0.52	0.75	0.63
ANLN	CDCA3	32.68	20.65	0.79	0.63	0.9	0.88
ANLN	CENPE	31.92	28.23	0.71	0.59	0.89	0.91
ANLN	SLC27A2	31.46	26.16	0.51	0.64	0.47	0.78
ANLN	CHEK1	30.55	25.13	0.66	0.69	0.8	0.84
ANLN	BCAT1	29.28	27.67	0.59	0.55	0.52	0.61
ANLN	KIF18A	28.36	24.27	0.68	0.64	0.8	0.89
ANLN	BRIP1	25.56	20.87	0.7	0.51	0.84	0.84
ANLN	ZC3H12C	20.65	25.34	0.53	0.51	0.35	0.61
ANLN	PF4	-10.3	-11.47	-0.21	-0.1	0.01	0.04
ANLN	IL6R	-11.1	-15.46	-0.32	-0.34	0.05	0.1
ANLN	ZBTB10	-11.39	-15.18	-0.35	-0.54	0.07	0.1
ANLN	MNDA	-11.97	-12	-0.26	-0.17	0.04	0.1
ANLN	PDZD4	-12	-19.4	-0.27	-0.29	0.03	0.07
ANLN	SCML1	-12.06	-30.5	-0.29	-0.44	0.04	0.05
ANLN	PLXDC1	-13.27	-17.21	-0.36	-0.42	0.1	0.1
ANLN	NR3C2	-15.18	-28.84	-0.43	-0.64	0.05	0.09
ANLN	PPBP	-16.35	-18.07	-0.23	-0.18	0.01	0.03
ANLN	FCN1	-17.8	-14.16	-0.25	-0.16	0.02	0.08
ANLN	ENPP5	-17.86	-15.35	-0.43	-0.29	0.04	0.09
ANLN	GPRASP1	-18.87	-26.58	-0.42	-0.61	0.04	0.09
ANLN	HBB	-19.03	-10.94	-0.19	-0.15	0.02	0.08
ANLN	MS4A1	-20.21	-15.85	-0.41	-0.25	0.07	0.08
ANLN	SELM	-21.29	-18.41	-0.67	-0.35	0.08	0.1
ANLN	S100A8	-21.32	-19.23	-0.25	-0.15	0.03	0.06
ANLN	TYROBP	-23.43	-14.87	-0.41	-0.3	0.04	0.07
ANLN	KLRF1	-25.29	-17.19	-0.39	-0.34	0.03	0.06
ANLN	FCRL3	-27.35	-12.73	-0.43	-0.25	0.08	0.1
ANLN	S100A9	-31.11	-19.55	-0.32	-0.16	0.03	0.05
ANO6	ZFAND3	25.55	20.06	0.53	0.6	0.78	0.83
ANO6	MMP25	24.26	25.16	0.5	0.53	0.62	0.42
ANO6	RHOU	22.68	25.02	0.62	0.6	0.73	0.78
ANO6	GRAMD4	20.05	22.38	0.56	0.61	0.8	0.85
ANO8	ANO8	47.51	22.15	1	1	1	1
ANO8	SH3BP1	45.17	20.18	0.79	0.53	0.7	0.8
ANO8	ACAP3	36.53	22.87	0.82	0.52	0.89	0.75
ANO9	MYO15B	40.4	25.3	0.74	0.6	0.81	0.76
ANO9	MEGF6	37.74	21.89	0.79	0.55	0.85	0.77
ANO9	ANO9	35.4	29.95	1	1	1	1
ANO9	ACAP3	29.21	28.78	0.7	0.6	0.89	0.72
ANO9	VIPR1	29.1	22.93	0.7	0.59	0.77	0.77
ANO9	TUBGCP6	27.99	23.27	0.78	0.65	0.92	0.79
ANO9	IDUA	27.34	20.61	0.73	0.77	0.89	0.88
ANO9	FLYWCH1	25.17	20.02	0.7	0.66	0.87	0.83
ANO9	IL9	-10.64	-12.09	-0.33	-0.16	0.03	0.06
ANO9	IL3	-11.45	-13.27	-0.3	-0.16	0.03	0.06
ANO9	CXCL13	-21.69	-14.79	-0.26	-0.28	0.08	0.04
ANPEP	LYZ	35.29	33.08	0.62	0.5	0.49	0.65
ANPEP	FCN1	29.61	24.95	0.52	0.56	0.33	0.71
ANPEP	ANPEP	29.48	29.72	1	1	1	1
ANPEP	SERPINA1	27.63	23.85	0.65	0.51	0.66	0.67
ANPEP	FPR1	24.14	22.72	0.66	0.53	0.65	0.64
ANPEP	HCK	23.9	20.22	0.65	0.57	0.65	0.63
ANPEP	C5AR1	22.94	21.43	0.66	0.52	0.66	0.81
ANPEP	MPEG1	22.35	25.63	0.55	0.52	0.3	0.74
ANTXR2	CCR2	33.68	34.56	0.63	0.62	0.68	0.77
ANTXR2	ANTXR2	32.48	24.77	1	1	1	1
ANTXR2	CCR5	23.67	33.84	0.57	0.64	0.69	0.82
ANTXR2	TMEM200A	22.49	25.84	0.59	0.64	0.74	0.79
ANXA2	ANXA2	36.56	51.17	1	1	1	1
ANXA2	HOPX	30.88	68.75	0.68	0.88	0.59	0.87
ANXA2	FASLG	29.77	42	0.58	0.72	0.55	0.7
ANXA2	PTTG1	28.92	30.7	0.7	0.7	0.68	0.75
ANXA2	LGALS3	28.38	66.18	0.68	0.81	0.69	0.77
ANXA2	CAPG	27.18	27.23	0.59	0.54	0.62	0.75
ANXA2	C10orf128	25.82	56.29	0.51	0.74	0.5	0.76
ANXA2	CXCR6	25.14	20.88	0.54	0.5	0.55	0.69
ANXA2	ARHGAP18	24.82	45.85	0.63	0.73	0.58	0.81
ANXA2	C1GALT1C1	24.14	28.97	0.52	0.52	0.54	0.79
ANXA2	CD58	23.69	42.56	0.64	0.88	0.62	0.91
ANXA2	CTNNA1	22.33	25.67	0.58	0.62	0.55	0.79
ANXA2	CKS2	21.69	41.99	0.57	0.66	0.69	0.67
ANXA2	NINJ2	21.18	25.85	0.52	0.59	0.58	0.83
ANXA2	BATF	20.67	22.44	0.59	0.64	0.64	0.86
ANXA2	CORO1C	20.62	20.82	0.52	0.5	0.72	0.65
ANXA2	ITPRIPL1	20.15	36.91	0.5	0.67	0.65	0.81
ANXA4	ANXA4	26.35	46.71	1	1	1	1
ANXA4	C10orf128	25.3	38.8	0.56	0.65	0.73	0.81
ANXA4	HOPX	24.66	37.87	0.64	0.68	0.76	0.84
ANXA4	ANXA2	20.3	24.44	0.64	0.65	0.66	0.88
ANXA5	HOPX	38.68	51.86	0.68	0.75	0.75	0.85
ANXA5	ARHGAP18	38.12	33.85	0.74	0.57	0.79	0.77
ANXA5	FASLG	37.62	33.2	0.66	0.61	0.73	0.68
ANXA5	ANXA2	37.52	38.55	0.79	0.83	0.74	0.94
ANXA5	CCR2	36.64	35.49	0.5	0.62	0.51	0.65
ANXA5	CAPG	35.8	23.84	0.65	0.56	0.73	0.72
ANXA5	HLA-DRB1	35.47	33.67	0.65	0.8	0.83	0.91
ANXA5	HLA-DRA	33.63	43.17	0.65	0.72	0.72	0.81
ANXA5	CXCR6	32.48	20.15	0.66	0.5	0.69	0.69
ANXA5	CD58	32.45	35.91	0.71	0.83	0.8	0.93
ANXA5	LGALS3	31.47	48.2	0.71	0.75	0.76	0.81
ANXA5	NCF4	31.06	25.44	0.56	0.6	0.65	0.62
ANXA5	CALHM2	30.99	25.39	0.5	0.57	0.73	0.81
ANXA5	PRDM1	30.13	47.3	0.57	0.68	0.56	0.8
ANXA5	GCNT1	27.98	24.2	0.67	0.59	0.7	0.84
ANXA5	CCR1	27.89	37.57	0.5	0.65	0.56	0.65
ANXA5	PTTG1	26.88	24.4	0.67	0.76	0.83	0.8
ANXA5	HLA-DPA1	26.6	25.05	0.64	0.75	0.83	0.89
ANXA5	TMEM200A	26.44	32.73	0.59	0.64	0.53	0.61
ANXA5	DPYSL2	25.56	21.87	0.51	0.59	0.57	0.82
ANXA5	FAM129A	25	54.54	0.56	0.73	0.69	0.87
ANXA5	TOX	24.93	38.11	0.54	0.62	0.82	0.8
ANXA5	CTNNA1	23.95	22.04	0.5	0.52	0.6	0.77
ANXA5	FAS	23.75	30.34	0.7	0.69	0.74	0.85
ANXA5	PERP	23.73	31.87	0.59	0.69	0.25	0.83
ANXA5	CKS2	23.48	31.69	0.53	0.63	0.71	0.71
ANXA5	ANXA4	23.14	26.8	0.64	0.58	0.82	0.85
ANXA5	ANXA5	21.62	25.57	1	1	1	1
ANXA5	RHOC	20.73	27.38	0.59	0.65	0.73	0.81
ANXA5	NINJ2	20.22	22.25	0.5	0.62	0.72	0.82
ANXA6	MAVS	31.85	27.22	0.75	0.55	0.87	0.81
ANXA6	G6PD	30.13	49.55	0.77	0.74	0.85	0.9
ANXA6	OGDH	26.87	36.75	0.84	0.56	0.93	0.8
ANXA6	GPR114	26.84	30.87	0.72	0.5	0.87	0.73
ANXA6	AGFG2	26.67	23.08	0.79	0.5	0.91	0.75
ANXA6	C9orf69	25.93	26.64	0.63	0.64	0.81	0.87
ANXA6	ANXA6	25.11	53.31	1	1	1	1
ANXA6	TMEM229B	25.02	28.32	0.59	0.57	0.79	0.83
ANXA6	SH2D3C	23.32	29.14	0.68	0.56	0.86	0.84
ANXA6	FLI1	22.59	27.47	0.69	0.61	0.86	0.74
ANXA6	DPYSL2	22.48	32.87	0.51	0.67	0.5	0.79
ANXA6	LRFN3	22.39	36.13	0.66	0.55	0.75	0.8
ANXA6	POLD1	22.3	33.24	0.62	0.56	0.73	0.81
ANXA6	MAST3	22.21	29.27	0.6	0.56	0.74	0.79
ANXA6	TEP1	21.78	23.56	0.64	0.5	0.81	0.75
ANXA6	ERMP1	21.61	37.06	0.61	0.59	0.67	0.66
ANXA6	DGKZ	21.13	48.68	0.58	0.59	0.77	0.76
ANXA6	UNC13D	21.02	29.88	0.66	0.52	0.87	0.8
ANXA6	HN1L	20.85	52.33	0.56	0.59	0.77	0.75
ANXA6	CALHM2	20.76	20.6	0.57	0.6	0.78	0.83
ANXA6	ATP8B2	20.52	59.73	0.51	0.68	0.77	0.79
ANXA6	TSPAN17	20.48	21.6	0.65	0.66	0.82	0.81
ANXA6	TRERF1	20.46	27.28	0.55	0.51	0.76	0.7
ANXA6	DPP3	20.41	31.07	0.69	0.7	0.83	0.89
AP1S1	AP1S1	45.28	23.91	1	1	1	1
AP1S1	DHCR24	30.21	23.11	0.67	0.61	0.76	0.79
AP1S1	CEP55	27.29	20.62	0.64	0.57	0.64	0.74
AP1S1	KIF18B	24.39	20.1	0.64	0.51	0.77	0.79
AP1S1	CDCA8	24.13	24.38	0.6	0.64	0.75	0.82
AP1S1	ASF1B	22.92	20.64	0.62	0.56	0.74	0.78
AP1S1	CDK1	22.51	20.22	0.54	0.6	0.67	0.76
AP1S1	MELK	21.42	20.2	0.55	0.56	0.7	0.75
AP1S1	KIF15	20.34	21.75	0.58	0.58	0.68	0.73
AP1S1	CCNB1	20.33	20.73	0.56	0.59	0.74	0.77
AP2A1	CXCL13	-23.29	-12.95	-0.18	-0.32	0.1	0.05
AP2A2	SH3BP1	45.08	24.22	0.85	0.68	0.85	0.86
AP2A2	ZNF512B	45.06	20.62	0.85	0.64	0.89	0.88
AP2A2	PLEKHM2	41.5	22.94	0.74	0.65	0.83	0.82
AP2A2	ZFAND3	40.99	21.39	0.84	0.75	0.91	0.93
AP2A2	PITPNM1	39.27	27.06	0.81	0.72	0.89	0.93
AP2A2	MYO15B	38.72	22.06	0.7	0.54	0.7	0.79
AP2A2	MGAT4B	38.5	21.66	0.76	0.72	0.9	0.82
AP2A2	ZFPM1	38.38	25.59	0.79	0.67	0.79	0.77
AP2A2	DGKZ	37.83	25.21	0.86	0.68	0.89	0.83
AP2A2	ACAP3	37.57	30.88	0.82	0.68	0.88	0.83
AP2A2	ZDHHC8	34.01	27.3	0.8	0.75	0.91	0.93
AP2A2	SGK223	33.41	26.63	0.78	0.59	0.81	0.75
AP2A2	LEMD2	31.73	36.16	0.76	0.74	0.84	0.87
AP2A2	MMP25	31.2	29.22	0.59	0.62	0.5	0.39
AP2A2	ZNF653	31.05	27.23	0.8	0.65	0.86	0.85
AP2A2	RFNG	29.74	25.15	0.71	0.75	0.87	0.92
AP2A2	TUBGCP6	29.57	21.55	0.78	0.69	0.86	0.88
AP2A2	PLEKHG4	29.21	22.94	0.7	0.68	0.8	0.88
AP2A2	POLD1	29.19	26.55	0.6	0.7	0.64	0.83
AP2A2	RABEP2	28.06	22.12	0.8	0.69	0.91	0.87
AP2A2	HIPK2	26.91	26.33	0.62	0.65	0.56	0.85
AP2A2	GNB2	26.55	20.36	0.76	0.73	0.76	0.85
AP2A2	KCNH3	26.37	24.9	0.69	0.6	0.79	0.74
AP2A2	MRC2	26.28	22.31	0.63	0.53	0.57	0.81
AP2A2	MIER2	25.63	20.09	0.7	0.58	0.86	0.84
AP2A2	PACS2	25.61	43.42	0.83	0.75	0.93	0.83
AP2A2	PNMA3	25.07	27.75	0.6	0.54	0.68	0.78
AP2A2	C8orf82	24.03	20.41	0.6	0.6	0.8	0.86
AP2A2	ACBD4	23.77	21.77	0.7	0.59	0.88	0.85
AP2A2	KIAA0556	23.7	20.23	0.76	0.64	0.9	0.88
AP2A2	SLC27A4	23.69	20.34	0.54	0.59	0.76	0.86
AP2A2	THOP1	23.49	23.98	0.55	0.7	0.68	0.85
AP2A2	ZC3H3	23.47	22.42	0.62	0.7	0.82	0.91
AP2A2	WDR24	23.04	20.22	0.64	0.66	0.78	0.87
AP2A2	ADAM15	22.88	27.96	0.53	0.63	0.7	0.78
AP2A2	TRIM46	22.81	21.6	0.7	0.64	0.83	0.87
AP2A2	APBB1	22.51	21.31	0.6	0.66	0.75	0.88
AP2A2	NLRX1	22.4	21.23	0.61	0.64	0.79	0.91
AP2A2	SOX15	22.11	26.07	0.57	0.5	0.49	0.75
AP2A2	ACSS2	21.7	30.13	0.59	0.64	0.75	0.78
AP2A2	BMP1	21.66	20.31	0.61	0.55	0.58	0.81
AP2A2	CCDC102A	21.25	23.19	0.53	0.62	0.75	0.89
AP2A2	CHML	20.81	22.2	0.5	0.5	0.71	0.84
AP2A2	C17orf70	20.63	22.05	0.59	0.64	0.79	0.92
AP2A2	VASP	20.59	27.22	0.64	0.74	0.74	0.84
AP2A2	MAML3	20.58	24.41	0.62	0.5	0.55	0.7
AP2A2	VSIG1	20.35	21.88	0.5	0.5	0.69	0.8
AP2A2	VILL	20.02	20.97	0.62	0.64	0.84	0.92
AP2B1	ATP8B4	20.78	28.5	0.57	0.52	0.63	0.52
AP2S1	SLC38A5	23.19	27.37	0.62	0.71	0.75	0.86
AP2S1	GRN	22.05	21.21	0.53	0.66	0.5	0.78
AP2S1	BCKDK	20.75	22.78	0.6	0.57	0.84	0.81
AP2S1	KIAA0101	20.61	24.73	0.5	0.53	0.61	0.5
APBA2	APBA2	48.6	33.71	1	1	1	1
APBA2	GPRASP1	31.49	38.07	0.71	0.73	0.82	0.83
APBA2	MEGF6	27.75	33.9	0.63	0.65	0.8	0.79
APBA2	MYO15B	26.87	21.18	0.61	0.51	0.72	0.8
APBA2	GRASP	26.66	22.07	0.55	0.54	0.63	0.59
APBA2	KLF3	24.69	26.37	0.59	0.59	0.7	0.75
APBA2	NR3C2	23.79	32.36	0.62	0.65	0.69	0.81
APBA2	PLXDC1	23.6	21.96	0.54	0.59	0.71	0.79
APBA2	AMIGO1	23.48	31.73	0.62	0.7	0.78	0.85
APBA2	VIPR1	21.95	26.62	0.61	0.59	0.8	0.81
APBA2	SCML1	20.02	35.7	0.5	0.55	0.68	0.61
APBA2	FBN1	-10.07	-18.13	-0.42	-0.28	0.04	0.1
APBA2	IL5	-10.96	-25.49	-0.31	-0.42	0.05	0.08
APBA2	RRM2	-11.84	-15.51	-0.26	-0.54	0.06	0.1
APBA2	EGFL6	-12.08	-19.02	-0.39	-0.37	0.06	0.05
APBA2	PLS3	-12.18	-12.98	-0.36	-0.3	0.04	0.09
APBA2	MMP25	-12.72	-19.17	-0.3	-0.38	0.1	0.1
APBA2	APOBEC3B	-13.57	-23.03	-0.36	-0.5	0.07	0.08
APBA2	TNFRSF11A	-13.58	-23.07	-0.44	-0.47	0.05	0.07
APBA2	MND1	-14.39	-23.34	-0.29	-0.5	0.09	0.09
APBA2	PMCH	-14.39	-33.88	-0.38	-0.53	0.03	0.03
APBA2	SPC25	-15.38	-31.08	-0.34	-0.55	0.07	0.1
APBA2	ZC3H12C	-15.66	-30.21	-0.57	-0.49	0.05	0.08
APBA2	FAM111B	-16.22	-21.75	-0.33	-0.43	0.07	0.1
APBA2	BIRC5	-16.55	-24.22	-0.33	-0.53	0.07	0.1
APBA2	PBK	-16.79	-31.09	-0.35	-0.57	0.06	0.09
APBA2	FRMD4B	-17.54	-18.59	-0.54	-0.5	0.08	0.09
APBA2	ASPM	-18.33	-31.75	-0.43	-0.56	0.07	0.08
APBA2	TOP2A	-19.38	-27.65	-0.37	-0.56	0.06	0.1
APBA2	KIF23	-19.5	-27.57	-0.47	-0.53	0.09	0.1
APBA2	ZBTB32	-19.93	-25.07	-0.3	-0.47	0.09	0.09
APBA2	P4HA2	-20.14	-29.62	-0.55	-0.51	0.04	0.1
APBA2	DLGAP5	-20.22	-31.32	-0.4	-0.56	0.06	0.09
APBA2	CDK1	-20.75	-23.95	-0.42	-0.6	0.07	0.08
APBA2	IL13	-21.65	-20.03	-0.33	-0.43	0.04	0.1
APBA2	LIF	-25.62	-28.38	-0.36	-0.46	0.04	0.1
APBA2	IL2RA	-36.69	-22.92	-0.56	-0.45	0.06	0.1
APBA3	DGKZ	29.92	27.65	0.65	0.64	0.78	0.74
APBA3	POLD1	29.43	24.81	0.66	0.7	0.68	0.83
APBA3	PRR7	28.56	21.75	0.65	0.51	0.71	0.66
APBA3	ZNF512B	27.43	20.72	0.5	0.65	0.69	0.85
APBA3	ACAP3	27.41	33.78	0.64	0.74	0.79	0.85
APBA3	APBA3	26.05	23.71	1	1	1	1
APBA3	RFNG	25.84	25.87	0.63	0.72	0.86	0.92
APBA3	ADAM15	25.63	22.45	0.58	0.5	0.73	0.77
APBA3	TUBGCP6	25.5	25.28	0.68	0.69	0.84	0.82
APBA3	THOP1	25.49	22.96	0.67	0.66	0.75	0.82
APBA3	SH3BP1	25.36	27.36	0.55	0.73	0.72	0.89
APBA3	LEMD2	25	32.91	0.69	0.67	0.84	0.83
APBA3	ZDHHC8	24.24	24.41	0.58	0.66	0.78	0.86
APBA3	WDR24	22.42	22.85	0.69	0.68	0.87	0.89
APBA3	GNB2	22.23	22.15	0.68	0.74	0.67	0.81
APBA3	ZC3H3	21.54	24.35	0.68	0.74	0.88	0.88
APBB1	SREBF1	36.69	21.28	0.72	0.6	0.83	0.83
APBB1	APBB1	36.08	27.06	1	1	1	1
APBB1	PITPNM1	33.99	25.79	0.71	0.62	0.72	0.86
APBB1	TUBGCP6	29.01	21.73	0.76	0.61	0.85	0.82
APBB1	ZC3H3	28.16	21.18	0.71	0.62	0.8	0.85
APBB1	MYO15B	28	22.37	0.54	0.57	0.66	0.79
APBB1	ACAP3	27.74	26.84	0.63	0.65	0.74	0.79
APBB1	ZNF512B	27.25	20.09	0.56	0.56	0.72	0.85
APBB1	LEMD2	27.22	34.2	0.75	0.69	0.88	0.81
APBB1	POLD1	26.42	21.42	0.54	0.57	0.54	0.78
APBB1	PLEKHM2	26.23	24.49	0.62	0.74	0.83	0.85
APBB1	APH1A	24.16	20.5	0.56	0.5	0.76	0.79
APBB1	ZDHHC8	23.99	22.56	0.53	0.6	0.65	0.85
APBB1	PRR7	23.03	22.7	0.58	0.55	0.67	0.7
APBB1	RABEP2	22.35	20.13	0.67	0.57	0.78	0.78
APBB1	RFNG	20.42	24.13	0.55	0.65	0.78	0.85
APBB1	PLEKHG4	20.14	21.04	0.6	0.65	0.81	0.86
APBB1	IL9	-11.22	-12.18	-0.22	-0.15	0.05	0.05
APBB3	MYO15B	36.59	24.58	0.68	0.71	0.72	0.84
APBB3	APBB3	33.53	26.43	1	1	1	1
APBB3	TUBGCP6	27.6	22.45	0.78	0.71	0.91	0.87
APBB3	PITPNM1	25.49	25.38	0.58	0.59	0.72	0.89
APBB3	ACAP3	25.48	28.16	0.63	0.68	0.82	0.84
APBB3	NOXA1	24.72	20.25	0.6	0.64	0.8	0.88
APBB3	LEMD2	20.77	30.09	0.59	0.62	0.8	0.83
APBB3	APBB1	20.75	20.85	0.63	0.67	0.81	0.88
APBB3	EDAR	20	21.86	0.58	0.55	0.62	0.79
APEH	POLD1	29.97	23.85	0.7	0.68	0.79	0.85
APEH	C9orf69	28.62	22.25	0.7	0.64	0.81	0.89
APEH	SLC38A5	24.4	23.01	0.67	0.6	0.76	0.86
APEH	MPG	23.74	22.35	0.74	0.74	0.9	0.87
APEH	BCKDK	23.58	26.33	0.69	0.63	0.87	0.88
APEH	THOP1	22.65	22.27	0.66	0.64	0.84	0.87
APEH	TNFAIP8L2	22.13	29.6	0.56	0.59	0.74	0.81
APEH	PITPNM1	21.52	22.07	0.56	0.58	0.77	0.88
APEH	SLC27A4	21.39	23.97	0.58	0.59	0.86	0.86
APEH	YIF1A	20.94	28.29	0.57	0.66	0.78	0.9
APH1A	APH1A	38.97	32.57	1	1	1	1
APH1A	ZFAND3	28.61	24.75	0.68	0.75	0.86	0.87
APH1A	SH3BP1	27.15	20.81	0.63	0.51	0.79	0.76
APH1A	PITPNM1	26.43	30.34	0.67	0.7	0.82	0.82
APH1A	ZNF282	26.23	20.37	0.67	0.57	0.76	0.81
APH1A	PLEKHM2	23.14	22.91	0.59	0.52	0.85	0.75
APH1A	ADAM15	22.05	29.88	0.63	0.53	0.8	0.68
APH1A	POLD1	21.5	23.6	0.58	0.55	0.68	0.79
APH1A	LEMD2	20.93	27.66	0.61	0.51	0.84	0.77
APH1A	RFX1	20.59	20.19	0.54	0.53	0.74	0.73
APH1A	PHF13	20.44	31.13	0.55	0.73	0.77	0.82
APOA1BP	TMEM160	31.93	23.46	0.74	0.74	0.88	0.93
APOA1BP	PSENEN	27.93	23.95	0.62	0.6	0.79	0.8
APOA1BP	YIF1A	25.5	24.7	0.84	0.65	0.94	0.89
APOA1BP	BCKDK	25.11	20.03	0.66	0.57	0.85	0.84
APOA1BP	MPG	25.09	23.58	0.63	0.75	0.79	0.87
APOA1BP	FBXL15	21.72	29.16	0.6	0.68	0.77	0.84
APOA1BP	FBXO6	20.78	27.3	0.57	0.72	0.76	0.81
APOA1BP	EXOSC5	20.09	20.55	0.63	0.58	0.88	0.86
APOA1BP	CCDC85B	20.07	22.95	0.54	0.73	0.78	0.9
APOBEC3A	S100A8	49.46	48.62	0.54	0.68	0.06	0.37
APOBEC3A	FCN1	47.25	34.33	0.5	0.72	0.06	0.7
APOBEC3A	S100A12	38.13	39.37	0.53	0.7	0.04	0.63
APOBEC3A	MPEG1	35.27	38.3	0.53	0.68	0.08	0.76
APOBEC3A	FPR1	35.22	32.98	0.52	0.72	0.05	0.57
APOBEC3A	HCK	33.78	24.75	0.52	0.67	0.05	0.58
APOBEC3A	TNFAIP2	32.58	21.35	0.59	0.56	0.19	0.68
APOBEC3A	APOBEC3A	32.36	34.18	1	1	1	1
APOBEC3A	SYK	28.74	21.84	0.52	0.52	0.19	0.58
APOBEC3A	CSTA	25.8	37.5	0.56	0.7	0.41	0.69
APOBEC3A	AQP9	25.07	25.33	0.54	0.62	0.1	0.8
APOBEC3A	CSF3R	25.03	32.36	0.56	0.63	0.09	0.46
APOBEC3A	CLEC7A	24.18	34.95	0.54	0.69	0.14	0.75
APOBEC3A	LILRB2	21.64	22.57	0.54	0.57	0.06	0.88
APOBEC3B	CCNB2	47.8	29.24	0.76	0.77	0.67	0.85
APOBEC3B	DLGAP5	47.54	35.52	0.78	0.76	0.61	0.8
APOBEC3B	RRM2	46.56	22.29	0.76	0.67	0.69	0.58
APOBEC3B	HJURP	45.26	22.89	0.77	0.6	0.64	0.78
APOBEC3B	TPX2	45.09	23.08	0.76	0.64	0.66	0.76
APOBEC3B	APOBEC3B	44.87	38.58	1	1	1	1
APOBEC3B	MKI67	44.84	20.03	0.74	0.68	0.6	0.7
APOBEC3B	CDC20	44.65	23.65	0.7	0.55	0.66	0.86
APOBEC3B	TOP2A	44.54	33.56	0.74	0.72	0.61	0.86
APOBEC3B	CDCA8	44.43	28.74	0.75	0.72	0.72	0.91
APOBEC3B	CDK1	44.26	30.02	0.73	0.76	0.65	0.89
APOBEC3B	PBK	44.14	29.62	0.73	0.75	0.63	0.88
APOBEC3B	CEP55	43.95	30.13	0.75	0.66	0.62	0.78
APOBEC3B	KIF2C	43.19	26.89	0.74	0.77	0.66	0.91
APOBEC3B	KIF20A	43.08	29.11	0.75	0.7	0.65	0.89
APOBEC3B	MELK	42.8	28.89	0.73	0.71	0.71	0.82
APOBEC3B	CDCA5	42.19	23.27	0.7	0.52	0.68	0.71
APOBEC3B	LIF	41.96	22.43	0.63	0.64	0.45	0.7
APOBEC3B	BIRC5	41.83	28.38	0.77	0.58	0.68	0.62
APOBEC3B	MYBL2	41.83	22.37	0.68	0.63	0.59	0.78
APOBEC3B	HMMR	41.52	31.13	0.77	0.76	0.62	0.77
APOBEC3B	KIF18B	40.87	27.96	0.74	0.72	0.62	0.8
APOBEC3B	CCNB1	40.36	25.7	0.71	0.75	0.69	0.85
APOBEC3B	KIAA0101	39.98	26.53	0.71	0.75	0.65	0.82
APOBEC3B	KIF11	39.85	28.83	0.73	0.6	0.64	0.68
APOBEC3B	CDC45	39.79	23.5	0.64	0.55	0.62	0.79
APOBEC3B	KIF4A	39.23	23.11	0.76	0.68	0.67	0.77
APOBEC3B	BUB1B	38.85	25.76	0.72	0.74	0.64	0.86
APOBEC3B	SPC25	38.8	29.87	0.77	0.71	0.67	0.74
APOBEC3B	ANLN	38.78	22.4	0.75	0.61	0.62	0.75
APOBEC3B	AURKA	38.75	21.64	0.68	0.54	0.67	0.8
APOBEC3B	KIF15	38.41	32.77	0.75	0.78	0.61	0.77
APOBEC3B	ASPM	38.36	33.36	0.74	0.72	0.57	0.74
APOBEC3B	NEK2	38.34	24.34	0.74	0.73	0.65	0.86
APOBEC3B	BUB1	38.14	27.64	0.71	0.72	0.63	0.8
APOBEC3B	ASF1B	38.11	21.98	0.68	0.66	0.65	0.83
APOBEC3B	KIF23	37.97	27.57	0.71	0.66	0.68	0.78
APOBEC3B	DTL	37.92	24.72	0.65	0.71	0.64	0.76
APOBEC3B	NUSAP1	37.39	20.18	0.71	0.73	0.65	0.8
APOBEC3B	SHCBP1	37.35	28.46	0.68	0.71	0.65	0.77
APOBEC3B	VDR	37.32	22.39	0.64	0.58	0.49	0.76
APOBEC3B	ESPL1	36.72	22.88	0.68	0.71	0.63	0.83
APOBEC3B	TRIP13	36.67	27.69	0.59	0.73	0.58	0.8
APOBEC3B	SPC24	36.23	23	0.67	0.68	0.56	0.78
APOBEC3B	CDT1	35.73	22.67	0.65	0.58	0.54	0.71
APOBEC3B	CENPF	35.64	20.31	0.69	0.72	0.58	0.68
APOBEC3B	E2F8	35	29.85	0.75	0.69	0.64	0.78
APOBEC3B	AHRR	34.84	20.15	0.58	0.58	0.43	0.49
APOBEC3B	DEPDC1B	34.52	29.47	0.7	0.78	0.62	0.78
APOBEC3B	CENPW	34.31	20.04	0.59	0.75	0.63	0.8
APOBEC3B	EXO1	34.09	21.47	0.66	0.56	0.62	0.67
APOBEC3B	CLSPN	33.86	22.89	0.67	0.57	0.63	0.61
APOBEC3B	MND1	33.78	22.73	0.67	0.55	0.59	0.35
APOBEC3B	TTK	33.5	27.49	0.71	0.74	0.65	0.79
APOBEC3B	CASC5	33.16	28.23	0.72	0.68	0.6	0.76
APOBEC3B	DIAPH3	33.11	20.16	0.74	0.69	0.67	0.8
APOBEC3B	KIF14	32.93	26.58	0.73	0.75	0.58	0.8
APOBEC3B	NUF2	32.9	26.87	0.68	0.7	0.61	0.84
APOBEC3B	UHRF1	32.72	28.35	0.62	0.6	0.68	0.68
APOBEC3B	ASB2	32.69	20.84	0.57	0.53	0.37	0.7
APOBEC3B	GINS1	32.54	20.52	0.68	0.58	0.66	0.75
APOBEC3B	ORC1	32.34	23.63	0.56	0.64	0.66	0.83
APOBEC3B	NCAPH	32.12	24.01	0.58	0.59	0.64	0.81
APOBEC3B	RAD51AP1	32.06	23.97	0.61	0.7	0.62	0.82
APOBEC3B	NEIL3	31.49	21.56	0.64	0.69	0.56	0.67
APOBEC3B	SLC27A2	31.01	25.28	0.54	0.62	0.41	0.75
APOBEC3B	ECT2	28.35	26.36	0.63	0.67	0.64	0.79
APOBEC3B	ATP8B4	27.94	29.57	0.56	0.66	0.29	0.75
APOBEC3B	OIP5	27.9	26.59	0.57	0.71	0.61	0.88
APOBEC3B	POLQ	27.79	22.42	0.69	0.67	0.58	0.75
APOBEC3B	BCAT1	27.47	27.91	0.6	0.59	0.48	0.47
APOBEC3B	CENPE	27.02	27.27	0.6	0.64	0.54	0.81
APOBEC3B	FAM64A	26.86	22.9	0.67	0.69	0.49	0.71
APOBEC3B	GGH	26.59	22.57	0.6	0.75	0.65	0.82
APOBEC3B	CDCA3	26.54	21.34	0.71	0.77	0.61	0.86
APOBEC3B	MYOF	24.89	20.72	0.53	0.51	0.25	0.39
APOBEC3B	TST	22.44	22.82	0.53	0.53	0.48	0.76
APOBEC3B	TNFRSF11A	21.93	24.74	0.55	0.67	0.31	0.53
APOBEC3B	GCNT4	-10.05	-18.85	-0.25	-0.36	0.06	0.03
APOBEC3B	KRT73	-10.48	-10.96	-0.3	-0.19	0.02	0.05
APOBEC3B	SCGB3A1	-10.8	-10.68	-0.16	-0.38	0.01	0.06
APOBEC3B	HIST1H3A	-11.54	-14.81	-0.18	-0.33	0.09	0.08
APOBEC3B	AMIGO1	-12.53	-11.95	-0.26	-0.54	0.07	0.06
APOBEC3B	ZBTB10	-14.02	-13.48	-0.42	-0.61	0.07	0.07
APOBEC3B	DKK3	-14.19	-14.39	-0.28	-0.51	0.07	0.05
APOBEC3B	PLXDC1	-14.69	-10.54	-0.41	-0.37	0.09	0.07
APOBEC3B	FOSB	-14.83	-17.17	-0.28	-0.34	0.06	0.05
APOBEC3B	TCP11L2	-15.4	-12.22	-0.37	-0.53	0.08	0.05
APOBEC3B	PDZD4	-15.63	-10.49	-0.32	-0.3	0.03	0.05
APOBEC3B	NR3C2	-15.92	-13.54	-0.43	-0.44	0.05	0.07
APOBEC3B	GPRASP1	-21.53	-14.43	-0.47	-0.41	0.03	0.06
APOBEC3B	PZP	-23.14	-17.75	-0.38	-0.43	0.02	0.02
APOBEC3B	A2M	-23.73	-12.86	-0.35	-0.44	0.03	0.04
APOO	GPN3	21.65	25.62	0.53	0.68	0.83	0.9
APP	APP	40.11	21.81	1	1	1	1
APP	EPHX1	36.19	22.42	0.65	0.62	0.67	0.68
APP	GCNT4	31.15	29.17	0.55	0.75	0.27	0.64
APP	POM121	23.52	21.04	0.64	0.78	0.39	0.71
AQP2	AQP2	39.27	34.48	1	1	1	1
AQP2	MMD2	32.97	20.26	0.69	0.68	0.88	0.81
AQP2	CACNG5	28.26	24.25	0.68	0.72	0.72	0.81
AQP2	OR10J1	25.31	21.34	0.61	0.71	0.56	0.74
AQP2	MESP2	23.51	37.18	0.63	0.78	0.88	0.86
AQP2	OPTC	21.56	23.06	0.64	0.7	0.88	0.78
AQP2	DAO	20.35	21.88	0.55	0.7	0.77	0.84
AQP2	FGF4	20.33	25.69	0.69	0.7	0.9	0.82
AQP8	AQP8	27.2	27.09	1	1	1	1
AQP8	ASB2	-13.57	-11.28	-0.21	-0.29	0.1	0.1
AQP9	S100A8	43.63	45.03	0.63	0.67	0.38	0.34
AQP9	SERPINA1	38.95	34.21	0.67	0.67	0.39	0.77
AQP9	LYZ	38.61	44.17	0.63	0.66	0.57	0.54
AQP9	S100A9	38.09	42.65	0.6	0.65	0.44	0.31
AQP9	FCN1	35.38	31.38	0.58	0.64	0.46	0.74
AQP9	IL8	34.88	33.11	0.52	0.68	0.48	0.8
AQP9	CD14	34.78	31.13	0.65	0.59	0.58	0.48
AQP9	FPR1	33.71	31.6	0.76	0.68	0.59	0.72
AQP9	AQP9	33.05	41.65	1	1	1	1
AQP9	S100A12	31.14	34.52	0.62	0.65	0.33	0.6
AQP9	HCK	30.17	22.2	0.71	0.57	0.58	0.61
AQP9	IL1B	28.08	21.91	0.58	0.59	0.49	0.84
AQP9	MNDA	27.82	23.16	0.55	0.57	0.54	0.5
AQP9	CYBB	27.44	31.63	0.69	0.66	0.58	0.7
AQP9	TREM1	26.82	23.74	0.7	0.58	0.43	0.89
AQP9	C5AR1	25.82	23.59	0.68	0.58	0.64	0.84
AQP9	MPEG1	25.27	34.28	0.6	0.64	0.45	0.7
AQP9	CXCL2	25.25	24.79	0.51	0.61	0.38	0.77
AQP9	SYK	24.6	21.99	0.58	0.52	0.47	0.59
AQP9	MS4A7	23.96	32.51	0.61	0.66	0.39	0.49
AQP9	CSTA	22.03	29.7	0.53	0.64	0.16	0.75
AQP9	CLEC7A	20.24	32.62	0.63	0.69	0.57	0.78
AQP9	CPVL	20.24	28.38	0.51	0.59	0.49	0.75
ARAF	ACAP3	25.29	27.16	0.61	0.71	0.81	0.81
ARAF	LEMD2	21.89	25.04	0.65	0.6	0.89	0.83
ARAP1	ARAP1	40.77	25.65	1	1	1	1
ARAP1	RPS6KA4	40.02	21.1	0.81	0.58	0.84	0.85
ARAP1	PITPNM1	39.14	28.72	0.83	0.68	0.87	0.9
ARAP1	SH3BP1	38.57	24.43	0.77	0.62	0.8	0.82
ARAP1	ZNF512B	38.26	23.08	0.76	0.63	0.82	0.86
ARAP1	DGKZ	35.88	24.47	0.81	0.63	0.83	0.79
ARAP1	ZFAND3	35.55	23.16	0.78	0.74	0.87	0.93
ARAP1	INF2	34.85	20.08	0.61	0.54	0.7	0.8
ARAP1	PLEKHM2	34.35	26.12	0.71	0.68	0.83	0.84
ARAP1	POLD1	33.56	23.69	0.68	0.61	0.64	0.81
ARAP1	ACAP3	33.39	31.68	0.77	0.66	0.84	0.77
ARAP1	ZNF282	32.41	23.41	0.73	0.62	0.78	0.86
ARAP1	SYVN1	31.27	20.94	0.69	0.75	0.84	0.92
ARAP1	ZDHHC8	31.05	26.12	0.76	0.69	0.85	0.9
ARAP1	MYO15B	31	23	0.55	0.52	0.6	0.75
ARAP1	ZFPM1	30.36	24.96	0.71	0.64	0.81	0.77
ARAP1	SH3GLB2	29.93	22.31	0.74	0.66	0.86	0.87
ARAP1	LEMD2	29.73	33.99	0.78	0.71	0.86	0.86
ARAP1	APH1A	29.63	22.56	0.73	0.63	0.82	0.88
ARAP1	TUBGCP6	29.49	26.66	0.78	0.7	0.84	0.86
ARAP1	ZC3H3	29.46	25.63	0.78	0.65	0.86	0.88
ARAP1	MBD3	27.76	20.91	0.67	0.77	0.75	0.93
ARAP1	RABEP2	27.47	23.96	0.82	0.71	0.92	0.85
ARAP1	MIER2	27.05	23.7	0.8	0.67	0.88	0.85
ARAP1	GRAMD4	26.68	21.23	0.68	0.58	0.82	0.89
ARAP1	APBB1	26.32	22.06	0.7	0.64	0.76	0.87
ARAP1	ZNF653	26.22	20.85	0.73	0.54	0.87	0.81
ARAP1	MED24	25.3	23.75	0.76	0.76	0.88	0.93
ARAP1	CSTF2T	25.27	20.19	0.72	0.57	0.85	0.85
ARAP1	MMP25	25.25	29.31	0.53	0.62	0.54	0.44
ARAP1	RAB43	24.76	20.12	0.72	0.55	0.78	0.81
ARAP1	THOP1	24.68	22.42	0.6	0.64	0.67	0.84
ARAP1	CA11	24.3	23.43	0.62	0.71	0.81	0.88
ARAP1	TMEM229B	24.27	24.25	0.59	0.55	0.74	0.83
ARAP1	WDR24	24.2	21.36	0.69	0.56	0.79	0.85
ARAP1	ADAM15	24.01	28.09	0.57	0.57	0.67	0.77
ARAP1	C17orf70	23.38	24.42	0.66	0.68	0.78	0.9
ARAP1	RFNG	23.26	27.45	0.62	0.72	0.83	0.89
ARAP1	MRC2	22.75	21.62	0.52	0.56	0.41	0.8
ARAP1	ZNF526	22.65	22.41	0.66	0.57	0.81	0.83
ARAP1	INPP5E	22.61	21.16	0.68	0.74	0.87	0.84
ARAP1	APBB3	22.1	20.66	0.6	0.64	0.75	0.89
ARAP1	KCNH3	22.04	21.79	0.62	0.57	0.73	0.75
ARAP1	SLC27A4	21.92	25.79	0.59	0.59	0.75	0.82
ARAP1	VILL	21.55	23.95	0.64	0.65	0.82	0.88
ARAP1	TRIM46	20.85	22.16	0.65	0.6	0.74	0.84
ARAP1	SPHK2	20.65	26.26	0.72	0.6	0.82	0.79
ARAP1	NLRX1	20.64	22.82	0.63	0.65	0.78	0.89
ARAP1	BMP1	20.47	24.74	0.6	0.6	0.47	0.83
ARAP1	KCTD5	20.37	25.02	0.63	0.77	0.78	0.87
ARAP1	PACS2	20.32	46.32	0.72	0.74	0.88	0.82
ARAP1	GPR35	20.29	31.93	0.53	0.71	0.66	0.78
AREGB	AREG	28.55	23.72	0.53	0.61	0.5	0.54
AREGB	AREGB	21.52	37.46	1	1	1	1
AREGB	UBE2C	-10.81	-15.54	-0.14	-0.34	0.03	0.09
AREGB	TOP2A	-11.39	-16.95	-0.17	-0.3	0.02	0.07
AREGB	BUB1B	-12	-14.76	-0.23	-0.34	0.02	0.1
AREGB	NDFIP2	-12.07	-14.37	-0.11	-0.39	0.08	0.07
AREGB	SLC27A2	-13.01	-17.06	-0.14	-0.43	0.05	0.09
AREGB	LIF	-14.32	-16.72	-0.2	-0.27	0	0.07
AREGB	VDR	-14.97	-17.32	-0.22	-0.35	0.02	0.08
AREGB	IL13	-15.23	-12.74	-0.2	-0.23	0	0.08
ARF3	ZFAND3	36.4	22.01	0.77	0.59	0.86	0.88
ARF3	UNC119B	29.38	21.87	0.75	0.66	0.92	0.89
ARF3	PITPNM1	28.79	29.18	0.65	0.6	0.83	0.87
ARF3	APH1A	28.25	25.08	0.7	0.69	0.88	0.88
ARF3	RAPGEF1	27.56	23.57	0.74	0.64	0.85	0.9
ARF3	SLC27A4	24.2	29.5	0.63	0.67	0.86	0.87
ARF3	CCR5	24.08	30.54	0.52	0.56	0.49	0.66
ARF3	HIPK2	22.7	25.39	0.58	0.56	0.56	0.81
ARF3	C9orf69	22.49	20.41	0.6	0.6	0.84	0.89
ARF3	PHF13	22.22	34.15	0.64	0.73	0.86	0.79
ARF3	GRAMD4	21.97	27.75	0.64	0.6	0.85	0.86
ARF3	BCL2L1	21.29	24.19	0.64	0.66	0.72	0.84
ARF3	GTF3C4	20.84	24.83	0.57	0.57	0.81	0.82
ARF3	RHOU	20.81	30.44	0.58	0.6	0.71	0.74
ARF3	ADRBK2	20.78	26.14	0.57	0.5	0.65	0.66
ARF3	DAG1	20.29	20.29	0.67	0.64	0.62	0.91
ARF3	RGS3	20.18	25.18	0.63	0.71	0.82	0.89
ARF5	TMEM160	45.95	23.33	0.64	0.75	0.76	0.94
ARF5	FBXL15	33.36	21.39	0.64	0.61	0.82	0.84
ARF5	HSPBP1	32.57	22.76	0.66	0.69	0.8	0.88
ARF5	MFSD10	30.74	28.76	0.66	0.71	0.84	0.85
ARF5	PSENEN	29.32	35.91	0.59	0.73	0.85	0.83
ARF5	SDF4	28.84	26.71	0.64	0.8	0.84	0.89
ARF5	MIIP	28.74	20.08	0.59	0.68	0.8	0.8
[truncated: 40,232 more rows]

## Sheet: Bcell
Sheet 3. Virtual sorting result of highly plastic genes in B cells.
Gene A	Gene B	Delta (RNA-Seq)	Delta (Array)	Pearson correlation r (RNA-Seq)	Pearson correlation r (Array)	Cosine similarity (RNA-Seq)	Cosine similarity (Array)
A4GALT	DLGAP5	48.15	30.91	0.62	0.51	0.5	0.5
A4GALT	TPX2	46.37	26.63	0.64	0.53	0.57	0.6
A4GALT	KIF2C	46.02	24.26	0.67	0.56	0.56	0.58
A4GALT	MELK	45.98	30.91	0.64	0.53	0.52	0.55
A4GALT	BUB1B	45.14	22.95	0.68	0.56	0.6	0.62
A4GALT	A4GALT	44.26	36.66	1	1	1	1
A4GALT	KIF18B	43.22	23.84	0.69	0.54	0.61	0.59
A4GALT	S1PR2	43.1	30.71	0.73	0.6	0.7	0.67
A4GALT	TYMS	42.98	22.73	0.59	0.53	0.46	0.48
A4GALT	HMMR	42.77	28.79	0.63	0.51	0.51	0.57
A4GALT	CDK1	42.58	31.85	0.61	0.52	0.58	0.51
A4GALT	CENPF	42.51	22.91	0.67	0.54	0.59	0.57
A4GALT	RRM2	42.45	23.1	0.55	0.53	0.54	0.62
A4GALT	AICDA	42.29	34.91	0.57	0.52	0.21	0.57
A4GALT	BUB1	42.25	23.9	0.61	0.52	0.51	0.6
A4GALT	ZWINT	42.23	20.46	0.59	0.55	0.55	0.63
A4GALT	ASPM	42.08	34.08	0.66	0.51	0.6	0.58
A4GALT	KIF4A	41.54	24.2	0.66	0.51	0.59	0.58
A4GALT	DCAF12	41.38	30.72	0.64	0.63	0.85	0.63
A4GALT	NCAPH	40.69	34.61	0.6	0.56	0.54	0.64
A4GALT	DTL	39.4	21.59	0.6	0.53	0.45	0.59
A4GALT	LIMA1	39.38	20.01	0.73	0.64	0.6	0.76
A4GALT	ESPL1	39.24	22.66	0.73	0.58	0.62	0.58
A4GALT	CDT1	39.23	27.63	0.63	0.52	0.45	0.58
A4GALT	E2F8	39.13	38	0.69	0.57	0.7	0.6
A4GALT	PLXNB2	39.12	24.63	0.67	0.62	0.7	0.74
A4GALT	KIF23	39.07	31.81	0.66	0.5	0.63	0.53
A4GALT	PBK	38.82	32.5	0.61	0.57	0.63	0.59
A4GALT	CYS1	37.84	28.35	0.84	0.6	0.42	0.62
A4GALT	DEPDC1B	37.27	31.66	0.63	0.51	0.56	0.44
A4GALT	KIF14	36.97	23.35	0.66	0.5	0.55	0.47
A4GALT	ANLN	36.46	32.87	0.67	0.54	0.64	0.58
A4GALT	TNFSF11	36.39	25.75	0.7	0.51	0.39	0.53
A4GALT	MFI2	36.14	21.04	0.81	0.55	0.5	0.67
A4GALT	CDC6	36.13	22.1	0.55	0.53	0.45	0.65
A4GALT	TTK	35.47	27.07	0.66	0.56	0.58	0.62
A4GALT	CCNB1	35.4	22.55	0.61	0.54	0.54	0.63
A4GALT	SLC1A1	34.94	33.07	0.71	0.67	0.72	0.74
A4GALT	CENPE	34.91	27.36	0.65	0.5	0.53	0.62
A4GALT	POLQ	34.55	24.02	0.66	0.55	0.53	0.7
A4GALT	PSAT1	34.53	22.93	0.51	0.56	0.38	0.67
A4GALT	KCNN3	33.76	35.61	0.7	0.54	0.59	0.51
A4GALT	EXO1	33.65	23.14	0.61	0.5	0.42	0.66
A4GALT	SPC25	33.59	32.38	0.6	0.54	0.43	0.56
A4GALT	CDKN3	33.52	22.09	0.56	0.55	0.56	0.61
A4GALT	ASB2	29.74	34.58	0.62	0.57	0.61	0.8
A4GALT	CTNNAL1	29.47	24.33	0.57	0.56	0.54	0.7
A4GALT	BFSP2	29.4	22.61	0.73	0.52	0.76	0.66
A4GALT	BCAT1	29.09	20.59	0.57	0.55	0.39	0.58
A4GALT	SPRED2	28.09	33.28	0.78	0.63	0.83	0.71
A4GALT	SERPINA9	27.81	35.66	0.59	0.7	0.76	0.69
A4GALT	FEZ1	26.77	28.25	0.62	0.61	0.4	0.62
A4GALT	CHEK1	26.56	23.5	0.6	0.55	0.48	0.64
A4GALT	UCHL1	25.47	29.59	0.54	0.64	0.67	0.7
A4GALT	RCBTB2	25.42	22.01	0.5	0.53	0.48	0.62
A4GALT	ABCA6	24.26	27.79	0.75	0.54	0.58	0.5
A4GALT	TUBB2B	23.99	31.3	0.61	0.61	0.34	0.54
A4GALT	PRRG4	23.98	21.34	0.66	0.54	0.58	0.52
A4GALT	NCALD	23.96	20.96	0.57	0.55	0.44	0.65
A4GALT	P4HA2	23.29	21.38	0.61	0.5	0.35	0.34
A4GALT	WBP5	23.24	22.74	0.52	0.53	0.45	0.66
A4GALT	IGF2BP3	21.54	22.28	0.61	0.52	0.68	0.69
A4GALT	KANK2	21.43	23.66	0.67	0.52	0.75	0.51
A4GALT	SHROOM3	21.19	30.65	0.69	0.6	0.49	0.81
A4GALT	FBXO16	20.59	22.62	0.68	0.5	0.56	0.35
A4GALT	TRIM58	-11.13	-13.98	-0.39	-0.3	0.03	0.06
A4GALT	LIX1	-13.97	-23.97	-0.38	-0.47	0.06	0.1
A4GALT	ZNF703	-22.47	-14.8	-0.47	-0.4	0.01	0.1
A4GALT	PF4	-24.11	-15.45	-0.32	-0.09	0.01	0.04
A4GALT	PPBP	-32.79	-17.27	-0.35	-0.17	0.01	0.05
AACS	MELK	55.55	22.28	0.76	0.59	0.83	0.69
AACS	KIF2C	54.48	21.96	0.78	0.65	0.8	0.73
AACS	PBK	48.75	21.41	0.72	0.59	0.81	0.63
AACS	PSAT1	46.13	22.47	0.68	0.7	0.72	0.64
AACS	ESPL1	45.69	20.77	0.8	0.67	0.78	0.7
AACS	SHCBP1	40.21	20.33	0.67	0.62	0.83	0.73
AACS	POLQ	38.77	20.54	0.76	0.67	0.77	0.76
AACS	CTNNAL1	36.42	20.2	0.68	0.66	0.86	0.69
AACS	CDKN2C	32.62	21.73	0.68	0.65	0.74	0.73
AACS	WBP5	32.29	20.99	0.67	0.68	0.73	0.85
AACS	SLC1A1	32.28	20.61	0.6	0.64	0.65	0.56
AACS	APOBEC3B	32.21	22.27	0.59	0.63	0.58	0.75
AACS	DHCR7	31.83	21.43	0.66	0.61	0.86	0.81
AACS	IGSF3	26.71	20.76	0.59	0.51	0.46	0.64
AACS	TIAM1	24.93	20.43	0.6	0.66	0.43	0.63
AACS	KIAA1217	22.96	21.91	0.65	0.54	0.54	0.57
AACS	SLC38A5	22	20.61	0.57	0.51	0.78	0.68
AACS	THOP1	21.73	21.44	0.68	0.69	0.87	0.83
AARS2	ZDHHC8	33.13	23.99	0.63	0.71	0.82	0.86
AARS2	SH3BP1	29.39	24.92	0.7	0.6	0.9	0.84
AARS2	ACAP3	28.75	28.64	0.53	0.65	0.77	0.8
AARS2	CORO1B	28.72	21.51	0.63	0.6	0.85	0.81
AARS2	DGKZ	26.16	25.87	0.75	0.52	0.91	0.68
AARS2	ZFPM1	25.01	22.36	0.55	0.53	0.73	0.81
AARS2	TRPM2	24.83	23.83	0.57	0.59	0.74	0.85
AARS2	GAS6	22.81	23.05	0.55	0.53	0.74	0.48
AARS2	PITPNM1	21.68	25.26	0.58	0.62	0.84	0.87
AARS2	SOX15	21.64	22.66	0.5	0.51	0.78	0.78
AARS2	ZNF653	20.72	20.3	0.64	0.58	0.89	0.83
AASS	CORO2B	30.8	23.76	0.5	0.5	0.64	0.65
AASS	AASS	24.31	30.69	1	1	1	1
ABCA1	KCNH8	37.61	26.48	0.76	0.63	0.74	0.73
ABCA1	MEGF6	32.39	37.19	0.62	0.6	0.58	0.73
ABCA1	ABCA1	31.22	26.61	1	1	1	1
ABCA1	CARNS1	26.31	21.26	0.62	0.51	0.55	0.69
ABCA1	CORO2B	24.13	29.36	0.5	0.56	0.46	0.63
ABCA1	ZBTB16	23.46	21.52	0.62	0.5	0.57	0.59
ABCA1	LIX1	20.91	24.73	0.54	0.5	0.43	0.48
ABCA1	DOPEY2	20.57	20.3	0.65	0.57	0.64	0.72
ABCA1	CCL17	-18.23	-12.62	-0.47	-0.26	0.01	0.04
ABCA1	ALDH1L2	-18.62	-15.01	-0.47	-0.24	0.1	0.1
ABCA1	LAMP3	-20.77	-20.66	-0.43	-0.37	0.05	0.09
ABCA1	CCL22	-41.08	-23.27	-0.63	-0.42	0.02	0.08
ABCA2	ABCA2	38.16	21.84	1	1	1	1
ABCA2	NR3C2	22.62	20.8	0.69	0.52	0.77	0.72
ABCA2	MYO1F	20.54	20.06	0.57	0.59	0.8	0.81
ABCA2	HIST1H1B	-13.26	-20.34	-0.25	-0.31	0.06	0.09
ABCA6	DLGAP5	52.66	36.39	0.67	0.56	0.61	0.3
ABCA6	TPX2	51.2	32.46	0.68	0.6	0.59	0.37
ABCA6	MELK	50.99	35.76	0.7	0.6	0.59	0.34
ABCA6	MKI67	50.99	21.65	0.66	0.57	0.6	0.39
ABCA6	CEP55	50.67	35.6	0.67	0.58	0.52	0.31
ABCA6	KIF20A	50.18	34.35	0.72	0.51	0.64	0.29
ABCA6	AURKB	49.54	29.03	0.67	0.5	0.52	0.34
ABCA6	HJURP	49.47	29.85	0.69	0.52	0.61	0.3
ABCA6	KIF2C	49.47	26.58	0.71	0.55	0.62	0.35
ABCA6	CDK1	48.93	37.67	0.66	0.6	0.54	0.32
ABCA6	AICDA	47.96	43.36	0.61	0.67	0.17	0.34
ABCA6	TYMS	47.92	26.71	0.67	0.56	0.57	0.3
ABCA6	HMMR	47.79	32.91	0.67	0.59	0.52	0.31
ABCA6	RRM2	47.68	28.83	0.61	0.57	0.61	0.39
ABCA6	ZWINT	47.58	23.19	0.64	0.62	0.6	0.39
ABCA6	BUB1B	47.44	25.66	0.7	0.63	0.59	0.43
ABCA6	IL4I1	47.23	24.87	0.62	0.53	0.25	0.28
ABCA6	NCAPG	46.77	26.69	0.7	0.57	0.59	0.41
ABCA6	CDC20	46.46	33.96	0.64	0.52	0.55	0.25
ABCA6	ASPM	46	39.04	0.71	0.59	0.61	0.33
ABCA6	NCAPH	45.88	41.29	0.66	0.63	0.56	0.38
ABCA6	CDC45	45.36	40.01	0.66	0.6	0.58	0.38
ABCA6	CENPF	45.27	25.57	0.7	0.57	0.61	0.32
ABCA6	CDCA5	44.91	32.17	0.63	0.52	0.48	0.37
ABCA6	TOP2A	44.83	34.39	0.66	0.55	0.57	0.3
ABCA6	KIF18B	44.72	25.32	0.71	0.53	0.63	0.35
ABCA6	PBK	44.58	36.38	0.68	0.59	0.61	0.36
ABCA6	MND1	44.57	40.92	0.67	0.61	0.48	0.32
ABCA6	KIF4A	44.53	32.11	0.7	0.57	0.6	0.34
ABCA6	CCNB2	44.31	28.74	0.65	0.53	0.53	0.3
ABCA6	DTL	44.15	22.39	0.67	0.5	0.61	0.37
ABCA6	AURKA	43.89	28.59	0.67	0.58	0.55	0.32
ABCA6	SPC24	43.59	29.44	0.7	0.52	0.54	0.32
ABCA6	BUB1	43.28	26.55	0.62	0.54	0.55	0.36
ABCA6	KIAA0101	43.28	21.98	0.61	0.55	0.47	0.35
ABCA6	KIF23	43.28	39	0.71	0.57	0.64	0.32
ABCA6	NEK2	42.53	26.76	0.67	0.5	0.57	0.28
ABCA6	CDT1	42.3	32.75	0.66	0.57	0.47	0.37
ABCA6	CDC6	42.08	28.32	0.61	0.6	0.5	0.44
ABCA6	SKA3	41.67	25.67	0.67	0.52	0.5	0.34
ABCA6	DCAF12	41.54	31.5	0.65	0.62	0.49	0.45
ABCA6	CKAP2L	41.1	27.36	0.7	0.55	0.54	0.39
ABCA6	KIF11	40.49	29.38	0.64	0.54	0.53	0.37
ABCA6	CDKN3	39.72	27.16	0.65	0.62	0.53	0.36
ABCA6	E2F8	39.69	38.23	0.7	0.57	0.63	0.38
ABCA6	ANLN	39.53	41.2	0.69	0.62	0.58	0.36
ABCA6	LIMA1	39.45	20.46	0.72	0.62	0.7	0.52
ABCA6	SPC25	39.31	39.03	0.65	0.58	0.43	0.34
ABCA6	SPAG5	39.21	20.24	0.69	0.57	0.68	0.41
ABCA6	CCNB1	39.2	25.54	0.63	0.6	0.53	0.37
ABCA6	MCM10	39.04	23.69	0.66	0.54	0.49	0.33
ABCA6	ESPL1	39.03	20.63	0.72	0.5	0.66	0.34
ABCA6	CDCA7	38.7	22.37	0.61	0.59	0.42	0.41
ABCA6	CENPE	38.61	29.74	0.71	0.53	0.6	0.34
ABCA6	TTK	38.59	28.49	0.7	0.5	0.63	0.39
ABCA6	DEPDC1B	38.36	36.02	0.67	0.55	0.62	0.28
ABCA6	EXO1	38.25	29.46	0.66	0.54	0.51	0.44
ABCA6	CDC25A	38.22	36.47	0.67	0.57	0.58	0.37
ABCA6	PLXNB2	37.44	20.07	0.61	0.54	0.74	0.48
ABCA6	S1PR2	36.58	30.71	0.56	0.57	0.54	0.44
ABCA6	PSAT1	36.52	23.66	0.52	0.56	0.47	0.41
ABCA6	RAD54L	36.34	27.91	0.71	0.5	0.63	0.37
ABCA6	GINS2	36.33	34.69	0.65	0.57	0.53	0.41
ABCA6	ESCO2	35.97	21.6	0.68	0.52	0.51	0.38
ABCA6	POLQ	35.94	22.95	0.69	0.51	0.61	0.44
ABCA6	SHCBP1	35.78	29.83	0.59	0.61	0.51	0.42
ABCA6	NEIL3	34.86	22.74	0.73	0.52	0.59	0.33
ABCA6	RAD51	34.59	26.88	0.64	0.54	0.51	0.39
ABCA6	SLC1A1	34.21	29.9	0.7	0.61	0.68	0.48
ABCA6	DSCC1	34.1	25.81	0.64	0.52	0.47	0.37
ABCA6	KCNN3	33.98	40.21	0.75	0.59	0.68	0.29
ABCA6	DEPDC1	33.95	21.36	0.71	0.5	0.59	0.28
ABCA6	UHRF1	33.23	30.08	0.6	0.53	0.41	0.27
ABCA6	BCAT1	33.1	23.2	0.61	0.61	0.45	0.43
ABCA6	PLK4	33.1	23.2	0.63	0.5	0.63	0.42
ABCA6	CYS1	33.06	30.38	0.78	0.58	0.51	0.38
ABCA6	A4GALT	32.77	21.53	0.75	0.54	0.58	0.5
ABCA6	E2F7	32.43	24.93	0.78	0.53	0.72	0.4
ABCA6	MFI2	32.12	24.45	0.79	0.59	0.86	0.35
ABCA6	CDKN2C	31.65	25.26	0.65	0.54	0.54	0.44
ABCA6	CDCA3	31.1	21.7	0.72	0.56	0.63	0.31
ABCA6	ECT2	30.98	26.9	0.67	0.57	0.66	0.33
ABCA6	CHEK1	30.22	28.34	0.62	0.6	0.54	0.43
ABCA6	CPXM1	29.08	27.43	0.65	0.52	0.71	0.42
ABCA6	TK1	28.5	22.91	0.59	0.53	0.45	0.37
ABCA6	BFSP2	27.86	29.79	0.65	0.59	0.49	0.44
ABCA6	ABCA6	27.76	43.56	1	1	1	1
ABCA6	PAQR4	27.72	25.12	0.61	0.56	0.58	0.44
ABCA6	MYO6	27.65	26.76	0.75	0.56	0.74	0.4
ABCA6	SLC12A8	27.55	27.87	0.57	0.5	0.37	0.33
ABCA6	KIF18A	26.87	22.9	0.69	0.56	0.63	0.45
ABCA6	SUV39H2	25.87	20.58	0.56	0.5	0.61	0.46
ABCA6	FEZ1	25.59	32.95	0.63	0.63	0.52	0.47
ABCA6	ASB2	24.75	36.38	0.62	0.57	0.56	0.48
ABCA6	PRRG4	23.85	22.03	0.67	0.5	0.61	0.41
ABCA6	SPRED2	23.61	33.42	0.62	0.63	0.32	0.53
ABCA6	TUBB2B	23.18	31.31	0.62	0.63	0.47	0.4
ABCA6	CCDC88A	23.05	24.81	0.56	0.54	0.52	0.49
ABCA6	C12orf77	22.38	23.94	0.56	0.56	0.45	0.46
ABCA6	IGF2BP3	20.53	23.1	0.66	0.63	0.64	0.46
ABCA6	GCM1	-10.04	-18.39	-0.45	-0.49	0.04	0.08
ABCA6	TRIM58	-10.06	-19.2	-0.34	-0.41	0.09	0.03
ABCA6	MS4A3	-10.07	-19.08	-0.21	-0.2	0.01	0.06
ABCA6	FPR1	-10.18	-10.12	-0.33	-0.11	0.04	0.1
ABCA6	ARHGAP32	-10.64	-25.62	-0.52	-0.56	0.09	0.1
ABCA6	CXCL2	-10.68	-14.65	-0.24	-0.1	0.03	0.05
ABCA6	SERPINA1	-11.19	-20.84	-0.24	-0.24	0.05	0.06
ABCA6	ARRDC4	-11.21	-10.46	-0.39	-0.31	0.09	0.09
ABCA6	CLC	-11.45	-15.42	-0.2	-0.11	0.01	0.04
ABCA6	FCER1G	-11.72	-10.53	-0.27	-0.13	0.05	0.08
ABCA6	IGHE	-11.99	-10.92	-0.31	-0.29	0.09	0.05
ABCA6	FAM69B	-12.21	-25.29	-0.33	-0.48	0.09	0.05
ABCA6	PDK4	-12.48	-18.29	-0.42	-0.41	0.05	0.07
ABCA6	TBXA2R	-12.92	-15.11	-0.47	-0.47	0.1	0.07
ABCA6	CPVL	-13.2	-10.36	-0.32	-0.13	0.04	0.09
ABCA6	GPRC5D	-13.92	-13.37	-0.22	-0.14	0.05	0.1
ABCA6	S100A12	-14.34	-18.58	-0.32	-0.21	0.01	0.05
ABCA6	LIX1	-18.26	-26.31	-0.42	-0.53	0.06	0.04
ABCA6	GNLY	-18.91	-13.79	-0.31	-0.23	0.06	0.09
ABCA6	KCNG1	-19.17	-21.24	-0.47	-0.47	0.07	0.08
ABCA6	FBLN2	-19.72	-11.83	-0.5	-0.4	0.08	0.1
ABCA6	IL6	-21.36	-19.57	-0.41	-0.45	0.06	0.08
ABCA6	CORO2B	-21.48	-19.21	-0.45	-0.47	0.06	0.07
ABCA6	LYZ	-22.05	-30.14	-0.39	-0.34	0.04	0.08
ABCA6	RGS18	-22.56	-15.19	-0.39	-0.22	0.02	0.03
ABCA6	ZNF703	-23.05	-18.02	-0.45	-0.42	0.05	0.05
ABCA6	IL13RA1	-23.3	-22.98	-0.46	-0.59	0.1	0.1
ABCA6	CNFN	-24.15	-16.78	-0.62	-0.52	0.09	0.1
ABCA6	ZBTB16	-24.76	-18.06	-0.5	-0.45	0.1	0.08
ABCA6	SDK2	-25.64	-34.47	-0.56	-0.63	0.1	0.08
ABCA6	CNTNAP2	-26.26	-23.55	-0.57	-0.54	0.07	0.04
ABCA6	KLF4	-26.45	-13.47	-0.44	-0.27	0.04	0.1
ABCA6	S100A8	-26.85	-21.84	-0.41	-0.21	0.01	0.06
ABCA6	PF4	-27.05	-21.7	-0.35	-0.24	0.02	0.03
ABCA6	IRS2	-27.27	-17.06	-0.56	-0.52	0.05	0.1
ABCA6	NR4A2	-27.48	-19.62	-0.37	-0.35	0.06	0.07
ABCA6	S100A9	-28.59	-24.2	-0.43	-0.26	0.01	0.07
ABCA6	P2RY14	-31.21	-33.17	-0.59	-0.6	0.07	0.1
ABCA6	SLC38A11	-31.93	-28.64	-0.55	-0.57	0.05	0.07
ABCA6	GRASP	-33.52	-23.6	-0.51	-0.48	0.06	0.08
ABCA6	PPBP	-34.62	-25.86	-0.35	-0.31	0.03	0.03
ABCA6	PPP1R14A	-35	-36.56	-0.59	-0.61	0.03	0.06
ABCA6	CSGALNACT1	-36.04	-38.32	-0.58	-0.67	0.1	0.07
ABCA6	HBB	-47.28	-18.23	-0.4	-0.29	0.04	0.06
ABCA7	ACAP3	37.45	20.79	0.91	0.62	0.92	0.84
ABCA7	HIST1H1B	-15.62	-11.98	-0.23	-0.24	0.06	0.08
ABCB1	ABCB1	29.03	39.82	1	1	1	1
ABCB1	SPRY1	25.76	29.42	0.78	0.71	0.81	0.65
ABCB1	KCNG1	21.58	32.25	0.54	0.61	0.52	0.49
ABCB1	CD200	20.91	28.8	0.61	0.67	0.65	0.56
ABCB1	HIST1H1B	-14.54	-20.01	-0.25	-0.35	0.05	0.04
ABCB1	AICDA	-19.08	-26.54	-0.3	-0.43	0.07	0.06
ABCB4	MEGF6	39.34	35.84	0.64	0.6	0.67	0.78
ABCB4	SLC38A11	38.04	30.12	0.67	0.6	0.66	0.67
ABCB4	P2RY14	37.72	38.51	0.66	0.68	0.77	0.69
ABCB4	CORO2B	34.03	27.62	0.63	0.51	0.67	0.66
ABCB4	KCNG1	32.39	31.24	0.71	0.62	0.78	0.75
ABCB4	ZBTB16	32.13	22.91	0.62	0.55	0.54	0.68
ABCB4	LAIR1	30.28	25.08	0.67	0.65	0.84	0.8
ABCB4	LFNG	29.29	24.56	0.59	0.57	0.74	0.62
ABCB4	KCNH8	28.94	26.8	0.51	0.61	0.72	0.79
ABCB4	FAM69B	28.37	28.75	0.57	0.52	0.62	0.61
ABCB4	LIX1	27.69	26.01	0.67	0.52	0.64	0.53
ABCB4	ABCB4	26.2	28.18	1	1	1	1
ABCB4	CD200	25.29	28.96	0.62	0.63	0.82	0.77
ABCB4	SPRY1	24.7	26.16	0.61	0.65	0.67	0.79
ABCB4	PCDH9	23.14	25.17	0.52	0.6	0.67	0.68
ABCB4	PLEKHA1	22.2	26.31	0.74	0.64	0.88	0.83
ABCB4	AFF3	22.12	21.9	0.57	0.7	0.84	0.84
ABCB4	PIK3IP1	21.99	21.4	0.61	0.76	0.76	0.82
ABCB4	ABCB1	20.91	31.14	0.61	0.65	0.71	0.71
ABCB4	PTPRK	20.47	34.52	0.66	0.6	0.85	0.74
ABCC4	ABCC4	27.39	27.55	1	1	1	1
ABCC4	ZC3HAV1L	20.1	22.01	0.59	0.56	0.68	0.72
ABCC5	ACAP3	24.23	21.78	0.56	0.55	0.83	0.8
ABCD3	BRCA1	22.58	20.92	0.58	0.53	0.72	0.64
ABHD13	ZNF703	26.01	21.39	0.58	0.53	0.54	0.5
ABHD15	MEGF6	38.94	22.52	0.58	0.52	0.7	0.73
ABHD15	CARNS1	33.95	20.19	0.67	0.54	0.78	0.53
ABHD15	CSGALNACT1	28.64	25.88	0.56	0.57	0.76	0.52
ABHD15	PWWP2B	28.2	21.5	0.68	0.64	0.8	0.69
ABHD15	ZBTB16	26.82	20.3	0.52	0.55	0.51	0.59
ABHD15	KLF3	23.2	22.93	0.54	0.57	0.76	0.71
ABHD15	ABHD15	22.98	20.27	1	1	1	1
ABHD15	CXCL13	-14.04	-10.96	-0.31	-0.19	0.09	0.04
ABHD15	CCL17	-26.87	-12.02	-0.55	-0.17	0.03	0.06
ABHD4	IL2RB	26.72	21.19	0.55	0.61	0.69	0.75
ABHD4	ABHD4	24.44	24.73	1	1	1	1
ABHD8	ABHD8	28.8	33.25	1	1	1	1
ABHD8	CDCA8	22.76	20.26	0.5	0.51	0.73	0.67
ABI3	KIF2C	29.61	22.1	0.63	0.53	0.75	0.6
ABL1	ANAPC2	53.24	24.61	0.7	0.67	0.83	0.88
ABL1	ZDHHC8	38.6	20.15	0.7	0.63	0.82	0.85
ABL1	SH3BP1	31.91	21.93	0.74	0.57	0.88	0.84
ABL1	ACAP3	30.68	27.44	0.58	0.64	0.76	0.81
ABL1	DGKZ	27.19	28.12	0.76	0.61	0.86	0.73
ABL1	PITPNM1	23.85	26	0.67	0.59	0.85	0.86
ABL1	APH1A	21.76	21.25	0.71	0.71	0.91	0.88
ABLIM2	HIST1H4E	-11.1	-16.23	-0.16	-0.34	0.08	0.1
ABLIM2	HIST1H3B	-11.59	-11.61	-0.2	-0.11	0.04	0.1
ABLIM2	RBPMS2	-11.75	-10.74	-0.32	-0.09	0.06	0.1
ABTB1	ABTB1	31.83	24.47	1	1	1	1
ABTB1	ACAP3	30.21	28.95	0.72	0.74	0.92	0.88
ABTB1	PITPNM1	24.52	24.71	0.74	0.65	0.94	0.88
ABTB1	ARSA	22.39	21.63	0.71	0.65	0.92	0.56
ABTB1	ZDHHC8	22.01	22.06	0.59	0.72	0.9	0.89
ABTB1	HIST1H2BM	-12.19	-17.21	-0.31	-0.39	0.05	0.09
ABTB1	HIST1H1B	-16	-19.84	-0.34	-0.37	0.04	0.07
ABTB2	CCL22	45.39	21.04	0.58	0.61	0.18	0.4
ABTB2	ABTB2	31.76	31.8	1	1	1	1
ABTB2	LIX1	-19.23	-11.36	-0.41	-0.26	0.08	0.08
ACAA2	AURKA	33.38	22.79	0.63	0.53	0.73	0.71
ACAA2	UBE2T	32.06	34.11	0.67	0.6	0.76	0.68
ACAA2	MND1	30.27	23.33	0.6	0.53	0.7	0.65
ACAA2	CDCA5	29.33	28.99	0.55	0.55	0.72	0.74
ACAA2	GINS2	27.47	28.35	0.54	0.52	0.76	0.7
ACAA2	KIF11	27.19	29.47	0.61	0.58	0.74	0.63
ACAA2	NDC80	25.45	20.94	0.57	0.56	0.8	0.76
ACAA2	SLC29A1	24.25	20.84	0.62	0.5	0.54	0.81
ACAA2	CDC25A	24.1	23.97	0.58	0.55	0.71	0.73
ACAA2	ACAA2	23.35	34.06	1	1	1	1
ACACB	ACACB	21.38	28.22	1	1	1	1
ACACB	CCL22	-17.37	-20.59	-0.42	-0.38	0.03	0.07
ACACB	CCL4	-18.6	-20.04	-0.5	-0.48	0.08	0.08
ACAD8	ZDHHC8	26.4	22.66	0.6	0.65	0.86	0.81
ACAD8	ACAP3	25.29	26	0.55	0.63	0.86	0.81
ACAP3	ACAP3	39.44	49.47	1	1	1	1
ACAP3	MYO15B	38.21	21.04	0.7	0.6	0.82	0.73
ACAP3	ANAPC2	34.79	26.09	0.65	0.72	0.89	0.87
ACAP3	ZDHHC8	30.39	25.73	0.8	0.76	0.92	0.85
ACAP3	TUBGCP6	29.86	21.07	0.91	0.75	0.93	0.81
ACAP3	INTS1	28.87	21.34	0.85	0.79	0.9	0.86
ACAP3	NOXA1	28.64	20.97	0.74	0.71	0.81	0.82
ACAP3	TSPAN32	28.46	20.88	0.64	0.72	0.8	0.87
ACAP3	ARSA	27.62	21.97	0.85	0.62	0.92	0.67
ACAP3	DOK7	26.43	22.66	0.75	0.61	0.86	0.71
ACAP3	PITPNM1	25.18	23.92	0.85	0.68	0.92	0.85
ACAP3	RFNG	23.49	22.91	0.84	0.78	0.92	0.89
ACAP3	MGAT4B	23.43	20.07	0.75	0.71	0.87	0.7
ACAP3	ABTB1	21.65	21.12	0.72	0.74	0.92	0.88
ACAP3	CORO1B	21.35	21.24	0.65	0.67	0.8	0.86
ACAP3	PWWP2B	20.25	26.61	0.51	0.73	0.7	0.8
ACAP3	ZFPM1	20.19	24.35	0.71	0.72	0.8	0.91
ACAP3	HIST1H4E	-14.2	-25.19	-0.24	-0.57	0.04	0.09
ACAP3	HIST1H1B	-16.02	-19.09	-0.25	-0.29	0.05	0.05
ACCS	ACCS	36.89	35.92	1	1	1	1
ACCS	SEC31B	34.2	28.51	0.84	0.54	0.91	0.68
ACCS	PLCB2	29.79	23.61	0.78	0.58	0.77	0.78
ACCS	DHX58	20.17	20.77	0.68	0.51	0.8	0.6
ACO1	RGL1	24.57	21.38	0.52	0.63	0.56	0.84
ACO1	DHCR7	22.75	21.48	0.59	0.59	0.72	0.84
ACOT4	APOBEC3B	25.37	22.67	0.57	0.53	0.63	0.66
ACOT4	ACOT4	21.95	29.63	1	1	1	1
ACOT7	DLGAP5	66.1	30.16	0.86	0.67	0.84	0.72
ACOT7	MELK	63.1	30.92	0.87	0.65	0.91	0.66
ACOT7	CEP55	63.07	27.1	0.87	0.66	0.89	0.71
ACOT7	RRM2	61.73	23.08	0.82	0.65	0.88	0.76
ACOT7	CDK1	61.4	27.69	0.85	0.67	0.88	0.73
ACOT7	KIF20A	61.07	26.3	0.86	0.67	0.85	0.71
ACOT7	TYMS	61.02	22.34	0.85	0.69	0.93	0.81
ACOT7	TPX2	60.23	22.65	0.84	0.65	0.87	0.72
ACOT7	CDC20	60.1	26.24	0.85	0.65	0.9	0.71
ACOT7	KIF2C	59.37	26.35	0.85	0.73	0.9	0.76
ACOT7	HMMR	58.83	27.02	0.85	0.66	0.88	0.67
ACOT7	AURKB	58.8	20.46	0.85	0.65	0.9	0.78
ACOT7	CDC45	58.78	24.4	0.87	0.64	0.92	0.83
ACOT7	CDCA5	58.08	25.95	0.87	0.6	0.94	0.76
ACOT7	PBK	57.77	30.23	0.84	0.73	0.87	0.73
ACOT7	KIAA0101	57.1	24.23	0.85	0.74	0.88	0.85
ACOT7	KIF18B	56.73	23.47	0.86	0.72	0.83	0.76
ACOT7	NCAPH	56.41	28.23	0.86	0.69	0.92	0.76
ACOT7	CDCA8	56.07	30.59	0.87	0.76	0.9	0.81
ACOT7	DTL	55.91	22.61	0.85	0.74	0.89	0.88
ACOT7	BUB1	55.72	20.99	0.8	0.67	0.88	0.76
ACOT7	KIF4A	55.52	22.7	0.86	0.62	0.86	0.74
ACOT7	CDC6	55.51	20.49	0.85	0.66	0.9	0.8
ACOT7	AURKA	55.32	20.92	0.84	0.53	0.91	0.55
ACOT7	CDT1	55.28	24.58	0.85	0.71	0.9	0.79
ACOT7	CCNB2	55.15	21.97	0.8	0.65	0.85	0.72
ACOT7	AICDA	55.02	27.93	0.77	0.56	0.7	0.65
ACOT7	ASPM	54.48	27.49	0.83	0.64	0.79	0.7
ACOT7	MND1	53.8	22.81	0.84	0.56	0.82	0.47
ACOT7	CENPF	53.25	23.13	0.82	0.72	0.76	0.68
ACOT7	NEK2	52.94	23.6	0.85	0.64	0.86	0.73
ACOT7	KIF23	52.55	26.74	0.86	0.65	0.85	0.67
ACOT7	SPC24	52.46	22.55	0.85	0.66	0.75	0.76
ACOT7	PSAT1	50.43	21.05	0.74	0.58	0.72	0.51
ACOT7	DEPDC1B	50.38	25.63	0.85	0.64	0.88	0.65
ACOT7	SPC25	50.37	29.89	0.87	0.68	0.89	0.64
ACOT7	DCAF12	50.31	22.88	0.76	0.64	0.56	0.73
ACOT7	CCNB1	49.78	21.47	0.84	0.68	0.92	0.7
ACOT7	E2F8	49.35	30.37	0.83	0.67	0.77	0.74
ACOT7	KIF14	48.42	21.19	0.84	0.67	0.82	0.75
ACOT7	TTK	47.78	23.55	0.86	0.72	0.88	0.82
ACOT7	ESPL1	47.63	20.44	0.84	0.73	0.83	0.76
ACOT7	ANLN	47.59	25.51	0.83	0.62	0.78	0.64
ACOT7	GINS2	47.36	23.32	0.86	0.58	0.93	0.8
ACOT7	EXO1	47.06	20.38	0.86	0.64	0.89	0.85
ACOT7	SHCBP1	46.64	25.74	0.77	0.69	0.86	0.75
ACOT7	NUF2	46.63	23.94	0.82	0.63	0.85	0.73
ACOT7	CENPE	46.56	22.71	0.82	0.63	0.8	0.66
ACOT7	KIF15	44.88	22.25	0.86	0.71	0.89	0.76
ACOT7	UHRF1	43.54	21.86	0.82	0.61	0.85	0.76
ACOT7	BRCA1	43.43	24.33	0.84	0.63	0.86	0.81
ACOT7	POLQ	42.24	20.7	0.82	0.69	0.79	0.83
ACOT7	TUBG1	41.88	21.08	0.79	0.68	0.9	0.85
ACOT7	ACOT7	41.41	21.68	1	1	1	1
ACOT7	CTNNAL1	41.12	21.77	0.74	0.63	0.85	0.73
ACOT7	ECT2	38.23	21.2	0.82	0.64	0.85	0.62
ACOT7	CHEK1	37.9	20.88	0.77	0.68	0.89	0.79
ACOT7	APOBEC3B	36.87	23.74	0.66	0.6	0.54	0.67
ACOT7	SLC1A1	35.18	20.87	0.62	0.55	0.48	0.45
ACOT7	CDKN2C	34.44	23.19	0.71	0.69	0.62	0.69
ACOT7	E2F7	34.03	20.42	0.74	0.65	0.7	0.83
ACOT7	WBP5	33.57	21.87	0.71	0.64	0.7	0.77
ACOT7	UCHL1	30.6	22.83	0.63	0.6	0.43	0.56
ACOT7	TST	29.61	26.48	0.76	0.58	0.87	0.73
ACOT7	KLHL23	28.44	21.25	0.75	0.59	0.85	0.85
ACOT7	ANGPTL1	-20.16	-21.95	-0.45	-0.48	0.08	0.09
ACP2	ACP2	31.83	21.52	1	1	1	1
ACP2	SH3BP1	26.43	21.1	0.58	0.54	0.85	0.76
ACP2	ESPL1	25.71	21.26	0.51	0.51	0.67	0.49
ACPT	RGS18	-16.03	-10.85	-0.18	-0.05	0.09	0.09
ACRBP	CCL4	-12.01	-11.77	-0.3	-0.15	0.1	0.02
ACSL1	DUSP4	47.29	23.56	0.71	0.57	0.8	0.55
ACSL1	CCL22	43.22	24.48	0.53	0.52	0.19	0.4
ACSL1	S1PR2	30.63	20.94	0.56	0.5	0.45	0.46
ACSL1	ESPL1	27.13	20.72	0.56	0.55	0.58	0.45
ACSL1	CTNNAL1	26.08	20.64	0.58	0.59	0.69	0.74
ACSL1	NINJ1	25.61	22.85	0.53	0.57	0.63	0.67
ACSL1	BCAT1	24.84	20.73	0.51	0.57	0.57	0.67
ACSL1	SLCO4A1	24.65	24.02	0.61	0.65	0.73	0.67
ACSL1	LGALS3	23.9	22.57	0.51	0.56	0.63	0.59
ACSL1	SMAD7	21.09	23.5	0.51	0.59	0.66	0.56
ACSL1	FEZ1	21.04	20.17	0.56	0.6	0.5	0.68
ACSM1	ACSM1	20.91	36.4	1	1	1	1
ACSM1	TMEM200A	-11.1	-10.24	-0.43	-0.2	0.1	0.09
ACSM1	FEZ1	-11.82	-13.33	-0.35	-0.25	0.08	0.06
ACSM1	CYS1	-12.11	-13.78	-0.36	-0.2	0.02	0.08
ACSM1	B4GALT6	-12.23	-13.97	-0.36	-0.25	0.04	0.08
ACSM1	FBXO16	-13.8	-11.32	-0.49	-0.19	0.06	0.08
ACSM1	PSRC1	-14.52	-12.56	-0.45	-0.15	0.1	0.1
ACSM1	RASSF6	-14.76	-13.79	-0.33	-0.33	0.1	0.07
ACSM1	TJP2	-15.11	-12.08	-0.41	-0.33	0.09	0.1
ACSM1	RGS13	-15.45	-19.47	-0.33	-0.4	0.03	0.04
ACSM1	TNFSF11	-16.57	-10.18	-0.32	-0.25	0.06	0.1
ACSM1	CDCA3	-16.91	-13.42	-0.5	-0.22	0.1	0.08
ACSM1	UCHL1	-17.88	-17.97	-0.5	-0.3	0.05	0.05
ACSM1	LIMA1	-19.19	-15.04	-0.45	-0.37	0.08	0.09
ACSM1	LAMP3	-19.47	-11.09	-0.27	-0.2	0.05	0.06
ACSM1	DHRS9	-19.73	-16.09	-0.48	-0.29	0.06	0.07
ACSM1	SLC1A1	-20.48	-16.32	-0.51	-0.27	0.03	0.04
ACSM1	KCNN3	-23.46	-12.26	-0.56	-0.26	0.04	0.06
ACSM1	CDCA7	-24.55	-16.96	-0.53	-0.37	0.08	0.05
ACSM1	KIF18B	-25	-14.39	-0.47	-0.31	0.08	0.07
ACSM1	KIF4A	-25.05	-10.31	-0.49	-0.19	0.1	0.1
ACSM1	CDCA5	-25.16	-10.57	-0.47	-0.32	0.09	0.09
ACSM1	KIF23	-25.94	-14.33	-0.5	-0.28	0.1	0.05
ACSM1	CDT1	-26.19	-12.58	-0.49	-0.21	0.09	0.08
ACSM1	BUB1B	-26.5	-12.47	-0.49	-0.35	0.1	0.06
ACSM1	SPC25	-27.05	-11.96	-0.53	-0.22	0.09	0.07
ACSM1	PSAT1	-27.31	-10.81	-0.46	-0.25	0.1	0.07
ACSM1	CDCA8	-27.63	-15.97	-0.53	-0.36	0.09	0.07
ACSM1	DCAF12	-27.92	-12.48	-0.45	-0.36	0.09	0.06
ACSM1	KIF2C	-28.28	-15.67	-0.49	-0.25	0.09	0.07
ACSM1	HMMR	-29.75	-15.7	-0.53	-0.38	0.08	0.04
ACSM1	PBK	-30.21	-14.58	-0.53	-0.26	0.08	0.05
ACSM1	NCAPH	-30.78	-15.56	-0.57	-0.32	0.09	0.05
ACSM1	AICDA	-31.66	-14.03	-0.56	-0.35	0.03	0.04
ACSM1	MELK	-32.74	-15.56	-0.53	-0.34	0.09	0.05
ACSM1	ZWINT	-33.58	-13.4	-0.56	-0.37	0.1	0.07
ACSM1	KIAA0101	-33.82	-14.06	-0.6	-0.33	0.09	0.06
ACSM1	CEP55	-33.88	-14.55	-0.54	-0.34	0.08	0.05
ACSM1	CDK1	-34.72	-14.41	-0.57	-0.34	0.08	0.04
ACSM1	DLGAP5	-35.92	-13.32	-0.53	-0.26	0.09	0.06
ACSM1	TYMS	-36.62	-11.12	-0.57	-0.29	0.07	0.06
ACSM1	RRM2	-38.95	-12.35	-0.55	-0.28	0.08	0.08
ACSS1	RAB37	33.86	23.52	0.72	0.69	0.89	0.82
ACSS1	DPEP2	33.17	22.87	0.65	0.6	0.87	0.81
ACSS1	CARNS1	31.12	26.99	0.65	0.6	0.8	0.67
ACSS1	MEGF6	29.41	31.94	0.54	0.54	0.71	0.74
ACSS1	LAIR1	29.28	21.42	0.67	0.59	0.87	0.79
ACSS1	CSGALNACT1	29.04	33.63	0.56	0.62	0.75	0.61
ACSS1	ITGAM	27.34	25.7	0.54	0.54	0.79	0.67
ACSS1	STMN3	25.24	20.06	0.55	0.59	0.76	0.76
ACSS1	RAP1GAP2	25.01	28.77	0.64	0.57	0.75	0.75
ACSS1	NT5E	21.52	31.89	0.52	0.62	0.8	0.74
ACSS1	MYO1F	20.54	21.98	0.55	0.51	0.85	0.76
ACSS1	CXCL13	-13.48	-10.97	-0.4	-0.13	0.06	0.06
ACSS2	SH3BP1	24.71	20.86	0.55	0.56	0.77	0.83
ACSS2	ACSS2	23.85	35.41	1	1	1	1
ACTA2	PHLDA3	26.3	20.22	0.58	0.62	0.67	0.85
ACTA2	ACTA2	24.47	27.73	1	1	1	1
ACTL6A	PSAT1	39.49	25.88	0.66	0.69	0.66	0.74
ACTL6A	DLGAP5	38.11	22.36	0.53	0.55	0.63	0.63
ACTL6A	MELK	35.46	24.16	0.57	0.61	0.7	0.72
ACTL6A	HMMR	33.06	21.35	0.57	0.63	0.67	0.67
ACTL6A	CDCA8	32.91	22.29	0.61	0.64	0.69	0.63
ACTL6A	CDK1	31.92	21.02	0.53	0.57	0.69	0.65
ACTL6A	KIAA0101	31.48	20.85	0.52	0.64	0.67	0.63
ACTL6A	AICDA	30.78	25.35	0.51	0.6	0.41	0.59
ACTL6A	KIF18B	29.5	20.72	0.54	0.6	0.62	0.61
ACTL6A	ASPM	29.31	22.13	0.52	0.54	0.67	0.62
ACTL6A	DEPDC1B	28.78	20.26	0.55	0.58	0.71	0.62
ACTL6A	NEK2	27.75	23.83	0.53	0.62	0.7	0.66
ACTL6A	KIF23	27.69	20.21	0.52	0.55	0.68	0.67
ACTL6A	SPC25	27.6	20.01	0.53	0.51	0.65	0.53
ACTL6A	TUBG1	27.49	21.5	0.61	0.66	0.77	0.79
ACTL6A	TTK	26.12	23.43	0.58	0.69	0.71	0.68
ACTL6A	E2F8	26.06	24.74	0.52	0.59	0.64	0.64
ACTL6A	KIF14	25.9	21.79	0.52	0.59	0.68	0.59
ACTL6A	WBP5	24.39	23.39	0.56	0.64	0.56	0.75
ACTL6A	BRCA1	24.26	22.15	0.58	0.68	0.73	0.76
ACTL6A	CHAC2	23.94	21.24	0.6	0.74	0.83	0.88
ACTL6A	KIF15	23.12	23.07	0.56	0.69	0.73	0.65
ACTL6A	POLQ	21.31	20.33	0.5	0.69	0.69	0.81
ACTN1	ACTN1	30.24	33.02	1	1	1	1
ACTN1	TIAM1	20.86	24.35	0.52	0.66	0.51	0.15
ACTN1	ANGPTL1	-10.95	-23.05	-0.24	-0.49	0.1	0.01
ACTN2	PDGFD	54.93	22.82	0.51	0.58	0.86	0.34
ACTN2	AFF2	52.66	24.59	0.71	0.69	0.87	0.63
ACTN2	CAMK2B	43.86	21.58	0.88	0.78	0.98	0.9
ACTN2	SYTL2	36.51	20.45	0.59	0.57	0.86	0.34
ACTN2	ACTN2	35.82	29.25	1	1	1	1
ACTN2	SLC7A3	32.95	23.15	0.54	0.71	0.42	0.49
ACTN2	SHROOM2	31.01	24.59	0.85	0.76	0.91	0.77
ACTN2	MAPK10	29.49	32.06	0.5	0.82	0.39	0.91
ACTN2	THSD4	27.4	23.22	0.87	0.78	0.96	0.88
ACTR8	PSAT1	36.83	21.34	0.57	0.59	0.57	0.56
ACTR8	KIF2C	28.92	24.6	0.51	0.53	0.62	0.53
ACTR8	WBP5	23.39	20.06	0.51	0.58	0.56	0.69
ACTR8	ESPL1	23.22	21.41	0.51	0.53	0.59	0.53
ACY3	RRM2	37.08	30.12	0.53	0.68	0.42	0.69
ACY3	MKI67	35.4	22.03	0.56	0.69	0.5	0.66
ACY3	ACY3	32.22	34.03	1	1	1	1
ACY3	DLGAP5	31.64	35.12	0.52	0.64	0.41	0.57
ACY3	CDC20	29.41	35.38	0.5	0.6	0.54	0.56
ACY3	TPX2	28.49	32.29	0.51	0.67	0.5	0.73
ACY3	HJURP	28.3	26.82	0.52	0.56	0.55	0.61
ACY3	AURKB	27.37	25.36	0.51	0.62	0.48	0.69
ACY3	BUB1	26.96	27.85	0.51	0.65	0.43	0.61
ACY3	CCNB2	26.43	29	0.53	0.61	0.58	0.62
ACY3	DCAF12	26.07	31.87	0.52	0.7	0.88	0.69
ACY3	KIF4A	24.88	27.97	0.5	0.62	0.52	0.62
ACY3	CENPF	24.72	24.26	0.53	0.67	0.5	0.63
ACY3	ASPM	24.49	35.25	0.53	0.61	0.52	0.58
ACY3	KIF18B	24.4	26.82	0.5	0.7	0.55	0.7
ACY3	KIF23	22.9	30.86	0.5	0.56	0.55	0.54
ACY3	PLXNB2	22.68	24.03	0.5	0.66	0.6	0.63
ACY3	E2F8	22.53	37.16	0.52	0.64	0.64	0.64
ACY3	ANLN	21.34	34.83	0.5	0.63	0.59	0.69
ACY3	PIF1	20.64	21.81	0.5	0.59	0.43	0.66
ACY3	ZNF703	-10.97	-11.72	-0.25	-0.38	0.05	0.06
ACY3	PPBP	-27.32	-12.71	-0.39	-0.1	0.03	0.03
ADA	CCL22	49.07	25.27	0.61	0.5	0.25	0.3
ADA	PSAT1	39.34	33.02	0.71	0.79	0.58	0.7
ADA	DLGAP5	39.19	35.37	0.64	0.7	0.64	0.67
ADA	CDC20	38.44	31.73	0.67	0.65	0.66	0.65
ADA	RRM2	38.38	30.24	0.64	0.7	0.66	0.7
ADA	ZWINT	37.31	23.24	0.65	0.74	0.67	0.77
ADA	MELK	36.85	32.82	0.65	0.73	0.63	0.76
ADA	CEP55	36.76	29.64	0.63	0.66	0.58	0.67
ADA	TPX2	36.37	30.17	0.64	0.68	0.64	0.62
ADA	UBE2C	36.31	20.65	0.63	0.67	0.63	0.66
ADA	MKI67	36.16	22.33	0.62	0.69	0.64	0.66
ADA	TYMS	35.32	28.4	0.65	0.74	0.63	0.72
ADA	ADA	35.22	26.37	1	1	1	1
ADA	HJURP	35.16	22.32	0.64	0.58	0.67	0.67
ADA	AURKA	35.13	21.18	0.67	0.61	0.64	0.54
ADA	TOP2A	35.03	26.56	0.65	0.6	0.6	0.61
ADA	BUB1	34.72	25.94	0.64	0.74	0.65	0.75
ADA	CDK1	34.02	30.62	0.61	0.69	0.64	0.7
ADA	KIAA0101	33.99	27.18	0.63	0.75	0.62	0.77
ADA	CDC45	33.87	24.5	0.65	0.63	0.63	0.74
ADA	HMMR	33.84	28.95	0.62	0.73	0.57	0.69
ADA	CDC6	33.76	24.9	0.66	0.69	0.62	0.73
ADA	KIF20A	33.34	26.52	0.6	0.62	0.65	0.63
ADA	CDCA8	33.28	24.09	0.65	0.69	0.66	0.73
ADA	KIF2C	33.03	29.61	0.64	0.76	0.67	0.79
ADA	CDCA5	33.01	20.96	0.63	0.58	0.56	0.64
ADA	BUB1B	32.7	21.58	0.64	0.74	0.65	0.76
ADA	DCAF12	32.61	30.02	0.65	0.74	0.66	0.8
ADA	BIRC5	32.48	20.86	0.64	0.57	0.57	0.62
ADA	NCAPH	32.3	31.13	0.62	0.75	0.64	0.75
ADA	DTL	32.24	24.1	0.64	0.71	0.64	0.81
ADA	CDKN3	32.1	23.2	0.61	0.69	0.68	0.64
ADA	SKA3	31.79	21.41	0.63	0.64	0.57	0.77
ADA	AURKB	31.7	21.15	0.59	0.61	0.6	0.67
ADA	CENPF	31.36	23.83	0.64	0.71	0.61	0.6
ADA	CCNB2	31.14	25.27	0.6	0.68	0.65	0.69
ADA	ASPM	30.95	33.78	0.63	0.7	0.65	0.65
ADA	PBK	30.68	31.99	0.62	0.73	0.7	0.71
ADA	CDT1	30.45	26.34	0.63	0.69	0.56	0.73
ADA	KIF4A	30.43	24.87	0.62	0.64	0.65	0.69
ADA	KIF18B	30.4	26.55	0.62	0.7	0.66	0.69
ADA	LGALS3	30.35	23.02	0.7	0.64	0.69	0.58
ADA	DEPDC1B	29.98	26.75	0.66	0.68	0.69	0.64
ADA	APOBEC3B	29.81	31.74	0.65	0.74	0.69	0.7
ADA	SPC24	29.68	20.44	0.61	0.59	0.58	0.65
ADA	SPC25	29.2	32.31	0.61	0.69	0.53	0.56
ADA	KIF23	28.98	25.68	0.62	0.65	0.68	0.69
ADA	MND1	28.88	22.38	0.58	0.51	0.56	0.34
ADA	ANLN	28.71	28.12	0.62	0.65	0.64	0.58
ADA	E2F8	28.26	33.84	0.63	0.72	0.69	0.72
ADA	SHCBP1	28.13	26.88	0.6	0.74	0.68	0.81
ADA	CTNNAL1	27.93	29.54	0.67	0.73	0.71	0.79
ADA	NEK2	27.79	21.88	0.59	0.62	0.64	0.68
ADA	TUBG1	27.5	22.26	0.65	0.76	0.76	0.84
ADA	GINS2	27.43	28	0.65	0.64	0.67	0.76
ADA	TTK	27.38	24.32	0.66	0.72	0.68	0.77
ADA	ESPL1	27.05	27.67	0.65	0.79	0.68	0.77
ADA	KIF14	26.84	26.09	0.61	0.66	0.63	0.67
ADA	DIAPH3	26.47	21.87	0.62	0.7	0.63	0.79
ADA	EXO1	26.06	23.67	0.6	0.64	0.56	0.74
ADA	BCAT1	25.99	23.3	0.61	0.75	0.52	0.64
ADA	CDC25A	25.55	21.38	0.63	0.57	0.65	0.72
ADA	LAMP3	25.15	26.73	0.52	0.55	0.55	0.46
ADA	VDR	24.8	27.84	0.66	0.65	0.57	0.44
ADA	CENPE	24.79	24.58	0.58	0.64	0.62	0.6
ADA	CHAC1	24.47	25.78	0.62	0.6	0.52	0.59
ADA	S1PR2	23.17	26.34	0.51	0.62	0.6	0.69
ADA	NT5DC2	23.16	26.35	0.61	0.57	0.64	0.43
ADA	KCNN3	22.95	29.8	0.63	0.59	0.64	0.41
ADA	CDC25C	22.75	22.02	0.61	0.62	0.69	0.69
ADA	PLXNB2	22.62	26.6	0.56	0.77	0.75	0.85
ADA	UHRF1	22.56	21.65	0.55	0.56	0.49	0.64
ADA	BIK	22.52	34.47	0.51	0.69	0.64	0.75
ADA	MGLL	22.36	20.92	0.68	0.67	0.66	0.6
ADA	SLC7A11	22.22	25.15	0.61	0.58	0.64	0.55
ADA	MFI2	21.63	22.12	0.62	0.71	0.57	0.67
ADA	GFI1	21.61	23.25	0.66	0.61	0.72	0.64
ADA	CDKN2C	20.87	23.02	0.55	0.74	0.68	0.79
ADA	CDCA3	20.77	22.42	0.61	0.7	0.69	0.69
ADA	CHEK1	20.5	23.49	0.58	0.73	0.62	0.83
ADA	WBP5	20.15	26.77	0.52	0.73	0.52	0.85
ADA	ZNF703	-25.35	-18.75	-0.51	-0.43	0.1	0.09
ADAM15	ACAP3	27.97	23.65	0.66	0.68	0.73	0.8
ADAM15	ADAM15	25.31	40.64	1	1	1	1
ADAM15	CORO1B	24.63	20.8	0.54	0.74	0.57	0.8
ADAM15	SH3BP1	22.64	26.82	0.52	0.75	0.62	0.84
ADAM15	PITPNM1	22.44	22.4	0.66	0.71	0.74	0.83
ADAM15	DGKZ	22.19	20.65	0.61	0.61	0.67	0.6
ADAM28	DPEP2	44.86	29.63	0.83	0.62	0.8	0.76
ADAM28	KIAA1683	42.18	27.14	0.84	0.53	0.79	0.5
ADAM28	P2RY14	39.56	34.12	0.64	0.5	0.65	0.63
ADAM28	SLC38A11	36.72	30.18	0.62	0.53	0.63	0.61
ADAM28	MEGF6	34.6	41.9	0.62	0.57	0.68	0.72
ADAM28	CARNS1	32.91	32.43	0.73	0.51	0.79	0.64
ADAM28	KLF11	32.59	22.27	0.7	0.5	0.77	0.67
ADAM28	SDK2	32.53	41.75	0.69	0.5	0.77	0.62
ADAM28	ZBTB16	31.04	22.54	0.6	0.53	0.5	0.64
ADAM28	IL13RA1	30.72	21.32	0.52	0.51	0.45	0.69
ADAM28	CXCL16	28.44	21.32	0.68	0.55	0.57	0.69
ADAM28	HIST1H1B	-17.77	-20.66	-0.14	-0.31	0.05	0.07
ADAM28	CXCL13	-25.49	-15.27	-0.36	-0.2	0.1	0.05
ADAM28	CCL17	-33.96	-11.32	-0.49	-0.2	0.02	0.04
ADAM28	MYB	-36.4	-27.44	-0.71	-0.55	0.1	0.1
ADAM28	CCL22	-64.85	-28.98	-0.73	-0.36	0.03	0.09
ADAM8	ITGAM	28.6	25.79	0.66	0.61	0.82	0.81
ADAM8	CARNS1	28.16	21.39	0.6	0.57	0.82	0.81
ADAM8	PIK3R5	20.67	21.94	0.7	0.64	0.87	0.86
ADAM9	CTNNAL1	29.13	20.76	0.56	0.53	0.73	0.61
ADAM9	ADAM9	25.92	24.94	1	1	1	1
ADAMTS12	PHLDA3	59.1	21.13	0.57	0.63	0.26	0.77
ADAMTS12	VASH2	43.46	20.41	0.68	0.7	0.41	0.88
ADAMTS12	ADAMTS12	35.13	26.14	1	1	1	1
ADAMTS12	KIAA1217	34.68	23.42	0.63	0.67	0.4	0.86
ADAMTS12	KRT7	25.35	23.14	0.57	0.7	0.27	0.84
ADAMTS6	ITGAM	23.56	28.99	0.5	0.72	0.62	0.68
ADAMTS6	CLMN	20.25	30.6	0.64	0.78	0.72	0.84
ADAP1	ADAP1	31.79	32.13	1	1	1	1
ADAP1	ZBTB32	23.94	26	0.68	0.64	0.83	0.61
ADARB1	ADARB1	37.21	34.06	1	1	1	1
ADARB1	KCNH8	36.67	28.71	0.74	0.7	0.82	0.83
ADARB1	CORO2B	29.77	26.39	0.64	0.62	0.76	0.81
ADARB1	P2RY14	24.06	26.05	0.52	0.62	0.71	0.73
ADARB1	CLCN4	23.49	27.6	0.81	0.69	0.9	0.8
ADARB1	C1orf228	21.63	22.58	0.55	0.56	0.78	0.71
ADARB1	KCNN3	-14.02	-16.32	-0.52	-0.45	0.1	0.09
ADARB1	CCL22	-48.71	-11.61	-0.66	-0.4	0.03	0.06
ADAT3	ZDHHC8	29.52	22.2	0.55	0.73	0.76	0.89
ADAT3	CORO1B	24.62	23.04	0.57	0.73	0.74	0.84
ADAT3	PITPNM1	23.48	23.74	0.59	0.63	0.79	0.85
ADAT3	ADAT3	23.39	25.99	1	1	1	1
ADAT3	SH3BP1	22.88	24.04	0.5	0.7	0.77	0.86
ADAT3	DGKZ	21.23	23.42	0.56	0.6	0.75	0.61
ADAT3	HIST1H1B	-11.68	-16.18	-0.08	-0.15	0.1	0.08
ADD2	ADD2	22.2	41.05	1	1	1	1
ADD2	SCN3A	21.68	36.52	0.59	0.53	0.76	0.37
ADD2	TUBB2B	-11.13	-18.54	-0.53	-0.45	0.04	0.08
ADD2	SLC1A1	-12.84	-15.16	-0.44	-0.43	0.09	0.06
ADD2	ZC3H12C	-13.42	-13.34	-0.49	-0.28	0.05	0.08
ADD2	RGS13	-15.95	-25.22	-0.39	-0.52	0.06	0.05
ADM	CCL4	35.6	21.07	0.58	0.56	0.31	0.37
ADM	ADM	26.65	36.53	1	1	1	1
ADM	CABLES1	25.1	22.69	0.6	0.61	0.62	0.61
ADM	CHAC1	24.53	25.28	0.59	0.58	0.51	0.39
ADM	LGALS3	21.83	24.06	0.5	0.67	0.57	0.56
ADM	MFI2	21.7	21.07	0.51	0.54	0.45	0.45
ADM	SLC7A5	21.68	21.6	0.5	0.61	0.49	0.46
ADM	SLC7A11	21.05	27.03	0.59	0.65	0.6	0.47
ADM	ANGPTL1	-13.23	-18.61	-0.37	-0.41	0.1	0.04
ADM	LIX1	-16.07	-27	-0.36	-0.47	0.09	0.07
ADPRH	EBI3	23.41	25.56	0.53	0.58	0.64	0.6
ADPRH	ADPRH	23.16	24.88	1	1	1	1
ADRBK1	TGFB1	55.31	20.05	0.84	0.69	0.87	0.69
ADRBK1	ADRBK1	45.6	20.65	1	1	1	1
ADRBK2	MAML2	20.67	34.46	0.57	0.54	0.87	0.68
AEBP1	AEBP1	39.7	30.51	1	1	1	1
AEBP1	CYP1B1	-11.07	-12	-0.34	-0.29	0.05	0.07
AEBP1	ZC3H12C	-12.23	-15.08	-0.35	-0.41	0.05	0.05
AEBP1	AHRR	-12.67	-15.76	-0.29	-0.42	0.1	0.08
AEBP1	FEZ1	-14.08	-17.9	-0.44	-0.43	0.08	0.08
AEBP1	SLC1A1	-15.94	-20.47	-0.41	-0.53	0.07	0.05
AEBP1	LAMP3	-17.02	-11.75	-0.32	-0.35	0.08	0.08
AEBP1	CXCL10	-19.09	-18.07	-0.37	-0.38	0.09	0.09
AEBP1	CCL4	-20.65	-11.93	-0.36	-0.22	0.08	0.06
AEBP1	MMP7	-21.97	-19.18	-0.41	-0.52	0.06	0.07
AEBP1	CCL22	-32.11	-18.38	-0.41	-0.32	0.02	0.03
AES	BTBD2	47.65	24.41	0.85	0.57	0.93	0.81
AES	TGFB1	46.56	41.95	0.75	0.61	0.84	0.57
AES	FKBP8	44.73	38.23	0.77	0.63	0.88	0.71
AES	NDOR1	41.96	21.45	0.7	0.5	0.87	0.75
AES	ADRBK1	41.04	29.63	0.91	0.71	0.96	0.89
AES	PNPLA2	40.43	23.94	0.84	0.59	0.9	0.81
AES	SCAF1	39.67	24.77	0.53	0.52	0.81	0.8
AES	SPI1	39.51	35.44	0.8	0.69	0.9	0.87
AES	LENG8	39.45	21.44	0.61	0.51	0.84	0.53
AES	C7orf43	39.09	23.85	0.73	0.6	0.89	0.75
AES	PPDPF	38.3	21.71	0.76	0.64	0.87	0.8
AES	PPP1R12C	38.23	23.05	0.66	0.54	0.87	0.75
AES	CLPTM1	35.54	23.53	0.77	0.57	0.92	0.82
AES	PCNXL3	33.99	36.71	0.7	0.56	0.88	0.8
AES	CIZ1	32.27	49.25	0.76	0.73	0.95	0.79
AES	TNRC18	31.72	31.33	0.61	0.5	0.8	0.71
AES	RHOB	27.87	34.74	0.58	0.53	0.47	0.47
AES	ARRB2	27.62	34.67	0.71	0.75	0.89	0.85
AES	SCAMP4	27.02	27.94	0.72	0.54	0.91	0.58
AES	TRIM65	26.81	35.21	0.67	0.63	0.9	0.77
AES	TSC2	26.75	25.87	0.73	0.6	0.91	0.84
AES	AES	25.14	42.07	1	1	1	1
AES	FUZ	24.5	26.45	0.74	0.52	0.92	0.65
AES	CORO2B	23.13	34.54	0.53	0.5	0.74	0.72
AES	ICOSLG	22.63	28.74	0.61	0.57	0.7	0.77
AES	ZNF784	21.21	36.25	0.66	0.64	0.89	0.82
AES	JUNB	20.3	23.62	0.53	0.65	0.61	0.76
AES	MAPK7	20.19	22.79	0.73	0.56	0.9	0.84
AES	CXCL13	-10.15	-13.18	-0.25	-0.3	0.09	0.03
AFF1	APP	36.13	31.06	0.7	0.68	0.84	0.58
AFF1	ULK1	28.14	21.08	0.62	0.68	0.75	0.78
AFF1	ATHL1	27.58	27.15	0.58	0.61	0.73	0.69
AFF1	AFF1	27.3	26.62	1	1	1	1
AFF1	LIMD1	23.76	21.15	0.67	0.57	0.85	0.65
AFF1	ATP11A	21.66	21.86	0.65	0.68	0.81	0.85
AFF1	MAML2	21.14	33.35	0.68	0.65	0.83	0.79
AFF1	NLRP1	20.65	22.27	0.56	0.68	0.79	0.79
AFF2	RASAL1	25.33	21.84	0.53	0.69	0.4	0.68
AFF2	SERPINA9	22.1	29.81	0.79	0.73	0.97	0.7
AFF2	AFF2	21.85	38.08	1	1	1	1
AFF2	PPBP	-11.98	-11.21	-0.18	-0.11	0.01	0.05
AFF2	ITGAX	-14.51	-18.37	-0.2	-0.46	0.02	0.08
AFF2	ZNF703	-17.54	-16.49	-0.28	-0.37	0.01	0.1
AFF3	GYLTL1B	52.35	21.69	0.79	0.54	0.79	0.81
AFF3	BACH2	50.37	37.18	0.89	0.67	0.87	0.75
AFF3	AFF3	47.99	54.07	1	1	1	1
AFF3	VAV3	46.4	36.67	0.81	0.64	0.9	0.75
AFF3	HHEX	44.43	43.69	0.85	0.81	0.86	0.88
AFF3	FCRL1	44.06	25.64	0.79	0.66	0.81	0.82
AFF3	MYO15B	41.42	21.09	0.58	0.54	0.7	0.82
AFF3	KCNH8	40.29	49.25	0.64	0.69	0.78	0.8
AFF3	FAM129C	39.29	32.56	0.78	0.64	0.78	0.8
AFF3	LFNG	36.88	37.63	0.63	0.5	0.75	0.67
AFF3	LAIR1	36.06	26.77	0.63	0.54	0.75	0.77
AFF3	MARCH1	33.99	38.84	0.78	0.66	0.87	0.84
AFF3	JAZF1	33.89	23.87	0.77	0.62	0.82	0.82
AFF3	PCDH9	33.51	36.59	0.65	0.6	0.73	0.72
AFF3	MTSS1	33.01	22.31	0.77	0.66	0.83	0.88
AFF3	P2RY14	32.08	51.92	0.57	0.65	0.72	0.72
AFF3	DOPEY2	32	23.27	0.74	0.56	0.87	0.86
AFF3	ADARB1	30.64	28.7	0.68	0.54	0.81	0.79
AFF3	FAM26F	29.9	20.88	0.61	0.55	0.76	0.8
AFF3	CORO2B	29.67	33.09	0.56	0.54	0.71	0.68
AFF3	HCK	29.52	22.74	0.5	0.53	0.61	0.65
AFF3	ARRDC2	29.19	27.24	0.69	0.6	0.79	0.78
AFF3	PLEKHG1	28.93	20.39	0.81	0.57	0.92	0.81
AFF3	GPR18	28.2	44.45	0.61	0.64	0.65	0.74
AFF3	C1orf162	27.81	23.84	0.6	0.5	0.75	0.76
AFF3	PIK3IP1	27.15	24.96	0.67	0.61	0.8	0.82
AFF3	TMEM71	26.91	44.1	0.6	0.59	0.71	0.73
AFF3	SCN3A	26.76	39.95	0.61	0.5	0.79	0.73
AFF3	ARHGAP24	26.18	25.89	0.76	0.57	0.88	0.83
AFF3	ZEB2	26.01	35.8	0.68	0.58	0.68	0.74
AFF3	ABCA1	25.21	24.84	0.67	0.64	0.72	0.83
AFF3	TMEM2	22.81	39.62	0.53	0.58	0.64	0.74
AFF3	FAM117B	22.47	22.29	0.7	0.61	0.85	0.8
AFF3	SESTD1	21.94	20.74	0.71	0.71	0.89	0.89
AFF3	PELI2	21.31	35.94	0.72	0.67	0.88	0.83
AFF3	IL4R	20.48	25.98	0.6	0.61	0.76	0.78
AFF3	TRAF5	20.03	25.05	0.52	0.74	0.83	0.85
AFF3	LYST	20.02	20.85	0.58	0.51	0.89	0.74
AFF3	KCNN3	-31.42	-55.27	-0.7	-0.63	0.1	0.09
AGAP3	ZBTB32	26.51	20.13	0.72	0.56	0.67	0.63
AGAP3	CD300A	25.25	21.06	0.56	0.63	0.71	0.63
AGAP3	AGAP3	22.58	26.18	1	1	1	1
AGBL2	MEGF6	27.32	30.33	0.55	0.62	0.73	0.73
AGBL2	AGBL2	24.54	29.13	1	1	1	1
AGBL2	SLC38A11	20.25	32.9	0.52	0.67	0.69	0.75
AGPAT2	CXCL13	-11.68	-10.52	-0.3	-0.05	0.09	0.09
AGPAT4	SYNPO	28.46	21.17	0.52	0.55	0.68	0.62
AGPAT4	AGPAT4	22.21	35.94	1	1	1	1
AHCYL2	ZDHHC8	29.23	21.23	0.5	0.55	0.74	0.8
AHCYL2	AHCYL2	23.65	24.15	1	1	1	1
AHCYL2	SH3GLB2	23.29	20.74	0.51	0.56	0.8	0.76
AHCYL2	HFE	21.54	22.38	0.6	0.59	0.84	0.8
AHCYL2	MAML2	20.56	20.48	0.6	0.66	0.82	0.85
AHNAK2	AHNAK2	23.4	31.1	1	1	1	1
AHNAK2	SERPINB2	-10.57	-12.45	-0.34	-0.16	0.03	0.09
AHNAK2	IL8	-12.45	-20.19	-0.27	-0.19	0.09	0.09
AHNAK	ITGAM	36.38	43.97	0.82	0.78	0.88	0.72
AHNAK	AHNAK	34.54	40.92	1	1	1	1
AHNAK	CSGALNACT1	32.83	56.19	0.6	0.83	0.63	0.71
AHNAK	CARNS1	32.49	34.21	0.77	0.71	0.84	0.65
AHNAK	MYO15B	30.1	23.19	0.66	0.55	0.74	0.65
AHNAK	RAP1GAP2	29.77	31.79	0.74	0.69	0.79	0.76
AHNAK	TLE1	28.97	30.45	0.52	0.81	0.54	0.77
AHNAK	GYLTL1B	28.38	22.14	0.58	0.62	0.74	0.7
AHNAK	MEGF6	28.24	46.51	0.63	0.64	0.69	0.62
AHNAK	KIAA1683	27.14	28.13	0.56	0.55	0.6	0.52
AHNAK	RAB37	26.88	23.27	0.67	0.63	0.81	0.71
AHNAK	CAPN2	26.7	32.54	0.69	0.82	0.7	0.76
AHNAK	KLF11	25.25	29.57	0.54	0.79	0.65	0.75
AHNAK	STMN3	25.21	31.11	0.69	0.73	0.79	0.72
AHNAK	DOPEY2	25	30.66	0.71	0.76	0.81	0.81
AHNAK	MYO1F	24.58	34.63	0.74	0.65	0.83	0.72
AHNAK	KLF2	24.1	23.76	0.66	0.8	0.63	0.78
AHNAK	EPHB6	21.51	24.41	0.63	0.72	0.77	0.75
AHNAK	NLRP1	21.22	23.49	0.73	0.65	0.84	0.7
AHNAK	KLF8	21.07	26.29	0.76	0.7	0.85	0.72
AHNAK	ATHL1	20.95	27.95	0.67	0.67	0.8	0.7
AHNAK	PIK3R5	20.31	34.56	0.72	0.73	0.78	0.73
AHNAK	SLC1A1	-10.19	-35.75	-0.3	-0.51	0.07	0.07
AHNAK	AICDA	-11.75	-46.49	-0.23	-0.65	0.07	0.05
AHNAK	HIST1H1B	-14.51	-31.04	-0.22	-0.41	0.07	0.05
AHNAK	SPRED2	-15.4	-46.17	-0.39	-0.69	0.07	0.06
AHNAK	HIST1H3H	-17.26	-12.78	-0.23	-0.15	0.04	0.1
AHNAK	SERPINA9	-19.26	-44.52	-0.35	-0.66	0.02	0.05
AHNAK	CCL22	-38.33	-12.98	-0.47	-0.29	0.02	0.09
AHRR	AHRR	50.49	35.16	1	1	1	1
AHRR	AK4	50.04	20.65	0.87	0.68	0.75	0.49
AHRR	PSAT1	49.66	20.2	0.67	0.51	0.6	0.39
AHRR	MMP7	37.39	20.89	0.56	0.63	0.24	0.21
AHRR	SLC7A11	36.37	20.19	0.79	0.67	0.72	0.57
AHRR	MGLL	34.96	21.23	0.69	0.67	0.66	0.5
AHRR	LGALS3	32.02	22.69	0.54	0.64	0.57	0.57
AHRR	IGSF3	29.61	22.24	0.74	0.64	0.54	0.41
AHRR	CD109	29.17	20.16	0.74	0.71	0.48	0.57
AHRR	KIAA1217	25.9	26.39	0.76	0.67	0.56	0.39
AHRR	YPEL1	-14.81	-15.34	-0.51	-0.61	0.09	0.1
AHRR	AEBP1	-16.87	-15.23	-0.29	-0.42	0.1	0.08
AHRR	ANGPTL1	-17.43	-32.9	-0.45	-0.47	0.03	0.03
AHRR	LIX1	-22.96	-21.65	-0.46	-0.26	0.02	0.06
AHRR	ZNF703	-25.74	-14.25	-0.49	-0.18	0.02	0.06
AHRR	CNTNAP2	-28.18	-12.12	-0.49	-0.29	0.04	0.07
AICDA	AICDA	62.81	56.31	1	1	1	1
AICDA	DLGAP5	56.33	32.89	0.78	0.7	0.65	0.87
AICDA	MELK	54.3	34.5	0.8	0.73	0.69	0.83
AICDA	CEP55	53.99	33.04	0.8	0.73	0.75	0.86
AICDA	CDK1	53.82	33.72	0.8	0.74	0.7	0.87
AICDA	MKI67	53.14	21.32	0.75	0.67	0.61	0.79
AICDA	KIF20A	52.61	26.33	0.79	0.63	0.61	0.89
AICDA	TPX2	52.51	27.63	0.78	0.68	0.67	0.79
AICDA	HJURP	52.45	25.21	0.77	0.64	0.6	0.84
AICDA	RRM2	52.27	25.56	0.73	0.68	0.66	0.79
AICDA	TYMS	51.52	23.09	0.77	0.68	0.74	0.64
AICDA	AURKB	51.51	20.71	0.79	0.63	0.69	0.83
AICDA	HMMR	51.34	29.76	0.82	0.73	0.76	0.85
AICDA	ZWINT	50.56	22.66	0.75	0.75	0.55	0.82
AICDA	KIF2C	50.06	25.02	0.78	0.66	0.62	0.88
AICDA	KIAA0101	49.86	23.92	0.79	0.71	0.77	0.77
AICDA	CDC20	49.73	28.03	0.76	0.65	0.63	0.86
AICDA	BUB1B	49.43	22.4	0.79	0.75	0.64	0.9
AICDA	IL4I1	48.9	22.62	0.69	0.52	0.18	0.22
AICDA	AURKA	48.65	27.62	0.8	0.76	0.71	0.79
AICDA	CDC45	48.26	30.28	0.77	0.68	0.59	0.8
AICDA	CENPF	48.26	24.29	0.78	0.66	0.54	0.8
AICDA	CCNB2	48.17	26.39	0.75	0.67	0.69	0.9
AICDA	NCAPH	48.13	34.68	0.78	0.72	0.7	0.89
AICDA	PBK	47.86	31.54	0.75	0.7	0.56	0.91
AICDA	ASPM	47.81	34.86	0.79	0.7	0.58	0.88
AICDA	CDCA8	47.8	24.28	0.8	0.64	0.67	0.83
AICDA	KIF4A	47.26	26.55	0.8	0.68	0.65	0.83
AICDA	MND1	47.19	32.32	0.8	0.67	0.65	0.61
AICDA	KIF18B	46.64	22.67	0.78	0.66	0.55	0.86
AICDA	CDCA5	46.52	29.84	0.76	0.67	0.73	0.72
AICDA	SPC24	46.33	26.94	0.77	0.67	0.49	0.75
AICDA	BUB1	46.3	23.44	0.73	0.67	0.69	0.88
AICDA	NEK2	46.04	30.37	0.78	0.7	0.65	0.87
AICDA	TOP2A	45.97	24.82	0.77	0.59	0.71	0.8
AICDA	KIF23	45.43	31.69	0.79	0.68	0.61	0.89
AICDA	CKAP2L	45.38	22.73	0.82	0.61	0.71	0.73
AICDA	CDC6	44.9	21.82	0.74	0.63	0.63	0.74
AICDA	SPC25	44.12	34.67	0.81	0.7	0.85	0.78
AICDA	CCNB1	43.46	23.15	0.78	0.77	0.73	0.91
AICDA	ANLN	43.14	33.81	0.78	0.72	0.63	0.86
AICDA	E2F8	42.85	34.92	0.77	0.72	0.54	0.84
AICDA	CDT1	42.62	23.91	0.75	0.62	0.68	0.83
AICDA	MCM10	42.32	20.71	0.79	0.6	0.67	0.52
AICDA	DCAF12	42.17	23.93	0.7	0.69	0.39	0.86
AICDA	KIF11	42.03	26.75	0.77	0.7	0.71	0.88
AICDA	CDCA7	41.86	24.36	0.75	0.76	0.52	0.86
AICDA	KIF14	41.49	23.94	0.76	0.61	0.58	0.78
AICDA	DEPDC1B	41.18	29.49	0.75	0.67	0.6	0.85
AICDA	CENPE	41.06	27.88	0.8	0.62	0.57	0.81
AICDA	ZBED2	40.35	28.63	0.74	0.54	0.89	0.26
AICDA	SHCBP1	40.06	27.27	0.74	0.73	0.66	0.86
AICDA	NUF2	39.24	26.38	0.76	0.68	0.68	0.91
AICDA	TTK	38.8	24.14	0.76	0.65	0.61	0.83
AICDA	EXO1	38.72	24.96	0.74	0.64	0.63	0.74
AICDA	GINS2	38.64	25.88	0.74	0.63	0.64	0.84
AICDA	KCNN3	38.29	31.2	0.76	0.59	0.28	0.34
AICDA	CDC25A	38.26	27.87	0.74	0.63	0.54	0.72
AICDA	BRCA1	38.11	24.37	0.78	0.65	0.62	0.83
AICDA	KIF15	37.24	20.61	0.77	0.57	0.67	0.7
AICDA	PSAT1	36.52	22.18	0.6	0.59	0.46	0.42
AICDA	NEIL3	36.3	20.12	0.8	0.61	0.55	0.84
AICDA	SLC1A1	36.25	28.54	0.65	0.67	0.21	0.5
AICDA	BCAT1	36.24	21.82	0.76	0.7	0.81	0.42
AICDA	POLQ	36.03	21.77	0.73	0.64	0.48	0.79
AICDA	RAD51	35.8	22.13	0.76	0.64	0.68	0.79
AICDA	GINS1	35.6	21.69	0.73	0.72	0.63	0.83
AICDA	CDKN2C	35.31	20.12	0.72	0.59	0.38	0.79
AICDA	CENPI	34.32	21.59	0.79	0.62	0.58	0.83
AICDA	SKA1	34.24	20.4	0.78	0.59	0.66	0.82
AICDA	UHRF1	33.77	31	0.72	0.66	0.72	0.57
AICDA	ECT2	33	25.18	0.74	0.75	0.57	0.85
AICDA	E2F7	32.91	25.94	0.73	0.68	0.28	0.67
AICDA	DHRS9	32.65	22.26	0.7	0.65	0.51	0.5
AICDA	EBI3	31.51	23.94	0.61	0.53	0.2	0.35
AICDA	CHEK1	30.31	23.59	0.68	0.65	0.65	0.81
AICDA	CYS1	28.64	24.09	0.5	0.6	0.06	0.68
AICDA	OIP5	28.29	21.22	0.69	0.63	0.59	0.8
AICDA	PAQR4	28.22	21.28	0.71	0.63	0.59	0.73
AICDA	UCHL1	27.94	26.31	0.59	0.66	0.25	0.57
AICDA	BIK	27.11	25.97	0.51	0.62	0.22	0.64
AICDA	BFSP2	26.62	26.38	0.56	0.66	0.22	0.8
AICDA	C12orf77	26.46	21.94	0.72	0.6	0.52	0.66
AICDA	P4HA2	26.42	20.23	0.73	0.5	0.41	0.29
AICDA	BRIP1	25.6	22.72	0.68	0.67	0.44	0.84
AICDA	KLHL23	23.76	21.72	0.67	0.59	0.59	0.68
AICDA	FEZ1	23.64	22.7	0.5	0.58	0.18	0.4
AICDA	ABCA6	22.71	27.86	0.61	0.67	0.17	0.34
AICDA	TOX	22.52	21.57	0.52	0.71	0.42	0.7
AICDA	FCER2	-10.25	-14.54	-0.39	-0.47	0.07	0.04
AICDA	CLMN	-10.51	-17.61	-0.42	-0.58	0.07	0.08
AICDA	ATHL1	-10.73	-13.21	-0.22	-0.63	0.05	0.08
AICDA	AZU1	-10.78	-12.26	-0.38	-0.32	0.01	0.04
AICDA	IL3RA	-10.84	-15.76	-0.28	-0.48	0.08	0.07
AICDA	DFNB31	-10.93	-16.04	-0.39	-0.41	0.03	0.06
AICDA	PTPRK	-10.98	-24.72	-0.32	-0.6	0.1	0.05
AICDA	GCM1	-11.09	-17.19	-0.49	-0.56	0.01	0.04
AICDA	TYROBP	-11.14	-12.9	-0.29	-0.26	0.02	0.05
AICDA	ARSA	-11.27	-11.62	-0.22	-0.26	0.1	0.09
AICDA	MS4A3	-11.3	-17.77	-0.16	-0.28	0	0.03
AICDA	CCR9	-11.63	-10.19	-0.23	-0.3	0.02	0.07
AICDA	SPRY1	-11.89	-17.43	-0.32	-0.47	0.07	0.07
AICDA	ACSM1	-11.91	-12.12	-0.56	-0.35	0.03	0.04
AICDA	FPR1	-11.93	-10.8	-0.37	-0.15	0.01	0.06
AICDA	LARGE	-11.97	-12.49	-0.45	-0.47	0.08	0.07
AICDA	FAM46A	-12.17	-14.84	-0.45	-0.54	0.06	0.08
AICDA	FCER1G	-12.23	-10.06	-0.3	-0.19	0.01	0.04
AICDA	SELM	-12.34	-11.25	-0.49	-0.33	0.06	0.02
AICDA	AREG	-12.53	-17.74	-0.45	-0.43	0.01	0.09
AICDA	DSP	-12.6	-15.93	-0.24	-0.29	0.04	0.05
AICDA	TUBB1	-12.72	-13.67	-0.46	-0.42	0.01	0.01
AICDA	SERPINA1	-12.85	-16.42	-0.31	-0.27	0	0.03
AICDA	CD200	-13.1	-19.06	-0.33	-0.53	0.09	0.07
AICDA	ULK1	-13.23	-14.21	-0.23	-0.67	0.1	0.1
AICDA	CLC	-13.99	-14.38	-0.17	-0.14	0	0.01
AICDA	JAM3	-14.14	-10.61	-0.4	-0.5	0.1	0.08
AICDA	PDK4	-14.16	-10.21	-0.38	-0.38	0.02	0.05
AICDA	PATL2	-14.27	-11.73	-0.38	-0.63	0.05	0.1
AICDA	S100A12	-14.29	-18.39	-0.34	-0.29	0	0.01
AICDA	CPVL	-14.49	-12.49	-0.36	-0.19	0.01	0.07
AICDA	PER1	-14.55	-13.82	-0.38	-0.5	0.03	0.09
AICDA	CAMK1D	-14.6	-13.49	-0.46	-0.64	0.1	0.09
AICDA	NFE2	-15.12	-12.28	-0.3	-0.32	0	0.05
AICDA	SCML4	-15.14	-17.81	-0.47	-0.59	0.04	0.08
AICDA	KLF8	-15.23	-10.65	-0.39	-0.51	0.06	0.09
AICDA	EPHX1	-15.38	-12.25	-0.3	-0.34	0.05	0.07
AICDA	MXI1	-15.69	-13.9	-0.53	-0.7	0.08	0.07
AICDA	GNLY	-15.77	-13.96	-0.28	-0.25	0.01	0.03
AICDA	CAPN2	-15.93	-11.87	-0.3	-0.5	0.07	0.07
AICDA	NLRP1	-15.99	-15.96	-0.39	-0.69	0.06	0.09
AICDA	ARRDC4	-16.18	-13.64	-0.4	-0.44	0.06	0.07
AICDA	CXorf65	-16.2	-11.68	-0.43	-0.66	0.04	0.09
AICDA	NIPAL4	-16.66	-19.95	-0.56	-0.6	0.04	0.06
AICDA	ITGAM	-16.86	-19.13	-0.25	-0.56	0.05	0.07
AICDA	REM2	-16.92	-12.13	-0.54	-0.5	0.03	0.08
AICDA	FCER1A	-17.22	-13.69	-0.22	-0.27	0	0.04
AICDA	GABBR1	-17.23	-13.99	-0.45	-0.62	0.02	0.07
AICDA	FAM69B	-17.45	-25.8	-0.32	-0.57	0.06	0.03
AICDA	NR3C2	-17.77	-20.22	-0.54	-0.57	0.04	0.06
AICDA	ANTXR2	-17.83	-19.5	-0.49	-0.62	0.07	0.08
AICDA	ZNF853	-17.9	-16.74	-0.55	-0.5	0.07	0.09
AICDA	KLF9	-18.59	-21.56	-0.4	-0.64	0.09	0.05
AICDA	C12orf42	-18.67	-14.32	-0.64	-0.49	0.04	0.09
AICDA	COL19A1	-18.73	-17	-0.55	-0.5	0.05	0.04
AICDA	C10orf54	-19.61	-10.89	-0.49	-0.49	0.06	0.09
AICDA	YPEL2	-19.66	-10.73	-0.61	-0.6	0.07	0.08
AICDA	TMEM2	-19.7	-13.59	-0.47	-0.49	0.06	0.08
AICDA	TGIF1	-20.16	-11.43	-0.57	-0.46	0.06	0.1
AICDA	C1orf162	-20.24	-11.13	-0.49	-0.54	0.04	0.09
AICDA	KLF2	-20.36	-12.48	-0.44	-0.65	0.05	0.06
AICDA	PLEKHA1	-20.97	-17.23	-0.71	-0.6	0.05	0.06
AICDA	KCNG1	-21.06	-15.21	-0.4	-0.38	0.04	0.08
AICDA	TBC1D9	-21.44	-19.71	-0.47	-0.59	0.07	0.06
AICDA	PCDH9	-22.16	-16.51	-0.38	-0.51	0.07	0.06
AICDA	LIX1	-22.17	-27.25	-0.48	-0.57	0.01	0.02
AICDA	LYZ	-22.25	-26.13	-0.41	-0.37	0.01	0.02
AICDA	FBLN2	-22.36	-11.88	-0.5	-0.44	0.02	0.07
AICDA	DOPEY2	-22.69	-20.79	-0.46	-0.67	0.09	0.06
AICDA	FCGRT	-22.7	-16.43	-0.6	-0.56	0.09	0.08
AICDA	IL6	-22.81	-14.6	-0.55	-0.47	0.01	0.05
AICDA	STMN3	-22.89	-16.19	-0.33	-0.61	0.04	0.06
AICDA	RGS18	-23.03	-13.8	-0.41	-0.23	0	0
AICDA	RAP1GAP2	-23.14	-19.3	-0.47	-0.55	0.02	0.08
AICDA	KCNQ1	-23.49	-12.9	-0.47	-0.5	0.07	0.1
AICDA	RAB37	-23.79	-13.44	-0.38	-0.52	0.08	0.09
AICDA	SEMA4B	-24.48	-11.58	-0.46	-0.5	0.05	0.09
AICDA	RASGEF1B	-25.12	-19.63	-0.6	-0.47	0.03	0.07
AICDA	ZNF703	-25.12	-22.1	-0.52	-0.54	0.01	0.02
AICDA	IL13RA1	-25.49	-16.68	-0.48	-0.55	0.03	0.07
AICDA	CORO2B	-25.63	-22.29	-0.49	-0.48	0.02	0.05
AICDA	CHPT1	-25.69	-11.9	-0.62	-0.73	0.06	0.07
AICDA	RHOB	-25.77	-19.45	-0.42	-0.54	0.01	0.05
AICDA	LFNG	-25.78	-15.04	-0.38	-0.44	0.08	0.05
AICDA	NT5E	-26.02	-22.97	-0.48	-0.57	0.04	0.06
AICDA	CNTNAP2	-26.19	-12.7	-0.44	-0.41	0.08	0.03
AICDA	S100A8	-26.24	-19.72	-0.46	-0.24	0	0.02
AICDA	PF4	-26.63	-15.93	-0.43	-0.31	0	0
AICDA	ARL4A	-27.15	-15.1	-0.65	-0.73	0.03	0.07
AICDA	CARNS1	-27.2	-26.29	-0.47	-0.72	0.03	0.05
AICDA	LAIR1	-27.61	-17.27	-0.56	-0.58	0.03	0.07
AICDA	EPHB6	-27.75	-12.93	-0.6	-0.59	0.04	0.1
AICDA	KLF3	-27.86	-30.28	-0.59	-0.69	0.06	0.06
AICDA	NR4A2	-28.01	-23.1	-0.49	-0.53	0.01	0.02
AICDA	SDK2	-28.17	-26.64	-0.55	-0.63	0.03	0.06
AICDA	KLF11	-28.57	-17.79	-0.54	-0.67	0.09	0.05
AICDA	CXCL16	-28.63	-16.8	-0.73	-0.52	0.02	0.09
AICDA	PIK3IP1	-28.94	-10.85	-0.73	-0.55	0.03	0.08
AICDA	PPP1R14A	-29.05	-25.11	-0.37	-0.56	0.03	0.04
AICDA	S100A9	-29.11	-23.36	-0.49	-0.31	0	0.02
AICDA	IRS2	-30	-17.28	-0.64	-0.62	0.02	0.05
AICDA	FOSB	-30.18	-11.94	-0.52	-0.32	0.01	0.06
AICDA	PWWP2B	-30.25	-14.14	-0.52	-0.47	0.07	0.08
AICDA	ZBTB16	-30.8	-17.85	-0.6	-0.49	0	0.06
AICDA	SPOCK2	-31.52	-15.34	-0.54	-0.65	0.07	0.07
AICDA	MYO15B	-31.98	-15.61	-0.47	-0.57	0.02	0.1
AICDA	KIAA1683	-32.15	-25.03	-0.62	-0.63	0.02	0.03
AICDA	DPEP2	-32.8	-12.61	-0.58	-0.5	0.03	0.1
AICDA	PPBP	-33.06	-27.62	-0.43	-0.44	0	0
AICDA	SLC38A11	-33.38	-20.57	-0.55	-0.51	0.01	0.05
AICDA	TLE1	-34.85	-15.24	-0.54	-0.66	0.07	0.07
AICDA	BAIAP3	-35.19	-15.77	-0.47	-0.49	0.01	0.09
AICDA	P2RY14	-35.24	-24.89	-0.62	-0.54	0.01	0.04
AICDA	CSGALNACT1	-35.55	-31.54	-0.6	-0.69	0.02	0.03
AICDA	MEGF6	-35.83	-31.81	-0.57	-0.68	0.01	0.04
AICDA	KCNH8	-37.45	-16.06	-0.61	-0.45	0.02	0.08
AICDA	GRASP	-38.62	-24.9	-0.62	-0.63	0.01	0.04
AICDA	HBB	-49.44	-18.14	-0.39	-0.36	0	0.01
AIF1	AURKB	37.03	22.98	0.5	0.51	0.4	0.53
AIF1	AIF1	26	46.89	1	1	1	1
AIFM1	RRM2	48.09	30.9	0.76	0.65	0.83	0.71
AIFM1	MKI67	43.06	20.3	0.73	0.59	0.78	0.7
AIFM1	DLGAP5	42.76	29.71	0.75	0.61	0.77	0.62
AIFM1	CDC20	42.58	21.26	0.76	0.53	0.81	0.58
AIFM1	ZWINT	42.31	24.97	0.79	0.66	0.85	0.69
AIFM1	PSAT1	40.97	25.98	0.77	0.6	0.72	0.55
AIFM1	TPX2	39.11	23.01	0.75	0.58	0.8	0.6
AIFM1	BUB1	38.13	20.37	0.74	0.55	0.81	0.66
AIFM1	CEP55	38.06	25.32	0.75	0.59	0.79	0.66
AIFM1	MELK	36.93	25.83	0.76	0.6	0.83	0.68
AIFM1	TYMS	36.56	25.06	0.73	0.59	0.81	0.58
AIFM1	DCAF12	36.54	22.99	0.73	0.55	0.58	0.61
AIFM1	KIAA0101	35.63	28.43	0.72	0.61	0.78	0.55
AIFM1	CDK1	35.51	23.1	0.72	0.56	0.8	0.59
AIFM1	HMMR	35.15	22.03	0.76	0.58	0.79	0.55
AIFM1	CDC6	34.99	20.3	0.74	0.61	0.85	0.76
AIFM1	AURKA	34.97	21.49	0.77	0.64	0.81	0.65
AIFM1	CDCA8	34.77	22.73	0.77	0.51	0.81	0.61
AIFM1	KIF20A	34.51	20.74	0.73	0.53	0.75	0.61
AIFM1	TNFRSF17	34.33	21.4	0.59	0.57	0.59	0.52
AIFM1	KIF2C	33.72	29.54	0.74	0.61	0.8	0.67
AIFM1	KIF4A	32.95	22.09	0.74	0.59	0.79	0.64
AIFM1	KIF18B	32.18	26.52	0.74	0.58	0.74	0.61
AIFM1	CENPF	32.17	21.81	0.74	0.57	0.76	0.57
AIFM1	APOBEC3B	31.97	27.17	0.66	0.58	0.58	0.7
AIFM1	NCAPH	31.62	23.87	0.71	0.58	0.82	0.64
AIFM1	ASPM	31.46	22.8	0.72	0.52	0.78	0.52
AIFM1	SHCBP1	31.03	20.7	0.69	0.56	0.85	0.71
AIFM1	PBK	31.02	23.15	0.69	0.54	0.82	0.59
AIFM1	SPC25	30.18	26.4	0.72	0.59	0.75	0.63
AIFM1	NEK2	30.13	20.98	0.72	0.52	0.8	0.62
AIFM1	KIF23	30.11	20.24	0.73	0.53	0.81	0.61
AIFM1	AICDA	29.47	27.07	0.64	0.57	0.47	0.54
AIFM1	E2F8	28.76	26.4	0.72	0.55	0.73	0.52
AIFM1	ANLN	27.39	22.68	0.7	0.55	0.74	0.6
AIFM1	TTK	26.56	22.06	0.75	0.51	0.84	0.53
AIFM1	DIAPH3	26.42	20.27	0.72	0.53	0.8	0.77
AIFM1	UCHL1	23.97	27.36	0.61	0.58	0.49	0.54
AIFM1	WBP5	23.5	21.35	0.69	0.51	0.68	0.69
AIFM1	KCNN3	23.22	23.01	0.66	0.55	0.59	0.52
AIFM1	CDCA7	22.19	20.87	0.61	0.56	0.62	0.65
AIFM1	CDCA3	21.58	21.23	0.72	0.59	0.76	0.63
AIFM1	CCDC34	21.5	20.21	0.78	0.61	0.85	0.7
AIFM1	OIP5	21.42	22.32	0.71	0.57	0.85	0.62
AIFM1	SAC3D1	21.13	24.31	0.7	0.58	0.88	0.69
AIM1	CR1	34.21	33.05	0.55	0.61	0.69	0.69
AIM1	AIM1	28.62	31.89	1	1	1	1
AIM1	TRAF5	25.05	26.47	0.58	0.74	0.82	0.89
AIM1	ARHGAP17	23.92	20.92	0.77	0.63	0.9	0.84
AIM1	ZNF589	22.13	22.79	0.61	0.5	0.81	0.78
AIM1	MCOLN2	21.35	49.2	0.58	0.52	0.76	0.7
AIM2	AIM2	40.02	26.97	1	1	1	1
AIM2	CD27	36.58	28.2	0.77	0.62	0.64	0.61
AIM2	TEX9	20.23	35.75	0.69	0.68	0.74	0.76
AK4	KIF2C	61.04	26.76	0.77	0.58	0.7	0.31
AK4	CDCA2	56.62	21.92	0.78	0.61	0.64	0.38
AK4	KIF18B	56.54	21.18	0.78	0.55	0.6	0.3
AK4	AK4	55.91	32.52	1	1	1	1
AK4	CENPA	54.83	20.11	0.75	0.64	0.62	0.41
AK4	KIF14	49.94	21.01	0.79	0.59	0.66	0.3
AK4	DIAPH3	49.27	23.28	0.83	0.68	0.73	0.46
AK4	PHLDA3	48.06	22	0.85	0.64	0.75	0.4
AK4	RGL1	46.54	22.2	0.88	0.67	0.8	0.49
AK4	AHRR	46.52	22.58	0.87	0.68	0.75	0.49
AK4	ESPL1	46.07	21.75	0.77	0.56	0.61	0.26
AK4	IQGAP3	41.31	21.09	0.81	0.63	0.58	0.41
AK4	MMP7	39.35	22.67	0.64	0.69	0.26	0.19
AK4	NDFIP2	38.23	22.64	0.76	0.7	0.79	0.46
AK4	CDCA3	36.52	21.42	0.77	0.59	0.6	0.3
AK4	WBP5	34.95	20.35	0.69	0.55	0.65	0.31
AK4	MGLL	34.17	23.06	0.67	0.64	0.63	0.35
AK4	GATM	33.48	21.04	0.7	0.59	0.75	0.57
AK4	PTRF	32.58	22.56	0.59	0.74	0.26	0.44
AK4	GRAMD1B	30.25	20.48	0.61	0.63	0.54	0.38
AK4	CD109	28.52	25.3	0.71	0.69	0.43	0.39
AK4	IGSF3	27.51	26.55	0.69	0.66	0.56	0.38
AK4	FNIP2	27.42	21.97	0.68	0.68	0.58	0.47
AK4	VASH2	26.99	22.9	0.74	0.65	0.7	0.38
AK4	TIAM1	25.97	20.25	0.62	0.58	0.6	0.24
AK4	KIAA1217	25.84	33.09	0.79	0.74	0.55	0.43
AK4	LAPTM4B	25.17	20.03	0.58	0.58	0.6	0.41
AK4	SLC38A5	25.1	21	0.55	0.63	0.58	0.37
AK4	PLD1	24.22	21.51	0.61	0.65	0.64	0.4
AK4	CD276	23.24	22.53	0.77	0.63	0.57	0.37
AK4	SPRY4	21.62	21.36	0.74	0.65	0.62	0.4
AK4	SPATA24	21.08	25.12	0.56	0.68	0.54	0.33
AK4	PLA2G2D	-14.21	-11.11	-0.44	-0.07	0.04	0.1
AK4	ANGPTL1	-17.75	-35.65	-0.42	-0.49	0.02	0.03
AK4	LIX1	-24.05	-22.42	-0.49	-0.25	0	0.08
AK4	ZNF703	-25.37	-13.94	-0.49	-0.22	0.01	0.07
AK4	CNTNAP2	-28.53	-16.01	-0.5	-0.32	0.03	0.08
AKAP12	AKAP12	47.74	41.8	1	1	1	1
AKAP12	RASAL1	30.84	21.95	0.52	0.56	0.38	0.59
AKAP12	ANGPTL1	-10.53	-19.33	-0.19	-0.33	0.06	0.02
AKAP12	FBLN2	-12.44	-15.75	-0.23	-0.36	0.1	0.1
AKAP12	IFI44L	-34.92	-15.93	-0.25	-0.31	0.06	0.05
AKAP5	NCAPG	39.72	20.3	0.6	0.5	0.59	0.46
AKAP5	KIAA0895L	23.56	25.08	0.6	0.52	0.45	0.54
AKAP5	AKAP5	22.52	36.9	1	1	1	1
AKAP5	FCRL4	21.07	21.3	0.52	0.5	0.44	0.58
AKAP5	S100A12	-14.24	-15.57	-0.32	-0.29	0.01	0.09
AKAP5	RGS18	-15.82	-10.29	-0.25	-0.31	0.07	0.02
AKAP5	PF4	-22.88	-22.14	-0.38	-0.34	0.04	0.02
AKAP5	S100A9	-24.29	-17.75	-0.38	-0.27	0.04	0.1
AKAP5	PPBP	-30.82	-14	-0.41	-0.31	0.05	0.03
AKAP5	HBB	-40.74	-19.12	-0.29	-0.38	0.1	0.07
AKAP7	SDK2	22.56	23.39	0.5	0.53	0.68	0.67
AKAP7	PTPRK	20.32	32.49	0.65	0.7	0.85	0.84
AKAP7	HIST1H2BM	-11.14	-11.19	-0.16	-0.43	0.08	0.1
AKAP7	HIST1H4L	-12.24	-11.77	-0.14	-0.37	0.08	0.1
AKAP7	HIST1H3B	-13.46	-12.22	-0.2	-0.39	0.06	0.1
AKAP7	CCL22	-15.27	-22.19	-0.32	-0.33	0.05	0.1
AKAP7	HIST1H1B	-25.24	-10.97	-0.24	-0.26	0.1	0.09
AKAP8L	ACAP3	37.87	21.29	0.77	0.53	0.85	0.72
AKAP8L	PITPNM1	30.9	22.45	0.83	0.54	0.91	0.83
AKAP8L	PRR7	25.33	22.32	0.63	0.52	0.64	0.65
AKAP8L	LEMD2	22.62	32.83	0.81	0.68	0.91	0.87
AKAP8L	SH3BP1	20.15	20.71	0.56	0.53	0.81	0.72
AKR1C1	PLD1	70.43	22.08	0.59	0.74	0.35	0.85
AKR1C1	FAM160A1	44.48	21.07	0.56	0.69	0.26	0.89
AKR1C1	ADCY6	33.71	21.21	0.51	0.73	0.33	0.81
AKR1C1	AKR1C1	23.04	30.19	1	1	1	1
AKR1C1	SYPL2	20.83	24.68	0.63	0.7	0.53	0.87
AKR1C1	ANGPTL1	-26.78	-35.4	-0.13	-0.44	0.02	0.08
AKT1	SAMD1	23.59	20.98	0.62	0.51	0.88	0.82
ALAS1	RRM2	43.19	21.79	0.69	0.65	0.75	0.69
ALAS1	PSAT1	39.85	25.92	0.75	0.69	0.7	0.64
ALAS1	DLGAP5	38.87	21.8	0.7	0.57	0.69	0.62
ALAS1	KIAA0101	33.36	24.39	0.69	0.69	0.7	0.65
ALAS1	MELK	33.18	24.13	0.71	0.65	0.76	0.72
ALAS1	DCAF12	33.1	20.35	0.69	0.62	0.57	0.71
ALAS1	CDK1	32.37	22.22	0.69	0.59	0.72	0.63
ALAS1	HMMR	32.28	21.43	0.7	0.63	0.7	0.6
ALAS1	CDCA8	31.81	20.92	0.72	0.64	0.75	0.65
ALAS1	CENPF	29.41	20.02	0.71	0.64	0.7	0.54
ALAS1	KIF18B	29.23	21.96	0.69	0.63	0.69	0.63
ALAS1	NCAPH	29.23	21.51	0.67	0.64	0.76	0.67
ALAS1	AICDA	28.99	28.45	0.61	0.62	0.39	0.59
ALAS1	TUBG1	28.8	22.99	0.77	0.75	0.87	0.84
ALAS1	KIF2C	28.63	25.01	0.67	0.68	0.76	0.73
ALAS1	APOBEC3B	28.37	22.73	0.62	0.65	0.58	0.71
ALAS1	SPC25	28.19	22.26	0.67	0.61	0.66	0.57
ALAS1	PBK	26.56	23.57	0.65	0.64	0.76	0.64
ALAS1	E2F8	25.59	24	0.66	0.61	0.68	0.6
ALAS1	SHCBP1	25.47	20.7	0.62	0.67	0.76	0.77
ALAS1	ESPL1	22.41	20.64	0.66	0.69	0.71	0.69
ALAS1	KIF15	22.34	20.3	0.69	0.64	0.78	0.66
ALAS1	WBP5	21.86	21.48	0.66	0.59	0.64	0.77
ALAS2	ALAS2	42.6	27.23	1	1	1	1
ALAS2	PTMS	-16.61	-16.7	-0.16	-0.26	0.02	0.08
ALDH16A1	MYO15B	44.58	23.03	0.74	0.62	0.83	0.82
ALDH16A1	NOXA1	29.46	22.39	0.76	0.63	0.84	0.83
ALDH16A1	ANAPC2	28.96	24.22	0.55	0.61	0.88	0.85
ALDH16A1	ACAP3	26.11	43.59	0.71	0.82	0.88	0.87
ALDH16A1	ALDH16A1	25.41	22.51	1	1	1	1
ALDH16A1	ZDHHC8	24.77	25.86	0.7	0.65	0.9	0.82
ALDH16A1	ABTB1	24.4	23.25	0.75	0.7	0.93	0.88
ALDH16A1	INTS1	24.04	22.59	0.74	0.72	0.94	0.89
ALDH16A1	PWWP2B	23.76	25.98	0.61	0.67	0.78	0.79
ALDH16A1	TUBGCP6	23.21	23.41	0.75	0.72	0.92	0.89
ALDH16A1	DOK7	22.16	20.65	0.68	0.55	0.79	0.77
ALDH16A1	ARSA	22.04	22.04	0.73	0.56	0.92	0.6
ALDH16A1	PITPNM1	21.56	22.95	0.75	0.53	0.94	0.86
ALDH1B1	KIFC1	37.6	20.85	0.69	0.63	0.67	0.8
ALDH1B1	ALDH1B1	36.18	40.11	1	1	1	1
ALDH1L1	PLD1	74.56	20.04	0.8	0.66	0.79	0.83
ALDH1L1	VASH2	52.55	21.92	0.55	0.68	0.46	0.83
ALDH1L1	IGSF3	48.23	23.63	0.58	0.66	0.6	0.85
ALDH1L1	ALDH1L1	35.75	23.11	1	1	1	1
ALDH1L1	KCNMB1	34.77	22.79	0.5	0.68	0.22	0.84
ALDH1L1	KRT7	30.73	23.3	0.62	0.63	0.41	0.79
ALDH1L1	BCAN	21.64	25.31	0.57	0.67	0.81	0.85
ALDH1L1	SYPL2	20.7	21.08	0.56	0.63	0.42	0.82
ALDH1L2	ALDH1L2	38.83	27.93	1	1	1	1
ALDH1L2	CORO2B	-13.75	-11.22	-0.25	-0.17	0.1	0.07
ALDH1L2	MEGF6	-19.14	-11.88	-0.32	-0.12	0.09	0.08
ALDH1L2	SLC38A11	-21.84	-12.61	-0.35	-0.13	0.08	0.06
ALDH1L2	P2RY14	-24.87	-14.49	-0.45	-0.23	0.09	0.05
ALDH1L2	KCNH8	-30	-13.95	-0.52	-0.32	0.09	0.06
ALDH7A1	CEP55	29.21	22.12	0.61	0.51	0.69	0.76
ALDH7A1	CDCA5	27.96	27.72	0.63	0.51	0.68	0.72
ALDH7A1	HMMR	27.14	23.34	0.64	0.54	0.72	0.69
ALDH7A1	MELK	26.74	23.47	0.6	0.51	0.68	0.72
ALDH7A1	MND1	26.23	23.11	0.62	0.5	0.71	0.49
ALDH7A1	AURKA	25.35	20.94	0.62	0.5	0.72	0.66
ALDH7A1	CDCA8	25.29	22.15	0.61	0.52	0.74	0.8
ALDH7A1	NCAPH	24.21	24.52	0.59	0.52	0.72	0.77
ALDH7A1	UHRF1	23.14	22.46	0.61	0.54	0.64	0.7
ALDH7A1	BRCA1	22.17	21.92	0.62	0.51	0.7	0.75
ALDH7A1	SPC24	21.69	21.13	0.56	0.53	0.58	0.78
ALDH7A1	ANLN	20.8	22.35	0.6	0.51	0.73	0.7
ALDH7A1	E2F8	20.5	23.69	0.59	0.5	0.76	0.71
ALDH7A1	PF4	-15.11	-11.52	-0.26	-0.1	0.06	0.05
ALG14	PSAT1	36.34	20.2	0.51	0.58	0.51	0.48
ALG14	SHCBP1	31.98	25.71	0.51	0.54	0.63	0.45
ALG14	APOBEC3B	26.93	23.83	0.53	0.59	0.69	0.68
ALG14	BIK	25.46	29.78	0.5	0.55	0.64	0.48
ALOX5	MYO15B	36.74	27.73	0.7	0.51	0.85	0.69
ALOX5	PWWP2B	24.14	30.74	0.59	0.61	0.74	0.8
ALOX5	TMEM71	23.87	27.43	0.5	0.51	0.7	0.76
ALOX5	ACAP3	23.73	38.53	0.59	0.59	0.86	0.71
ALOX5	TMEM63A	23.7	21.8	0.68	0.53	0.91	0.78
ALOX5	TUBGCP6	23.65	23.03	0.64	0.63	0.9	0.81
ALOX5	TMEM175	22.99	21.92	0.63	0.55	0.84	0.83
ALOX5	PITPNM1	21.35	30.93	0.57	0.5	0.89	0.7
ALOX5	GPRASP1	20.69	22.74	0.64	0.5	0.86	0.74
ALOX5	HIST1H1B	-22.14	-13.06	-0.29	-0.2	0.09	0.1
ALPK2	ALPK2	28.66	27.96	1	1	1	1
ALPK2	ANGPTL1	-10.28	-22.99	-0.18	-0.37	0.04	0.05
AMDHD2	ACAP3	24.96	21.65	0.68	0.67	0.82	0.84
AMDHD2	AMDHD2	23.38	30.08	1	1	1	1
AMH	AMH	21.25	31.23	1	1	1	1
AMH	PF4	-17.84	-14.8	-0.28	-0.11	0.03	0.07
AMN1	P2RY14	30.76	37.54	0.63	0.73	0.77	0.72
AMN1	SLC38A11	30.62	34.64	0.53	0.72	0.63	0.78
AMN1	LAIR1	28.15	23.99	0.68	0.71	0.82	0.83
AMN1	KCNH8	27.67	28.34	0.5	0.67	0.69	0.79
AMN1	GAPT	22.32	20.47	0.68	0.65	0.87	0.8
AMN1	PCDH9	22.31	27.79	0.56	0.67	0.75	0.76
AMN1	SDK2	21.87	29.11	0.54	0.53	0.7	0.7
AMN1	KCNG1	21.49	25.74	0.54	0.55	0.71	0.72
AMOTL1	DLGAP5	44.18	23.3	0.64	0.53	0.51	0.59
AMOTL1	KIF20A	43.99	22.5	0.66	0.53	0.5	0.61
AMOTL1	CEP55	42.5	24.07	0.63	0.53	0.53	0.64
AMOTL1	HJURP	41.99	23.42	0.64	0.51	0.51	0.56
AMOTL1	TPX2	41.93	26.23	0.63	0.62	0.52	0.66
AMOTL1	MELK	41.8	24.64	0.63	0.54	0.55	0.63
AMOTL1	RRM2	40.5	21.87	0.6	0.57	0.66	0.65
AMOTL1	CDK1	40.18	24.78	0.62	0.52	0.55	0.54
AMOTL1	BUB1	39.67	21.73	0.63	0.57	0.53	0.59
AMOTL1	KIF18B	39.56	20.82	0.65	0.59	0.45	0.62
AMOTL1	CDC20	39.52	23.14	0.58	0.51	0.48	0.59
AMOTL1	CDC45	39.46	25.45	0.61	0.5	0.46	0.62
AMOTL1	CENPF	38.81	20.42	0.65	0.6	0.58	0.59
AMOTL1	KIF4A	38.41	20.77	0.65	0.54	0.52	0.64
AMOTL1	CDT1	38.16	21.39	0.61	0.52	0.46	0.63
AMOTL1	ASPM	38.08	27.74	0.65	0.52	0.57	0.49
AMOTL1	NCAPH	37.75	26.78	0.6	0.55	0.5	0.6
AMOTL1	SPC24	37.59	20.17	0.65	0.52	0.55	0.65
AMOTL1	NEK2	37.45	20.13	0.64	0.53	0.55	0.59
AMOTL1	CCNB2	37.07	21.4	0.59	0.51	0.53	0.56
AMOTL1	PBK	36.1	26.72	0.6	0.56	0.5	0.54
AMOTL1	CKAP2L	36.07	20.46	0.67	0.57	0.57	0.7
AMOTL1	KIF23	36.06	26.65	0.63	0.5	0.55	0.56
AMOTL1	ANLN	34.86	26.62	0.65	0.54	0.59	0.6
AMOTL1	SPC25	34.27	26.6	0.64	0.58	0.51	0.58
AMOTL1	EXO1	33.55	20.24	0.62	0.55	0.5	0.65
AMOTL1	SHCBP1	29.96	20.32	0.53	0.57	0.5	0.62
AMOTL1	CHEK1	28.3	20.24	0.63	0.57	0.54	0.65
AMOTL1	UCHL1	25.44	21.34	0.57	0.57	0.66	0.48
AMOTL1	AMOTL1	22.2	32.82	1	1	1	1
AMOTL1	PPBP	-28.71	-11.7	-0.35	-0.13	0.03	0.08
ANAPC2	ANAPC2	58.62	31.58	1	1	1	1
ANAPC2	ZDHHC8	39.16	21.84	0.86	0.7	0.92	0.9
ANAPC2	SH3BP1	31.63	26.07	0.77	0.64	0.85	0.88
ANAPC2	ZFPM1	29.48	24.92	0.78	0.71	0.8	0.88
ANAPC2	ACAP3	28.98	29.02	0.65	0.72	0.89	0.87
ANAPC2	CORO1B	27.87	20.6	0.66	0.63	0.81	0.83
ANAPC2	DGKZ	26.96	27.34	0.73	0.68	0.85	0.71
ANAPC2	TRPM2	23.14	22.8	0.57	0.61	0.68	0.85
ANAPC2	SOX15	22.42	21.1	0.73	0.54	0.85	0.86
ANAPC2	PITPNM1	21.99	23.61	0.63	0.57	0.88	0.84
ANAPC2	PNMA3	20.95	24.08	0.66	0.57	0.81	0.79
ANAPC2	HIST1H1B	-18.38	-16.77	-0.29	-0.25	0.07	0.07
ANGPTL1	ANGPTL1	35.26	57.52	1	1	1	1
ANGPTL1	LRRC18	25.57	33.29	0.73	0.73	0.83	0.89
ANGPTL1	FAM65C	20.6	23.39	0.81	0.52	0.83	0.83
ANGPTL1	SERPINB2	-10.02	-21.72	-0.36	-0.36	0.01	0.02
ANGPTL1	LDLR	-10.03	-25.21	-0.29	-0.49	0.1	0.02
ANGPTL1	RASAL1	-10.13	-22.96	-0.33	-0.48	0.06	0.05
ANGPTL1	FSTL3	-10.35	-24.25	-0.25	-0.48	0.06	0.07
ANGPTL1	KANK2	-10.49	-21.43	-0.39	-0.4	0.06	0.05
ANGPTL1	TJP2	-10.5	-11.33	-0.27	-0.41	0.07	0.05
ANGPTL1	CYP1B1	-10.52	-11.6	-0.4	-0.14	0.02	0.04
ANGPTL1	CIT	-10.53	-18.4	-0.33	-0.42	0.1	0.07
ANGPTL1	ZNRF1	-10.53	-13.03	-0.35	-0.35	0.05	0.08
ANGPTL1	DAPK1	-10.69	-21.41	-0.2	-0.3	0.04	0.04
ANGPTL1	CD9	-10.73	-14.92	-0.3	-0.33	0.1	0.07
ANGPTL1	PHLDA3	-10.75	-29.82	-0.37	-0.55	0.02	0.04
ANGPTL1	B4GALT6	-10.84	-17.74	-0.3	-0.5	0.04	0.02
ANGPTL1	DSG2	-10.88	-13.65	-0.32	-0.44	0.01	0.04
ANGPTL1	CDCA3	-10.89	-20.62	-0.36	-0.43	0.08	0.03
ANGPTL1	GUCY1B3	-10.97	-10.31	-0.33	-0.22	0.03	0.09
ANGPTL1	BATF	-11.01	-13.9	-0.42	-0.39	0.08	0.07
ANGPTL1	GCAT	-11.15	-19.04	-0.42	-0.42	0.05	0.1
ANGPTL1	CISH	-11.31	-25.22	-0.25	-0.43	0.06	0.04
ANGPTL1	BIRC5	-11.36	-17.24	-0.34	-0.36	0.09	0.06
ANGPTL1	CDKN1C	-11.44	-20.53	-0.06	-0.37	0.04	0.05
ANGPTL1	FAM64A	-11.49	-17.53	-0.4	-0.4	0.05	0.04
ANGPTL1	AKAP12	-11.52	-17.35	-0.19	-0.33	0.06	0.02
ANGPTL1	PIR	-11.59	-10.54	-0.47	-0.43	0.03	0.02
ANGPTL1	GZMB	-11.64	-14.76	-0.2	-0.33	0.01	0.08
ANGPTL1	DBN1	-11.72	-17.56	-0.39	-0.46	0.08	0.05
ANGPTL1	FAM101B	-11.72	-10.13	-0.27	-0.21	0.1	0.07
ANGPTL1	DIAPH3	-11.76	-25.01	-0.38	-0.55	0.07	0.04
ANGPTL1	WFDC2	-11.76	-25.4	-0.3	-0.48	0.01	0.1
ANGPTL1	EMR1	-11.79	-12.88	-0.14	-0.22	0.07	0.1
ANGPTL1	AK4	-11.85	-23.07	-0.42	-0.49	0.02	0.03
ANGPTL1	SPR	-11.89	-22.96	-0.46	-0.55	0.04	0.04
ANGPTL1	CKB	-11.92	-18.57	-0.4	-0.47	0.07	0.09
ANGPTL1	BSPRY	-12.05	-21.74	-0.39	-0.39	0.08	0.07
ANGPTL1	UNC13B	-12.09	-17	-0.38	-0.36	0.06	0.07
ANGPTL1	HDGFRP3	-12.22	-13.29	-0.45	-0.25	0.1	0.1
ANGPTL1	SLC7A11	-12.28	-20.03	-0.42	-0.39	0.05	0.04
ANGPTL1	EPDR1	-12.31	-19.32	-0.38	-0.45	0.03	0.04
ANGPTL1	UCHL1	-12.38	-22.68	-0.3	-0.44	0.06	0.03
ANGPTL1	E2F1	-12.53	-18.73	-0.31	-0.48	0.09	0.06
ANGPTL1	GIMAP6	-12.56	-16.27	-0.21	-0.38	0.08	0.05
ANGPTL1	MGLL	-12.57	-33.56	-0.35	-0.59	0.06	0.03
ANGPTL1	ADM	-12.58	-19.6	-0.37	-0.41	0.1	0.04
ANGPTL1	BATF3	-12.62	-19.22	-0.43	-0.43	0.03	0.05
ANGPTL1	PRF1	-12.67	-34.31	-0.06	-0.51	0.1	0.06
ANGPTL1	MMP7	-12.83	-28.47	-0.48	-0.55	0.02	0.01
ANGPTL1	GNA15	-12.84	-18	-0.33	-0.33	0.06	0.06
ANGPTL1	KIF14	-12.88	-17.14	-0.36	-0.39	0.07	0.02
ANGPTL1	DHCR24	-13.36	-14.18	-0.38	-0.51	0.08	0.06
ANGPTL1	PTRF	-13.87	-26.44	-0.37	-0.49	0.02	0.05
ANGPTL1	AHRR	-13.89	-26.33	-0.45	-0.47	0.03	0.03
ANGPTL1	KIF15	-13.9	-20.31	-0.41	-0.53	0.09	0.03
ANGPTL1	TMEM173	-13.96	-16.57	-0.27	-0.34	0.08	0.07
ANGPTL1	QPRT	-14.08	-15.06	-0.38	-0.29	0.04	0.07
ANGPTL1	CLSPN	-14.09	-12.32	-0.43	-0.35	0.08	0.08
ANGPTL1	CENPF	-14.19	-14.59	-0.33	-0.34	0.08	0.05
ANGPTL1	WBP5	-14.2	-22.82	-0.45	-0.57	0.05	0.03
ANGPTL1	LAMP3	-14.22	-13.95	-0.33	-0.38	0.06	0.02
ANGPTL1	CSF1	-14.25	-28.66	-0.39	-0.5	0.03	0.03
ANGPTL1	E2F8	-14.25	-11.66	-0.35	-0.37	0.08	0.02
ANGPTL1	SLC7A5	-14.31	-22.15	-0.39	-0.56	0.1	0.03
ANGPTL1	NDFIP2	-14.36	-25.91	-0.44	-0.52	0.06	0.05
ANGPTL1	LIMA1	-14.46	-17.05	-0.4	-0.5	0.06	0.04
ANGPTL1	CENPA	-14.49	-20.96	-0.34	-0.47	0.08	0.06
ANGPTL1	SHCBP1	-14.49	-14.52	-0.28	-0.43	0.1	0.03
ANGPTL1	SEPT10	-14.56	-14.26	-0.35	-0.41	0.04	0.03
ANGPTL1	NEK2	-14.73	-15.68	-0.38	-0.41	0.07	0.03
ANGPTL1	IL2RB	-14.78	-20.08	-0.29	-0.44	0.05	0.1
ANGPTL1	TNFRSF8	-14.94	-19.61	-0.34	-0.47	0.04	0.08
ANGPTL1	CCDC34	-14.99	-13.98	-0.48	-0.51	0.1	0.07
ANGPTL1	SKA3	-14.99	-13.19	-0.38	-0.33	0.07	0.08
ANGPTL1	CD300A	-15.01	-17.86	-0.15	-0.24	0.08	0.09
ANGPTL1	CDT1	-15.27	-11.06	-0.34	-0.33	0.07	0.05
ANGPTL1	KIAA0101	-15.27	-22.83	-0.38	-0.47	0.06	0.02
ANGPTL1	RGL1	-15.29	-24.95	-0.48	-0.48	0.03	0.05
ANGPTL1	ACOT7	-15.3	-11.6	-0.45	-0.48	0.08	0.09
ANGPTL1	CLC	-15.47	-25.85	-0.08	-0.29	0.03	0.02
ANGPTL1	KIF2C	-15.48	-25.89	-0.34	-0.49	0.07	0.02
ANGPTL1	PBK	-15.63	-16.03	-0.39	-0.4	0.05	0.02
ANGPTL1	KIF18B	-15.89	-19.29	-0.37	-0.46	0.05	0.04
ANGPTL1	CCL4	-16.07	-15.28	-0.47	-0.23	0.03	0.03
ANGPTL1	CHAC1	-16.2	-17.75	-0.5	-0.33	0.05	0.04
ANGPTL1	CDCA2	-16.32	-19.47	-0.38	-0.42	0.09	0.06
ANGPTL1	GPR15	-16.49	-21.41	-0.23	-0.36	0.07	0.1
ANGPTL1	MELK	-16.75	-12.24	-0.39	-0.38	0.06	0.02
ANGPTL1	ESPL1	-16.87	-25.55	-0.44	-0.56	0.06	0.02
ANGPTL1	TYMS	-16.98	-13.7	-0.34	-0.36	0.06	0.03
ANGPTL1	CABLES1	-17.22	-13.32	-0.5	-0.19	0.06	0.09
ANGPTL1	DTL	-17.38	-18.56	-0.37	-0.45	0.08	0.05
ANGPTL1	TTK	-17.47	-17.41	-0.46	-0.5	0.07	0.02
ANGPTL1	CTNNAL1	-17.68	-22.58	-0.52	-0.54	0.08	0.02
ANGPTL1	TRIP13	-17.74	-20.36	-0.43	-0.53	0.08	0.05
ANGPTL1	DCAF12	-18.27	-13.26	-0.28	-0.43	0.07	0.02
ANGPTL1	PLXNB2	-18.64	-19.08	-0.37	-0.48	0.09	0.04
ANGPTL1	CDCA8	-18.74	-15.96	-0.45	-0.52	0.05	0.02
ANGPTL1	FADS2	-19.18	-20.43	-0.47	-0.48	0.04	0.05
ANGPTL1	APOBEC3B	-19.34	-23.82	-0.39	-0.49	0.07	0.08
ANGPTL1	CAV1	-19.4	-15.37	-0.39	-0.39	0.08	0.03
ANGPTL1	ASF1B	-19.93	-15.7	-0.44	-0.39	0.06	0.05
ANGPTL1	MKI67	-20.53	-17.13	-0.31	-0.36	0.08	0.07
ANGPTL1	DLGAP5	-20.56	-12.14	-0.38	-0.34	0.05	0.03
ANGPTL1	ZWINT	-20.68	-14.02	-0.41	-0.4	0.06	0.04
ANGPTL1	UBE2C	-20.76	-14.31	-0.38	-0.34	0.05	0.04
ANGPTL1	PHGDH	-20.79	-15.73	-0.48	-0.37	0.07	0.07
ANGPTL1	FASN	-21.41	-17.43	-0.39	-0.34	0.1	0.06
ANGPTL1	BUB1	-21.55	-10.2	-0.38	-0.36	0.08	0.04
ANGPTL1	PYCR1	-22.31	-18.17	-0.55	-0.46	0.06	0.08
ANGPTL1	RRM2	-24.33	-17.09	-0.36	-0.35	0.05	0.06
ANGPTL1	PSAT1	-26.96	-22.91	-0.55	-0.47	0.05	0.02
ANK3	TFEC	25.23	20.41	0.66	0.59	0.62	0.59
ANKLE1	FOXM1	29.81	31.72	0.7	0.58	0.8	0.37
ANKLE1	KIF11	28.31	24.27	0.68	0.53	0.75	0.38
ANKLE1	NCAPG	28.01	21.6	0.64	0.61	0.78	0.58
ANKLE1	MND1	25.9	26.44	0.63	0.58	0.77	0.71
ANKLE1	ANKLE1	25.36	43.78	1	1	1	1
ANKLE1	CDC25A	25.04	27.07	0.66	0.55	0.85	0.49
ANKLE1	KIAA0895L	24.36	24.14	0.65	0.57	0.56	0.66
ANKLE1	S100A12	-10.76	-20.9	-0.29	-0.51	0.04	0.04
ANKLE1	CXCL2	-14.65	-18.51	-0.32	-0.41	0.1	0.03
ANKLE1	S100A8	-19.98	-30.16	-0.37	-0.49	0.07	0.04
ANKLE1	PF4	-25.99	-26.34	-0.41	-0.53	0.08	0.01
ANKRD16	SH3BP1	22.09	22.93	0.52	0.63	0.79	0.83
ANKRD16	POLD1	20.25	20.39	0.5	0.64	0.74	0.78
ANKRD16	DGKZ	20.21	20.86	0.58	0.55	0.8	0.71
ANKRD29	KIAA1217	33.22	20.45	0.66	0.66	0.59	0.71
ANKRD29	ANKRD29	30.67	24.01	1	1	1	1
ANKRD29	SKIL	-11.46	-13.79	-0.18	-0.31	0.09	0.09
ANKRD29	ANGPTL1	-17.81	-22.59	-0.29	-0.34	0.02	0.05
ANKRD33B	ANKRD33B	33.66	28.09	1	1	1	1
ANKRD33B	CD80	24.46	21.79	0.54	0.59	0.58	0.7
ANKRD36	HIST1H1D	32.94	22.61	0.53	0.52	0.36	0.56
ANKRD36	ANKRD36	28.03	20.82	1	1	1	1
ANKRD36	CCL22	-11.65	-13.89	-0.28	-0.24	0.07	0.1
ANKS6	ANKS6	22.2	21.87	1	1	1	1
ANKS6	NR3C2	20.7	20.23	0.7	0.52	0.82	0.81
ANKZF1	SEC31B	33.63	21.47	0.83	0.63	0.94	0.87
ANKZF1	DHX58	23.98	23.49	0.73	0.53	0.86	0.67
ANLN	DLGAP5	69.13	50.18	0.95	0.84	0.88	0.89
ANLN	CEP55	65.84	47.82	0.96	0.85	0.93	0.89
ANLN	MKI67	65.31	28.35	0.94	0.79	0.94	0.91
ANLN	RRM2	64.29	38.35	0.92	0.83	0.88	0.9
ANLN	TPX2	63.97	44.21	0.94	0.83	0.94	0.92
ANLN	UBE2C	63.89	25.91	0.94	0.78	0.88	0.81
ANLN	MELK	63.82	47.7	0.95	0.8	0.93	0.78
ANLN	KIF20A	63.69	47	0.95	0.8	0.93	0.92
ANLN	HJURP	63.57	42.44	0.95	0.78	0.95	0.84
ANLN	CDK1	62.53	50.3	0.94	0.84	0.94	0.83
ANLN	TYMS	62.42	34.82	0.93	0.83	0.88	0.68
ANLN	KIF2C	61.58	35.87	0.94	0.77	0.92	0.8
ANLN	AURKB	61.23	38.05	0.94	0.79	0.9	0.85
ANLN	CDC20	60.83	45.82	0.91	0.79	0.89	0.83
ANLN	ZWINT	60.18	30.25	0.9	0.86	0.89	0.88
ANLN	HMMR	59.96	42.04	0.94	0.8	0.92	0.8
ANLN	BUB1B	59.67	33.31	0.94	0.82	0.96	0.85
ANLN	BUB1	58.5	36.38	0.93	0.81	0.94	0.86
ANLN	CDCA5	58.2	43.26	0.93	0.73	0.85	0.87
ANLN	NCAPG	58.2	36	0.95	0.77	0.94	0.92
ANLN	PBK	58.16	48.49	0.94	0.8	0.91	0.87
ANLN	CCNB2	58.01	41.65	0.92	0.8	0.96	0.85
ANLN	NCAPH	57.84	53.09	0.93	0.83	0.92	0.91
ANLN	CDC45	57.43	52.2	0.92	0.83	0.83	0.83
ANLN	ASPM	57.24	54.25	0.96	0.83	0.96	0.85
ANLN	KIF4A	57.06	42.47	0.95	0.81	0.93	0.9
ANLN	KIF18B	57.01	36.37	0.94	0.8	0.87	0.9
ANLN	DTL	56.94	32.34	0.92	0.75	0.87	0.73
ANLN	KIAA0101	56.77	31.01	0.91	0.82	0.88	0.69
ANLN	CDCA2	56.76	24.73	0.95	0.66	0.95	0.83
ANLN	TOP2A	56.75	46.43	0.93	0.77	0.94	0.91
ANLN	CENPF	56.74	35.45	0.96	0.79	0.94	0.92
ANLN	SPC24	55.56	41.33	0.95	0.8	0.89	0.87
ANLN	MND1	55.53	50.67	0.93	0.78	0.94	0.85
ANLN	AURKA	55.31	35.68	0.91	0.77	0.93	0.94
ANLN	BIRC5	55.26	25.15	0.94	0.64	0.91	0.79
ANLN	KIF23	54.85	50.66	0.95	0.78	0.94	0.83
ANLN	NEK2	54.81	36.99	0.94	0.76	0.96	0.83
ANLN	CDCA8	54.77	37.96	0.89	0.72	0.9	0.79
ANLN	CDT1	54.66	41.89	0.91	0.76	0.8	0.83
ANLN	PLK1	54.57	22.16	0.92	0.62	0.89	0.72
ANLN	CDC6	54.43	35.64	0.91	0.78	0.87	0.86
ANLN	SKA3	53.55	32.06	0.94	0.66	0.9	0.73
ANLN	DCAF12	53.08	37.78	0.85	0.78	0.81	0.78
ANLN	ANLN	52.69	55.7	1	1	1	1
ANLN	AICDA	52.5	44.92	0.78	0.72	0.63	0.86
ANLN	E2F8	51.82	55.16	0.96	0.81	0.92	0.79
ANLN	SPC25	51.82	52.58	0.95	0.83	0.89	0.94
ANLN	CKAP2L	51.73	35.76	0.95	0.73	0.97	0.86
ANLN	ASF1B	51.42	24.92	0.89	0.74	0.87	0.79
ANLN	CDKN3	51.04	33.61	0.9	0.82	0.92	0.86
ANLN	DEPDC1B	50.84	47.07	0.92	0.8	0.92	0.8
ANLN	KIF14	50.82	35.08	0.96	0.74	0.94	0.74
ANLN	KIF11	50.73	39.95	0.9	0.76	0.95	0.9
ANLN	MCM10	49.7	29.33	0.93	0.76	0.86	0.75
ANLN	CCNB1	49.59	33.28	0.87	0.83	0.91	0.9
ANLN	FOXM1	49.36	41.12	0.91	0.59	0.9	0.82
ANLN	TROAP	49.27	22.77	0.92	0.61	0.81	0.78
ANLN	UBE2T	48.95	31.07	0.79	0.65	0.86	0.82
ANLN	DIAPH3	48.62	23.86	0.96	0.69	0.91	0.77
ANLN	CDC25A	48.57	48.52	0.94	0.79	0.87	0.83
ANLN	SPAG5	48.51	25	0.87	0.77	0.87	0.88
ANLN	TTK	48.14	37.41	0.93	0.72	0.94	0.71
ANLN	NUF2	47.33	40.79	0.91	0.74	0.95	0.89
ANLN	ORC1	47.32	30.89	0.87	0.59	0.86	0.68
ANLN	CENPE	47.29	40.15	0.93	0.73	0.9	0.84
ANLN	SHCBP1	47.09	38.29	0.88	0.8	0.91	0.82
ANLN	PSAT1	46.72	28.06	0.72	0.65	0.58	0.38
ANLN	NUSAP1	46.64	20.53	0.94	0.83	0.97	0.88
ANLN	EXO1	46.62	37.55	0.91	0.75	0.87	0.82
ANLN	ESPL1	46.21	27.95	0.89	0.71	0.85	0.75
ANLN	CDCA7	45.87	30.34	0.81	0.76	0.83	0.78
ANLN	ESCO2	45.85	27.28	0.94	0.69	0.92	0.75
ANLN	ARHGAP11A	45.2	26.42	0.92	0.64	0.95	0.87
ANLN	GINS2	44.72	45.92	0.88	0.76	0.86	0.88
ANLN	GINS1	44.61	27.15	0.88	0.72	0.92	0.8
ANLN	PLXNB2	44.57	24.96	0.77	0.61	0.76	0.6
ANLN	E2F1	44.53	20.34	0.8	0.59	0.83	0.65
ANLN	KIF15	44.5	28.8	0.91	0.62	0.93	0.7
ANLN	POLQ	44.41	30.68	0.94	0.72	0.92	0.75
ANLN	DSCC1	44.09	33.31	0.89	0.71	0.89	0.83
ANLN	DEPDC1	43.99	26.55	0.94	0.69	0.92	0.83
ANLN	PKMYT1	43.93	20.95	0.89	0.66	0.77	0.65
ANLN	PRC1	43.71	24.79	0.88	0.73	0.93	0.86
ANLN	BRCA1	43.62	32.59	0.9	0.65	0.91	0.81
ANLN	CENPW	43.5	26.39	0.82	0.74	0.83	0.75
ANLN	RAD54L	43.39	34.84	0.87	0.71	0.85	0.81
ANLN	LIMA1	43.3	21.27	0.8	0.69	0.73	0.59
ANLN	UHRF1	43.26	40.74	0.85	0.76	0.79	0.62
ANLN	RAD51	43.16	37.57	0.89	0.74	0.88	0.81
ANLN	FANCI	43.13	21.67	0.89	0.69	0.94	0.79
ANLN	GSG2	42.85	20.79	0.86	0.64	0.91	0.62
ANLN	NEIL3	42.65	28.89	0.92	0.71	0.95	0.88
ANLN	NCAPG2	42.07	20.14	0.88	0.61	0.93	0.77
ANLN	NDC80	42	29.95	0.89	0.7	0.93	0.95
ANLN	CDC25C	41.97	33.8	0.93	0.71	0.92	0.81
ANLN	PHGDH	41.1	21.36	0.79	0.65	0.78	0.57
ANLN	TRIP13	41.01	23.42	0.86	0.68	0.86	0.7
ANLN	KCNN3	40.84	43.5	0.86	0.65	0.63	0.44
ANLN	CENPI	40.81	28.51	0.91	0.6	0.93	0.85
ANLN	MAD2L1	40.56	21.92	0.89	0.73	0.9	0.81
ANLN	PLK4	40.17	32.57	0.84	0.74	0.92	0.89
ANLN	SKA1	40.1	32.94	0.94	0.68	0.93	0.83
ANLN	TUBG1	40.06	22.32	0.78	0.58	0.77	0.65
ANLN	ECT2	39.68	32.14	0.89	0.74	0.95	0.79
ANLN	CTNNAL1	39.19	27.83	0.81	0.6	0.88	0.46
ANLN	PIF1	39.06	24.33	0.77	0.65	0.66	0.77
ANLN	PSRC1	38.56	25.2	0.9	0.67	0.83	0.86
ANLN	CDCA3	38.45	27.09	0.94	0.78	0.89	0.85
ANLN	CHEK1	37.56	36.31	0.85	0.77	0.9	0.78
ANLN	BCAT1	37.54	28.11	0.75	0.72	0.8	0.41
ANLN	CDKN2C	37.29	32.43	0.84	0.67	0.78	0.71
ANLN	S1PR2	37.24	29.93	0.55	0.61	0.64	0.76
ANLN	RAD51AP1	36.91	20.06	0.81	0.59	0.9	0.75
ANLN	APOBEC3B	35.97	28.04	0.71	0.58	0.47	0.49
ANLN	SLC1A1	35.94	33.63	0.7	0.63	0.61	0.41
ANLN	MYB	35.7	24.47	0.78	0.64	0.66	0.25
ANLN	TK1	35.5	31.37	0.81	0.75	0.78	0.82
ANLN	MFI2	35.42	28.55	0.78	0.64	0.56	0.34
ANLN	OIP5	35.32	30.98	0.86	0.69	0.89	0.73
ANLN	PAQR4	34.65	31.2	0.82	0.69	0.84	0.83
ANLN	GMNN	34.4	20.2	0.82	0.75	0.85	0.85
ANLN	TJP2	34.34	23.78	0.75	0.52	0.63	0.67
ANLN	E2F7	33.94	33.53	0.81	0.74	0.72	0.68
ANLN	VDR	33.93	31.99	0.79	0.62	0.65	0.35
ANLN	CPXM1	33.84	31.31	0.74	0.62	0.59	0.6
ANLN	GFI1	33.75	34.85	0.81	0.62	0.63	0.56
ANLN	POLE2	33.75	24.04	0.85	0.77	0.87	0.82
ANLN	A4GALT	33.56	21.51	0.67	0.54	0.64	0.58
ANLN	ELOVL6	32.72	21.97	0.8	0.53	0.72	0.6
ANLN	LMNB2	32.71	22.65	0.69	0.54	0.79	0.73
ANLN	KIF18A	32.07	25.99	0.85	0.65	0.94	0.83
ANLN	FBXO43	32.05	28.55	0.9	0.67	0.88	0.77
ANLN	C16orf59	31.86	28.84	0.85	0.6	0.73	0.73
ANLN	CYS1	31.79	29.64	0.61	0.58	0.32	0.67
ANLN	WBP5	31.18	27.67	0.72	0.62	0.7	0.57
ANLN	UCHL1	30.41	38.83	0.71	0.73	0.62	0.54
ANLN	CCDC34	30.22	21.75	0.77	0.67	0.84	0.76
ANLN	TNFSF11	29.88	28.47	0.55	0.55	0.42	0.53
ANLN	HMGB3	29.87	21.55	0.87	0.76	0.91	0.87
ANLN	ZNRF1	29.8	23.24	0.78	0.54	0.62	0.42
ANLN	MGST2	29.79	23.98	0.81	0.61	0.79	0.59
ANLN	BRIP1	29.78	28.48	0.82	0.67	0.89	0.77
ANLN	CENPN	29.72	29.7	0.8	0.62	0.88	0.86
ANLN	MYO6	29.68	25.92	0.65	0.52	0.41	0.3
ANLN	CBS	29.54	23.3	0.73	0.6	0.74	0.53
ANLN	HMHB1	28.83	20.17	0.76	0.5	0.69	0.4
ANLN	ASB2	28.81	40.08	0.65	0.6	0.52	0.46
ANLN	SOX9	28.68	22.46	0.58	0.55	0.31	0.53
ANLN	RASAL1	28.48	23.9	0.61	0.57	0.69	0.53
ANLN	BFSP2	28.38	30.06	0.67	0.63	0.75	0.71
ANLN	FEZ1	28.32	30.62	0.62	0.6	0.52	0.31
ANLN	ERCC6L	27.93	29.68	0.75	0.52	0.88	0.73
ANLN	KLHL23	27.73	29.8	0.74	0.56	0.76	0.64
ANLN	RCBTB2	27.56	23.38	0.6	0.58	0.63	0.48
ANLN	GAS2L3	27.54	26.39	0.85	0.57	0.84	0.73
ANLN	B4GALT6	27.33	26.64	0.62	0.56	0.38	0.44
ANLN	SUV39H2	26.85	27.24	0.68	0.68	0.82	0.75
ANLN	P4HA2	26.72	29.29	0.7	0.62	0.53	0.37
ANLN	TST	26.65	32.32	0.69	0.51	0.74	0.54
ANLN	BIK	26.48	40.79	0.57	0.68	0.52	0.52
ANLN	ARHGAP10	26.31	20.44	0.67	0.54	0.46	0.59
ANLN	ERI2	26.07	20.15	0.84	0.71	0.88	0.78
ANLN	RDM1	25.79	22.88	0.82	0.57	0.71	0.84
ANLN	PRRG4	25.71	24.14	0.62	0.56	0.49	0.31
ANLN	C12orf77	24.76	24.52	0.67	0.59	0.69	0.59
ANLN	FBXO16	24.61	24.83	0.77	0.53	0.72	0.22
ANLN	MYBL2	23.84	31.95	0.69	0.63	0.81	0.72
ANLN	ABCA6	23.74	34.2	0.69	0.62	0.58	0.36
ANLN	KANK2	23.5	28.42	0.64	0.61	0.63	0.77
ANLN	TUBB2B	23.49	35.23	0.54	0.69	0.31	0.66
ANLN	SPRED2	23.48	35.85	0.6	0.67	0.58	0.7
ANLN	H1F0	22.94	26.67	0.51	0.52	0.63	0.46
ANLN	PALLD	21.95	29.64	0.59	0.54	0.62	0.5
ANLN	SAC3D1	21.82	34.38	0.58	0.55	0.7	0.88
ANLN	ACY3	21.6	26.38	0.5	0.63	0.59	0.69
ANLN	KEAP1	21.14	23.08	0.61	0.56	0.66	0.56
ANLN	TMEM200A	20.84	26.35	0.63	0.57	0.47	0.48
ANLN	SLMO1	20.2	20.62	0.74	0.55	0.68	0.58
ANLN	CCR9	-10.61	-20.7	-0.16	-0.34	0.08	0.07
ANLN	FAM150B	-11.25	-13.03	-0.35	-0.36	0.06	0.08
ANLN	TUBB1	-12.12	-10.35	-0.43	-0.3	0.03	0.01
ANLN	FAM69B	-12.2	-20.69	-0.29	-0.43	0.08	0.07
ANLN	SERPINA1	-12.67	-15.19	-0.2	-0.14	0.04	0.06
ANLN	PDK4	-13.42	-16.19	-0.33	-0.38	0.06	0.07
ANLN	GCM1	-14.14	-21.5	-0.49	-0.58	0.03	0.05
ANLN	S100A12	-14.39	-13.28	-0.3	-0.1	0.01	0.07
ANLN	IGHE	-15.12	-10.38	-0.33	-0.25	0.09	0.05
ANLN	NIPAL4	-15.84	-19.62	-0.57	-0.54	0.08	0.07
ANLN	NR3C2	-16.94	-31.25	-0.52	-0.61	0.09	0.08
ANLN	GABBR1	-17.07	-14.31	-0.42	-0.55	0.08	0.1
ANLN	STMN3	-18.36	-22.45	-0.25	-0.64	0.1	0.08
ANLN	KCNG1	-18.99	-21.27	-0.4	-0.4	0.07	0.1
ANLN	CRIP2	-19.89	-13.16	-0.51	-0.24	0.06	0.05
ANLN	PLEKHA1	-19.98	-25.03	-0.68	-0.65	0.1	0.07
ANLN	CORO2B	-20.57	-15.85	-0.41	-0.37	0.06	0.1
ANLN	LIX1	-21.31	-24.85	-0.44	-0.51	0.04	0.03
ANLN	KLF2	-22.77	-16.2	-0.53	-0.62	0.08	0.09
ANLN	RGS18	-23.62	-15.61	-0.38	-0.16	0.01	0.01
ANLN	IL6	-24.77	-18.96	-0.55	-0.46	0.04	0.06
ANLN	ZNF703	-25.21	-17.63	-0.55	-0.47	0.02	0.03
ANLN	LYZ	-26.02	-26.24	-0.3	-0.21	0.09	0.07
ANLN	CNFN	-26.48	-17.71	-0.62	-0.55	0.09	0.1
ANLN	CNTNAP2	-27.06	-22.46	-0.46	-0.52	0.08	0.04
ANLN	PF4	-27.56	-22.13	-0.46	-0.2	0	0.01
ANLN	RHOB	-27.89	-11.59	-0.44	-0.37	0.04	0.07
ANLN	SDK2	-28.26	-34.4	-0.53	-0.6	0.06	0.09
ANLN	ZBTB16	-28.82	-19.97	-0.54	-0.38	0.03	0.08
ANLN	CARNS1	-29.05	-28.95	-0.51	-0.69	0.07	0.07
ANLN	LAIR1	-29.05	-22.13	-0.57	-0.57	0.1	0.1
ANLN	PIK3IP1	-29.44	-15.08	-0.68	-0.55	0.09	0.1
ANLN	S100A8	-29.45	-13.4	-0.44	-0.03	0.02	0.08
ANLN	IRS2	-30.09	-17.23	-0.65	-0.56	0.03	0.07
ANLN	IL13RA1	-30.69	-24.3	-0.56	-0.59	0.06	0.08
ANLN	SPOCK2	-30.95	-19.67	-0.54	-0.62	0.09	0.09
ANLN	S100A9	-31.25	-15.82	-0.43	-0.1	0.02	0.09
ANLN	NR4A2	-32.25	-19.47	-0.54	-0.41	0.05	0.04
ANLN	ARL4A	-32.5	-14.72	-0.71	-0.6	0.07	0.1
ANLN	SLC38A11	-34.04	-30.53	-0.54	-0.54	0.03	0.06
ANLN	PPBP	-34.41	-25.75	-0.45	-0.27	0.01	0.01
ANLN	PPP1R14A	-34.56	-33.92	-0.54	-0.58	0.02	0.06
ANLN	KIAA1683	-36.09	-24.52	-0.68	-0.58	0.05	0.05
ANLN	P2RY14	-36.92	-30.26	-0.63	-0.54	0.05	0.05
ANLN	CSGALNACT1	-38.46	-38.93	-0.6	-0.64	0.09	0.06
ANLN	GRASP	-38.51	-23.56	-0.64	-0.49	0.04	0.06
ANLN	KCNH8	-40.54	-18.47	-0.62	-0.48	0.07	0.09
ANLN	HBB	-50.62	-17.57	-0.39	-0.16	0.03	0.07
ANO5	ANO5	51.93	27.94	1	1	1	1
ANO5	ANGPTL1	-17.03	-10.57	-0.18	-0.26	0.03	0.07
ANO9	ANO9	46.25	24.7	1	1	1	1
ANO9	ACAP3	32.82	21.2	0.8	0.61	0.83	0.87
ANO9	HIST1H1B	-16.11	-14.73	-0.17	-0.26	0.07	0.1
ANPEP	LYZ	26.21	24.07	0.55	0.56	0.79	0.65
ANPEP	ANPEP	25.49	30.63	1	1	1	1
ANTXR2	GYLTL1B	38.66	22.91	0.58	0.7	0.71	0.78
ANTXR2	CSGALNACT1	38.06	59.65	0.79	0.83	0.87	0.66
ANTXR2	RAB37	32.68	28.38	0.69	0.72	0.8	0.78
ANTXR2	C11orf21	32.39	21.38	0.58	0.61	0.65	0.7
ANTXR2	TLE1	31.98	29.34	0.66	0.79	0.77	0.81
ANTXR2	CARNS1	30.99	38.82	0.61	0.74	0.67	0.64
ANTXR2	ITGAM	29.35	46.27	0.6	0.83	0.79	0.79
ANTXR2	KLF11	29.23	29.59	0.69	0.73	0.82	0.7
ANTXR2	KIAA1683	28.86	28.46	0.6	0.52	0.64	0.52
ANTXR2	NR1D2	27.25	20.32	0.71	0.62	0.82	0.68
ANTXR2	EPHB6	26.74	26.88	0.69	0.75	0.8	0.77
ANTXR2	DOPEY2	26.69	33.02	0.71	0.72	0.87	0.72
ANTXR2	ANTXR2	26.31	50.13	1	1	1	1
ANTXR2	RAP1GAP2	25.93	35.75	0.62	0.67	0.67	0.75
ANTXR2	CAPN2	25.34	30.53	0.74	0.81	0.87	0.77
ANTXR2	KCNQ1	25.19	23.1	0.62	0.63	0.8	0.79
ANTXR2	LAIR1	25.04	35.07	0.54	0.74	0.67	0.71
ANTXR2	KLF3	24.57	63.3	0.68	0.83	0.74	0.75
ANTXR2	NT5E	23.77	58.54	0.55	0.82	0.76	0.76
ANTXR2	GAPT	23.16	20.72	0.57	0.52	0.76	0.73
ANTXR2	TBC1D9	23.15	44.94	0.79	0.85	0.88	0.77
ANTXR2	KLF2	22.43	26.26	0.71	0.81	0.66	0.74
ANTXR2	ARL4A	22.05	21.79	0.53	0.65	0.62	0.69
ANTXR2	KLF8	21.93	26.82	0.63	0.7	0.79	0.81
ANTXR2	PATL2	20.91	25.38	0.57	0.73	0.77	0.77
ANTXR2	AHNAK	20.31	38.01	0.63	0.85	0.71	0.79
ANTXR2	PWWP2B	20.2	32.08	0.51	0.7	0.67	0.75
ANTXR2	GPRASP1	20.11	24.51	0.54	0.65	0.73	0.75
ANTXR2	TUBB2B	-14.07	-49.4	-0.35	-0.71	0.07	0.08
ANTXR2	SERPINA9	-15.35	-51.38	-0.31	-0.63	0.02	0.06
ANTXR2	SPRED2	-18.36	-49.51	-0.56	-0.74	0.08	0.07
ANTXR2	AICDA	-33.49	-51.17	-0.49	-0.62	0.07	0.08
ANXA1	ANXA1	37.84	50.81	1	1	1	1
ANXA1	FCER1G	34.83	27.13	0.77	0.78	0.8	0.51
ANXA1	GNLY	34.01	25.16	0.71	0.68	0.8	0.57
ANXA1	CLC	32.69	28.92	0.67	0.68	0.8	0.45
ANXA1	SERPINA1	31.92	31.63	0.77	0.76	0.68	0.77
ANXA1	GIMAP7	30.5	23.33	0.71	0.63	0.55	0.57
ANXA1	TYROBP	29.26	27.46	0.7	0.74	0.77	0.82
ANXA1	FCN1	25.71	22.98	0.55	0.68	0.57	0.73
ANXA1	S100A9	23.9	39.95	0.51	0.75	0.3	0.71
ANXA1	IL7R	23.89	23.11	0.56	0.67	0.55	0.61
ANXA1	LYZ	23.54	45.14	0.6	0.73	0.74	0.77
ANXA1	CPA3	22.52	20.22	0.66	0.56	0.81	0.57
ANXA1	CST3	22.5	27.04	0.68	0.7	0.72	0.5
ANXA1	MS4A3	22.3	20.23	0.65	0.63	0.8	0.71
ANXA1	CPVL	21.24	30.47	0.64	0.72	0.84	0.82
AP1S1	AP1S1	45.51	24.3	1	1	1	1
AP1S1	DLGAP5	33.5	24.15	0.67	0.52	0.79	0.54
AP1S1	ZWINT	33.08	20.85	0.69	0.51	0.85	0.57
AP1S1	KIF2C	31.96	23.07	0.7	0.53	0.86	0.59
AP1S1	KIF18B	30.44	22	0.71	0.5	0.77	0.53
AP1S1	LIMA1	28.09	21.18	0.72	0.59	0.78	0.61
AP1S1	CDCA8	26.91	23	0.69	0.5	0.83	0.54
AP1S1	KIAA0101	25.43	21.99	0.62	0.51	0.79	0.55
AP1S1	WBP5	21.93	20.98	0.64	0.55	0.69	0.72
AP2B1	SH3BP1	24.29	22.13	0.66	0.58	0.89	0.87
AP2B1	AP2B1	21.7	20.92	1	1	1	1
APBA3	ANAPC2	32.35	22.56	0.53	0.57	0.86	0.78
APBA3	ZDHHC8	28.84	22.93	0.67	0.63	0.87	0.75
APBA3	ACAP3	26	34.96	0.58	0.75	0.85	0.78
APBA3	PITPNM1	22.3	24.81	0.73	0.61	0.92	0.79
APBA3	CORO1B	21.4	20.4	0.66	0.54	0.83	0.78
APBB1	APBB1	24.74	29.23	1	1	1	1
APBB1	HIST1H4L	-10.02	-12.86	-0.14	-0.37	0.06	0.09
APBB1	HIST1H2BM	-11.97	-10.08	-0.16	-0.33	0.08	0.1
APBB3	APBB3	38.77	22.3	1	1	1	1
APBB3	ACAP3	35.67	28.86	0.83	0.76	0.89	0.9
APBB3	ZDHHC8	30.4	22.83	0.72	0.75	0.86	0.91
APBB3	PITPNM1	23.76	28.8	0.7	0.68	0.85	0.89
APEH	SH3BP1	20.96	22.94	0.58	0.5	0.85	0.77
APEX2	KIF18B	25.78	22.28	0.64	0.52	0.7	0.59
APEX2	UBE2C	25.04	20.13	0.54	0.6	0.73	0.57
APEX2	KIF2C	24.12	24.79	0.58	0.55	0.75	0.59
APEX2	KIAA0101	22.75	24.13	0.52	0.53	0.7	0.56
APEX2	ESPL1	21.39	23.73	0.62	0.57	0.73	0.6
APH1A	ANAPC2	53.64	24.3	0.79	0.56	0.89	0.78
APH1A	ZFAND3	34.73	23.49	0.74	0.72	0.86	0.87
APH1A	ZDHHC8	34.57	21.99	0.68	0.5	0.83	0.76
APH1A	SH3BP1	30.63	24.38	0.62	0.55	0.83	0.8
APH1A	APH1A	28.09	26.76	1	1	1	1
APH1A	DGKZ	24.54	29.84	0.57	0.56	0.8	0.65
APH1A	SH3GLB2	24.5	21.41	0.57	0.59	0.85	0.77
APH1A	PHF13	24.37	20.78	0.53	0.68	0.81	0.86
APIP	DLGAP5	41.75	24.84	0.55	0.61	0.62	0.66
APIP	PSAT1	40.96	28	0.66	0.69	0.65	0.66
APIP	MELK	40.34	26.21	0.57	0.68	0.68	0.74
APIP	CDK1	39.52	21.93	0.59	0.6	0.68	0.68
APIP	CDCA8	39.16	23.37	0.57	0.68	0.65	0.72
APIP	ZWINT	38.81	21.86	0.56	0.67	0.68	0.73
APIP	AICDA	38.35	21.6	0.52	0.58	0.39	0.64
APIP	KIAA0101	37.22	27.29	0.56	0.71	0.66	0.72
APIP	TYMS	36.45	20.22	0.51	0.62	0.66	0.67
APIP	KIF2C	36.3	28.22	0.51	0.71	0.65	0.75
APIP	NCAPH	35.98	20.38	0.5	0.63	0.67	0.71
APIP	RRM2	35.95	24.39	0.51	0.61	0.67	0.7
APIP	CDCA2	35.77	21.39	0.57	0.6	0.67	0.68
APIP	CENPF	35.29	21.93	0.55	0.64	0.65	0.57
APIP	DTL	34.69	22.47	0.53	0.69	0.7	0.79
APIP	ASPM	33.88	22.32	0.53	0.57	0.67	0.62
APIP	NEK2	32.97	22.42	0.55	0.63	0.69	0.7
APIP	SPC25	32.91	21.99	0.57	0.58	0.63	0.56
APIP	PBK	32.9	26	0.52	0.67	0.67	0.69
APIP	TTK	32.56	24.43	0.59	0.72	0.7	0.73
APIP	KIF18B	32.54	25.07	0.53	0.66	0.59	0.66
APIP	CTNNAL1	31.4	21.56	0.59	0.61	0.77	0.74
APIP	TUBG1	31.28	24.31	0.58	0.75	0.74	0.82
APIP	BCAT1	31.01	20.92	0.62	0.7	0.67	0.68
APIP	DCAF12	30.51	20.37	0.51	0.62	0.55	0.75
APIP	ESPL1	30.31	24.78	0.53	0.7	0.61	0.72
APIP	KIF14	30.23	23.27	0.55	0.63	0.68	0.64
APIP	KIF15	29.75	26.88	0.56	0.76	0.71	0.7
APIP	E2F8	29.48	23.78	0.53	0.65	0.61	0.67
APIP	LGALS3	29.01	26.06	0.53	0.57	0.73	0.55
APIP	DIAPH3	28.93	24.33	0.55	0.72	0.66	0.82
APIP	NDFIP2	27.76	20.67	0.59	0.59	0.61	0.73
APIP	TRIP13	27.28	20.36	0.58	0.74	0.72	0.86
APIP	WBP5	27.1	25.9	0.59	0.66	0.58	0.79
APIP	POLQ	26.08	23.6	0.53	0.75	0.68	0.83
APIP	UCHL1	23.93	25.3	0.56	0.64	0.48	0.7
APIP	CCDC34	23.18	20.06	0.61	0.74	0.73	0.78
APIP	CDCA3	23.14	21.95	0.54	0.65	0.63	0.68
APIP	CCDC51	23.13	20.93	0.59	0.82	0.85	0.89
APOBEC3A	FCN1	44.87	20.15	0.7	0.67	0.56	0.75
APOBEC3A	LYZ	39.42	27.01	0.68	0.6	0.75	0.77
APOBEC3A	S100A9	38.12	26.82	0.6	0.64	0.28	0.55
APOBEC3A	SERPINA1	32.08	26.28	0.75	0.66	0.65	0.67
APOBEC3A	S100A8	29.71	30.68	0.57	0.66	0.2	0.51
APOBEC3A	CPVL	27.51	22.7	0.78	0.62	0.87	0.75
APOBEC3A	APOBEC3A	26.85	31.04	1	1	1	1
APOBEC3A	ANXA1	25.23	31.39	0.67	0.72	0.86	0.73
APOBEC3A	FPR1	21.21	23.71	0.69	0.73	0.55	0.69
APOBEC3B	RRM2	60.45	34.61	0.83	0.75	0.59	0.63
APOBEC3B	MKI67	54.89	20.15	0.77	0.66	0.48	0.61
APOBEC3B	DLGAP5	54.72	35.69	0.78	0.69	0.5	0.57
APOBEC3B	CDC20	52.22	33.54	0.79	0.63	0.52	0.52
APOBEC3B	TYMS	50.17	31.04	0.77	0.73	0.56	0.6
APOBEC3B	TPX2	49.79	28.41	0.75	0.63	0.48	0.53
APOBEC3B	CEP55	49.67	28.78	0.77	0.61	0.5	0.55
APOBEC3B	ZWINT	49.6	22.89	0.78	0.68	0.53	0.62
APOBEC3B	CDK1	47.16	30.33	0.74	0.63	0.51	0.53
APOBEC3B	MELK	46.72	31.98	0.74	0.67	0.52	0.59
APOBEC3B	BUB1	46.66	26.94	0.77	0.67	0.58	0.62
APOBEC3B	KIAA0101	46.57	29.76	0.8	0.76	0.59	0.57
APOBEC3B	CCNB2	46.12	27.47	0.74	0.59	0.51	0.51
APOBEC3B	APOBEC3B	45.73	43.68	1	1	1	1
APOBEC3B	AURKB	45.47	22.76	0.73	0.56	0.48	0.53
APOBEC3B	KIF2C	44.28	27.1	0.73	0.69	0.5	0.6
APOBEC3B	CDC6	44.2	23.9	0.78	0.65	0.57	0.66
APOBEC3B	PBK	43.6	29.31	0.74	0.65	0.52	0.54
APOBEC3B	TOP2A	43.47	26.9	0.72	0.53	0.47	0.51
APOBEC3B	NCAPH	43.34	31.85	0.76	0.7	0.53	0.59
APOBEC3B	HMMR	43.24	29.66	0.72	0.67	0.47	0.55
APOBEC3B	KIF20A	42.94	25.82	0.67	0.57	0.45	0.53
APOBEC3B	ASPM	42.5	32.67	0.73	0.62	0.48	0.52
APOBEC3B	DTL	42.42	21.52	0.76	0.67	0.54	0.68
APOBEC3B	SHCBP1	42.09	29.56	0.78	0.73	0.64	0.63
APOBEC3B	CDC45	42.08	24.01	0.73	0.56	0.48	0.59
APOBEC3B	DCAF12	42.03	29.92	0.7	0.71	0.34	0.53
APOBEC3B	PSAT1	41.47	32.24	0.72	0.8	0.46	0.67
APOBEC3B	CDCA5	41	23.68	0.74	0.53	0.5	0.58
APOBEC3B	CENPF	40.95	24.32	0.73	0.67	0.45	0.52
APOBEC3B	KIF4A	40.77	23.72	0.72	0.59	0.49	0.58
APOBEC3B	CDCA8	40.55	26.2	0.72	0.63	0.5	0.57
APOBEC3B	AURKA	40.02	20.62	0.7	0.53	0.5	0.48
APOBEC3B	BUB1B	39.52	22.97	0.69	0.63	0.48	0.58
APOBEC3B	KIF18B	39.23	26.53	0.69	0.68	0.44	0.54
APOBEC3B	CDKN3	39.15	25.35	0.7	0.64	0.6	0.5
APOBEC3B	SPC25	39.14	29.87	0.75	0.66	0.52	0.5
APOBEC3B	KIF23	38.59	26.17	0.72	0.59	0.51	0.54
APOBEC3B	NT5DC2	38.28	28.51	0.81	0.62	0.61	0.63
APOBEC3B	CDT1	38.2	24.64	0.71	0.64	0.48	0.6
APOBEC3B	DEPDC1B	37.75	25.44	0.74	0.61	0.54	0.5
APOBEC3B	CCNB1	37.69	21.41	0.7	0.64	0.5	0.6
APOBEC3B	E2F8	37.27	34.47	0.72	0.66	0.47	0.52
APOBEC3B	ANLN	37.12	28.55	0.71	0.58	0.47	0.49
APOBEC3B	KIF14	36.25	21.75	0.72	0.58	0.49	0.54
APOBEC3B	CDC25A	35.51	21.64	0.75	0.5	0.5	0.63
APOBEC3B	CENPE	34.29	23.61	0.7	0.6	0.48	0.51
APOBEC3B	LDLR	33.95	20.21	0.71	0.69	0.65	0.5
APOBEC3B	TUBG1	32.33	20.9	0.72	0.67	0.61	0.7
APOBEC3B	EXO1	32.23	20.11	0.7	0.56	0.5	0.62
APOBEC3B	KCNN3	32.04	31.34	0.69	0.63	0.4	0.45
APOBEC3B	GINS2	31.55	25.62	0.66	0.53	0.53	0.61
APOBEC3B	TTK	31.34	24.95	0.69	0.65	0.51	0.58
APOBEC3B	BIK	31.27	38.04	0.63	0.69	0.74	0.53
APOBEC3B	SEMA4A	31.2	22.62	0.67	0.64	0.72	0.65
APOBEC3B	VDR	30.6	30.22	0.77	0.71	0.55	0.45
APOBEC3B	ESPL1	30.21	24.49	0.64	0.7	0.45	0.57
APOBEC3B	CTNNAL1	30.01	26.56	0.66	0.7	0.57	0.7
APOBEC3B	CDKN2C	29.65	28.09	0.67	0.73	0.47	0.53
APOBEC3B	RCBTB2	29.08	21.61	0.58	0.68	0.56	0.79
APOBEC3B	PIF1	28.98	22.64	0.59	0.67	0.41	0.64
APOBEC3B	AQP3	28.76	26.36	0.59	0.66	0.71	0.65
APOBEC3B	PLXNB2	27.75	23.16	0.56	0.68	0.41	0.59
APOBEC3B	GGH	27.35	20.19	0.78	0.76	0.79	0.82
APOBEC3B	GFI1	26.84	25.78	0.75	0.65	0.55	0.71
APOBEC3B	LGALS3	26.74	24.73	0.61	0.78	0.59	0.7
APOBEC3B	IL6R	25.22	23.9	0.63	0.67	0.5	0.69
APOBEC3B	ASB2	24.77	27.06	0.62	0.54	0.38	0.58
APOBEC3B	ADA	24.71	20.4	0.65	0.74	0.69	0.7
APOBEC3B	SLC7A11	24.15	22.24	0.62	0.66	0.41	0.62
APOBEC3B	UCHL1	23.33	31.84	0.59	0.72	0.35	0.55
APOBEC3B	FAM129A	23.26	22.93	0.58	0.72	0.44	0.57
APOBEC3B	CD38	23.09	20.36	0.51	0.72	0.6	0.71
APOBEC3B	CHEK1	22.68	21.4	0.58	0.64	0.5	0.66
APOBEC3B	MYBL2	22.03	20.64	0.54	0.53	0.55	0.53
APOBEC3B	BCAT1	21.89	21.9	0.52	0.65	0.41	0.52
APOBEC3B	TST	21.8	23.21	0.67	0.59	0.55	0.69
APOBEC3B	ZNRF1	21.66	20.08	0.64	0.63	0.45	0.7
APOBEC3B	MYO1D	21.61	28.78	0.65	0.61	0.69	0.7
APOBEC3B	WBP5	21.27	25.88	0.55	0.7	0.42	0.7
APOBEC3B	ANGPTL1	-13.34	-19.45	-0.39	-0.49	0.07	0.08
APOBEC3B	LIX1	-15.44	-24.58	-0.34	-0.59	0.07	0.05
APOBEC3B	ZNF703	-21.43	-13.24	-0.46	-0.35	0.05	0.1
APOBEC4	VASH2	30.03	23.38	0.5	0.77	0.3	0.93
APOBEC4	PLD1	27.82	20.06	0.59	0.75	0.61	0.85
APOBEC4	SPRY4	23.53	20.46	0.5	0.7	0.28	0.86
APOL1	APOL1	32.83	30.25	1	1	1	1
APOL1	PF4	-31.64	-10.63	-0.48	-0.07	0.02	0.06
APOL2	APOL2	32.99	25.15	1	1	1	1
APOL2	CXCL2	-17.65	-13.03	-0.41	-0.47	0.08	0.07
APOL2	S100A8	-20.54	-15.84	-0.37	-0.48	0.07	0.08
APOLD1	ASPM	23.25	25.66	0.5	0.54	0.7	0.7
APOLD1	E2F8	20.48	24.38	0.52	0.51	0.7	0.69
APP	APP	50.1	30.97	1	1	1	1
APP	GGT7	27.86	20.81	0.58	0.61	0.7	0.55
APP	SEPN1	23.38	22.36	0.66	0.62	0.8	0.62
APP	RGS13	-14.96	-38.55	-0.44	-0.58	0.05	0.04
AQP3	AQP3	50.98	37.91	1	1	1	1
AQP3	IL6R	28.67	20.38	0.74	0.56	0.76	0.7
AQP3	RRM2	28.55	32.17	0.52	0.53	0.28	0.38
AQP3	NT5DC2	24.3	23.3	0.62	0.57	0.51	0.72
AQP3	APOBEC3B	22.83	33.51	0.59	0.66	0.71	0.65
AQP3	MYO1D	20.78	23.45	0.7	0.58	0.75	0.81
AQP9	AQP9	24.34	35.09	1	1	1	1
AQP9	IL1B	21.44	22.6	0.51	0.63	0.26	0.63
AQP9	ANGPTL1	-10.96	-12.3	-0.23	-0.2	0.08	0.05
AQP9	HIST1H1E	-15.21	-10.59	-0.11	-0.17	0.03	0.07
ARAP2	MYO15B	36.08	22.59	0.51	0.56	0.69	0.69
ARAP2	MEGF6	33.69	43.84	0.54	0.57	0.64	0.67
ARAP2	KCNH8	33.33	24.5	0.55	0.63	0.8	0.83
ARAP2	GYLTL1B	33.11	21.95	0.54	0.57	0.73	0.67
ARAP2	SPOCK2	29.51	24.71	0.53	0.6	0.72	0.64
ARAP2	SDK2	29.05	34.55	0.55	0.51	0.69	0.62
ARAP2	CARNS1	28.83	26.14	0.57	0.53	0.72	0.63
ARAP2	GPRASP1	24.18	20.09	0.61	0.65	0.82	0.78
ARAP2	IRS2	24.15	22.5	0.51	0.63	0.61	0.7
ARAP2	TLE1	23.24	25.02	0.52	0.65	0.76	0.76
ARAP2	DOPEY2	22.78	28.99	0.65	0.65	0.88	0.8
ARAP2	KLF9	22.53	25.8	0.62	0.57	0.75	0.7
ARAP2	KLF11	21.73	22.79	0.56	0.67	0.77	0.83
ARAP2	PIK3IP1	20.3	22.06	0.55	0.6	0.79	0.67
ARAP2	RGS13	-10.71	-52	-0.27	-0.63	0.1	0.09
AREG	FOSB	44.41	33.86	0.8	0.6	0.73	0.68
AREG	NR4A2	44.04	26.55	0.83	0.75	0.64	0.76
AREG	KLF4	39.11	21.99	0.66	0.63	0.66	0.76
AREG	HES1	34.77	22.61	0.71	0.62	0.59	0.64
AREG	ZNF703	34.61	28.49	0.69	0.67	0.53	0.5
AREG	FOS	31.77	29.72	0.78	0.65	0.82	0.71
AREG	AREG	31.13	36.58	1	1	1	1
AREG	SOCS3	28.15	29.36	0.6	0.57	0.63	0.64
AREG	PLK2	23.41	21.46	0.69	0.63	0.61	0.69
AREG	SPC25	-24.51	-10.42	-0.5	-0.27	0.02	0.1
AREG	ASPM	-26.62	-10.84	-0.52	-0.25	0.03	0.1
AREG	AICDA	-27.48	-22.15	-0.45	-0.43	0.01	0.09
AREG	AURKA	-29.22	-13.82	-0.58	-0.42	0.03	0.09
AREG	CCL22	-35.86	-12.33	-0.49	-0.19	0.01	0.05
ARFIP2	ANAPC2	52.61	22.58	0.74	0.76	0.89	0.93
ARFIP2	SAMD1	33.7	20.56	0.6	0.57	0.85	0.8
ARFIP2	ZDHHC8	32.95	22.4	0.59	0.76	0.83	0.91
[truncated: 45,996 more rows]

## Sheet: NK
Sheet 4. Virtual sorting result of highly plastic genes in NK cells.
Gene A	Gene B	Delta (RNA-Seq)	Delta (Array)	Pearson correlation r (RNA-Seq)	Pearson correlation r (Array)	Cosine similarity (RNA-Seq)	Cosine similarity (Array)
A2M	A2M	41.16	24.54	1	1	1	1
A2M	PZP	20.85	26.86	0.8	0.74	0.81	0.79
AATK	AATK	31.31	26.22	1	1	1	1
AATK	LEMD2	31.29	27.61	0.76	0.54	0.82	0.72
AATK	FAM110C	26.89	23.31	0.66	0.5	0.59	0.52
AATK	TLE2	22.56	28.13	0.71	0.55	0.8	0.55
AATK	PNMA3	20.28	28.49	0.68	0.71	0.81	0.78
AATK	CCL1	-23.21	-16.56	-0.38	-0.14	0.01	0.08
AATK	HIST1H1E	-28.8	-31.53	-0.49	-0.42	0.08	0.07
ABAT	ZFYVE28	43.09	22.42	0.79	0.54	0.88	0.68
ABAT	ZNF777	41.02	20.73	0.72	0.55	0.79	0.73
ABAT	HOXB3	35.54	20.24	0.74	0.54	0.77	0.69
ABAT	SGPP1	31.6	20.1	0.74	0.61	0.83	0.71
ABAT	ZBTB34	29.65	21.55	0.8	0.73	0.87	0.8
ABAT	FAM169A	26.28	20.74	0.7	0.51	0.77	0.69
ABAT	LIG4	25.39	24.49	0.85	0.61	0.91	0.73
ABAT	MCF2	25.38	22.33	0.68	0.5	0.8	0.66
ABAT	ABAT	25.11	32.13	1	1	1	1
ABAT	ATP11A	24.5	23.22	0.67	0.63	0.79	0.71
ABAT	TCFL5	24.44	23.2	0.81	0.56	0.91	0.78
ABAT	GCLM	24.29	21.16	0.75	0.56	0.84	0.73
ABAT	BMPR2	23.98	29.46	0.85	0.65	0.91	0.7
ABAT	RAB27B	23.85	23.77	0.73	0.78	0.83	0.73
ABAT	ZBTB26	23.27	20.46	0.74	0.69	0.87	0.77
ABAT	CXorf23	22.57	27.98	0.73	0.65	0.82	0.78
ABAT	B4GALT6	22.37	25.02	0.66	0.57	0.77	0.68
ABAT	PLEKHA8	22.27	21.71	0.83	0.56	0.91	0.73
ABAT	TJP2	22.03	28.45	0.67	0.53	0.74	0.73
ABAT	BBS10	22	20.1	0.74	0.56	0.9	0.71
ABAT	ZNF605	21.6	24.96	0.77	0.69	0.85	0.75
ABAT	FKTN	21.59	20.25	0.76	0.59	0.83	0.72
ABAT	AHCYL2	21.24	21.26	0.78	0.59	0.88	0.74
ABAT	APC	20.89	26.78	0.76	0.78	0.82	0.78
ABAT	KCTD18	20.82	22.46	0.76	0.53	0.89	0.7
ABAT	SPATA5L1	20.78	21.13	0.73	0.59	0.84	0.75
ABAT	PAQR3	20.1	20.9	0.68	0.5	0.77	0.7
ABCA2	PLCH2	38.97	27.5	0.91	0.66	0.94	0.8
ABCA2	LRRC16B	38.4	27.5	0.85	0.63	0.87	0.83
ABCA2	PCNXL3	30	23.52	0.94	0.55	0.97	0.86
ABCA2	TGFB1	29	23.17	0.87	0.6	0.95	0.73
ABCA2	KLF16	28.77	21.73	0.78	0.5	0.9	0.59
ABCA2	CAPS	28.69	25.53	0.88	0.65	0.96	0.88
ABCA2	NDOR1	20.62	21.33	0.86	0.51	0.94	0.87
ABCA2	LIME1	20.14	22.43	0.8	0.6	0.91	0.79
ABCA5	RAP1GAP2	47.83	30.48	0.71	0.5	0.77	0.75
ABCA5	GPRASP1	33.4	24.55	0.8	0.66	0.88	0.87
ABCA5	ASCL2	33.09	23.35	0.52	0.51	0.7	0.81
ABCA5	ENPP5	31.77	28.89	0.64	0.57	0.75	0.77
ABCA5	DAB2	30.98	21.58	0.59	0.58	0.79	0.74
ABCA5	ITGA6	29.74	22.84	0.74	0.55	0.79	0.78
ABCA5	COL13A1	28.68	25.84	0.59	0.5	0.67	0.74
ABCA5	FCRL3	28.64	23.13	0.52	0.55	0.82	0.77
ABCA5	AGAP1	28.54	32.72	0.66	0.59	0.74	0.65
ABCA5	FCHO2	27.29	20.5	0.81	0.7	0.87	0.92
ABCA5	TMCC3	26.29	20.06	0.71	0.51	0.82	0.81
ABCA5	CYTH3	25.74	23.66	0.68	0.51	0.79	0.76
ABCA5	ZNF300	25.6	21.03	0.81	0.57	0.9	0.88
ABCA5	RALGPS2	22.21	21.17	0.7	0.56	0.84	0.82
ABCA5	LONRF3	22.11	27.23	0.7	0.63	0.79	0.76
ABCA5	TANC2	21.97	22.43	0.8	0.66	0.89	0.92
ABCA5	FAT4	21.62	20.31	0.67	0.69	0.82	0.87
ABCA5	TLE2	21.48	21.2	0.62	0.51	0.79	0.88
ABCA5	GAS1	21.16	24.75	0.59	0.5	0.7	0.8
ABCA5	LINGO2	20.7	24.75	0.56	0.59	0.72	0.76
ABCA5	CYBRD1	20.31	23.12	0.5	0.6	0.8	0.79
ABCC2	ABCC2	24.01	33.73	1	1	1	1
ABCC2	KIF14	-11.57	-11.7	-0.4	-0.43	0.06	0.1
ABCC2	KIF23	-17.15	-10.63	-0.48	-0.36	0.09	0.1
ABCC2	NEK2	-17.52	-14.64	-0.48	-0.47	0.07	0.1
ABCC2	CEP55	-18.4	-11.28	-0.47	-0.38	0.05	0.09
ABCC2	HIST1H3H	-23.93	-12.14	-0.47	-0.37	0.02	0.05
ABCC2	PBK	-26.01	-12.4	-0.57	-0.41	0.06	0.09
ABCC2	DLGAP5	-26.91	-13.04	-0.56	-0.38	0.05	0.08
ABCC2	SPC25	-28.56	-12.57	-0.68	-0.38	0.07	0.1
ABCC4	LIG4	21.43	21.12	0.62	0.54	0.71	0.78
ABCD2	ABCD2	26.57	31.62	1	1	1	1
ABCD2	ITPRIPL2	20.39	20.78	0.7	0.59	0.49	0.74
ABCD2	PF4	-13.03	-13.2	-0.29	-0.12	0.06	0.09
ABCD2	PPBP	-19.42	-21.74	-0.34	-0.25	0.08	0.1
ABHD14A	ABHD14A	28.77	27.21	1	1	1	1
ABHD14A	NDUFS7	21.69	20.41	0.64	0.77	0.86	0.88
ABHD14A	ZMAT5	20.99	20.91	0.66	0.5	0.91	0.81
ABHD14A	BAD	20.6	23.62	0.52	0.61	0.85	0.88
ABHD15	RAP1GAP2	51.76	26.26	0.56	0.56	0.66	0.84
ABHD15	RALGPS2	23.24	20.92	0.6	0.54	0.8	0.85
ABL1	RAP1GAP2	42.7	34.29	0.6	0.52	0.66	0.78
ABL1	AGAP1	28.94	28.56	0.6	0.55	0.64	0.77
ABL1	FCHO2	26.86	22	0.79	0.61	0.87	0.8
ABL1	LONRF3	24.37	22.16	0.75	0.56	0.87	0.73
ABL1	TLE2	23.66	23.76	0.59	0.54	0.71	0.83
ABL1	TANC2	22.45	21.93	0.82	0.54	0.92	0.85
ABL1	RALGPS2	21.48	23.57	0.67	0.54	0.84	0.88
ABL1	SGSM1	21.47	20.77	0.56	0.57	0.7	0.82
ABL1	FAT4	20.37	20.76	0.65	0.53	0.78	0.8
ABL2	D2HGDH	31.94	21.04	0.75	0.58	0.83	0.63
ABL2	GSDMB	30.98	21.16	0.79	0.52	0.85	0.8
ABL2	ZNF853	26.71	28.02	0.73	0.51	0.84	0.74
ABL2	ATP9A	25.93	35.24	0.59	0.54	0.78	0.74
ABL2	TPM2	25.69	32.04	0.65	0.51	0.82	0.73
ABL2	ZMAT1	24.83	21.43	0.69	0.5	0.87	0.79
ABL2	KIF13A	24.69	23.09	0.69	0.59	0.72	0.83
ABL2	CYTH3	24.04	30.33	0.69	0.59	0.83	0.82
ABL2	AGPAT4	23.45	21.33	0.71	0.68	0.85	0.8
ABL2	TTC22	22.53	25.58	0.71	0.62	0.87	0.85
ABL2	ABL2	20.94	29.06	1	1	1	1
ABL2	GNRH1	20.39	28.04	0.7	0.6	0.84	0.86
ABLIM2	HIST1H3I	-13.12	-34.33	-0.2	-0.43	0.07	0.09
ABLIM2	CCL1	-22.59	-10.29	-0.37	-0.01	0	0.09
ABTB1	SBK1	43.44	25.64	0.7	0.59	0.84	0.77
ABTB1	PDZD4	41.44	25.25	0.65	0.57	0.78	0.78
ABTB1	RAP1GAP2	40.16	33.58	0.62	0.59	0.78	0.77
ABTB1	CACNA2D2	38.59	22.29	0.71	0.55	0.81	0.8
ABTB1	ASCL2	35.85	30.22	0.59	0.56	0.74	0.79
ABTB1	DPEP2	34.43	20.17	0.79	0.57	0.92	0.75
ABTB1	ABTB1	32.97	43.24	1	1	1	1
ABTB1	PRR5	30.21	21.23	0.77	0.71	0.89	0.88
ABTB1	OSBPL5	27.45	20.64	0.76	0.63	0.88	0.84
ABTB1	TMEM63A	26.75	25.46	0.77	0.67	0.91	0.87
ABTB1	CAPS	25.31	21.71	0.72	0.54	0.9	0.86
ABTB1	PPM1L	25.01	20.45	0.62	0.57	0.82	0.79
ABTB1	COL13A1	23.88	21.03	0.53	0.5	0.65	0.71
ABTB1	SNAI3	22.97	28.23	0.63	0.66	0.81	0.79
ABTB1	PTOV1	21.83	24.1	0.64	0.56	0.89	0.82
ABTB1	VILL	21.76	23.37	0.74	0.71	0.94	0.91
ABTB1	MAST3	20.34	22.32	0.67	0.7	0.9	0.85
ABTB1	CCL1	-33.35	-17.83	-0.43	-0.5	0.02	0.09
ABTB2	ABTB2	23.54	24.91	1	1	1	1
ABTB2	HBD	-14.85	-10.58	-0.3	-0.04	0.04	0.09
ABTB2	PPBP	-17.44	-28.34	-0.31	-0.25	0.05	0.09
ACACA	SCRIB	35.52	20.39	0.72	0.56	0.83	0.88
ACACA	WIZ	23.6	24.27	0.66	0.58	0.86	0.89
ACACA	SMC5	23.43	20.52	0.75	0.57	0.91	0.89
ACACA	LIG4	23.15	26.25	0.74	0.57	0.86	0.86
ACACA	CHML	22.9	23.87	0.69	0.52	0.83	0.88
ACACA	CXorf57	21.58	27.53	0.71	0.67	0.85	0.9
ACACA	B4GALT6	21.05	26.22	0.65	0.5	0.84	0.82
ACACA	SEPT8	20.47	23.76	0.64	0.5	0.79	0.84
ACACA	CCNYL1	20.4	23.31	0.72	0.55	0.88	0.83
ACACA	FKTN	20.12	25.94	0.75	0.56	0.9	0.9
ACACA	KNTC1	20.04	25.19	0.66	0.61	0.76	0.81
ACAD8	TTC16	31.2	22.95	0.55	0.51	0.72	0.82
ACAD8	AKAP8L	29	23.08	0.73	0.6	0.91	0.82
ACAP3	ZNF598	48.65	21.61	0.95	0.66	0.96	0.84
ACAP3	ACAP3	45.87	46.52	1	1	1	1
ACAP3	ZFPM1	44.23	23.85	0.9	0.68	0.94	0.85
ACAP3	RPS6KA4	40.72	20.03	0.92	0.53	0.93	0.81
ACAP3	SLC2A4RG	40.05	20.43	0.84	0.52	0.93	0.81
ACAP3	LEMD2	39.28	21.87	0.93	0.57	0.93	0.6
ACAP3	CENPB	32.67	26.56	0.72	0.58	0.82	0.76
ACAP3	CCDC102A	30.74	26.29	0.8	0.52	0.83	0.76
ACAP3	FBXL6	30.08	27.29	0.89	0.57	0.9	0.83
ACAP3	DGAT1	28.88	21.14	0.91	0.58	0.92	0.86
ACAP3	RFNG	27.4	26.67	0.89	0.74	0.95	0.88
ACAP3	TUBGCP6	26.46	28.77	0.86	0.58	0.95	0.82
ACAP3	DNM2	24.87	24.62	0.91	0.55	0.93	0.8
ACAP3	TRAM2	24.85	20.8	0.7	0.52	0.91	0.79
ACAP3	PRR22	24.51	20.31	0.84	0.53	0.91	0.8
ACAP3	MOGS	23.01	20.06	0.9	0.57	0.93	0.8
ACAP3	DGKZ	22.31	29.49	0.89	0.59	0.95	0.76
ACAP3	VILL	21.11	25.78	0.81	0.6	0.94	0.85
ACAP3	BMPR2	20.98	22.34	0.72	0.51	0.8	0.76
ACAT1	CCNB2	37.32	22.02	0.52	0.66	0.6	0.9
ACAT1	CDK1	35.79	37.88	0.54	0.69	0.56	0.83
ACAT1	TOP2A	33.35	58.38	0.53	0.69	0.53	0.85
ACAT1	NUSAP1	31.2	22.66	0.53	0.63	0.61	0.87
ACAT1	TPX2	30.01	33.51	0.53	0.69	0.61	0.88
ACAT1	DTL	27.57	33.52	0.57	0.66	0.64	0.88
ACAT1	STMN1	26.38	20.34	0.54	0.63	0.67	0.87
ACAT1	MAD2L1	25.77	20.39	0.52	0.69	0.67	0.92
ACAT1	CKAP2L	24.72	21.37	0.5	0.57	0.6	0.88
ACAT1	HMMR	24.48	40.12	0.53	0.69	0.53	0.88
ACAT1	NDC80	24.12	40.62	0.67	0.67	0.7	0.92
ACAT1	CEP55	23.93	27.91	0.5	0.72	0.53	0.89
ACAT1	KIF4A	23.87	21.58	0.51	0.64	0.57	0.89
ACAT1	KIF11	22.79	51.09	0.56	0.76	0.54	0.91
ACAT1	TTK	22.14	23.27	0.54	0.63	0.53	0.89
ACAT1	ANLN	21.69	20.5	0.53	0.62	0.56	0.86
ACAT1	PRIM1	21.11	31.85	0.68	0.66	0.92	0.92
ACAT1	DEPDC1B	20.92	32.66	0.51	0.73	0.63	0.89
ACBD4	ACBD4	23.88	25.85	1	1	1	1
ACBD4	LEMD2	20.39	26.2	0.67	0.55	0.9	0.72
ACCS	ACCS	40.37	22.61	1	1	1	1
ACCS	CDHR1	23.24	25.22	0.69	0.55	0.54	0.43
ACCS	E2F8	-15.91	-30.95	-0.5	-0.54	0.08	0.09
ACCS	KIF11	-19.27	-22.81	-0.4	-0.56	0.08	0.1
ACCS	KIF14	-19.41	-24.5	-0.49	-0.53	0.05	0.1
ACCS	SKA1	-19.92	-28.01	-0.63	-0.61	0.09	0.1
ACCS	KIF23	-21.45	-26.63	-0.51	-0.46	0.08	0.1
ACCS	SHCBP1	-21.53	-25.9	-0.52	-0.6	0.1	0.09
ACCS	ASPM	-22.82	-23.64	-0.45	-0.51	0.06	0.09
ACCS	KIF4A	-24.2	-25.37	-0.57	-0.52	0.07	0.1
ACCS	BUB1	-24.53	-29.95	-0.56	-0.59	0.09	0.1
ACCS	HMMR	-25.4	-24.83	-0.58	-0.57	0.06	0.09
ACCS	CEP55	-26.38	-27.69	-0.55	-0.58	0.05	0.09
ACCS	DLGAP5	-30.56	-26.8	-0.58	-0.47	0.05	0.09
ACCS	CDK1	-31.64	-20.9	-0.6	-0.56	0.07	0.1
ACCS	PBK	-32.8	-27.74	-0.67	-0.55	0.05	0.09
ACCS	SPC25	-33.43	-24.63	-0.7	-0.46	0.07	0.1
ACCS	TOP2A	-33.65	-22.67	-0.58	-0.57	0.06	0.1
ACCS	UBE2T	-34.1	-28.55	-0.74	-0.57	0.1	0.1
ACCS	CCNB2	-34.56	-21.86	-0.59	-0.5	0.09	0.09
ACCS	CDKN3	-35.53	-18.31	-0.68	-0.54	0.1	0.1
ACCS	AURKB	-35.68	-22.67	-0.65	-0.54	0.08	0.1
ACCS	CDC20	-38.28	-25.1	-0.68	-0.47	0.08	0.09
ACCS	CCL1	-43.18	-10.04	-0.64	-0.22	0	0.07
ACCS	UBE2C	-44.61	-18.42	-0.74	-0.57	0.04	0.1
ACIN1	ZNF865	51.98	28.31	0.89	0.72	0.92	0.89
ACIN1	PPP1R9B	47.3	21.98	0.89	0.67	0.95	0.89
ACIN1	PPP1R12C	45.96	26.65	0.91	0.71	0.95	0.92
ACIN1	PDZD4	45.78	26.52	0.71	0.56	0.82	0.82
ACIN1	NTNG2	38.19	27.92	0.81	0.52	0.83	0.64
ACIN1	PLCH2	36.46	28.23	0.78	0.56	0.86	0.78
ACIN1	ZNF787	36.4	25.12	0.83	0.76	0.89	0.93
ACIN1	KLF16	33.3	31.94	0.82	0.64	0.88	0.58
ACIN1	PCNXL3	32.24	44.99	0.9	0.79	0.96	0.88
ACIN1	ACIN1	30.57	21.2	1	1	1	1
ACIN1	CAPS	28.9	24.73	0.79	0.6	0.93	0.9
ACIN1	TGFB1	28.61	27.3	0.86	0.67	0.92	0.79
ACIN1	AKAP8L	27.62	23.36	0.68	0.58	0.83	0.75
ACIN1	MTA2	26.94	31.23	0.81	0.6	0.93	0.83
ACIN1	RNF19B	26.56	22.39	0.81	0.58	0.88	0.73
ACIN1	MARK2	24.81	33.95	0.81	0.73	0.92	0.86
ACIN1	ZNF784	24.09	22.78	0.8	0.56	0.87	0.84
ACIN1	USF1	23.5	27.86	0.84	0.61	0.95	0.89
ACIN1	TNFSF12	22.77	29.36	0.66	0.65	0.83	0.91
ACIN1	UBE2M	22.01	41.78	0.68	0.58	0.9	0.74
ACIN1	LIME1	21.28	26.28	0.72	0.59	0.85	0.82
ACIN1	C16orf58	20.61	20.43	0.69	0.5	0.92	0.85
ACIN1	XAB2	20.06	20.41	0.69	0.64	0.93	0.87
ACOT7	CENPM	42.69	33.19	0.69	0.87	0.73	0.9
ACOT7	CDC20	41.16	21.05	0.67	0.75	0.71	0.86
ACOT7	AURKB	40.98	28.64	0.71	0.79	0.74	0.86
ACOT7	BIRC5	38.99	31.87	0.64	0.8	0.72	0.88
ACOT7	CENPW	38.63	21.17	0.68	0.8	0.77	0.89
ACOT7	CCNB2	36.11	27.23	0.55	0.81	0.56	0.86
ACOT7	KIAA0101	35.82	20.11	0.64	0.8	0.7	0.87
ACOT7	APOBEC3B	35.19	25.31	0.58	0.77	0.59	0.85
ACOT7	GINS2	34.51	24.44	0.71	0.74	0.77	0.88
ACOT7	UBE2T	34.18	23.79	0.64	0.75	0.79	0.87
ACOT7	CDCA5	34.09	21.74	0.68	0.82	0.78	0.92
ACOT7	SPC24	34.02	23.22	0.55	0.74	0.57	0.89
ACOT7	CDK1	33.72	23.88	0.56	0.79	0.47	0.85
ACOT7	TOP2A	33.59	25.74	0.5	0.8	0.43	0.85
ACOT7	DLGAP5	33.57	22.33	0.54	0.71	0.39	0.85
ACOT7	TPX2	32.96	20.54	0.59	0.76	0.56	0.88
ACOT7	SPC25	32.76	21.39	0.62	0.72	0.68	0.86
ACOT7	CDCA8	32.58	28.37	0.65	0.75	0.7	0.89
ACOT7	CBR3	29.57	24.06	0.63	0.76	0.74	0.91
ACOT7	MND1	28.92	21.67	0.63	0.75	0.65	0.87
ACOT7	CDC45	28.39	29.63	0.65	0.79	0.81	0.89
ACOT7	KIF20A	27.89	21.45	0.54	0.69	0.45	0.86
ACOT7	TRIP13	27.56	20	0.69	0.66	0.67	0.9
ACOT7	CEP55	26.02	22.67	0.5	0.72	0.41	0.85
ACOT7	PAFAH1B3	25.93	25.35	0.67	0.69	0.82	0.92
ACOT7	KIF18B	25.3	20.4	0.62	0.7	0.54	0.89
ACOT7	ASB2	24.78	24.62	0.53	0.67	0.57	0.86
ACOT7	KIF4A	23.73	21.56	0.54	0.68	0.5	0.88
ACOT7	GGH	23.09	21.01	0.59	0.73	0.7	0.86
ACOT7	TUBG1	22.7	22.68	0.65	0.67	0.91	0.93
ACOT7	SKA1	22.48	24.69	0.6	0.71	0.58	0.87
ACOT7	DEPDC1B	21.51	23.46	0.52	0.74	0.58	0.83
ACOT7	EXOSC5	20.04	20.21	0.56	0.55	0.83	0.88
ACOT8	ABHD14A	22.96	21.09	0.69	0.6	0.89	0.85
ACOT8	EXOSC5	22.05	24.56	0.52	0.66	0.79	0.93
ACOT8	ZMAT5	21.89	20.3	0.7	0.57	0.91	0.89
ACOT8	NDUFS7	21.1	26.25	0.7	0.84	0.88	0.95
ACPL2	ZMAT1	29.09	25.03	0.72	0.67	0.87	0.64
ACPL2	CYTH3	28.24	33.43	0.68	0.5	0.8	0.58
ACPL2	ZNF853	27.03	27.48	0.7	0.51	0.87	0.6
ACPL2	TTC22	26.51	20.18	0.8	0.57	0.91	0.59
ACPL2	CCL1	-33.87	-10.37	-0.49	-0.08	0.06	0.1
ACRBP	CMKLR1	43.61	24.77	0.64	0.53	0.59	0.47
ACRBP	ENPP5	32.91	22.85	0.67	0.54	0.56	0.42
ACRBP	CAPN5	29.26	20.11	0.6	0.52	0.55	0.39
ACRBP	ACRBP	28.41	34.84	1	1	1	1
ACRBP	ESCO2	-10.03	-10.97	-0.45	-0.45	0.07	0.07
ACRBP	ARNTL2	-10.29	-16.67	-0.35	-0.41	0.05	0.04
ACRBP	FOXM1	-11.26	-13.4	-0.34	-0.41	0.1	0.03
ACRBP	E2F7	-12.15	-10.55	-0.46	-0.36	0.08	0.04
ACRBP	FAM111B	-12.26	-19.83	-0.37	-0.47	0.09	0.02
ACRBP	CXCL9	-12.92	-13.17	-0.25	-0.03	0.09	0.03
ACRBP	SLC27A2	-13.11	-12.24	-0.32	-0.41	0.07	0.03
ACRBP	LIF	-13.67	-15.77	-0.36	-0.39	0.08	0.02
ACRBP	DEPDC1	-13.83	-18.53	-0.45	-0.5	0.03	0.03
ACRBP	NCAPG	-16.03	-11.82	-0.47	-0.45	0.06	0.03
ACRBP	HIST1H1A	-16.34	-11.29	-0.4	-0.28	0.08	0.04
ACRBP	CDC25C	-16.35	-11.01	-0.54	-0.43	0.06	0.04
ACRBP	ADAM19	-16.38	-10.12	-0.4	-0.44	0.06	0.04
ACRBP	KIF23	-16.46	-11.53	-0.49	-0.38	0.06	0.02
ACRBP	ANLN	-16.71	-10.82	-0.49	-0.4	0.05	0.02
ACRBP	NEK2	-17.38	-10.65	-0.45	-0.39	0.06	0.02
ACRBP	TNF	-18.49	-20.06	-0.45	-0.55	0.06	0.03
ACRBP	CD70	-18.5	-16.63	-0.43	-0.43	0.04	0.03
ACRBP	GEM	-18.96	-13.5	-0.45	-0.23	0.06	0.02
ACRBP	C15orf48	-19.52	-24.05	-0.35	-0.45	0.06	0.03
ACRBP	MYBL2	-20.53	-11.25	-0.44	-0.45	0.08	0.03
ACRBP	KIFC1	-20.58	-13.75	-0.57	-0.21	0.07	0.04
ACRBP	CCNA2	-21.23	-10.83	-0.44	-0.57	0.06	0.04
ACRBP	PLK1	-21.23	-13.28	-0.45	-0.46	0.1	0.03
ACRBP	IL2RA	-22.5	-10.12	-0.47	-0.28	0.06	0.04
ACRBP	RGS16	-23.14	-26.87	-0.42	-0.5	0.06	0.03
ACRBP	CCL1	-26.05	-17.08	-0.43	-0.32	0.01	0.01
ACRBP	TOP2A	-26.75	-10.3	-0.56	-0.41	0.05	0.02
ACSL1	MGAT4B	42.48	21.84	0.54	0.55	0.56	0.74
ACSL1	ACSL1	41.02	22.96	1	1	1	1
ACSL1	MFN1	33.52	20.8	0.73	0.62	0.63	0.85
ACSL1	RFXAP	33.29	23.92	0.54	0.6	0.58	0.8
ACSL1	TP53BP2	32.27	23.22	0.75	0.63	0.72	0.83
ACSL1	BLZF1	29.2	28.73	0.67	0.55	0.67	0.74
ACSL1	STRN3	29.08	29.08	0.68	0.55	0.53	0.76
ACSL1	CXorf23	28.61	27.73	0.67	0.53	0.64	0.77
ACSL1	CCNYL1	26.6	20.26	0.71	0.55	0.75	0.87
ACSL1	KCTD18	26.47	23.89	0.57	0.51	0.58	0.77
ACSL1	PIGA	26.35	23.39	0.71	0.65	0.73	0.78
ACSL1	JAG1	26.29	22.05	0.59	0.51	0.55	0.71
ACSL1	ZNF765	25.95	22.88	0.6	0.55	0.57	0.77
ACSL1	CHML	25.51	27.53	0.62	0.54	0.6	0.76
ACSL1	SPATA5L1	25.26	21.34	0.63	0.54	0.6	0.86
ACSL1	HAUS6	24.91	22.11	0.7	0.55	0.61	0.8
ACSL1	MDM1	24.8	21.32	0.64	0.58	0.6	0.79
ACSL1	MAP6D1	24.57	20.57	0.51	0.52	0.58	0.84
ACSL1	PAQR3	24.27	22.11	0.7	0.62	0.71	0.83
ACSL1	LRRCC1	23.99	27.33	0.65	0.56	0.71	0.74
ACSL1	KBTBD8	23.89	25.9	0.68	0.72	0.75	0.83
ACSL1	KLHL5	23.64	22.83	0.75	0.53	0.73	0.76
ACSL1	ACVR1	22.34	30.59	0.59	0.5	0.62	0.67
ACSL1	SLC4A8	21.67	24.68	0.61	0.5	0.6	0.78
ACSL1	DDX52	21.48	25.08	0.71	0.57	0.69	0.77
ACSL1	OTUD6B	20.76	22.57	0.71	0.67	0.68	0.81
ACSL1	BAG3	20.49	25.97	0.6	0.6	0.64	0.54
ACSL1	PRMT3	20.47	22.03	0.65	0.58	0.63	0.77
ACSL1	PGAP1	20.36	21.61	0.6	0.64	0.54	0.73
ACSL4	MEX3D	31.52	29.91	0.75	0.62	0.87	0.78
ACSL4	SGPP1	29.1	20.06	0.78	0.65	0.88	0.85
ACSL4	ACSL4	28.82	34.5	1	1	1	1
ACSL4	LIG4	26.6	29.69	0.83	0.65	0.88	0.78
ACSL4	PKD2	26.15	22.64	0.79	0.62	0.89	0.83
ACSL4	CHML	25.55	21.54	0.83	0.61	0.94	0.87
ACSL4	SLAIN1	25.25	22.93	0.84	0.64	0.9	0.95
ACSL4	LRP8	23.96	21.77	0.75	0.64	0.84	0.8
ACSL4	ICK	23.21	32.2	0.8	0.62	0.86	0.75
ACSL4	NOM1	22.39	22.68	0.77	0.52	0.87	0.73
ACSL4	MBLAC2	21.11	24.15	0.75	0.63	0.85	0.78
ACSL4	CPEB3	20.89	24.4	0.74	0.55	0.83	0.61
ACSL4	TMEM64	20.84	21.44	0.81	0.69	0.84	0.8
ACSL4	ZNF25	20.39	23.29	0.73	0.6	0.85	0.76
ACSL4	ZNF367	20.35	30.9	0.66	0.59	0.75	0.82
ACSL4	FKTN	20.32	20.36	0.76	0.5	0.84	0.74
ACSL4	TTL	20.3	27.6	0.79	0.67	0.9	0.83
ACSL4	INTS2	20.01	28.92	0.85	0.68	0.91	0.82
ACTL6A	METTL13	21.4	21.63	0.66	0.78	0.87	0.86
ACTL6A	C1GALT1C1	20.71	20.27	0.7	0.84	0.86	0.91
ACTL6A	ACTL6A	20.43	25.57	1	1	1	1
ACVR1	CPOX	30.68	29.66	0.71	0.7	0.73	0.64
ACVR1	HOXB3	30.41	23	0.54	0.69	0.65	0.8
ACVR1	RFXAP	28.32	22.51	0.59	0.67	0.71	0.79
ACVR1	PITPNM1	25.92	29.41	0.61	0.5	0.76	0.72
ACVR1	ZBTB34	25.67	20.01	0.65	0.63	0.72	0.83
ACVR1	LIG4	23.86	22.04	0.67	0.57	0.77	0.78
ACVR1	SLAIN1	23.68	26.23	0.68	0.6	0.79	0.67
ACVR1	ACVR1	23.44	32.53	1	1	1	1
ACVR1	CHML	22.92	31.7	0.64	0.73	0.77	0.8
ACVR1	B3GALT6	21.4	23.75	0.54	0.71	0.8	0.72
ACVR1	ZNF367	20.47	30.94	0.53	0.67	0.58	0.68
ACVR1	CDR2	20.18	22.53	0.72	0.59	0.84	0.74
ACVR2A	NEIL1	30.24	24.8	0.63	0.54	0.63	0.76
ACVR2A	ITGA6	30.06	23.5	0.72	0.51	0.67	0.64
ACVR2A	SBK1	29.33	24.21	0.5	0.55	0.56	0.76
ACVR2A	PLXDC1	28.68	20.26	0.6	0.55	0.57	0.72
ACVR2A	ZMAT1	27.19	24.75	0.67	0.63	0.65	0.76
ACVR2A	C1orf162	26.03	39.37	0.6	0.65	0.72	0.79
ACVR2A	MGAM	25.25	45.21	0.52	0.59	0.44	0.64
ACVR2A	CYTH3	22.99	33.2	0.53	0.57	0.62	0.79
ACVR2A	KIF13A	22.54	25.39	0.57	0.51	0.54	0.77
ACVR2A	ACVR2A	22.03	20.94	1	1	1	1
ACVR2A	DPEP2	21.17	23.67	0.59	0.58	0.71	0.87
ACVR2A	FAM150B	21.02	26.11	0.57	0.54	0.62	0.69
ACVR2A	AGPAT4	20.8	23.54	0.61	0.7	0.63	0.85
ACVR2B	ACVR2B	21.03	37.2	1	1	1	1
ACVR2B	ICK	20.18	22.72	0.76	0.52	0.94	0.83
ADAM15	ADAM15	28.36	37.68	1	1	1	1
ADAM15	ZFPM1	22.91	20.9	0.59	0.55	0.82	0.78
ADAM15	ACAP3	20.77	22.97	0.66	0.52	0.88	0.72
ADAM19	ADAM19	58.74	30.47	1	1	1	1
ADAM19	CD70	53	30.57	0.81	0.73	0.78	0.89
ADAM19	MYBL2	47.38	32.41	0.7	0.69	0.74	0.88
ADAM19	DUSP4	47.11	24.86	0.67	0.52	0.72	0.48
ADAM19	SLC27A2	46.76	20.75	0.73	0.65	0.69	0.83
ADAM19	CDC20	46.21	31.13	0.57	0.71	0.56	0.88
ADAM19	ITGA1	46.1	28.34	0.77	0.58	0.75	0.51
ADAM19	CCL1	46.07	21.1	0.52	0.5	0.14	0.34
ADAM19	NCF4	45.87	26.8	0.68	0.74	0.69	0.94
ADAM19	PBK	45.76	33.24	0.7	0.74	0.7	0.88
ADAM19	CEP55	45.57	30.44	0.76	0.69	0.75	0.87
ADAM19	RGS16	45.24	31.04	0.6	0.63	0.52	0.52
ADAM19	DLGAP5	44.83	32.9	0.67	0.72	0.65	0.87
ADAM19	HJURP	44.48	27.76	0.71	0.76	0.73	0.79
ADAM19	AURKB	44.04	25.85	0.58	0.59	0.49	0.82
ADAM19	CCNB2	43.55	27.38	0.57	0.69	0.67	0.87
ADAM19	KIF2C	43.01	24.8	0.69	0.69	0.73	0.85
ADAM19	TPX2	42.72	22.75	0.66	0.69	0.76	0.86
ADAM19	ARNTL2	41.83	30.88	0.85	0.65	0.93	0.85
ADAM19	CKAP2L	41.14	25.62	0.74	0.72	0.79	0.89
ADAM19	IL2RA	40.98	25.35	0.64	0.62	0.54	0.72
ADAM19	ICOS	40.26	22.55	0.77	0.62	0.87	0.8
ADAM19	BIRC5	40.25	22.58	0.55	0.57	0.35	0.88
ADAM19	CDC45	40.17	31.43	0.62	0.62	0.61	0.88
ADAM19	CENPA	40.17	22.25	0.76	0.7	0.7	0.86
ADAM19	CDCA2	40.07	24.81	0.71	0.7	0.67	0.86
ADAM19	SHCBP1	39.83	25.91	0.73	0.68	0.77	0.88
ADAM19	CDKN3	39.82	20.35	0.57	0.73	0.62	0.87
ADAM19	KIF4A	39.81	25.1	0.75	0.7	0.76	0.87
ADAM19	BUB1	39.67	30.5	0.64	0.69	0.75	0.86
ADAM19	ESPL1	39.26	22.57	0.78	0.69	0.82	0.81
ADAM19	SPC24	39.08	26.66	0.61	0.65	0.51	0.84
ADAM19	CDC6	38.83	21.46	0.71	0.72	0.8	0.84
ADAM19	SLCO4A1	38.43	30.34	0.61	0.69	0.55	0.84
ADAM19	FAM111B	38.01	27.69	0.72	0.64	0.71	0.73
ADAM19	CDCA8	37.93	24.43	0.6	0.6	0.69	0.87
ADAM19	TRIP13	37.93	23.68	0.7	0.67	0.66	0.91
ADAM19	CCNB1	37.91	24.99	0.54	0.74	0.7	0.89
ADAM19	AURKA	37.73	23.92	0.6	0.76	0.71	0.83
ADAM19	AFAP1L2	37.49	21.7	0.7	0.55	0.68	0.29
ADAM19	ASPM	37.48	31.21	0.72	0.61	0.66	0.79
ADAM19	LIF	37.37	28.52	0.53	0.61	0.64	0.72
ADAM19	KIF20A	37.35	38.85	0.65	0.71	0.66	0.85
ADAM19	KIF18B	37.31	20.73	0.71	0.66	0.69	0.81
ADAM19	NCAPH	37.24	23.47	0.68	0.62	0.74	0.88
ADAM19	SKA3	37.04	20.8	0.64	0.67	0.75	0.8
ADAM19	ZBTB32	36.72	31.11	0.65	0.74	0.37	0.83
ADAM19	CDC25A	36.68	29.9	0.82	0.64	0.81	0.82
ADAM19	SPC25	36.54	34.11	0.54	0.74	0.52	0.88
ADAM19	CENPF	36.35	20.5	0.73	0.63	0.68	0.76
ADAM19	TNF	36.18	22.33	0.54	0.7	0.39	0.85
ADAM19	KIF23	36.1	36.77	0.69	0.69	0.76	0.86
ADAM19	NCAPG	36	21.57	0.73	0.62	0.69	0.73
ADAM19	CDT1	35.94	21.43	0.69	0.68	0.66	0.86
ADAM19	PLK1	35.76	25.71	0.57	0.67	0.55	0.67
ADAM19	CASC5	35.74	23.39	0.77	0.72	0.7	0.87
ADAM19	GINS2	35.65	21.37	0.54	0.57	0.3	0.82
ADAM19	ASB2	35.6	20.93	0.61	0.55	0.68	0.88
ADAM19	ANLN	35.53	30.67	0.7	0.7	0.69	0.83
ADAM19	GINS1	35.32	20.65	0.71	0.67	0.73	0.89
ADAM19	MCM10	35.32	21.79	0.74	0.76	0.77	0.86
ADAM19	UBE2T	35.22	28.66	0.54	0.65	0.46	0.89
ADAM19	E2F7	34.78	27.05	0.82	0.71	0.84	0.86
ADAM19	HMMR	34.72	22.8	0.65	0.64	0.66	0.86
ADAM19	NEK2	34.64	27.7	0.69	0.69	0.65	0.87
ADAM19	SKA1	34.44	29.42	0.74	0.64	0.72	0.86
ADAM19	ARHGAP11A	34.41	28.29	0.69	0.73	0.76	0.84
ADAM19	MND1	33.99	27.76	0.63	0.67	0.56	0.86
ADAM19	KIF14	33.67	28.04	0.73	0.74	0.66	0.86
ADAM19	KIF15	33.18	26.9	0.68	0.63	0.68	0.81
ADAM19	FOXM1	32.9	29.18	0.72	0.61	0.71	0.8
ADAM19	RAD51	32.88	21.48	0.57	0.64	0.58	0.88
ADAM19	TROAP	32.81	21.5	0.59	0.69	0.65	0.87
ADAM19	EXO1	32.7	34.51	0.73	0.71	0.71	0.87
ADAM19	DEPDC1	32.44	33.67	0.72	0.79	0.64	0.89
ADAM19	E2F8	32.28	33.46	0.76	0.68	0.75	0.84
ADAM19	ORC1	31.9	22.02	0.67	0.56	0.72	0.88
ADAM19	POC1A	31.6	22.39	0.53	0.64	0.48	0.82
ADAM19	CLSPN	31.43	28.29	0.7	0.64	0.77	0.8
ADAM19	DEPDC1B	30.84	31.36	0.63	0.71	0.71	0.86
ADAM19	CDC25C	30.44	30.39	0.65	0.71	0.67	0.76
ADAM19	TTK	30.37	23.3	0.65	0.68	0.65	0.85
ADAM19	OIP5	29.71	26.5	0.54	0.69	0.49	0.87
ADAM19	SLAMF1	29.7	20.79	0.71	0.65	0.4	0.9
ADAM19	NEIL3	29.27	27.57	0.63	0.71	0.62	0.77
ADAM19	BCAT1	28.73	22.43	0.68	0.68	0.57	0.82
ADAM19	CYP1B1	27.75	21.88	0.63	0.59	0.51	0.69
ADAM19	NT5DC2	27.66	24.44	0.74	0.61	0.81	0.83
ADAM19	P4HA2	27.11	31.4	0.56	0.65	0.66	0.63
ADAM19	KCNN4	26.77	21.19	0.65	0.62	0.54	0.85
ADAM19	KIAA1524	26.5	24.91	0.64	0.7	0.76	0.78
ADAM19	ESCO2	26.19	25.47	0.73	0.66	0.67	0.8
ADAM19	C16orf59	26.17	20.41	0.57	0.54	0.48	0.75
ADAM19	DIAPH3	25.43	23.98	0.71	0.67	0.73	0.88
ADAM19	CENPE	25.11	27.12	0.65	0.64	0.7	0.87
ADAM19	RAD54L	24.97	26.9	0.59	0.62	0.63	0.74
ADAM19	NETO2	23.77	27.58	0.69	0.68	0.54	0.79
ADAM19	PTGFRN	22.68	22.03	0.7	0.61	0.7	0.83
ADAM19	CENPI	22.65	24.03	0.7	0.67	0.7	0.74
ADAM19	CDCA3	21.89	23.92	0.56	0.74	0.52	0.88
ADAM19	ITGA2	21.85	22.26	0.74	0.6	0.8	0.86
ADAM19	EGFL6	21.26	24.21	0.67	0.61	0.55	0.85
ADAM19	HYAL3	21	20.07	0.64	0.58	0.69	0.85
ADAM19	SLC7A11	21	25.52	0.6	0.6	0.5	0.55
ADAM19	PIR	20.81	29.3	0.62	0.63	0.64	0.9
ADAM19	TRAIP	20.65	27.24	0.52	0.72	0.54	0.84
ADAM19	ERCC6L	20.26	26.35	0.69	0.66	0.72	0.82
ADAM19	MFAP3L	-10.45	-23.82	-0.22	-0.42	0.05	0.04
ADAM19	SPARC	-11.95	-17.75	-0.25	-0.34	0.02	0.04
ADAM19	FRMD3	-12.03	-11.28	-0.32	-0.28	0.07	0.09
ADAM19	CFP	-15.05	-21.5	-0.18	-0.41	0.04	0.1
ADAM19	ACRBP	-15.96	-17.2	-0.4	-0.44	0.06	0.04
ADAM19	RAB31	-16.95	-22.42	-0.28	-0.52	0.07	0.1
ADAM19	SLC40A1	-17.17	-20.13	-0.26	-0.29	0.02	0.07
ADAM19	PF4	-17.62	-15.72	-0.19	-0.27	0.02	0.04
ADAM19	F13A1	-19.06	-16.27	-0.31	-0.27	0.02	0.04
ADAM19	LILRB2	-19.22	-21.61	-0.18	-0.47	0.03	0.09
ADAM19	LGALS2	-19.39	-13.04	-0.18	-0.14	0.03	0.09
ADAM19	CDHR1	-19.7	-29.49	-0.38	-0.59	0.05	0.09
ADAM19	CD1C	-20.4	-16.15	-0.23	-0.24	0.03	0.09
ADAM19	MS4A7	-20.51	-17.93	-0.16	-0.35	0.02	0.08
ADAM19	CSTA	-20.57	-22.27	-0.27	-0.37	0.03	0.1
ADAM19	NGFRAP1	-20.57	-15.74	-0.47	-0.42	0.04	0.08
ADAM19	PPBP	-21	-25.81	-0.22	-0.42	0.02	0.04
ADAM19	CPVL	-22.77	-23.84	-0.34	-0.38	0.03	0.09
ADAM19	SERPINA1	-26.65	-17.73	-0.28	-0.32	0.02	0.09
ADAM19	S100A8	-42.29	-17.62	-0.41	-0.37	0.01	0.08
ADAM19	FCN1	-44.6	-21.67	-0.39	-0.44	0.02	0.1
ADAM19	S100A9	-49.02	-22.87	-0.42	-0.42	0.01	0.08
ADAM28	CYTH3	29.49	31.94	0.69	0.54	0.78	0.75
ADAM28	ADAM28	26.66	36.69	1	1	1	1
ADAM28	AGPAT4	24.79	20.3	0.7	0.52	0.82	0.62
ADAM28	SEC31B	23.64	26.07	0.54	0.54	0.71	0.75
ADAM28	AMIGO1	22.65	26.48	0.52	0.51	0.69	0.76
ADAM28	BAIAP3	22.53	26.55	0.6	0.58	0.69	0.76
ADAM28	DPEP2	22.51	23.73	0.59	0.52	0.78	0.79
ADAMTS1	ADAMTS1	37.42	26.66	1	1	1	1
ADAMTS1	HIST1H3I	-34.8	-21.39	-0.5	-0.54	0.05	0.09
ADAT3	ACAP3	40.73	22.85	0.79	0.6	0.84	0.83
ADAT3	ZFPM1	37.45	22.55	0.66	0.56	0.78	0.84
ADAT3	LEMD2	34.21	37.67	0.77	0.6	0.88	0.62
ADAT3	PITPNM1	30.33	35.62	0.72	0.53	0.86	0.87
ADAT3	ZDHHC8	28.55	22.58	0.62	0.51	0.8	0.79
ADAT3	ADAT3	27.58	24.76	1	1	1	1
ADAT3	CCDC102A	26.34	29.14	0.7	0.55	0.88	0.85
ADAT3	FAM169A	24.26	24.54	0.6	0.55	0.78	0.84
ADAT3	PLEKHG4	23.82	23.84	0.69	0.54	0.82	0.9
ADAT3	PNMA3	23.33	21.7	0.52	0.56	0.71	0.87
ADAT3	LRRN2	22.64	20.17	0.5	0.53	0.69	0.79
ADAT3	RALGPS1	21.51	23.08	0.65	0.52	0.81	0.88
ADC	ADAMTS1	27.09	21.24	0.6	0.52	0.74	0.79
ADC	ADC	22.48	35.37	1	1	1	1
ADC	CXorf23	20.18	24.13	0.54	0.5	0.77	0.84
ADCK1	ADCK1	29.53	28.13	1	1	1	1
ADCK1	ENPP5	22.26	22.71	0.52	0.58	0.73	0.77
ADCY3	DUSP4	44.4	24.14	0.65	0.58	0.7	0.68
ADCY3	ITGA1	40.63	29.14	0.72	0.62	0.8	0.67
ADCY3	PLAU	36.48	23.68	0.7	0.5	0.79	0.47
ADCY3	SLC27A2	36.22	25.2	0.69	0.59	0.75	0.67
ADCY3	CD70	32.96	20.51	0.52	0.5	0.49	0.59
ADCY3	CKAP2L	27.61	21.45	0.54	0.51	0.75	0.65
ADCY3	FAM111B	26.03	21.36	0.58	0.53	0.85	0.57
ADCY3	CDC25A	25.84	31.21	0.62	0.59	0.74	0.67
ADCY3	NCAPG	24.95	21.69	0.6	0.59	0.85	0.71
ADCY3	PVRL3	23.95	20.43	0.79	0.52	0.89	0.8
ADCY3	DPF3	21.33	25.68	0.53	0.58	0.46	0.65
ADCY9	B3GAT1	46.33	31.38	0.8	0.58	0.86	0.84
ADCY9	ASCL2	44.63	31.71	0.77	0.63	0.79	0.85
ADCY9	CACNA2D2	44.31	21.71	0.8	0.59	0.84	0.85
ADCY9	CMKLR1	42.8	35.3	0.65	0.6	0.79	0.81
ADCY9	RAP1GAP2	40.04	33.47	0.69	0.69	0.81	0.82
ADCY9	TTC16	37.53	23.55	0.78	0.56	0.84	0.82
ADCY9	SLC1A7	36.26	22.29	0.65	0.57	0.77	0.86
ADCY9	PPM1L	33.61	22.05	0.76	0.7	0.84	0.85
ADCY9	ADCY9	30.82	22.42	1	1	1	1
ADCY9	AGAP1	30.4	29.36	0.76	0.57	0.79	0.65
ADCY9	AXIN1	27.72	21.2	0.85	0.61	0.89	0.75
ADCY9	TRAM2	26.95	22.39	0.71	0.67	0.89	0.88
ADCY9	PRSS23	26.75	20.73	0.56	0.65	0.84	0.85
ADCY9	FAM110C	26.68	30.56	0.68	0.54	0.67	0.72
ADCY9	NINL	26.41	22.8	0.76	0.51	0.69	0.78
ADCY9	BOK	26.23	29.64	0.56	0.58	0.7	0.81
ADCY9	COL13A1	25.96	36.73	0.59	0.66	0.66	0.77
ADCY9	GAS1	23.12	26.22	0.75	0.59	0.73	0.83
ADCY9	FCHO2	22.73	21.69	0.7	0.6	0.83	0.84
ADCY9	SGSM1	22.64	21.13	0.68	0.5	0.85	0.8
ADCY9	TUBGCP6	22.1	20.09	0.77	0.57	0.91	0.86
ADCY9	TLE2	21.97	27.12	0.75	0.56	0.84	0.79
ADCY9	REM2	21.9	21.96	0.73	0.5	0.82	0.67
ADCY9	MCF2	21.87	24.97	0.78	0.57	0.88	0.84
ADCY9	CCL1	-17.4	-21.14	-0.33	-0.41	0.02	0.09
ADNP2	TP53BP2	21.28	22.14	0.83	0.61	0.93	0.92
ADNP2	CCL1	-11.71	-10.09	-0.22	-0.32	0.04	0.1
ADPRH	CCR5	24.2	29.9	0.56	0.62	0.61	0.76
ADPRH	ADPRH	22.02	25.55	1	1	1	1
ADRBK1	PPP1R12C	46.85	21.45	0.88	0.58	0.93	0.79
ADRBK1	ZNF865	43.99	28.24	0.75	0.54	0.88	0.76
ADRBK1	PLCH2	42.14	26.31	0.81	0.61	0.85	0.78
ADRBK1	TBKBP1	40.93	20.17	0.75	0.52	0.88	0.76
ADRBK1	PPP1R9B	39.88	20.51	0.82	0.54	0.93	0.78
ADRBK1	TGFB1	39.46	25.49	0.85	0.7	0.91	0.74
ADRBK1	ZNF787	37.59	22.53	0.85	0.59	0.93	0.81
ADRBK1	MARK2	34.36	27	0.88	0.54	0.94	0.74
ADRBK1	BTBD2	31.65	23	0.9	0.55	0.95	0.77
ADRBK1	KLF16	29.83	34.67	0.72	0.68	0.84	0.69
ADRBK1	PCNXL3	29.14	33.74	0.85	0.53	0.93	0.74
ADRBK1	CAPS	28.7	24.47	0.77	0.6	0.91	0.81
ADRBK1	ATP13A2	26.25	25.83	0.84	0.55	0.9	0.75
ADRBK1	DNM2	26.18	21.31	0.93	0.59	0.97	0.84
ADRBK1	LIME1	25.2	25.77	0.76	0.57	0.86	0.72
ADRBK1	MAP4K2	23.78	38.93	0.82	0.64	0.95	0.76
ADRBK1	ADRBK1	23.34	23.89	1	1	1	1
ADRBK1	UNC93B1	23.18	27	0.7	0.53	0.77	0.41
ADRBK1	NDOR1	22.99	21.21	0.85	0.51	0.94	0.75
ADRBK1	TSC2	22.08	22.32	0.81	0.59	0.93	0.85
ADRBK1	CIZ1	22.03	29.96	0.82	0.63	0.94	0.77
ADRBK1	PLEKHO1	21.18	27.14	0.69	0.54	0.77	0.68
ADRBK1	FKBP8	20.62	30.67	0.83	0.6	0.94	0.7
ADRBK2	CD86	26.09	26.04	0.6	0.53	0.66	0.61
ADRBK2	CSF2RB	21.96	24.32	0.53	0.54	0.34	0.55
ADRBK2	ADRBK2	21.61	31.19	1	1	1	1
ADRBK2	MYOF	20.72	23.31	0.6	0.57	0.69	0.83
AEBP1	TPM2	27.86	25.6	0.66	0.59	0.79	0.8
AEBP1	AEBP1	25.74	34.72	1	1	1	1
AEBP1	NEK2	-14.55	-20.43	-0.46	-0.47	0.08	0.1
AEBP1	DLGAP5	-17.6	-13.5	-0.45	-0.26	0.06	0.1
AFAP1	AFAP1	29.5	26.55	1	1	1	1
AFAP1	CCL1	-21.63	-14.18	-0.24	-0.27	0.06	0.08
AFAP1L2	CCL1	67.36	29.32	0.72	0.52	0.41	0.18
AFAP1L2	UBE2C	56.28	21.88	0.6	0.56	0.29	0.25
AFAP1L2	CDC20	51.13	41.22	0.61	0.61	0.46	0.28
AFAP1L2	AFAP1L2	49.93	40.04	1	1	1	1
AFAP1L2	IL2RA	49.73	23.95	0.64	0.51	0.63	0.26
AFAP1L2	BIRC5	46.92	38.37	0.55	0.59	0.26	0.35
AFAP1L2	ADAM19	46.79	21.06	0.7	0.55	0.68	0.29
AFAP1L2	CDCA5	46.04	28.47	0.62	0.61	0.45	0.35
AFAP1L2	CENPW	45.21	28.35	0.56	0.65	0.29	0.34
AFAP1L2	ZWINT	44.92	20.45	0.59	0.68	0.38	0.51
AFAP1L2	PBK	44.89	39.27	0.66	0.66	0.35	0.33
AFAP1L2	TPX2	44.07	33.24	0.66	0.62	0.5	0.31
AFAP1L2	CD82	43.73	20.54	0.66	0.61	0.72	0.42
AFAP1L2	GINS2	43.63	35.09	0.62	0.61	0.27	0.48
AFAP1L2	CCNB2	43.17	38.82	0.54	0.66	0.4	0.34
AFAP1L2	CSF1	43.11	23.52	0.74	0.62	0.69	0.74
AFAP1L2	CDK1	42.88	33.67	0.57	0.67	0.29	0.41
AFAP1L2	NDFIP2	42.6	20.68	0.65	0.64	0.72	0.73
AFAP1L2	SPC25	42.59	42.25	0.59	0.68	0.37	0.34
AFAP1L2	TOP2A	42.41	34.16	0.58	0.63	0.34	0.39
AFAP1L2	CDCA8	42.29	31.9	0.65	0.53	0.49	0.3
AFAP1L2	DLGAP5	42.23	44.26	0.6	0.68	0.27	0.34
AFAP1L2	ASB2	42.2	40.11	0.69	0.58	0.58	0.41
AFAP1L2	APOBEC3B	41.87	31.13	0.57	0.74	0.33	0.5
AFAP1L2	DUSP4	41.49	28.99	0.52	0.62	0.64	0.65
AFAP1L2	LIF	41.47	34.53	0.57	0.52	0.75	0.27
AFAP1L2	HJURP	41.4	38.59	0.6	0.61	0.43	0.26
AFAP1L2	KIF2C	41.04	35.03	0.64	0.68	0.4	0.39
AFAP1L2	DPP4	40.51	21.06	0.66	0.55	0.54	0.32
AFAP1L2	CDKN3	40.22	29.52	0.56	0.66	0.39	0.31
AFAP1L2	KDELC1	39.96	28.61	0.79	0.64	0.76	0.39
AFAP1L2	ZBTB32	39.77	28.79	0.66	0.54	0.42	0.25
AFAP1L2	MELK	39.71	27.24	0.61	0.63	0.38	0.42
AFAP1L2	CEP55	39.56	40.15	0.67	0.68	0.37	0.3
AFAP1L2	CDC6	39.31	24.64	0.64	0.58	0.62	0.32
AFAP1L2	TK1	39.31	24	0.53	0.54	0.22	0.27
AFAP1L2	ESPL1	38.86	28.38	0.69	0.61	0.62	0.34
AFAP1L2	NUSAP1	38.82	23.02	0.57	0.71	0.38	0.46
AFAP1L2	SLCO4A1	38.74	38.16	0.53	0.59	0.43	0.49
AFAP1L2	MKI67	38.59	23.72	0.63	0.67	0.58	0.34
AFAP1L2	CCNB1	38.23	31.34	0.57	0.65	0.38	0.37
AFAP1L2	TRIP13	37.87	26.44	0.71	0.6	0.41	0.35
AFAP1L2	CKAP2L	37.81	34.72	0.67	0.69	0.55	0.42
AFAP1L2	SKA3	37.61	22.78	0.61	0.62	0.46	0.37
AFAP1L2	CDCA2	37.1	24.02	0.61	0.62	0.32	0.34
AFAP1L2	KIF18B	36.71	28.22	0.66	0.61	0.49	0.35
AFAP1L2	POC1A	36.36	27.79	0.61	0.58	0.35	0.48
AFAP1L2	AURKA	36.29	28.41	0.6	0.72	0.35	0.52
AFAP1L2	TROAP	36.11	23.79	0.61	0.56	0.48	0.32
AFAP1L2	CDT1	35.85	31.94	0.61	0.6	0.52	0.34
AFAP1L2	BUB1	35.72	37.56	0.6	0.68	0.4	0.33
AFAP1L2	RAD51	35.63	30.46	0.63	0.61	0.44	0.33
AFAP1L2	SLC27A2	35.42	32.16	0.56	0.68	0.31	0.51
AFAP1L2	NCAPH	35.3	34.87	0.61	0.58	0.43	0.32
AFAP1L2	E2F7	34.97	28.35	0.77	0.64	0.7	0.41
AFAP1L2	SHCBP1	34.93	34.44	0.59	0.65	0.47	0.33
AFAP1L2	ITGA1	34.89	38.25	0.64	0.72	0.45	0.7
AFAP1L2	KIF4A	34.78	39.77	0.66	0.65	0.45	0.3
AFAP1L2	KIF20A	34.58	43.97	0.59	0.64	0.32	0.31
AFAP1L2	GINS1	34.28	22.89	0.67	0.61	0.39	0.39
AFAP1L2	FOXM1	33.94	40.24	0.69	0.57	0.58	0.32
AFAP1L2	DTL	33.85	26.31	0.58	0.57	0.4	0.33
AFAP1L2	ARNTL2	33.52	30.44	0.75	0.58	0.7	0.36
AFAP1L2	KCNK5	32.77	20.08	0.71	0.57	0.41	0.46
AFAP1L2	MND1	32.27	38.45	0.6	0.66	0.33	0.37
AFAP1L2	FAM111B	32.26	34.8	0.61	0.53	0.36	0.28
AFAP1L2	CDC25A	31.29	45.26	0.72	0.63	0.55	0.39
AFAP1L2	MCM10	31.2	24.05	0.66	0.63	0.46	0.35
AFAP1L2	FAM64A	31.13	27.92	0.5	0.55	0.29	0.34
AFAP1L2	KIF23	31.13	44.12	0.59	0.64	0.47	0.32
AFAP1L2	OIP5	30.87	31.48	0.56	0.59	0.3	0.3
AFAP1L2	SKA1	30.68	34.51	0.64	0.5	0.37	0.26
AFAP1L2	GGH	30.67	23.3	0.56	0.65	0.4	0.49
AFAP1L2	KIF11	30.19	32.95	0.59	0.59	0.32	0.33
AFAP1L2	BUB1B	30	31.63	0.56	0.68	0.32	0.36
AFAP1L2	SLAMF1	29.85	20.84	0.72	0.56	0.45	0.36
AFAP1L2	UBASH3A	29.49	30.11	0.52	0.53	0.54	0.82
AFAP1L2	CBR3	29.4	29.88	0.51	0.59	0.3	0.48
AFAP1L2	NEK2	29.39	31.14	0.55	0.63	0.27	0.28
AFAP1L2	HMMR	29.27	36.64	0.54	0.64	0.27	0.39
AFAP1L2	P4HA2	29.25	29.32	0.62	0.53	0.66	0.27
AFAP1L2	CENPF	29.2	29.01	0.54	0.74	0.3	0.56
AFAP1L2	NCAPG	29.02	35.78	0.57	0.71	0.3	0.62
AFAP1L2	CENPN	28.49	22.49	0.56	0.52	0.42	0.39
AFAP1L2	CCR5	28	26.29	0.56	0.52	0.59	0.35
AFAP1L2	RAD54L	27.97	31.77	0.59	0.55	0.47	0.34
AFAP1L2	CHEK1	27.74	26.06	0.58	0.63	0.48	0.37
AFAP1L2	DSCC1	27.74	29.44	0.61	0.61	0.39	0.38
AFAP1L2	E2F8	27.7	44.94	0.63	0.66	0.46	0.34
AFAP1L2	CLSPN	27.68	33.28	0.57	0.54	0.49	0.26
AFAP1L2	ASPM	27.63	41.44	0.53	0.62	0.28	0.35
AFAP1L2	ANLN	27.19	41.75	0.54	0.67	0.33	0.4
AFAP1L2	CDCA3	27.16	25.27	0.59	0.71	0.38	0.4
AFAP1L2	DEPDC1B	26.96	37.37	0.57	0.61	0.39	0.25
AFAP1L2	EXO1	26.95	38.71	0.61	0.62	0.38	0.34
AFAP1L2	DPF3	26.92	34.01	0.68	0.78	0.81	0.85
AFAP1L2	KIF15	26.37	32.64	0.57	0.62	0.32	0.38
AFAP1L2	RAD51AP1	25.71	22.69	0.53	0.57	0.38	0.41
AFAP1L2	CDC25C	25.63	33.67	0.52	0.59	0.27	0.31
AFAP1L2	CASC5	25.35	26.72	0.58	0.63	0.31	0.35
AFAP1L2	ARHGAP11A	25.27	26.74	0.57	0.61	0.4	0.36
AFAP1L2	DEPDC1	25.11	28.37	0.57	0.61	0.23	0.32
AFAP1L2	KIF14	24.77	36.83	0.55	0.69	0.28	0.32
AFAP1L2	RIBC2	23.91	24.15	0.55	0.52	0.33	0.33
AFAP1L2	VDR	23.35	26.79	0.61	0.63	0.4	0.67
AFAP1L2	TTK	23.31	34.43	0.5	0.69	0.26	0.36
AFAP1L2	TUBB6	23.11	22.42	0.6	0.53	0.55	0.36
AFAP1L2	STIL	22.14	23.35	0.59	0.67	0.43	0.43
AFAP1L2	ENTPD1	21.06	25.89	0.51	0.67	0.43	0.42
AFAP1L2	PTGFRN	21.02	26.01	0.7	0.54	0.57	0.38
AFAP1L2	ESCO2	20.93	26.14	0.59	0.52	0.31	0.42
AFAP1L2	DIAPH3	20.27	24.42	0.57	0.65	0.41	0.39
AFAP1L2	FAM19A1	-10.55	-16.38	-0.19	-0.35	0.05	0.1
AFAP1L2	RTN1	-10.87	-12.19	-0.17	-0.25	0.04	0.06
AFAP1L2	S100B	-10.92	-10.64	-0.23	-0.18	0.04	0.04
AFAP1L2	C10orf95	-10.93	-10.43	-0.25	-0.3	0.1	0.06
AFAP1L2	MS4A3	-11.12	-14.62	-0.2	-0.14	0.01	0.02
AFAP1L2	PAIP2B	-11.33	-16.74	-0.32	-0.37	0.09	0.1
AFAP1L2	CEBPA	-12.15	-27.18	-0.28	-0.57	0.04	0.06
AFAP1L2	RAI14	-12.39	-14.45	-0.31	-0.25	0.06	0.09
AFAP1L2	PF4	-12.5	-17.06	-0.13	-0.2	0.02	0.03
AFAP1L2	NUDT11	-12.63	-16.27	-0.44	-0.44	0.1	0.1
AFAP1L2	MFAP3L	-13.06	-18.34	-0.38	-0.29	0.04	0.03
AFAP1L2	IL1B	-13.2	-11.78	-0.15	-0.2	0.01	0.1
AFAP1L2	TTC38	-13.5	-13.23	-0.54	-0.72	0.09	0.09
AFAP1L2	PCSK5	-14.36	-19.08	-0.42	-0.48	0.07	0.07
AFAP1L2	FLT3	-14.42	-11.05	-0.22	-0.27	0.03	0.08
AFAP1L2	SORBS2	-14.58	-16.14	-0.33	-0.32	0.04	0.1
AFAP1L2	FRMD3	-15.01	-12.75	-0.36	-0.16	0.08	0.05
AFAP1L2	CD302	-15.31	-24.28	-0.39	-0.55	0.05	0.07
AFAP1L2	CX3CR1	-15.38	-10.02	-0.31	-0.47	0.07	0.06
AFAP1L2	FGFBP2	-15.42	-16.75	-0.55	-0.72	0.06	0.05
AFAP1L2	TLR3	-15.43	-21.54	-0.34	-0.48	0.08	0.1
AFAP1L2	PRAM1	-15.51	-14.04	-0.19	-0.35	0.08	0.05
AFAP1L2	RBPMS2	-15.57	-20.25	-0.33	-0.46	0.06	0.07
AFAP1L2	C15orf52	-15.64	-12.39	-0.44	-0.4	0.06	0.1
AFAP1L2	HBB	-16.16	-10.47	-0.15	-0.18	0.01	0.04
AFAP1L2	PPBP	-16.22	-30.75	-0.16	-0.32	0.03	0.02
AFAP1L2	PTPRM	-16.3	-23.7	-0.25	-0.48	0.07	0.09
AFAP1L2	SLC15A3	-16.37	-14	-0.26	-0.4	0.05	0.09
AFAP1L2	BFSP1	-16.56	-18.2	-0.24	-0.56	0.09	0.09
AFAP1L2	PRR7	-16.75	-14.4	-0.31	-0.31	0.06	0.1
AFAP1L2	CFP	-17.29	-17.35	-0.26	-0.39	0.04	0.05
AFAP1L2	AFF3	-17.54	-18.78	-0.34	-0.39	0.04	0.1
AFAP1L2	TMEM117	-18.1	-26.73	-0.49	-0.5	0.09	0.08
AFAP1L2	CD36	-18.26	-13.18	-0.25	-0.25	0.03	0.06
AFAP1L2	IGJ	-18.3	-16.5	-0.22	-0.22	0.04	0.03
AFAP1L2	NDRG2	-18.37	-12.96	-0.55	-0.45	0.05	0.09
AFAP1L2	C5AR1	-18.49	-12.36	-0.29	-0.17	0.02	0.09
AFAP1L2	PTK2	-18.52	-20.26	-0.42	-0.41	0.04	0.09
AFAP1L2	LMO2	-18.77	-12.78	-0.26	-0.32	0.02	0.1
AFAP1L2	BTK	-18.92	-11.14	-0.32	-0.26	0.03	0.1
AFAP1L2	REM2	-18.99	-19.55	-0.39	-0.49	0.08	0.08
AFAP1L2	F13A1	-19.25	-11.05	-0.29	-0.16	0.02	0.03
AFAP1L2	CD3G	-19.48	-19.12	-0.31	-0.5	0.06	0.08
AFAP1L2	IRF6	-19.59	-21.14	-0.42	-0.38	0.06	0.1
AFAP1L2	ATP9A	-20.18	-39.13	-0.32	-0.59	0.09	0.06
AFAP1L2	ADRB2	-20.37	-11.02	-0.53	-0.57	0.09	0.08
AFAP1L2	ACRBP	-20.85	-15.25	-0.32	-0.28	0.07	0.03
AFAP1L2	FRY	-20.97	-25.87	-0.43	-0.63	0.09	0.08
AFAP1L2	HES4	-21.02	-15.13	-0.3	-0.29	0.01	0.1
AFAP1L2	LILRB2	-21.42	-22.58	-0.28	-0.49	0.02	0.04
AFAP1L2	ERMN	-21.46	-13.9	-0.29	-0.57	0.08	0.1
AFAP1L2	CD1C	-21.68	-13.87	-0.21	-0.3	0.04	0.04
AFAP1L2	MS4A7	-21.71	-18.28	-0.22	-0.22	0.03	0.06
AFAP1L2	CYBRD1	-21.75	-18.91	-0.39	-0.38	0.07	0.07
AFAP1L2	SPOCK2	-21.75	-13.57	-0.41	-0.79	0.08	0.08
AFAP1L2	GNAL	-22.09	-26.91	-0.43	-0.6	0.07	0.07
AFAP1L2	GDPD5	-22.39	-15.42	-0.28	-0.7	0.09	0.1
AFAP1L2	PTCH1	-22.42	-17.72	-0.29	-0.5	0.1	0.07
AFAP1L2	CLIC3	-22.54	-15.64	-0.64	-0.44	0.07	0.06
AFAP1L2	CSTA	-23.08	-18.25	-0.25	-0.36	0.04	0.05
AFAP1L2	FAM110C	-23.14	-30.42	-0.33	-0.47	0.05	0.1
AFAP1L2	AKR1C3	-23.3	-13.61	-0.5	-0.51	0.06	0.06
AFAP1L2	ATXN7L1	-23.86	-26.6	-0.52	-0.78	0.09	0.08
AFAP1L2	AGAP1	-23.87	-34.06	-0.4	-0.6	0.05	0.05
AFAP1L2	CYTL1	-23.96	-21.56	-0.36	-0.34	0.02	0.05
AFAP1L2	CSGALNACT1	-24.02	-19.42	-0.32	-0.39	0.06	0.07
AFAP1L2	CD300LF	-24.48	-20.51	-0.35	-0.41	0.03	0.07
AFAP1L2	TGFA	-24.86	-22.24	-0.51	-0.34	0.04	0.1
AFAP1L2	LONRF3	-24.99	-21.51	-0.51	-0.45	0.07	0.1
AFAP1L2	AK5	-25.1	-27.57	-0.36	-0.44	0.05	0.09
AFAP1L2	KIF13A	-25.18	-27.51	-0.42	-0.58	0.04	0.08
AFAP1L2	B3GAT1	-25.35	-28.84	-0.24	-0.62	0.07	0.06
AFAP1L2	TOB1	-25.38	-10.72	-0.51	-0.49	0.04	0.1
AFAP1L2	PLBD1	-25.44	-10.2	-0.34	-0.32	0.01	0.08
AFAP1L2	TKTL1	-25.44	-13.45	-0.49	-0.51	0.06	0.07
AFAP1L2	GPR155	-25.47	-20.01	-0.41	-0.54	0.08	0.09
AFAP1L2	CYBB	-25.54	-19.05	-0.25	-0.36	0.03	0.08
AFAP1L2	DGKQ	-26.29	-11.14	-0.31	-0.65	0.1	0.1
AFAP1L2	CARNS1	-26.43	-27.57	-0.29	-0.68	0.08	0.06
AFAP1L2	FAM65B	-26.62	-11.64	-0.55	-0.53	0.08	0.08
AFAP1L2	RASSF4	-26.88	-15.95	-0.46	-0.65	0.08	0.08
AFAP1L2	SERPINA1	-26.95	-15.3	-0.32	-0.29	0.02	0.04
AFAP1L2	BNC2	-27.04	-19.05	-0.56	-0.53	0.06	0.09
AFAP1L2	NTNG2	-27.17	-19.37	-0.25	-0.45	0.07	0.06
AFAP1L2	NMUR1	-27.22	-17.61	-0.52	-0.48	0.08	0.07
AFAP1L2	CPVL	-27.69	-23.6	-0.34	-0.4	0.04	0.04
AFAP1L2	GRASP	-27.84	-25.87	-0.38	-0.39	0.03	0.04
AFAP1L2	S1PR5	-27.86	-22.99	-0.71	-0.79	0.06	0.06
AFAP1L2	TPM2	-27.99	-27.91	-0.35	-0.5	0.09	0.07
AFAP1L2	PIK3IP1	-28.5	-21.36	-0.59	-0.55	0.07	0.08
AFAP1L2	RALGPS2	-28.57	-29.78	-0.54	-0.66	0.05	0.1
AFAP1L2	WNT10B	-28.59	-14.92	-0.39	-0.41	0.06	0.1
AFAP1L2	RAB31	-29.06	-21.44	-0.46	-0.35	0.04	0.09
AFAP1L2	S1PR1	-29.08	-15.28	-0.51	-0.64	0.06	0.08
AFAP1L2	TTC16	-29.11	-18.6	-0.34	-0.5	0.05	0.08
AFAP1L2	OSBPL5	-29.12	-22.42	-0.45	-0.71	0.08	0.07
AFAP1L2	FCGRT	-29.43	-19.45	-0.56	-0.51	0.05	0.06
AFAP1L2	D2HGDH	-29.81	-24.84	-0.3	-0.49	0.09	0.09
AFAP1L2	BOK	-29.95	-31.62	-0.42	-0.53	0.05	0.06
AFAP1L2	PRR5	-30.01	-21.98	-0.46	-0.74	0.09	0.07
AFAP1L2	MGAM	-30.22	-40	-0.46	-0.5	0.03	0.06
AFAP1L2	SNAI3	-30.33	-24.52	-0.52	-0.59	0.08	0.07
AFAP1L2	ZMAT4	-30.38	-28.41	-0.4	-0.55	0.03	0.06
AFAP1L2	S100A12	-30.53	-13.39	-0.26	-0.2	0.01	0.1
AFAP1L2	COL13A1	-30.59	-33.58	-0.43	-0.59	0.03	0.06
AFAP1L2	PPM1L	-30.65	-26.38	-0.44	-0.64	0.06	0.06
AFAP1L2	PLXDC1	-30.94	-21.08	-0.48	-0.54	0.05	0.1
AFAP1L2	RHOBTB3	-31.28	-12.81	-0.46	-0.53	0.07	0.1
AFAP1L2	CXCR1	-31.29	-26.02	-0.46	-0.43	0.05	0.1
AFAP1L2	HCK	-31.42	-17.16	-0.3	-0.34	0.03	0.08
AFAP1L2	SLC26A11	-31.76	-20.05	-0.41	-0.52	0.08	0.09
AFAP1L2	TBKBP1	-31.93	-16.31	-0.25	-0.53	0.1	0.1
AFAP1L2	SELL	-32.06	-11.53	-0.57	-0.62	0.02	0.07
AFAP1L2	MYOM2	-32.63	-17.11	-0.39	-0.34	0.03	0.05
AFAP1L2	FBXO32	-33.46	-24.48	-0.51	-0.75	0.09	0.09
AFAP1L2	EFHC2	-33.72	-28.46	-0.52	-0.6	0.04	0.06
AFAP1L2	C1orf162	-34.09	-33.97	-0.6	-0.6	0.06	0.08
AFAP1L2	ERBB2	-34.1	-21.39	-0.45	-0.54	0.05	0.08
AFAP1L2	FGL2	-34.21	-13.11	-0.37	-0.44	0.07	0.06
AFAP1L2	SIK1	-34.31	-24.93	-0.46	-0.53	0.03	0.07
AFAP1L2	MPEG1	-34.73	-22.29	-0.3	-0.39	0.03	0.04
AFAP1L2	SGSH	-36.1	-21.79	-0.54	-0.74	0.08	0.06
AFAP1L2	PRSS23	-36.28	-21.49	-0.58	-0.6	0.06	0.06
AFAP1L2	NR1D2	-36.4	-16.83	-0.36	-0.62	0.09	0.1
AFAP1L2	FCER1A	-36.48	-15.78	-0.31	-0.34	0.02	0.03
AFAP1L2	IFIT2	-36.65	-13.52	-0.52	-0.48	0.06	0.08
AFAP1L2	LINGO2	-36.78	-28.12	-0.56	-0.62	0.05	0.06
AFAP1L2	MNDA	-37.01	-15.98	-0.33	-0.3	0.02	0.06
AFAP1L2	PELI2	-37.34	-26.25	-0.61	-0.79	0.05	0.07
AFAP1L2	RASA3	-37.68	-17.03	-0.56	-0.75	0.06	0.07
AFAP1L2	ITGA6	-38.02	-23.44	-0.55	-0.55	0.06	0.07
AFAP1L2	DPEP2	-38.53	-29.97	-0.68	-0.68	0.07	0.06
AFAP1L2	NLRP1	-38.71	-20.01	-0.46	-0.8	0.09	0.07
AFAP1L2	PTGDS	-38.71	-24.54	-0.46	-0.56	0.03	0.04
AFAP1L2	ASCL2	-40.25	-36.44	-0.38	-0.68	0.05	0.05
AFAP1L2	CXCR2	-40.56	-20.18	-0.57	-0.48	0.05	0.06
AFAP1L2	GPR56	-40.78	-22.71	-0.57	-0.65	0.05	0.06
AFAP1L2	CACNA2D2	-40.88	-31.52	-0.45	-0.77	0.04	0.06
AFAP1L2	KRT73	-41.48	-23.06	-0.51	-0.49	0.03	0.05
AFAP1L2	ENC1	-42.38	-20.31	-0.53	-0.53	0.03	0.06
AFAP1L2	RASGRP2	-43.33	-12.05	-0.54	-0.57	0.05	0.09
AFAP1L2	DAB2	-44.29	-22.55	-0.59	-0.51	0.05	0.09
AFAP1L2	S100A8	-44.64	-26.18	-0.35	-0.37	0.01	0.03
AFAP1L2	SBK1	-44.65	-32.1	-0.43	-0.75	0.05	0.06
AFAP1L2	SPON2	-45.72	-34.71	-0.69	-0.68	0.04	0.05
AFAP1L2	PLXND1	-46.24	-20.81	-0.51	-0.67	0.05	0.1
AFAP1L2	FCN1	-46.81	-19.57	-0.37	-0.37	0.03	0.05
AFAP1L2	ENPP5	-47.09	-28.01	-0.59	-0.48	0.05	0.07
AFAP1L2	PDZD4	-47.29	-38.66	-0.46	-0.71	0.04	0.05
AFAP1L2	FCRL3	-48.24	-28.85	-0.66	-0.65	0.06	0.06
AFAP1L2	CMKLR1	-49.92	-36.26	-0.46	-0.55	0.05	0.05
AFAP1L2	S100A9	-52.13	-26.91	-0.4	-0.42	0.01	0.03
AFAP1L2	RAP1GAP2	-56.21	-50.7	-0.55	-0.76	0.04	0.04
AFAP1L2	LGR6	-57.12	-20.61	-0.54	-0.55	0.05	0.06
AFAP1L2	KLF3	-58.44	-15.72	-0.71	-0.7	0.05	0.08
AFF3	PACSIN1	35.01	27.41	0.69	0.69	0.81	0.81
AFF3	CDHR1	28.24	27.66	0.64	0.5	0.52	0.46
AFF3	ZMAT4	27.58	28.18	0.61	0.65	0.8	0.73
AFF3	DTX1	26.75	21.85	0.63	0.51	0.71	0.71
AFF3	AFF3	23.99	39.05	1	1	1	1
AFF3	SCML1	22.92	26.81	0.77	0.62	0.71	0.82
AFF3	MS4A1	21.47	23.65	0.65	0.53	0.47	0.54
AFF3	FAM111B	-10.18	-16.29	-0.29	-0.34	0.06	0.1
AFF3	EXO1	-10.69	-20.33	-0.36	-0.41	0.07	0.1
AFF3	TTK	-11.78	-11.13	-0.3	-0.41	0.05	0.1
AFF3	SHCBP1	-11.95	-12.63	-0.28	-0.39	0.09	0.07
AFF3	KIF4A	-12.09	-10.23	-0.32	-0.38	0.04	0.09
AFF3	ANLN	-12.61	-16.33	-0.29	-0.41	0.06	0.09
AFF3	KIF23	-13.13	-16.26	-0.29	-0.35	0.07	0.08
AFF3	SKA1	-13.72	-11.59	-0.35	-0.35	0.07	0.1
AFF3	AFAP1L2	-13.88	-13.76	-0.34	-0.39	0.04	0.1
AFF3	HMMR	-14.07	-12.84	-0.32	-0.43	0.05	0.07
AFF3	NEK2	-15	-12.67	-0.32	-0.36	0.05	0.08
AFF3	KIF20A	-15.19	-18.82	-0.3	-0.37	0.05	0.09
AFF3	CEP55	-15.89	-15.61	-0.37	-0.43	0.02	0.07
AFF3	MYBL2	-16.38	-10.9	-0.3	-0.34	0.06	0.09
AFF3	NCAPH	-16.77	-14.44	-0.36	-0.44	0.08	0.09
AFF3	DLGAP5	-17.94	-14.27	-0.3	-0.42	0.04	0.06
AFF3	HJURP	-18.16	-14.69	-0.3	-0.4	0.07	0.1
AFF3	BUB1	-18.44	-16.43	-0.36	-0.41	0.06	0.08
AFF3	PBK	-19.58	-16.66	-0.34	-0.41	0.05	0.07
AFF3	SPC25	-20.53	-15.94	-0.37	-0.37	0.07	0.08
AFF3	UBE2T	-21.12	-12.38	-0.41	-0.37	0.1	0.08
AFF3	CDKN3	-22.29	-10.27	-0.34	-0.43	0.1	0.08
AFF3	CDC20	-22.91	-13.23	-0.28	-0.38	0.09	0.07
AFF3	CCL1	-26.76	-16.17	-0.34	-0.34	0	0.05
AGA	AGA	28.63	23.49	1	1	1	1
AGA	DOCK9	25.64	24.28	0.52	0.5	0.79	0.86
AGA	ZFP1	24.22	26.3	0.64	0.58	0.87	0.93
AGA	TCFL5	22.11	21.2	0.5	0.63	0.79	0.91
AGA	KCTD18	21.91	28.69	0.52	0.65	0.86	0.93
AGA	SLC30A4	21.78	20.06	0.68	0.6	0.76	0.92
AGA	TRUB1	21.31	34.84	0.54	0.63	0.83	0.89
AGA	ARHGAP19	20.87	24.68	0.52	0.56	0.81	0.84
AGA	CASP8AP2	20.13	32.9	0.62	0.55	0.9	0.88
AGAP1	PDZD4	54.22	37.09	0.9	0.71	0.91	0.72
AGAP1	RAP1GAP2	50.07	52.77	0.88	0.77	0.89	0.79
AGAP1	CACNA2D2	49.49	34.03	0.92	0.78	0.92	0.77
AGAP1	CMKLR1	46.83	42.24	0.85	0.61	0.86	0.52
AGAP1	KRT72	46.03	25.48	0.77	0.63	0.68	0.56
AGAP1	B3GAT1	45.75	39.19	0.85	0.72	0.79	0.75
AGAP1	LGR6	45.27	27.14	0.83	0.74	0.83	0.58
AGAP1	SBK1	44.43	33.32	0.87	0.74	0.88	0.67
AGAP1	ASCL2	43.27	43.94	0.82	0.72	0.8	0.65
AGAP1	PTGDS	42.93	28.9	0.75	0.76	0.71	0.74
AGAP1	ERBB2	41.07	29.08	0.89	0.73	0.87	0.65
AGAP1	SLC1A7	39.68	31.99	0.8	0.74	0.8	0.74
AGAP1	TTC16	38.83	33.09	0.87	0.7	0.84	0.65
AGAP1	PPM1L	38.04	28.74	0.9	0.75	0.88	0.68
AGAP1	KRT73	37.13	24.36	0.77	0.58	0.69	0.62
AGAP1	CARNS1	36.1	31.5	0.83	0.75	0.87	0.66
AGAP1	AGAP1	35.45	50.42	1	1	1	1
AGAP1	COL13A1	35.36	41.46	0.85	0.79	0.81	0.74
AGAP1	PTCH1	33.96	30.49	0.87	0.7	0.88	0.66
AGAP1	PRSS23	32.34	28.75	0.78	0.76	0.84	0.7
AGAP1	CAPN5	30.96	23.15	0.8	0.64	0.82	0.73
AGAP1	DAB2	30.93	31.1	0.73	0.71	0.71	0.59
AGAP1	GGT7	30.52	20.01	0.83	0.51	0.84	0.6
AGAP1	BOK	30.47	36.77	0.74	0.67	0.78	0.65
AGAP1	ZMAT1	30.36	20.78	0.77	0.61	0.81	0.6
AGAP1	SLC14A1	30.03	23.51	0.79	0.62	0.82	0.64
AGAP1	ZNF516	29.13	23.31	0.74	0.63	0.76	0.59
AGAP1	SLC26A11	28.59	21.28	0.77	0.55	0.82	0.46
AGAP1	GPRASP1	28.48	25.92	0.74	0.68	0.71	0.66
AGAP1	AK5	28.34	33.45	0.69	0.68	0.62	0.58
AGAP1	CXCR2	27.92	34.19	0.62	0.7	0.58	0.52
AGAP1	FAM110C	27.54	39.06	0.74	0.64	0.6	0.56
AGAP1	PELI2	27.54	24.85	0.73	0.65	0.71	0.72
AGAP1	KIF13A	27.52	30.65	0.73	0.55	0.54	0.43
AGAP1	NUAK1	27.11	30.88	0.74	0.64	0.68	0.63
AGAP1	DTHD1	27.04	21.03	0.65	0.52	0.61	0.44
AGAP1	BFSP1	26.98	25.94	0.77	0.62	0.84	0.68
AGAP1	RHOBTB3	26.86	21.88	0.72	0.66	0.7	0.68
AGAP1	SGSM1	26.66	29.52	0.85	0.71	0.87	0.67
AGAP1	NEIL1	26.6	21.87	0.65	0.61	0.76	0.63
AGAP1	PALLD	26.3	22.15	0.82	0.55	0.82	0.63
AGAP1	MGAM	25.6	46.54	0.67	0.73	0.4	0.62
AGAP1	CXCR1	25.17	40.18	0.6	0.56	0.55	0.46
AGAP1	ITGA6	25.17	29.74	0.66	0.62	0.73	0.5
AGAP1	FAT4	25.02	23.43	0.83	0.57	0.82	0.57
AGAP1	TMEM170B	24.59	21.48	0.77	0.53	0.71	0.58
AGAP1	FCHO2	24.45	24.05	0.7	0.68	0.66	0.65
AGAP1	PLXDC1	24.41	21.6	0.59	0.63	0.68	0.65
AGAP1	SPON2	24.39	33.03	0.72	0.78	0.81	0.66
AGAP1	EFHC2	24.33	28.93	0.61	0.64	0.55	0.61
AGAP1	GAS1	24.01	28.48	0.72	0.72	0.67	0.69
AGAP1	ZNF300	23.82	21.31	0.74	0.59	0.79	0.59
AGAP1	GPR56	23.78	23.91	0.8	0.8	0.84	0.71
AGAP1	CYTH3	23.52	24.37	0.57	0.53	0.59	0.57
AGAP1	TLE2	23.46	24.45	0.79	0.54	0.83	0.72
AGAP1	MCF2	23.36	21.82	0.82	0.58	0.79	0.66
AGAP1	ENPP5	23.26	39.65	0.55	0.69	0.54	0.55
AGAP1	FRY	23.11	29.29	0.82	0.63	0.82	0.72
AGAP1	FBXO32	22.94	20.99	0.66	0.66	0.72	0.84
AGAP1	TMCC3	22.2	25.9	0.63	0.68	0.66	0.6
AGAP1	CYBRD1	22.07	31.33	0.66	0.61	0.74	0.47
AGAP1	BNC2	21.89	26.51	0.72	0.7	0.75	0.8
AGAP1	FAM150B	21.5	26	0.66	0.52	0.67	0.51
AGAP1	PTPRB	21.33	27.52	0.64	0.52	0.51	0.51
AGAP1	OSBPL5	21.32	23.13	0.77	0.7	0.83	0.75
AGAP1	TMEM133	20.82	25.99	0.74	0.61	0.75	0.68
AGAP1	NME4	20.71	20.17	0.71	0.58	0.77	0.65
AGAP1	CCDC65	20.6	26.76	0.66	0.63	0.73	0.6
AGAP1	LONRF3	20.52	27.77	0.65	0.62	0.62	0.57
AGAP1	FCRL3	20.5	29.5	0.53	0.62	0.65	0.49
AGAP1	ZNF532	20.31	22.53	0.76	0.55	0.79	0.57
AGAP1	GNAL	20.09	33.4	0.67	0.73	0.61	0.71
AGAP1	RALGPS2	20.08	28.55	0.64	0.63	0.66	0.66
AGAP1	ANLN	-10.65	-28.54	-0.46	-0.53	0.04	0.07
AGAP1	NCAPG	-10.79	-26.74	-0.43	-0.58	0.05	0.09
AGAP1	KIF15	-11.11	-20.47	-0.45	-0.44	0.05	0.1
AGAP1	TTK	-11.24	-22.18	-0.46	-0.53	0.05	0.08
AGAP1	AFAP1L2	-11.35	-30.22	-0.4	-0.6	0.05	0.05
AGAP1	SHCBP1	-11.72	-17.86	-0.45	-0.47	0.06	0.05
AGAP1	SKA1	-11.77	-21.26	-0.56	-0.4	0.06	0.08
AGAP1	CDC45	-11.83	-27.16	-0.37	-0.49	0.1	0.08
AGAP1	CDC25C	-12.04	-28.47	-0.52	-0.55	0.05	0.1
AGAP1	KIF4A	-12.14	-26.26	-0.47	-0.57	0.04	0.06
AGAP1	KIF18B	-12.27	-19.41	-0.45	-0.51	0.06	0.1
AGAP1	DTL	-12.34	-14.42	-0.44	-0.46	0.08	0.09
AGAP1	CDCA3	-12.37	-16.6	-0.6	-0.53	0.09	0.09
AGAP1	BUB1B	-12.49	-18.9	-0.46	-0.54	0.06	0.09
AGAP1	CEP55	-12.63	-23.81	-0.41	-0.52	0.03	0.05
AGAP1	MYBL2	-13.11	-27.81	-0.34	-0.54	0.07	0.08
AGAP1	DEPDC1B	-13.28	-21.48	-0.58	-0.52	0.08	0.05
AGAP1	KIF11	-13.4	-17.91	-0.4	-0.49	0.05	0.06
AGAP1	NCAPH	-13.63	-23.47	-0.42	-0.53	0.09	0.07
AGAP1	KIF23	-13.79	-34.78	-0.5	-0.55	0.05	0.06
AGAP1	SLC27A2	-13.87	-28.51	-0.48	-0.76	0.04	0.05
AGAP1	NEK2	-14.13	-19.25	-0.52	-0.47	0.04	0.07
AGAP1	ASB2	-14.24	-26.4	-0.4	-0.47	0.09	0.1
AGAP1	TRIP13	-14.25	-19.7	-0.54	-0.56	0.06	0.09
AGAP1	LIF	-14.27	-34.75	-0.4	-0.63	0.06	0.08
AGAP1	HMMR	-14.59	-20.91	-0.52	-0.5	0.04	0.05
AGAP1	CKAP2L	-14.78	-25.19	-0.51	-0.57	0.05	0.09
AGAP1	UBASH3A	-14.8	-34.66	-0.48	-0.52	0.09	0.08
AGAP1	CD70	-15.06	-21.81	-0.44	-0.55	0.03	0.08
AGAP1	MND1	-15.29	-26.87	-0.55	-0.51	0.05	0.08
AGAP1	P4HA2	-15.32	-29.02	-0.63	-0.55	0.04	0.1
AGAP1	AK4	-15.46	-16.57	-0.43	-0.43	0.03	0.1
AGAP1	MELK	-15.64	-16.53	-0.5	-0.51	0.05	0.08
AGAP1	OIP5	-15.68	-18.87	-0.58	-0.49	0.08	0.06
AGAP1	SLCO4A1	-16.38	-40.45	-0.54	-0.72	0.06	0.08
AGAP1	DUSP4	-16.54	-30.1	-0.39	-0.5	0.07	0.07
AGAP1	GEM	-16.54	-11.34	-0.49	-0.26	0.03	0.1
AGAP1	KIF20A	-17.02	-30.83	-0.51	-0.49	0.04	0.08
AGAP1	HJURP	-17.13	-28.49	-0.49	-0.61	0.05	0.07
AGAP1	BUB1	-18.33	-25.73	-0.56	-0.58	0.06	0.06
AGAP1	KIF2C	-18.4	-27.95	-0.54	-0.6	0.05	0.07
AGAP1	PLK1	-18.67	-23.29	-0.51	-0.51	0.07	0.1
AGAP1	PBK	-19.69	-27.71	-0.55	-0.54	0.03	0.05
AGAP1	GINS2	-20.05	-22.66	-0.59	-0.53	0.04	0.08
AGAP1	AURKA	-20.64	-22.86	-0.6	-0.67	0.07	0.08
AGAP1	DLGAP5	-21.23	-30.18	-0.55	-0.54	0.02	0.04
AGAP1	NCF4	-21.45	-22.39	-0.45	-0.56	0.08	0.09
AGAP1	TPX2	-21.53	-22.75	-0.51	-0.55	0.06	0.07
AGAP1	APOBEC3B	-21.84	-20.98	-0.57	-0.56	0.04	0.06
AGAP1	CDCA8	-21.89	-20.48	-0.57	-0.49	0.08	0.08
AGAP1	NUSAP1	-22.14	-11.31	-0.56	-0.52	0.06	0.08
AGAP1	ZWINT	-22.4	-13.63	-0.55	-0.55	0.06	0.08
AGAP1	TOP2A	-22.82	-20.24	-0.54	-0.46	0.03	0.06
AGAP1	SPC25	-23.13	-32.06	-0.62	-0.58	0.04	0.05
AGAP1	CDK1	-23.45	-18.62	-0.59	-0.5	0.03	0.06
AGAP1	UBE2T	-25.7	-16.8	-0.66	-0.47	0.07	0.07
AGAP1	TK1	-25.76	-18	-0.61	-0.6	0.03	0.1
AGAP1	AURKB	-26.33	-21.87	-0.6	-0.48	0.04	0.08
AGAP1	BIRC5	-26.53	-25.93	-0.65	-0.45	0.03	0.07
AGAP1	CDKN3	-26.65	-21.07	-0.68	-0.62	0.05	0.06
AGAP1	CCNB2	-27.09	-27.81	-0.61	-0.59	0.04	0.05
AGAP1	CCL1	-27.25	-20.11	-0.45	-0.44	0	0.03
AGAP1	CENPW	-27.69	-18	-0.67	-0.56	0.04	0.08
AGAP1	CCNB1	-28.05	-26.61	-0.66	-0.7	0.06	0.05
AGAP1	CDC20	-30.1	-28.41	-0.65	-0.6	0.04	0.05
AGAP1	CENPM	-30.78	-20.14	-0.71	-0.44	0.03	0.1
AGAP1	UBE2C	-34.75	-12.37	-0.67	-0.55	0.02	0.07
AGAP2	SH3BP1	35.49	20.71	0.79	0.51	0.92	0.88
AGAP2	UBE2M	23.12	27.36	0.72	0.52	0.9	0.85
AGAP2	FADS2	22.14	22.15	0.58	0.5	0.61	0.78
AGBL2	RAP1GAP2	42.86	30.79	0.58	0.51	0.61	0.69
AGBL2	CACNA2D2	37.92	20.47	0.58	0.51	0.64	0.74
AGBL2	ENPP5	30.77	24.7	0.69	0.51	0.77	0.71
AGBL2	PPM1L	26.93	20.55	0.53	0.57	0.67	0.71
AGBL2	AGBL2	22.67	25.57	1	1	1	1
AGBL2	CCL1	-32.87	-12.35	-0.47	-0.25	0.01	0.09
AGFG2	MEX3D	28.71	25.25	0.74	0.6	0.84	0.83
AGFG2	C9orf69	28.22	20.64	0.82	0.67	0.91	0.88
AGFG2	ZBTB6	25.49	22.25	0.67	0.54	0.8	0.84
AGFG2	AGFG2	24.28	24.78	1	1	1	1
AGFG2	CCR5	21.94	32.23	0.58	0.53	0.65	0.68
AGFG2	LIG4	21.43	21.9	0.65	0.52	0.86	0.83
AGFG2	ZNF623	20.4	21.78	0.7	0.51	0.87	0.78
AGPAT1	CENPB	33.98	30.09	0.61	0.53	0.81	0.86
AGPAT1	SH2B1	28.99	24.03	0.73	0.58	0.91	0.89
AGPAT1	ZFPM1	28.85	36.45	0.67	0.54	0.83	0.85
AGPAT1	ATXN7L3	27.29	31	0.64	0.5	0.89	0.71
AGPAT1	MYPOP	26.92	22.24	0.71	0.62	0.91	0.92
AGPAT1	CHMP4B	26.7	20.04	0.59	0.54	0.85	0.84
AGPAT1	ZNF598	25.91	25.17	0.57	0.51	0.87	0.83
AGPAT1	ZDHHC8	23.55	33.7	0.7	0.51	0.91	0.7
AGPAT1	ZFAND3	22.89	28.56	0.67	0.53	0.92	0.8
AGPAT1	CORO1B	22.42	33.49	0.63	0.55	0.88	0.83
AGPAT1	G6PD	21.79	29.31	0.72	0.51	0.91	0.83
AGPAT1	ACAP3	20.98	43.62	0.55	0.64	0.87	0.81
AGPAT3	AGPAT3	31.11	50.6	1	1	1	1
AGPAT3	RAVER1	26.67	21.25	0.79	0.5	0.91	0.85
AGPAT3	ATP13A2	20.87	30.93	0.79	0.54	0.9	0.87
AGPAT4	PDZD4	50.2	39.12	0.67	0.58	0.65	0.55
AGPAT4	LGR6	46.69	27.82	0.69	0.58	0.74	0.61
AGPAT4	KRT72	45.13	28.74	0.61	0.55	0.54	0.56
AGPAT4	SBK1	43.32	30	0.7	0.55	0.7	0.61
AGPAT4	PLXND1	39.45	24.16	0.78	0.63	0.73	0.59
AGPAT4	NTNG2	37.96	29.62	0.7	0.68	0.71	0.76
AGPAT4	DTHD1	34.51	26.76	0.8	0.6	0.86	0.76
AGPAT4	AGPAT4	34.35	35.27	1	1	1	1
AGPAT4	ZMAT1	33.65	24.63	0.79	0.5	0.8	0.52
AGPAT4	KRT73	33.33	29.26	0.56	0.55	0.56	0.49
AGPAT4	D2HGDH	33.31	38.61	0.77	0.71	0.81	0.56
AGPAT4	PELI2	31.59	24.4	0.84	0.57	0.83	0.64
AGPAT4	ULK1	31.45	21.67	0.76	0.55	0.82	0.6
AGPAT4	DLG5	30.87	22.52	0.78	0.75	0.78	0.68
AGPAT4	ZNF853	30.17	27.39	0.65	0.55	0.73	0.56
AGPAT4	CARNS1	30.14	24.87	0.59	0.54	0.62	0.62
AGPAT4	TMCC3	29.57	28.85	0.83	0.5	0.88	0.51
AGPAT4	TPM2	29.01	38.84	0.68	0.79	0.74	0.84
AGPAT4	CYTH3	28.86	38.27	0.8	0.67	0.84	0.66
AGPAT4	KIF13A	27.83	30.56	0.75	0.6	0.73	0.78
AGPAT4	SIK1	27.45	31.15	0.56	0.52	0.4	0.38
AGPAT4	ATHL1	27.41	21.67	0.72	0.73	0.72	0.65
AGPAT4	MGAM	27.39	53.15	0.58	0.58	0.44	0.45
AGPAT4	NUAK1	27.21	27.93	0.68	0.51	0.71	0.56
AGPAT4	NEIL1	25.5	28.46	0.55	0.58	0.63	0.57
AGPAT4	BAIAP3	24.51	20.55	0.74	0.66	0.75	0.78
AGPAT4	ATP9A	24.49	49.15	0.63	0.69	0.76	0.74
AGPAT4	RIMKLB	23.69	26.2	0.74	0.59	0.81	0.52
AGPAT4	AMIGO1	23.18	28.18	0.7	0.64	0.75	0.7
AGPAT4	ZNF251	22.67	21.06	0.77	0.55	0.86	0.67
AGPAT4	NME4	22.5	21.15	0.66	0.54	0.77	0.6
AGPAT4	IL7R	21.95	32.52	0.53	0.56	0.47	0.5
AGPAT4	ERO1LB	21.1	21.68	0.83	0.56	0.91	0.6
AGPAT4	ZNF844	20.9	25.47	0.78	0.59	0.84	0.63
AGPAT4	ZSCAN18	20.86	20.96	0.74	0.54	0.84	0.58
AGPAT4	TCP11L2	20.74	28.22	0.81	0.78	0.87	0.74
AGPAT4	FCHSD1	20.37	22.73	0.72	0.63	0.83	0.65
AGPAT4	ZBTB32	-10.01	-41.08	-0.34	-0.57	0.06	0.08
AGPAT4	KIF14	-15	-45.15	-0.31	-0.77	0.1	0.06
AGPAT4	KIF4A	-21.08	-46.76	-0.51	-0.63	0.09	0.09
AGPAT4	KIF18B	-22.32	-35.77	-0.54	-0.73	0.1	0.1
AGPAT4	GEM	-22.63	-22.68	-0.36	-0.51	0.1	0.09
AGPAT4	CEP55	-24.91	-44.27	-0.46	-0.69	0.07	0.06
AGPAT4	KIF20A	-25.84	-50.3	-0.51	-0.55	0.09	0.09
AGPAT4	KIF2C	-29.19	-40.82	-0.56	-0.72	0.1	0.07
AGPAT4	TYMS	-29.29	-14.42	-0.58	-0.72	0.1	0.1
AGPAT4	PBK	-30.46	-48.81	-0.58	-0.75	0.1	0.05
AGPAT4	DLGAP5	-31.89	-50.76	-0.54	-0.69	0.08	0.05
AGPAT4	KIAA0101	-33.29	-19.1	-0.7	-0.74	0.08	0.08
AGPAT4	SPC25	-33.62	-51.43	-0.71	-0.71	0.09	0.06
AGPAT4	APOBEC3B	-33.78	-34.93	-0.66	-0.73	0.09	0.08
AGPAT4	TOP2A	-33.81	-36.67	-0.51	-0.58	0.09	0.08
AGPAT4	CENPW	-35.8	-34.01	-0.75	-0.75	0.08	0.08
AGPAT4	AURKB	-37.09	-44.54	-0.69	-0.58	0.09	0.09
AGPAT4	CCL1	-37.27	-28.16	-0.54	-0.22	0.01	0.08
AGPAT4	CENPM	-39.31	-39.93	-0.79	-0.56	0.06	0.1
AGPAT4	CDC20	-39.47	-46.97	-0.67	-0.59	0.1	0.07
AGPAT4	UBE2C	-47.01	-31.57	-0.75	-0.76	0.06	0.07
AGPAT5	SLC27A2	29.52	31.83	0.62	0.77	0.51	0.73
AGPAT5	DPP4	26.66	20.3	0.53	0.73	0.49	0.83
AGPAT5	SLCO4A1	25.64	22.49	0.52	0.62	0.72	0.8
AGPAT5	AGPAT5	25.05	20.49	1	1	1	1
AGPAT9	AGPAT9	32.14	48.55	1	1	1	1
AGPAT9	DLGAP5	23.35	22.19	0.63	0.5	0.66	0.62
AGPAT9	CEP55	21.7	21.55	0.67	0.51	0.71	0.62
AGPAT9	TOP2A	21.4	20.15	0.62	0.51	0.65	0.61
AGPAT9	GNB4	20.34	22.97	0.63	0.63	0.68	0.72
AGPAT9	PBK	20.33	21.39	0.59	0.5	0.7	0.61
AGPAT9	KIF14	20.26	21.16	0.66	0.52	0.64	0.6
AGPAT9	ANLN	20.24	20.81	0.66	0.51	0.68	0.61
AGPAT9	HMMR	20.19	23.43	0.62	0.51	0.67	0.6
AGPAT9	CCR5	20.17	26.47	0.57	0.58	0.68	0.71
AHCYL2	RFXAP	36.34	21.57	0.81	0.65	0.93	0.89
AHCYL2	ZNF777	35.7	20.03	0.68	0.65	0.87	0.91
AHCYL2	AHCYL2	33.79	22.65	1	1	1	1
AHCYL2	B4GALT6	29.84	25.5	0.8	0.61	0.9	0.83
AHCYL2	CXorf23	29.12	27.27	0.85	0.71	0.94	0.93
AHCYL2	PLEKHG4	28.69	22.95	0.82	0.64	0.92	0.92
AHCYL2	GCLM	28.62	20.07	0.72	0.58	0.86	0.84
AHCYL2	RAB27B	27.97	21.02	0.82	0.63	0.93	0.73
AHCYL2	RDH10	27.1	20.58	0.66	0.6	0.58	0.89
AHCYL2	MCF2	26.62	20.51	0.74	0.53	0.9	0.86
AHCYL2	APC	26.13	23.37	0.85	0.69	0.9	0.91
AHCYL2	CASP8AP2	25.52	28.31	0.76	0.59	0.89	0.86
AHCYL2	TJP2	25.39	29.08	0.66	0.59	0.79	0.75
AHCYL2	MDM1	25.31	20.48	0.86	0.7	0.95	0.91
AHCYL2	DPY19L4	25.09	22.56	0.85	0.66	0.94	0.91
AHCYL2	HAUS6	25.01	20.61	0.72	0.58	0.81	0.86
AHCYL2	LRRCC1	24.98	23.77	0.74	0.53	0.86	0.76
AHCYL2	SNX16	24.88	21.21	0.71	0.61	0.84	0.89
AHCYL2	HACE1	24.81	20.37	0.79	0.62	0.92	0.94
AHCYL2	CHML	24.51	28.08	0.65	0.56	0.76	0.81
AHCYL2	PLEKHA8	24.41	24.38	0.79	0.66	0.9	0.92
AHCYL2	STRN3	23.67	21.71	0.63	0.65	0.59	0.9
AHCYL2	ABAT	23.59	24.51	0.78	0.59	0.88	0.74
AHCYL2	BLZF1	23.59	24.21	0.69	0.56	0.84	0.8
AHCYL2	SLC2A13	23.3	23.28	0.77	0.54	0.85	0.83
AHCYL2	RALGPS1	23.2	22.8	0.82	0.64	0.94	0.9
AHCYL2	BBS10	23.18	21.84	0.7	0.63	0.88	0.91
AHCYL2	ZNF189	22.55	20.59	0.62	0.61	0.82	0.89
AHCYL2	PACS2	22.23	30.11	0.81	0.63	0.92	0.83
AHCYL2	BMPR2	22.12	27.41	0.8	0.69	0.92	0.91
AHCYL2	ZNF765	22.03	21.05	0.58	0.74	0.75	0.94
AHCYL2	GDPD1	21.7	25.96	0.71	0.61	0.89	0.91
AHCYL2	SLC4A8	21.46	24.27	0.78	0.64	0.91	0.88
AHCYL2	ATP11A	21.38	20.63	0.7	0.69	0.88	0.92
AHCYL2	BCL2L15	21.35	20.82	0.61	0.52	0.79	0.85
AHCYL2	LMBRD2	21.34	20.6	0.78	0.62	0.92	0.89
AHCYL2	ACVR1	21.21	27.27	0.64	0.59	0.75	0.77
AHCYL2	CSPP1	21.18	22.24	0.71	0.63	0.77	0.89
AHCYL2	CDC14B	20.88	20.21	0.7	0.53	0.82	0.72
AHCYL2	DDX52	20.87	20.31	0.66	0.5	0.81	0.77
AHCYL2	ZNF850	20.71	24.7	0.64	0.68	0.81	0.91
AHCYL2	SLC35B3	20.56	23	0.74	0.64	0.91	0.87
AHCYL2	TRIM46	20.51	24.4	0.53	0.63	0.71	0.89
AHCYL2	TMTC3	20.21	23.07	0.65	0.63	0.76	0.91
AHDC1	AHDC1	41.68	47.95	1	1	1	1
AHDC1	CENPB	41.31	24.69	0.8	0.63	0.83	0.83
AHDC1	ZBTB34	26.7	22.67	0.79	0.51	0.86	0.76
AHDC1	RNF165	25.74	23.49	0.67	0.61	0.88	0.81
AHDC1	B4GALT6	21.73	27.91	0.7	0.6	0.87	0.75
AHDC1	TUBGCP6	20.77	24.75	0.73	0.66	0.9	0.83
AHDC1	PKD2	20.72	21.41	0.73	0.51	0.85	0.79
AHR	AHR	38.29	24.82	1	1	1	1
AHR	TMEM200A	24.97	22.83	0.67	0.59	0.65	0.53
AHR	GNB4	22.77	23.04	0.6	0.53	0.7	0.64
AHRR	GPR15	57.28	20.98	0.72	0.55	0.72	0.78
AHRR	ARNTL2	53.81	26.82	0.86	0.59	0.87	0.72
AHRR	CEP55	52.45	23.97	0.68	0.55	0.57	0.67
AHRR	SLC27A2	51.81	25.42	0.67	0.54	0.53	0.7
AHRR	GEM	50.41	31.61	0.56	0.64	0.65	0.51
AHRR	DLGAP5	47.36	26.18	0.53	0.52	0.5	0.65
AHRR	CSF1	44.98	22.39	0.64	0.55	0.5	0.61
AHRR	AHRR	44.15	23.83	1	1	1	1
AHRR	PBK	43.99	26.75	0.51	0.61	0.53	0.68
AHRR	CDCA2	43.78	23.41	0.56	0.68	0.52	0.78
AHRR	MELK	42.57	27.07	0.53	0.65	0.57	0.71
AHRR	NDFIP2	42.34	23.1	0.55	0.61	0.8	0.67
AHRR	BUB1	41.81	28.68	0.59	0.58	0.57	0.7
AHRR	KIF2C	41.71	25.55	0.54	0.59	0.56	0.7
AHRR	KIF4A	41.67	23	0.62	0.5	0.58	0.69
AHRR	KIF14	41.58	28.01	0.64	0.62	0.5	0.68
AHRR	ESPL1	40.59	20.91	0.64	0.61	0.71	0.75
AHRR	CYP1B1	40.17	23.28	0.7	0.63	0.47	0.77
AHRR	SHCBP1	40.17	25.14	0.58	0.6	0.61	0.66
AHRR	HMMR	38.82	30.98	0.53	0.61	0.49	0.65
AHRR	KIF15	38.65	25.58	0.59	0.62	0.53	0.72
AHRR	DTL	38.48	23.91	0.53	0.58	0.6	0.75
AHRR	DEPDC1	38.1	22.37	0.63	0.57	0.47	0.72
AHRR	TTK	37.82	23.22	0.57	0.6	0.52	0.7
AHRR	BUB1B	37.39	23.33	0.57	0.55	0.53	0.71
AHRR	NCAPH	36.32	26.49	0.56	0.57	0.57	0.71
AHRR	PSAT1	36.26	26.19	0.56	0.64	0.52	0.8
AHRR	CDC6	36.05	20.29	0.51	0.57	0.64	0.78
AHRR	E2F7	34.84	26.74	0.67	0.68	0.73	0.77
AHRR	ECT2	34.09	22.34	0.63	0.61	0.56	0.71
AHRR	EXO1	34.01	26.27	0.61	0.55	0.58	0.72
AHRR	BCAT1	33.57	21.42	0.59	0.51	0.54	0.72
AHRR	E2F8	33.45	28.09	0.64	0.56	0.59	0.7
AHRR	TRIP13	33.25	23.56	0.53	0.65	0.5	0.73
AHRR	MMP25	33.13	22.11	0.65	0.59	0.6	0.71
AHRR	FAM83D	32.99	21.58	0.57	0.64	0.61	0.81
AHRR	CDT1	32.59	20.51	0.5	0.52	0.49	0.72
AHRR	NETO2	31.77	23.77	0.75	0.58	0.46	0.74
AHRR	STIL	30.72	22.68	0.64	0.67	0.61	0.77
AHRR	ORC1	29.38	23.8	0.56	0.61	0.6	0.76
AHRR	CHEK1	29.19	23.23	0.56	0.65	0.62	0.73
AHRR	PTGFRN	28.21	23.34	0.7	0.53	0.67	0.77
AHRR	RAD51AP1	27.42	21.14	0.51	0.57	0.53	0.73
AHRR	DIAPH3	27.15	20.72	0.55	0.68	0.57	0.78
AHRR	SLC7A11	26.12	27.55	0.62	0.58	0.43	0.73
AHRR	POLQ	26.09	24.83	0.61	0.65	0.52	0.8
AHRR	PIR	23.59	27.64	0.51	0.58	0.44	0.64
AHRR	LGALS2	-22.08	-18.66	-0.25	-0.48	0.03	0.1
AIF1	AIF1	49.07	59.56	1	1	1	1
AIF1	NCF2	44.79	27.16	0.75	0.67	0.7	0.87
AIF1	FCN1	43.13	26	0.64	0.59	0.41	0.71
AIF1	LY96	41.81	22.03	0.79	0.62	0.84	0.79
AIF1	MNDA	41.24	22.9	0.66	0.6	0.3	0.82
AIF1	SERPINA1	41.05	36.79	0.73	0.74	0.42	0.86
AIF1	CSTA	39.92	28.87	0.81	0.65	0.78	0.72
AIF1	CD86	38.61	34.08	0.66	0.63	0.46	0.44
AIF1	MPEG1	37.48	23.55	0.64	0.58	0.43	0.78
AIF1	LGALS2	37.03	22.15	0.61	0.52	0.43	0.59
AIF1	S100A9	36.09	29.58	0.59	0.56	0.2	0.57
AIF1	S100A8	32.27	27.2	0.53	0.56	0.15	0.51
AIF1	TGFBI	31.78	27.15	0.7	0.59	0.73	0.75
AIF1	LILRB2	30.91	23.93	0.73	0.55	0.45	0.86
AIF1	CST3	30.14	22.4	0.67	0.7	0.3	0.77
AIF1	CPVL	28.67	31.34	0.61	0.63	0.41	0.69
AIF1	HLA-DRA	26.4	20.86	0.56	0.72	0.47	0.64
AIF1	KCTD12	25.84	24.21	0.64	0.53	0.6	0.71
AIF1	CFP	24.91	31.01	0.63	0.68	0.41	0.85
AIFM2	NDFIP2	40.52	23.24	0.57	0.5	0.76	0.72
AIFM2	POC1A	30.82	24.46	0.58	0.5	0.73	0.66
AIFM2	CCR5	26.16	27.5	0.57	0.63	0.7	0.73
AIFM2	PSAT1	23.08	25.46	0.54	0.5	0.73	0.72
AK1	PDZD4	52.32	33	0.74	0.63	0.64	0.72
AK1	TBKBP1	44.92	24.68	0.85	0.7	0.84	0.83
AK1	NTNG2	41.83	36.25	0.81	0.62	0.8	0.63
AK1	D2HGDH	37.41	20.97	0.86	0.59	0.88	0.71
AK1	TPM2	35.33	41.73	0.86	0.83	0.81	0.75
AK1	ZNF853	35.23	22.35	0.77	0.6	0.73	0.75
AK1	CAPS	31.98	22.17	0.83	0.51	0.81	0.8
AK1	SEC31B	30.4	30.33	0.81	0.75	0.81	0.86
AK1	CYTH3	29.73	21.56	0.73	0.6	0.79	0.78
AK1	AGPAT4	29.47	22.3	0.78	0.77	0.82	0.79
AK1	NEIL1	27.13	24.02	0.59	0.65	0.58	0.75
AK1	ATP9A	25.19	26.6	0.6	0.63	0.75	0.72
AK1	AMIGO1	25.16	20.71	0.74	0.64	0.71	0.86
AK1	GOLGA7B	24.6	25.69	0.68	0.59	0.69	0.75
AK1	SLC25A23	22.82	23.28	0.72	0.57	0.85	0.78
AK1	ZNF358	21.71	24.92	0.69	0.68	0.82	0.8
AK1	NTN5	21.22	21.91	0.79	0.59	0.85	0.77
AK4	AK4	42.76	36.54	1	1	1	1
AK4	RGS16	40.13	27.01	0.54	0.58	0.31	0.23
AK4	C15orf48	35.9	28.19	0.71	0.68	0.74	0.55
AK4	IL2RA	35.72	28.68	0.58	0.69	0.44	0.45
AK4	EGR2	34.48	28.45	0.53	0.62	0.19	0.32
AK4	NDFIP2	34.09	20.31	0.5	0.62	0.34	0.38
AK4	NCAPH	32.92	21.95	0.51	0.55	0.29	0.44
AK4	TRIP13	30.15	20.84	0.57	0.64	0.55	0.45
AK4	OIP5	28.19	23.38	0.52	0.63	0.54	0.44
AK4	CXCL10	28.12	23.68	0.52	0.5	0.36	0.27
AK4	TNF	27.75	23.34	0.53	0.69	0.22	0.5
AK4	HK2	27.24	25.6	0.62	0.61	0.57	0.87
AK4	P4HA2	26.72	40.91	0.66	0.84	0.53	0.84
AK4	BCAT1	25.54	27.18	0.52	0.67	0.26	0.52
AK4	CHAC1	22.98	24.78	0.52	0.6	0.57	0.34
AK4	CDCA3	20.59	22.12	0.54	0.67	0.44	0.44
AK4	CFP	-10.19	-32.91	-0.25	-0.6	0.05	0.03
AK4	P2RY13	-10.8	-12.5	-0.27	-0.37	0.02	0.07
AK4	FBLN2	-12.08	-16.88	-0.35	-0.44	0.07	0.1
AK4	FOSB	-12.28	-17.46	-0.22	-0.22	0.03	0.04
AK4	CLEC10A	-12.48	-14.99	-0.21	-0.36	0.02	0.08
AK4	NR4A2	-12.64	-11.17	-0.29	-0.26	0.02	0.09
AK4	FOS	-12.71	-19.97	-0.32	-0.26	0.01	0.09
AK4	HBQ1	-12.93	-12.94	-0.36	-0.43	0.03	0.09
AK4	PRAM1	-13.36	-26.25	-0.33	-0.54	0.07	0.07
AK4	CD1D	-13.39	-20.1	-0.3	-0.41	0.03	0.04
AK4	F13A1	-13.76	-16.88	-0.29	-0.35	0.07	0.02
AK4	KLF4	-14.69	-21.53	-0.3	-0.44	0.03	0.06
AK4	CPVL	-15.76	-31.65	-0.33	-0.56	0.03	0.03
AK4	NFE2	-15.77	-11.89	-0.31	-0.13	0.02	0.1
AK4	AREG	-17.94	-20.74	-0.28	-0.47	0.01	0.08
AK4	AGAP1	-18.63	-22.61	-0.43	-0.43	0.03	0.1
AK4	PACSIN1	-19.03	-18	-0.39	-0.4	0.02	0.08
AK4	MNDA	-19.41	-24.19	-0.24	-0.48	0.04	0.08
AK4	GRASP	-19.53	-22	-0.36	-0.33	0.01	0.06
AK4	LCNL1	-20.12	-16.54	-0.37	-0.5	0.01	0.1
AK4	S100A12	-20.12	-16.85	-0.26	-0.29	0.01	0.08
AK4	S100B	-20.81	-19.45	-0.28	-0.24	0.04	0.08
AK4	CARNS1	-21.72	-19.74	-0.44	-0.7	0.06	0.1
AK4	SIK1	-22.03	-20.61	-0.39	-0.53	0.03	0.09
AK4	CDHR1	-22.77	-26.41	-0.44	-0.49	0.03	0.07
AK4	LYZ	-23.57	-22.99	-0.26	-0.53	0.05	0.06
AK4	AK5	-23.93	-22.38	-0.45	-0.47	0.02	0.09
AK4	ENC1	-24.66	-16.39	-0.45	-0.52	0.04	0.08
AK4	S100A8	-26.44	-31.32	-0.25	-0.46	0.02	0.04
AK4	S100A9	-27.92	-32.1	-0.27	-0.44	0.02	0.04
AK4	FCER1A	-30.51	-19.23	-0.36	-0.31	0.01	0.08
AK4	PTGDS	-35.1	-18.34	-0.41	-0.5	0.02	0.1
AK5	PTGDS	45.14	26.2	0.73	0.71	0.59	0.66
AK5	RAP1GAP2	42.77	31.46	0.67	0.64	0.58	0.67
AK5	CMKLR1	42.75	26.74	0.68	0.61	0.66	0.62
AK5	PDZD4	38.19	26.92	0.56	0.6	0.61	0.67
AK5	ASCL2	37.07	26.27	0.63	0.62	0.6	0.6
AK5	AK5	36.42	43.57	1	1	1	1
AK5	SLC1A7	35.02	26.2	0.64	0.65	0.64	0.72
AK5	BOK	32.26	29.28	0.67	0.61	0.74	0.69
AK5	B3GAT1	32.14	22.86	0.52	0.59	0.54	0.65
AK5	CXCR1	31.36	28.43	0.63	0.6	0.59	0.6
AK5	COL13A1	30.84	28.73	0.68	0.68	0.57	0.65
AK5	AGAP1	28.66	31.11	0.69	0.68	0.62	0.58
AK5	PTCH1	26.97	20.22	0.6	0.6	0.64	0.63
AK5	MGAM	26.51	27.27	0.69	0.57	0.65	0.43
AK5	ENPP5	26.28	23.96	0.57	0.6	0.56	0.61
AK5	FAM110C	25.36	26.44	0.63	0.58	0.54	0.53
AK5	SPON2	25	25.29	0.66	0.74	0.68	0.69
AK5	RBPMS2	20.06	22.91	0.5	0.51	0.57	0.56
AK5	ANLN	-10.04	-18.37	-0.38	-0.51	0.04	0.07
AK5	AFAP1L2	-10.36	-15.31	-0.36	-0.44	0.05	0.09
AK5	NCAPG	-10.55	-18.36	-0.38	-0.55	0.05	0.09
AK5	KIF4A	-11.16	-19.12	-0.41	-0.53	0.04	0.06
AK5	CDC25C	-11.25	-20.14	-0.46	-0.51	0.04	0.1
AK5	OIP5	-11.31	-12.37	-0.41	-0.45	0.1	0.07
AK5	TTK	-11.58	-12.91	-0.42	-0.49	0.04	0.08
AK5	SKA1	-11.62	-17.35	-0.5	-0.44	0.05	0.08
AK5	HMMR	-11.7	-12.55	-0.41	-0.47	0.04	0.05
AK5	KIF23	-11.75	-22.66	-0.41	-0.54	0.05	0.05
AK5	DEPDC1B	-12.01	-16.93	-0.46	-0.5	0.08	0.05
AK5	CEP55	-12.08	-14.43	-0.37	-0.47	0.03	0.05
AK5	ITGA1	-12.09	-23.68	-0.38	-0.48	0.03	0.08
AK5	CDC45	-12.14	-15.55	-0.32	-0.36	0.1	0.1
AK5	KIF11	-12.4	-13.96	-0.36	-0.47	0.05	0.07
AK5	MND1	-12.8	-18.43	-0.45	-0.53	0.05	0.08
AK5	BUB1B	-12.82	-14.85	-0.43	-0.53	0.05	0.09
AK5	NEK2	-13.58	-11.39	-0.45	-0.48	0.04	0.06
AK5	MYBL2	-13.71	-16.07	-0.3	-0.51	0.07	0.07
AK5	CKAP2L	-14.29	-17.55	-0.44	-0.53	0.04	0.1
AK5	MELK	-14.37	-11.18	-0.41	-0.48	0.05	0.09
AK5	SLCO4A1	-14.79	-26.62	-0.43	-0.56	0.1	0.1
AK5	NCAPH	-15.15	-16.98	-0.45	-0.48	0.07	0.08
AK5	AK4	-15.29	-17.24	-0.45	-0.47	0.02	0.09
AK5	KIF20A	-15.49	-19.05	-0.43	-0.42	0.04	0.07
AK5	BUB1	-15.57	-13.41	-0.44	-0.48	0.06	0.07
AK5	CD70	-16.26	-21.97	-0.49	-0.58	0.02	0.08
AK5	SLC27A2	-16.43	-19.51	-0.45	-0.62	0.03	0.08
AK5	DLGAP5	-16.51	-16.82	-0.43	-0.46	0.02	0.04
AK5	KIF2C	-16.56	-13.26	-0.45	-0.48	0.04	0.08
AK5	HJURP	-16.89	-20.79	-0.44	-0.59	0.04	0.07
AK5	PLK1	-17.34	-18.08	-0.48	-0.56	0.07	0.09
AK5	SPC25	-17.41	-21.62	-0.48	-0.55	0.05	0.05
AK5	TPX2	-17.42	-13.86	-0.38	-0.51	0.06	0.07
AK5	PBK	-17.73	-16.08	-0.47	-0.51	0.03	0.05
AK5	AURKA	-18.13	-14.85	-0.5	-0.6	0.08	0.09
AK5	UBE2T	-19.26	-13.27	-0.5	-0.44	0.08	0.07
AK5	TOP2A	-19.55	-13.21	-0.42	-0.5	0.03	0.06
AK5	CDK1	-19.9	-11.89	-0.48	-0.48	0.03	0.06
AK5	CDKN3	-20.95	-16.35	-0.52	-0.61	0.06	0.06
AK5	CENPW	-21.29	-11.58	-0.51	-0.55	0.05	0.08
AK5	CCNB2	-21.64	-18.58	-0.46	-0.57	0.04	0.05
AK5	CCNB1	-21.96	-16.61	-0.53	-0.63	0.07	0.05
AK5	EBI3	-21.98	-13.69	-0.44	-0.39	0.01	0.08
AK5	DUSP4	-22.25	-23.26	-0.47	-0.58	0.05	0.08
AK5	AURKB	-22.95	-13.78	-0.5	-0.51	0.04	0.07
AK5	BIRC5	-23.14	-16.6	-0.55	-0.49	0.03	0.06
AK5	CENPM	-23.27	-10.7	-0.5	-0.46	0.04	0.09
AK5	CDC20	-25.96	-20.78	-0.52	-0.53	0.04	0.05
AK5	UBE2C	-25.99	-11.32	-0.53	-0.56	0.02	0.07
AK5	CCL1	-26.06	-19.39	-0.41	-0.42	0	0.03
AKAP11	AKAP11	35.06	20.17	1	1	1	1
AKAP11	HOXB3	33.8	20.75	0.78	0.68	0.86	0.92
AKAP11	ZFAND3	33.13	20.73	0.81	0.58	0.92	0.81
AKAP11	DOCK9	29.97	20.82	0.83	0.61	0.94	0.89
AKAP11	CPOX	29.2	27.3	0.81	0.69	0.81	0.7
AKAP11	LEMD2	26.07	35.15	0.77	0.62	0.91	0.46
AKAP11	CHML	24.99	27.84	0.86	0.71	0.87	0.89
AKAP11	PITPNM1	24.42	34.83	0.76	0.71	0.9	0.87
AKAP11	ATP11A	24.16	21.43	0.81	0.63	0.92	0.84
AKAP11	RAB27B	23.89	21.13	0.77	0.7	0.93	0.81
AKAP11	BMPR2	23.24	28.8	0.87	0.71	0.94	0.9
AKAP11	RFXAP	22.88	25.26	0.71	0.79	0.88	0.91
AKAP11	B4GALT6	22.83	25.2	0.74	0.79	0.9	0.94
AKAP11	RDH10	22.11	21.8	0.66	0.64	0.64	0.9
AKAP11	FAM169A	21.64	22.8	0.69	0.67	0.84	0.85
AKAP11	ZNF653	21.07	24.39	0.69	0.52	0.83	0.73
AKAP11	SLAIN1	21.01	27.35	0.81	0.69	0.89	0.76
AKAP11	MFN1	20.8	22.17	0.74	0.74	0.93	0.93
AKAP11	CCDC102A	20.72	27.04	0.65	0.73	0.86	0.95
AKAP11	GLB1L2	20.46	25.42	0.59	0.62	0.74	0.84
AKAP11	TRERF1	20.34	24.58	0.72	0.64	0.88	0.91
AKAP11	GCLM	20.32	22.83	0.74	0.7	0.86	0.88
AKAP11	PLEKHA8	20.29	25.55	0.84	0.62	0.91	0.9
AKAP11	TRIM46	20.19	25.58	0.67	0.56	0.77	0.86
AKAP11	ZNF367	20.06	24.78	0.64	0.55	0.6	0.69
AKAP8L	AKAP8L	60.95	35.15	1	1	1	1
AKAP8L	OGFR	47.85	21.56	0.86	0.57	0.9	0.9
AKAP8L	ZFPM1	42.09	21.73	0.7	0.57	0.76	0.82
AKAP8L	TGFB1	38.3	23.87	0.84	0.62	0.85	0.75
AKAP8L	LEMD2	37.67	33.49	0.86	0.52	0.92	0.75
AKAP8L	MARK2	32.6	34.16	0.87	0.78	0.94	0.82
AKAP8L	AKT1	31.2	20.68	0.79	0.71	0.91	0.8
AKAP8L	ZDHHC8	31.11	20.37	0.68	0.51	0.82	0.84
AKAP8L	NBEAL2	30.81	25.4	0.77	0.65	0.82	0.77
AKAP8L	METRN	29.85	27.7	0.8	0.53	0.9	0.78
AKAP8L	H1FX	29.61	27.03	0.78	0.7	0.85	0.68
AKAP8L	TSC2	28.8	25.72	0.91	0.71	0.94	0.79
AKAP8L	LIME1	27.75	20.48	0.71	0.52	0.79	0.78
AKAP8L	DNM2	26.25	37.55	0.88	0.79	0.93	0.88
AKAP8L	ZNF784	25.39	23.26	0.69	0.55	0.78	0.75
AKAP8L	RNF126	24.56	27.75	0.75	0.71	0.91	0.8
AKAP8L	CCDC102A	24.24	30.59	0.68	0.53	0.88	0.79
AKAP8L	CIZ1	23.92	20.81	0.84	0.54	0.91	0.65
AKAP8L	TMEM63A	23.22	20.96	0.69	0.57	0.88	0.78
AKAP8L	VILL	23.06	26.73	0.79	0.65	0.91	0.9
AKAP8L	PRKCD	20.83	30.07	0.68	0.66	0.88	0.78
AKAP8L	ALDH16A1	20.82	22.39	0.64	0.53	0.84	0.8
AKAP8L	MARCH9	20.7	21.65	0.66	0.67	0.83	0.88
AKAP8L	ATP2A3	20.12	22.28	0.78	0.67	0.87	0.76
AKR1C3	CMKLR1	43.42	31.12	0.69	0.7	0.64	0.86
AKR1C3	CXCR2	42.01	41.62	0.8	0.73	0.87	0.78
AKR1C3	CXCR1	41.76	22.64	0.81	0.61	0.85	0.85
AKR1C3	AKR1C3	38.27	47.65	1	1	1	1
AKR1C3	ASCL2	37.32	39.77	0.53	0.74	0.54	0.82
AKR1C3	DAB2	36.16	24.65	0.75	0.62	0.83	0.83
AKR1C3	SLC1A7	36	23.11	0.61	0.55	0.56	0.82
AKR1C3	PRSS23	35.49	28.39	0.74	0.77	0.75	0.9
AKR1C3	RAP1GAP2	34.67	20.53	0.57	0.57	0.54	0.77
AKR1C3	ERBB2	33.43	22.93	0.66	0.62	0.67	0.82
AKR1C3	BOK	32.05	22.06	0.6	0.57	0.69	0.79
AKR1C3	SBK1	29.57	22.68	0.5	0.58	0.57	0.7
AKR1C3	ENPP5	28.77	31.18	0.6	0.71	0.81	0.84
AKR1C3	TTC16	28.06	32.29	0.51	0.65	0.52	0.78
AKR1C3	RBPMS2	27.37	30.08	0.57	0.53	0.61	0.67
AKR1C3	PDGFRB	27.24	23.93	0.51	0.54	0.61	0.75
AKR1C3	COL13A1	25.98	31.54	0.55	0.67	0.54	0.8
AKR1C3	FGL2	24.66	25.82	0.56	0.7	0.59	0.77
AKR1C3	BNC2	24.39	28.35	0.62	0.63	0.71	0.79
AKR1C3	SLCO4C1	24.35	23.21	0.56	0.81	0.69	0.85
AKR1C3	CYBRD1	24.05	33.03	0.63	0.74	0.7	0.8
AKR1C3	CX3CR1	23.62	38.12	0.75	0.92	0.78	0.92
AKR1C3	AGAP1	23.33	34.8	0.54	0.61	0.55	0.66
AKR1C3	ITGA6	22.36	20.59	0.55	0.59	0.71	0.75
AKR1C3	RHOBTB3	20.59	29.51	0.53	0.77	0.65	0.87
AKR1C3	CD3G	20.45	27.01	0.59	0.55	0.67	0.65
AKR1C3	TKTL1	20.33	23.04	0.56	0.62	0.78	0.73
AKR1C3	AFAP1L2	-13.72	-10.1	-0.5	-0.51	0.06	0.06
AKR1C3	ITGA1	-21.34	-16	-0.39	-0.49	0.06	0.09
AKT1	OGFR	42.49	20.51	0.87	0.55	0.94	0.89
AKT1	RPS6KA4	42.47	24.64	0.9	0.56	0.96	0.89
AKT1	AKAP8L	41.17	31.81	0.79	0.71	0.91	0.8
AKT1	PPP1R9B	41.11	20.04	0.8	0.65	0.94	0.86
AKT1	AKT1	38.41	24.7	1	1	1	1
AKT1	ZNF787	37.99	24.08	0.83	0.6	0.9	0.87
AKT1	NEURL4	36.54	20.45	0.86	0.64	0.93	0.9
AKT1	TGFB1	36.29	32.64	0.87	0.68	0.93	0.84
AKT1	SAMD1	33	22.88	0.72	0.62	0.83	0.89
AKT1	NBEAL2	32.64	25.01	0.89	0.58	0.92	0.83
AKT1	MARK2	31.41	38.56	0.91	0.78	0.97	0.9
AKT1	H1FX	29.8	30.69	0.84	0.66	0.88	0.69
AKT1	CCDC102A	29.04	28.49	0.81	0.54	0.91	0.89
AKT1	PTOV1	28.76	21.37	0.82	0.74	0.92	0.89
AKT1	METRN	28.21	32.15	0.87	0.53	0.91	0.84
AKT1	PCNXL3	28.07	33.98	0.85	0.52	0.94	0.72
AKT1	FBXL6	27.96	20.88	0.87	0.54	0.94	0.94
AKT1	TMEM8A	27.7	20.88	0.92	0.65	0.97	0.92
AKT1	KLF16	27.43	29.49	0.72	0.59	0.85	0.66
AKT1	ZNF784	26.48	27.39	0.81	0.58	0.89	0.83
AKT1	MTA2	26.15	22.13	0.81	0.5	0.91	0.81
AKT1	ATP13A2	25.7	22.23	0.87	0.65	0.94	0.92
AKT1	UBE2M	25.15	48.58	0.8	0.73	0.91	0.84
AKT1	TNFSF12	24.97	21.29	0.75	0.51	0.85	0.86
AKT1	CCDC61	24.83	22.55	0.78	0.52	0.91	0.9
AKT1	ENDOG	24.42	20.51	0.75	0.55	0.83	0.85
AKT1	LIME1	24.29	27.37	0.78	0.53	0.89	0.83
AKT1	DNM2	24.28	40.68	0.91	0.79	0.97	0.93
AKT1	MARCH9	23.39	22.33	0.74	0.54	0.9	0.84
AKT1	PPP2R3B	23.05	25.33	0.87	0.51	0.9	0.85
AKT1	ITPKB	23.03	20.46	0.83	0.64	0.94	0.88
AKT1	DGKZ	22.09	31.32	0.86	0.62	0.94	0.87
AKT1	ATP2A3	21.66	26.36	0.91	0.73	0.97	0.92
AKT1	TSC2	21.45	26.35	0.82	0.7	0.95	0.88
AKT1	ADRBK1	21.41	21.72	0.96	0.51	0.97	0.79
AKT1	ALDH16A1	21.35	23.46	0.77	0.65	0.92	0.92
AKT1	CIZ1	21.25	22.51	0.85	0.59	0.96	0.72
AKT1	MAP4K2	21.11	30.86	0.83	0.57	0.96	0.81
AKT1	MAPK7	21.02	21.32	0.72	0.63	0.92	0.89
AKT1	RNF126	20.24	26.52	0.76	0.79	0.95	0.93
AKTIP	AKTIP	28.15	61.63	1	1	1	1
AKTIP	TBC1D14	25.4	27.22	0.59	0.6	0.81	0.91
AKTIP	ATP6V0A2	23.22	30.58	0.6	0.52	0.8	0.92
AKTIP	DNAJC13	22.66	35.53	0.54	0.57	0.76	0.91
AKTIP	FAR1	21.52	22.34	0.51	0.57	0.74	0.93
AKTIP	TMEM87B	21.42	22.94	0.63	0.53	0.81	0.9
ALAS1	CD82	32.07	26.57	0.58	0.5	0.63	0.76
ALAS2	ALAS2	21.94	30.56	1	1	1	1
ALAS2	HIST1H3I	-10.52	-36.75	-0.07	-0.54	0.02	0.08
ALCAM	CD86	25.68	26.48	0.65	0.75	0.67	0.9
ALCAM	ALCAM	22.32	21.87	1	1	1	1
ALCAM	AGPAT9	20.64	26.76	0.62	0.65	0.58	0.79
ALDH16A1	OGFR	33.43	31.73	0.79	0.55	0.9	0.88
ALDH16A1	CENPB	31.04	20.05	0.69	0.5	0.86	0.89
ALDH16A1	ALDH16A1	29.2	42.14	1	1	1	1
ALDH16A1	AKAP8L	28.67	31.49	0.64	0.53	0.84	0.8
ALDH16A1	NBEAL2	26.55	22.57	0.75	0.54	0.88	0.81
ALDH16A1	CCDC102A	25.74	28.93	0.76	0.51	0.89	0.86
ALDH16A1	SAMD1	25.64	27.34	0.67	0.54	0.83	0.86
ALDH16A1	PTOV1	25.04	24.39	0.68	0.53	0.88	0.87
ALDH16A1	H1FX	24.18	28.85	0.73	0.53	0.8	0.67
ALDH16A1	TMEM8A	23.22	21.41	0.78	0.6	0.92	0.9
ALDH16A1	DGAT1	22.13	24.31	0.72	0.6	0.9	0.9
ALDH16A1	TMEM63A	21.28	24.83	0.53	0.5	0.87	0.86
ALDH16A1	FBXL6	21.19	26.57	0.7	0.57	0.87	0.93
ALDH16A1	CC2D1B	20.51	21.8	0.68	0.54	0.91	0.91
ALDH16A1	VILL	20.42	33.22	0.69	0.59	0.91	0.87
ALDH16A1	TUBGCP6	20.2	29.17	0.66	0.5	0.9	0.85
ALDH2	LYZ	51.49	36.97	0.81	0.73	0.78	0.79
ALDH2	FCN1	46.52	25.36	0.71	0.59	0.46	0.66
ALDH2	S100A9	46.42	28.73	0.7	0.58	0.31	0.55
ALDH2	MPEG1	43.44	27.9	0.8	0.68	0.43	0.85
ALDH2	S100A8	40.58	29.57	0.64	0.55	0.26	0.48
ALDH2	ALDH2	34.65	27.86	1	1	1	1
ALDH2	CPVL	34.64	36.11	0.86	0.74	0.79	0.94
ALDH2	SERPINA1	34.45	25.91	0.71	0.5	0.38	0.37
ALDH2	CD1C	31.53	21.52	0.69	0.7	0.63	0.89
ALDH2	CSTA	30.45	29.68	0.77	0.76	0.54	0.95
ALDH2	CYBB	29.71	23.12	0.69	0.57	0.34	0.6
ALDH2	S100A12	29.65	20.06	0.55	0.58	0.24	0.67
ALDH2	TGFBI	26.27	31.75	0.76	0.73	0.7	0.91
ALDH2	VCAN	26.16	22.02	0.68	0.6	0.35	0.75
ALDH2	CFP	26.08	24.53	0.78	0.67	0.62	0.85
ALDH2	KCTD12	25.52	20.31	0.69	0.6	0.42	0.9
ALDH2	CLEC7A	25.38	22.22	0.61	0.61	0.31	0.67
ALDH2	CD36	24	20.53	0.75	0.52	0.49	0.46
ALDH2	LILRB2	23.33	23.41	0.64	0.56	0.26	0.54
ALDH2	RAB31	22.46	21.52	0.66	0.59	0.55	0.42
ALDH2	IL6R	21.64	21.41	0.74	0.63	0.65	0.76
ALDH2	CLEC4A	20.58	20.31	0.73	0.7	0.6	0.93
ALDH2	KIAA1598	20.1	21.9	0.8	0.66	0.67	0.94
ALDH2	KIF4A	-10.17	-19.94	-0.37	-0.45	0.05	0.09
ALDH2	KIF11	-10.68	-11.04	-0.29	-0.36	0.06	0.09
ALDH2	KIF23	-11.09	-21.84	-0.35	-0.39	0.08	0.08
ALDH2	NEK2	-11.73	-19.25	-0.36	-0.47	0.07	0.08
ALDH2	SKA1	-11.88	-17.39	-0.46	-0.43	0.06	0.09
ALDH2	BUB1	-12.26	-19.09	-0.35	-0.49	0.07	0.09
ALDH2	NCAPH	-12.27	-14.95	-0.34	-0.36	0.09	0.1
ALDH2	CEP55	-12.38	-20.02	-0.37	-0.46	0.03	0.08
ALDH2	KIF20A	-12.9	-27.05	-0.37	-0.41	0.09	0.09
ALDH2	MELK	-13.34	-10.17	-0.37	-0.38	0.07	0.1
ALDH2	DLGAP5	-13.89	-21.07	-0.35	-0.42	0.06	0.07
ALDH2	TPX2	-13.96	-14.8	-0.33	-0.41	0.09	0.1
ALDH2	MYBL2	-14.2	-19.35	-0.36	-0.38	0.08	0.09
ALDH2	TOP2A	-15.19	-11.57	-0.35	-0.35	0.05	0.09
ALDH2	PBK	-15.68	-18.91	-0.4	-0.4	0.05	0.08
ALDH2	HJURP	-15.76	-18.17	-0.38	-0.39	0.08	0.09
ALDH2	KIF2C	-16.3	-11.76	-0.45	-0.4	0.07	0.1
ALDH2	GEM	-16.32	-12.19	-0.38	-0.31	0.04	0.1
ALDH2	SPC25	-16.65	-20.18	-0.42	-0.41	0.08	0.08
ALDH2	CDK1	-16.77	-11.17	-0.38	-0.41	0.08	0.09
ALDH2	BIRC5	-17.91	-14.13	-0.43	-0.27	0.06	0.1
ALDH2	CCL1	-25.74	-19.67	-0.45	-0.28	0	0.06
ALDH5A1	CYBRD1	22.23	22.03	0.56	0.53	0.82	0.78
ALDH5A1	ALDH5A1	20.53	31.7	1	1	1	1
ALKBH4	BAD	22.45	27.18	0.56	0.68	0.88	0.92
ALKBH4	ALKBH4	21.69	24.41	1	1	1	1
ALKBH7	MIF	20.41	30.44	0.66	0.74	0.6	0.84
ALOX12	ALOX12	26.84	30.77	1	1	1	1
ALOX12	LTA	-13.38	-10.51	-0.35	-0.35	0.07	0.05
ALOX12	CXCL9	-19.22	-10.43	-0.42	-0.26	0.07	0.04
ALOX12	C15orf48	-23.26	-10.81	-0.47	-0.38	0.06	0.06
ALOX5	FCN1	43.33	30.63	0.65	0.71	0.69	0.73
ALOX5	S100A9	41.33	38.53	0.67	0.72	0.53	0.71
ALOX5	LYZ	40.14	31.79	0.62	0.73	0.52	0.78
ALOX5	S100A8	38.18	38.47	0.62	0.71	0.46	0.66
ALOX5	FCER1A	37.88	32.09	0.56	0.73	0.59	0.78
ALOX5	MNDA	37.59	29.57	0.72	0.69	0.56	0.81
ALOX5	MPEG1	37.58	30.07	0.66	0.71	0.58	0.67
ALOX5	S100A12	36.52	24	0.58	0.56	0.48	0.63
ALOX5	RAP1GAP2	33.47	23.88	0.51	0.53	0.51	0.59
ALOX5	ALOX5	32.34	41.28	1	1	1	1
ALOX5	HCK	31.72	21.29	0.7	0.65	0.71	0.81
ALOX5	KLF4	31.29	22.56	0.68	0.56	0.68	0.63
ALOX5	SERPINA1	30.15	34.05	0.7	0.67	0.64	0.72
ALOX5	CPVL	27.15	35.73	0.54	0.66	0.47	0.66
ALOX5	CD1D	26.08	24.03	0.56	0.6	0.43	0.63
ALOX5	CYBB	25.69	29.41	0.63	0.73	0.54	0.84
ALOX5	CSTA	25.2	36.07	0.58	0.71	0.5	0.67
ALOX5	CFP	24.59	30.75	0.67	0.67	0.56	0.7
ALOX5	LILRB2	24.05	26.52	0.77	0.61	0.61	0.54
ALOX5	CFD	23.87	29.43	0.67	0.63	0.8	0.74
ALOX5	C5AR1	23.69	23.54	0.77	0.6	0.63	0.72
ALOX5	ANPEP	23.59	22.57	0.76	0.62	0.59	0.74
ALOX5	CLEC7A	23.4	22.29	0.62	0.69	0.58	0.9
ALOX5	KCTD12	22.03	29.19	0.56	0.68	0.42	0.67
ALOX5	LMO2	21.9	24.46	0.61	0.64	0.38	0.55
ALOX5	SULF2	21.38	22.58	0.69	0.6	0.61	0.79
ALOX5	MS4A7	21.18	28.51	0.55	0.67	0.47	0.76
ALOX5	BTK	21.13	24.76	0.83	0.64	0.91	0.84
ALOX5	RAB31	20.14	23.3	0.59	0.73	0.56	0.69
ALOX5	NCAPH	-10.08	-16.18	-0.26	-0.44	0.08	0.08
ALOX5	SLC27A2	-10.22	-13.17	-0.3	-0.49	0.03	0.09
ALOX5	ITGA1	-10.38	-13.31	-0.29	-0.37	0.02	0.09
ALOX5	SLCO4A1	-10.54	-22.87	-0.26	-0.51	0.1	0.09
ALOX5	KIF20A	-10.71	-15.34	-0.35	-0.35	0.03	0.08
ALOX5	PLK1	-10.83	-11.89	-0.35	-0.43	0.06	0.09
ALOX5	HJURP	-10.97	-13.67	-0.27	-0.46	0.06	0.07
ALOX5	LIF	-11.65	-17.6	-0.21	-0.43	0.05	0.1
ALOX5	CD70	-11.74	-12.37	-0.32	-0.38	0.02	0.1
ALOX5	DLGAP5	-12.04	-14.29	-0.32	-0.42	0.03	0.05
ALOX5	KIF2C	-12.54	-11.92	-0.38	-0.43	0.04	0.08
ALOX5	BUB1	-12.69	-16	-0.34	-0.44	0.05	0.07
ALOX5	AURKA	-13.25	-15.73	-0.42	-0.53	0.06	0.1
ALOX5	GEM	-13.52	-14.21	-0.34	-0.27	0.03	0.09
ALOX5	PBK	-14.4	-14.99	-0.35	-0.39	0.04	0.06
ALOX5	SPC25	-14.45	-12.02	-0.38	-0.39	0.06	0.07
ALOX5	CCNB1	-16.43	-12.47	-0.44	-0.53	0.07	0.06
ALOX5	CDC20	-18.03	-11.01	-0.4	-0.4	0.05	0.06
ALOX5	TNFRSF9	-18.74	-10.85	-0.46	-0.35	0.04	0.1
ALOX5	CCL1	-26.86	-17.84	-0.4	-0.45	0	0.02
ALS2CR12	D2HGDH	37.57	21.57	0.67	0.54	0.71	0.61
ALS2CR12	ALS2CR12	26.28	30.75	1	1	1	1
ALS2	HOXB3	31.15	21.12	0.68	0.64	0.8	0.9
ALS2	LIG4	29.66	20.49	0.82	0.59	0.93	0.91
ALS2	B4GALT6	25.61	25.7	0.72	0.61	0.88	0.85
ALS2	PLEKHG4	25.04	23.18	0.71	0.51	0.86	0.9
ALS2	CXorf23	24.78	26.33	0.79	0.72	0.9	0.92
ALS2	CHML	22.87	27.34	0.76	0.51	0.87	0.81
ALS2	APC	22.82	21.97	0.81	0.71	0.92	0.94
ALS2	ALS2	22.78	20.41	1	1	1	1
ALS2	SLC4A8	22.29	26.21	0.84	0.52	0.95	0.86
ALS2	MDM1	22.09	20.17	0.81	0.57	0.94	0.91
ALS2	GDPD1	21.78	28.15	0.63	0.57	0.89	0.91
ALS2	PDIK1L	21.66	21.43	0.74	0.51	0.87	0.89
ALS2	IQCE	21.64	21.58	0.77	0.6	0.93	0.92
ALS2	HAUS6	21.41	21.24	0.8	0.52	0.9	0.86
ALS2	ABAT	20.85	21.6	0.76	0.68	0.89	0.76
ALS2	PLEKHA8	20.7	21.96	0.78	0.64	0.91	0.93
ALS2	CASP8AP2	20.5	27.81	0.72	0.67	0.91	0.91
ALS2	DPY19L4	20.49	22.91	0.79	0.71	0.94	0.92
ALS2	GALNT12	20.46	21.24	0.55	0.51	0.83	0.88
AMFR	AMFR	31.95	24.03	1	1	1	1
AMFR	METRN	30.15	20.61	0.75	0.54	0.84	0.85
AMFR	UBE2M	28.48	29.03	0.71	0.56	0.85	0.78
AMFR	MTA2	26.67	23.03	0.72	0.51	0.9	0.75
AMFR	ZNF428	25.82	22.58	0.64	0.6	0.87	0.86
AMIGO1	RAP1GAP2	53.19	51.83	0.81	0.58	0.81	0.6
AMIGO1	PDZD4	48.24	40.04	0.78	0.62	0.81	0.72
AMIGO1	CMKLR1	46.27	41.74	0.75	0.5	0.86	0.62
AMIGO1	LGR6	46.26	22.92	0.75	0.5	0.84	0.59
AMIGO1	SBK1	45.99	28.83	0.84	0.59	0.87	0.76
AMIGO1	CACNA2D2	44.75	29.33	0.8	0.53	0.84	0.72
AMIGO1	PLXND1	40.35	23.29	0.77	0.7	0.68	0.82
AMIGO1	KRT73	38.3	31.08	0.7	0.51	0.69	0.49
AMIGO1	TBKBP1	37.01	20.18	0.74	0.56	0.83	0.84
AMIGO1	DAB2	35.2	27.78	0.69	0.52	0.78	0.67
AMIGO1	AMIGO1	34.67	35.15	1	1	1	1
AMIGO1	PPM1L	33.8	23.05	0.78	0.52	0.88	0.67
AMIGO1	ARHGAP12	33.74	23.52	0.77	0.6	0.85	0.79
AMIGO1	BOK	33.01	36.26	0.7	0.51	0.81	0.66
AMIGO1	CARNS1	32.52	25.05	0.74	0.54	0.76	0.72
AMIGO1	NEIL1	32.24	26.85	0.7	0.54	0.83	0.73
AMIGO1	ZNF853	31.95	29.15	0.8	0.54	0.89	0.75
AMIGO1	GPR56	31.69	26.19	0.84	0.58	0.88	0.63
AMIGO1	CYTH3	30.98	34.82	0.75	0.66	0.76	0.78
AMIGO1	ITGA6	30.97	26.87	0.77	0.51	0.84	0.58
AMIGO1	D2HGDH	30.64	35.6	0.71	0.61	0.76	0.57
AMIGO1	TPM2	30.6	43.09	0.74	0.68	0.78	0.74
AMIGO1	GPRASP1	30.3	28.98	0.79	0.6	0.81	0.71
AMIGO1	SPON2	29.89	35.99	0.7	0.58	0.81	0.61
AMIGO1	ZMAT4	29.88	30.52	0.6	0.58	0.5	0.76
AMIGO1	TMCC3	29.22	26.09	0.73	0.57	0.78	0.73
AMIGO1	FCRL3	28.61	32.67	0.63	0.63	0.8	0.68
AMIGO1	MGAM	28.57	45.64	0.62	0.54	0.52	0.49
AMIGO1	IL7R	28.47	27.25	0.52	0.64	0.49	0.69
AMIGO1	SGSH	28.39	22.16	0.77	0.67	0.88	0.67
AMIGO1	PELI2	28.36	24.24	0.7	0.57	0.77	0.74
AMIGO1	AGPAT4	28.32	27.61	0.7	0.64	0.75	0.7
AMIGO1	KIF13A	27.78	29.14	0.7	0.62	0.63	0.67
AMIGO1	EPHA4	27.61	32.11	0.58	0.6	0.54	0.73
AMIGO1	ULK1	27.48	23.69	0.68	0.53	0.8	0.75
AMIGO1	OSBPL5	27.26	21.43	0.8	0.56	0.88	0.71
AMIGO1	SLC14A1	26.5	26.18	0.72	0.51	0.85	0.68
AMIGO1	RIMKLB	25.7	23.79	0.76	0.66	0.82	0.76
AMIGO1	PLXDC1	24.67	25.84	0.64	0.52	0.73	0.67
AMIGO1	ZNF251	24.44	26.6	0.76	0.52	0.9	0.84
AMIGO1	C1orf162	23.59	42.38	0.52	0.68	0.65	0.83
AMIGO1	DPEP2	23.52	34.36	0.65	0.75	0.79	0.86
AMIGO1	ATP9A	23.47	49.86	0.61	0.65	0.69	0.67
AMIGO1	ATXN7L1	22.42	23.21	0.78	0.58	0.87	0.81
AMIGO1	CCDC114	22.25	22.39	0.76	0.58	0.76	0.74
AMIGO1	FCHSD1	22.02	24.53	0.76	0.59	0.86	0.79
AMIGO1	ZSCAN18	21.91	20.1	0.73	0.6	0.81	0.8
AMIGO1	PLXNA4	20.37	21.05	0.62	0.52	0.67	0.8
AMIGO1	RALGPS2	20.2	28.7	0.66	0.54	0.77	0.67
AMIGO1	E2F8	-16.63	-46.02	-0.54	-0.68	0.08	0.1
AMIGO1	SHCBP1	-20.07	-39.04	-0.55	-0.76	0.09	0.1
AMIGO1	CEP55	-26.52	-40.83	-0.53	-0.67	0.05	0.1
AMIGO1	HMMR	-26.78	-35.44	-0.62	-0.72	0.06	0.1
AMIGO1	DLGAP5	-32.26	-44.57	-0.62	-0.63	0.04	0.09
AMIGO1	PBK	-33.93	-44.97	-0.69	-0.72	0.05	0.1
AMIGO1	CDK1	-35.37	-31.03	-0.67	-0.74	0.06	0.1
AMIGO1	CCNB2	-36.14	-35.49	-0.66	-0.68	0.09	0.1
AMIGO1	CCL1	-40.11	-22.91	-0.56	-0.32	0	0.07
AMMECR1	CMKLR1	43.87	24.97	0.64	0.52	0.8	0.82
AMMECR1	ENPP5	23.97	20.07	0.51	0.53	0.73	0.8
AMN1	ENPP5	35.78	34.05	0.66	0.66	0.78	0.8
AMN1	EPHA4	34.09	24.69	0.52	0.51	0.62	0.82
AMN1	FCRL3	26.8	21.01	0.5	0.57	0.76	0.81
AMN1	AMN1	25.53	28.45	1	1	1	1
AMN1	GPR155	23.34	24.83	0.61	0.62	0.75	0.82
ANAPC2	ANAPC2	35.41	34.08	1	1	1	1
ANAPC2	RNF165	28.27	20.23	0.73	0.54	0.92	0.85
ANG	PBK	25.37	22.8	0.51	0.58	0.41	0.77
ANG	CDC20	24.85	27.9	0.5	0.57	0.54	0.72
ANG	BIRC5	23.27	26.11	0.52	0.56	0.48	0.78
ANG	MND1	21.14	24.79	0.52	0.57	0.5	0.8
ANG	KIF18B	20.86	20.04	0.51	0.6	0.46	0.79
ANG	ANG	20	31.19	1	1	1	1
ANGPT2	ZNF460	23.31	23.41	0.56	0.69	0.69	0.82
ANGPT2	ANGPT2	21.73	33.92	1	1	1	1
ANGPT4	HIST1H3I	-18.05	-11.48	-0.24	-0.36	0.08	0.07
ANGPTL6	NTNG2	37.45	25.96	0.72	0.53	0.76	0.57
ANGPTL6	TPM2	33.11	30.6	0.73	0.64	0.82	0.75
ANGPTL6	SEC31B	26.77	26.06	0.61	0.62	0.81	0.71
ANGPTL6	ANGPTL6	22.83	37.15	1	1	1	1
ANGPTL6	DOK6	20.61	22.43	0.55	0.57	0.75	0.67
ANKH	MAN1A1	37.25	26.51	0.85	0.63	0.88	0.91
ANKH	SCRIB	36.85	29.95	0.78	0.65	0.86	0.91
ANKH	TTC16	31.83	31.06	0.55	0.5	0.67	0.82
ANKH	SYNE1	29.75	20.06	0.79	0.55	0.82	0.89
ANKH	SLCO4C1	29.59	31.08	0.73	0.67	0.86	0.84
ANKH	CEP192	29.26	21.65	0.86	0.6	0.86	0.91
ANKH	FGL2	29.17	32.39	0.68	0.61	0.76	0.82
ANKH	ZNF318	29.07	23.04	0.81	0.63	0.88	0.91
ANKH	PTCH1	29.05	28.82	0.68	0.51	0.85	0.88
ANKH	GK5	28.92	21.34	0.77	0.62	0.88	0.9
ANKH	QSOX2	28.79	21.84	0.77	0.51	0.87	0.88
ANKH	DOCK9	28.73	29.01	0.87	0.52	0.93	0.86
ANKH	PIK3R2	28.68	21.08	0.74	0.62	0.84	0.93
ANKH	ANKH	28.26	33.87	1	1	1	1
ANKH	PCNX	28.09	26.92	0.92	0.5	0.92	0.85
ANKH	PHLDB2	27.73	22.88	0.8	0.57	0.75	0.83
ANKH	ERBB2	27.58	30.51	0.55	0.53	0.75	0.85
ANKH	MAF	27.21	23.72	0.75	0.56	0.85	0.84
ANKH	RHOBTB3	27.13	33.4	0.77	0.57	0.91	0.88
ANKH	FCHO2	26.38	21.24	0.77	0.54	0.88	0.88
ANKH	MIB1	26.33	27.75	0.82	0.55	0.82	0.91
ANKH	AGAP1	26.2	47.79	0.61	0.51	0.71	0.63
ANKH	TAF4	26.04	21.35	0.81	0.65	0.91	0.89
ANKH	NAP1L2	25.83	26.59	0.75	0.51	0.87	0.84
ANKH	PEX1	25.57	22.39	0.85	0.54	0.94	0.9
ANKH	SSBP4	25.4	21.85	0.64	0.55	0.8	0.9
ANKH	ZEB2	24.91	22.16	0.71	0.6	0.84	0.82
ANKH	PALLD	24.49	36.53	0.65	0.63	0.81	0.9
ANKH	WIZ	24.48	32.52	0.68	0.59	0.86	0.9
ANKH	TMEM170B	24.2	26.86	0.74	0.5	0.82	0.86
ANKH	SGPP1	24.16	26.32	0.73	0.55	0.86	0.86
ANKH	LIG4	23.97	32.82	0.83	0.54	0.93	0.83
ANKH	GALNT12	23.87	26.3	0.67	0.52	0.85	0.89
ANKH	BBS10	23.1	26.75	0.77	0.5	0.92	0.81
ANKH	RNF165	23.08	34.27	0.57	0.6	0.77	0.89
ANKH	TTC22	22.95	25.28	0.72	0.52	0.85	0.82
ANKH	FAM78A	22.88	23.5	0.74	0.6	0.92	0.92
ANKH	RAPGEF2	22.62	23.7	0.79	0.5	0.81	0.81
ANKH	MDN1	22.13	21.13	0.81	0.55	0.85	0.9
ANKH	TNRC6C	22.09	33.46	0.89	0.7	0.96	0.93
ANKH	SPAST	21.83	25.27	0.83	0.51	0.86	0.83
ANKH	SMC5	21.06	22.51	0.79	0.59	0.9	0.91
ANKH	ZNF783	21.06	23.26	0.78	0.51	0.88	0.89
ANKH	TRIM52	21.04	20.74	0.79	0.69	0.92	0.92
ANKH	PKD2	20.88	28.03	0.76	0.54	0.85	0.88
ANKH	APC	20.53	23.77	0.86	0.58	0.9	0.89
ANKH	CSRNP2	20.25	22.29	0.85	0.56	0.93	0.89
ANKH	TRERF1	20.04	30.08	0.74	0.54	0.86	0.88
ANKRD12	ZEB2	37.17	20.68	0.73	0.68	0.84	0.9
ANKRD12	ANKRD12	33.57	23.87	1	1	1	1
ANKRD12	ERO1LB	31.3	25.9	0.83	0.51	0.89	0.79
ANKRD12	TIGD1	30.17	23.77	0.7	0.53	0.74	0.78
ANKRD12	VPS13A	29.65	23.25	0.74	0.61	0.83	0.84
ANKRD12	SLC46A3	28.98	32.78	0.67	0.58	0.84	0.79
ANKRD12	RCBTB1	28.36	20.23	0.78	0.5	0.83	0.82
ANKRD12	ZNF25	26.89	21.53	0.73	0.58	0.85	0.85
ANKRD12	GNRH1	24.35	23.21	0.68	0.54	0.85	0.83
ANKRD12	TADA2B	23.5	20.64	0.5	0.55	0.75	0.74
ANKRD12	PCNX	23.01	24.35	0.68	0.5	0.82	0.81
ANKRD12	TTBK2	22.73	23.03	0.75	0.63	0.85	0.84
ANKRD12	SHPRH	21.31	23.84	0.8	0.53	0.85	0.81
ANKRD12	ACVR2A	21.14	23.59	0.71	0.55	0.76	0.81
ANKRD12	NLK	20.47	20.26	0.64	0.51	0.82	0.8
ANKRD12	CDC14A	20.38	24.73	0.65	0.67	0.8	0.87
ANKRD22	ANKRD22	37.37	42.84	1	1	1	1
ANKRD22	CXCL10	36.71	21.11	0.58	0.58	0.55	0.46
ANKRD22	IDO1	27.73	21.28	0.55	0.52	0.45	0.68
ANKRD35	MYBL2	24.95	21.78	0.5	0.54	0.68	0.77
ANKRD35	PBK	24.82	21.04	0.53	0.57	0.46	0.79
ANKRD35	SKA1	20.69	22.06	0.54	0.56	0.51	0.8
ANKRD39	EXOSC5	28.08	20.57	0.58	0.58	0.81	0.92
ANKRD39	MRPS12	20.07	21.28	0.59	0.66	0.8	0.89
ANKRD9	ANKRD9	44.47	33.35	1	1	1	1
ANKRD9	LRRC16B	40.6	22.98	0.56	0.5	0.32	0.66
ANKS6	SBK1	46.23	21.78	0.86	0.59	0.92	0.85
ANKS6	ASCL2	43.81	26.06	0.76	0.52	0.79	0.76
ANKS6	TPM2	30.74	24.82	0.76	0.52	0.87	0.66
ANKS6	CARNS1	30.7	22.38	0.74	0.66	0.83	0.82
ANKS6	ATP9A	29.05	27.29	0.67	0.54	0.69	0.69
ANKS6	ANKS6	24.13	31.21	1	1	1	1
ANKS6	ZNF251	22.08	21.98	0.72	0.57	0.93	0.88
ANKZF1	SEC31B	36.37	25.65	0.84	0.63	0.91	0.72
ANKZF1	TPM2	31.94	32.63	0.7	0.65	0.78	0.6
ANKZF1	D2HGDH	31.39	22.75	0.73	0.51	0.85	0.65
ANKZF1	DPEP2	26.76	24.25	0.69	0.61	0.88	0.65
ANKZF1	ZNF251	24.54	21.89	0.8	0.58	0.92	0.67
ANKZF1	NMUR1	22.76	28.04	0.65	0.61	0.79	0.62
ANLN	UBE2C	50.76	27.29	0.72	0.86	0.47	0.96
ANLN	TOP2A	49.79	42.68	0.93	0.88	0.97	0.98
ANLN	CDC20	48.96	47.34	0.78	0.87	0.66	0.94
ANLN	CCNB2	48.55	44.69	0.84	0.89	0.91	0.96
ANLN	DLGAP5	48.55	51	0.92	0.87	0.97	0.97
ANLN	HJURP	46.75	43.61	0.91	0.88	0.94	0.94
ANLN	TPX2	46.28	38.63	0.91	0.87	0.9	0.96
ANLN	PBK	46.23	48	0.86	0.87	0.95	0.97
ANLN	CDK1	46.19	41.24	0.87	0.88	0.95	0.94
ANLN	AURKB	45.9	38.92	0.77	0.79	0.62	0.93
ANLN	MKI67	43.54	29.61	0.84	0.88	0.69	0.94
ANLN	NUSAP1	43.1	27.26	0.91	0.92	0.97	0.98
ANLN	BIRC5	43.06	44.93	0.72	0.83	0.45	0.97
ANLN	KIF2C	42.68	42.11	0.86	0.83	0.96	0.97
ANLN	ASPM	42.54	48.95	0.94	0.87	0.98	0.94
ANLN	KIF20A	42.09	47.94	0.91	0.82	0.96	0.95
ANLN	MELK	41.83	35.29	0.9	0.85	0.97	0.97
ANLN	CDKN3	41.65	34.34	0.78	0.86	0.8	0.96
ANLN	CDCA5	41.59	33.3	0.78	0.85	0.69	0.96
ANLN	CEP55	41.53	48.38	0.89	0.89	0.96	0.97
ANLN	ANLN	41.36	50.23	1	1	1	1
ANLN	SPC24	40.92	44.39	0.75	0.83	0.81	0.96
ANLN	CCNB1	40.87	36.36	0.76	0.86	0.92	0.96
ANLN	MYBL2	40.72	42.06	0.74	0.79	0.77	0.94
ANLN	BUB1	40.4	44.82	0.86	0.83	0.97	0.96
ANLN	CDCA2	40.28	29.09	0.93	0.71	0.98	0.91
ANLN	CKAP2L	40.23	39.25	0.93	0.85	0.9	0.94
ANLN	HMMR	40.15	44.88	0.93	0.83	0.98	0.97
ANLN	CDCA8	39.98	40.18	0.8	0.81	0.83	0.97
ANLN	CENPF	39.78	33.56	0.9	0.86	0.98	0.94
ANLN	KIF11	39.59	39.8	0.9	0.83	0.97	0.98
ANLN	APOBEC3B	39.41	37.75	0.74	0.87	0.74	0.95
ANLN	ADAM19	39.21	20.96	0.7	0.7	0.69	0.83
ANLN	CENPA	39.2	20.92	0.89	0.7	0.96	0.91
ANLN	CD70	39.16	24.27	0.65	0.62	0.47	0.79
ANLN	CENPW	38.94	33.52	0.63	0.88	0.42	0.96
ANLN	ZWINT	38.85	27.83	0.74	0.9	0.73	0.95
ANLN	KIF23	38.24	53.25	0.94	0.85	0.95	0.98
ANLN	DUSP4	37.86	28.51	0.56	0.53	0.58	0.49
ANLN	AURKA	37.78	30.98	0.8	0.85	0.95	0.93
ANLN	RRM2	37.54	21.32	0.69	0.89	0.69	0.95
ANLN	PLK1	37.4	26.44	0.74	0.61	0.63	0.67
ANLN	KIF4A	37.31	45.25	0.91	0.85	0.94	0.97
ANLN	KIF18B	37.16	36.22	0.86	0.84	0.74	0.98
ANLN	BUB1B	37.15	37.63	0.93	0.87	0.98	0.96
ANLN	KIF15	37.08	40.23	0.94	0.78	0.98	0.97
ANLN	KIAA0101	37.03	23.82	0.71	0.82	0.49	0.93
ANLN	SHCBP1	36.89	42.66	0.89	0.87	0.93	0.95
ANLN	ESPL1	36.8	34.93	0.88	0.8	0.79	0.97
ANLN	ITGA1	36.75	36.17	0.69	0.6	0.85	0.52
ANLN	DTL	36.57	36.24	0.86	0.8	0.94	0.94
ANLN	SPC25	36.55	50	0.76	0.91	0.64	0.97
ANLN	SKA3	35.91	29.22	0.81	0.75	0.86	0.92
ANLN	UBE2T	35.79	36.85	0.68	0.79	0.5	0.94
ANLN	NCAPH	35.74	43.66	0.83	0.82	0.93	0.96
ANLN	NCAPG	35.61	37.85	0.92	0.87	0.98	0.9
ANLN	CDC6	35.56	33.4	0.83	0.83	0.79	0.93
ANLN	TROAP	35.37	26.41	0.83	0.75	0.73	0.92
ANLN	CENPM	35.18	40.23	0.58	0.8	0.28	0.97
ANLN	SLC27A2	34.94	36.23	0.7	0.75	0.73	0.86
ANLN	WNT11	34.75	29.97	0.65	0.57	0.39	0.6
ANLN	NEK2	34.69	35.76	0.88	0.78	0.97	0.95
ANLN	CASC5	34.61	33.37	0.92	0.86	0.98	0.98
ANLN	CDC45	34.55	49.4	0.69	0.81	0.67	0.95
ANLN	FAM111B	34.39	39.66	0.83	0.73	0.95	0.82
ANLN	NDFIP2	34.07	24.71	0.63	0.68	0.64	0.75
ANLN	KIF14	33.81	43.85	0.95	0.87	0.98	0.96
ANLN	CDC25C	33.68	40.18	0.86	0.81	0.93	0.91
ANLN	TTK	33.38	41.51	0.9	0.88	0.97	0.97
ANLN	MND1	33.29	43.34	0.76	0.86	0.74	0.97
ANLN	DPP4	33.12	25.45	0.63	0.72	0.85	0.89
ANLN	CDT1	32.98	41.78	0.74	0.84	0.68	0.94
ANLN	NCF4	32.96	27.53	0.5	0.73	0.5	0.87
ANLN	TK1	32.95	29.57	0.61	0.83	0.33	0.92
ANLN	SLCO4A1	32.79	46.72	0.65	0.74	0.47	0.88
ANLN	GNA15	32.59	24.29	0.53	0.52	0.43	0.51
ANLN	ARNTL2	32.47	33.03	0.76	0.62	0.73	0.76
ANLN	MCM10	32.1	31.07	0.87	0.84	0.93	0.92
ANLN	GINS2	31.92	41.69	0.6	0.83	0.28	0.92
ANLN	NEIL3	31.72	26.24	0.87	0.64	0.94	0.84
ANLN	CCR5	30.77	29.53	0.53	0.6	0.69	0.79
ANLN	E2F2	30.53	25.58	0.73	0.86	0.93	0.95
ANLN	E2F8	30.47	54.41	0.9	0.89	0.94	0.98
ANLN	ASF1B	30.44	25.2	0.65	0.79	0.48	0.94
ANLN	DEPDC1	30.24	33.63	0.88	0.76	0.96	0.93
ANLN	FOXM1	30.2	47.18	0.81	0.83	0.65	0.96
ANLN	ASB2	30.02	40.82	0.61	0.69	0.52	0.87
ANLN	E2F7	29.93	38.32	0.84	0.81	0.76	0.95
ANLN	PRC1	29.71	25.51	0.87	0.84	0.96	0.97
ANLN	HMGB3	29.54	22	0.88	0.81	0.92	0.92
ANLN	CENPE	29.41	46.65	0.88	0.84	0.98	0.97
ANLN	TRIP13	29.27	34.52	0.75	0.77	0.75	0.96
ANLN	RAD51AP1	29.22	29.84	0.75	0.83	0.89	0.98
ANLN	FAM64A	29.19	34.29	0.7	0.72	0.47	0.83
ANLN	SKA1	29.18	39.63	0.84	0.78	0.93	0.96
ANLN	NDC80	29.12	22.99	0.78	0.75	0.95	0.96
ANLN	ARHGAP11A	29.08	31.9	0.8	0.76	0.96	0.88
ANLN	GGH	28.94	30.26	0.77	0.81	0.83	0.95
ANLN	CLSPN	28.86	40.16	0.84	0.77	0.9	0.92
ANLN	ECT2	28.78	29.42	0.83	0.81	0.98	0.97
ANLN	MAD2L1	28.7	21.37	0.76	0.82	0.85	0.95
ANLN	NUF2	28.61	31.4	0.79	0.83	0.95	0.96
ANLN	AGPAT9	28.53	25.95	0.66	0.51	0.68	0.61
ANLN	RAD51	28.35	37.39	0.65	0.84	0.6	0.96
ANLN	POC1A	28.09	35.12	0.62	0.75	0.56	0.93
ANLN	ICOS	27.97	33.23	0.62	0.63	0.81	0.78
ANLN	FAM83D	27.76	21.46	0.79	0.63	0.93	0.91
ANLN	OIP5	27.55	39.06	0.67	0.82	0.63	0.96
ANLN	CDC25A	27.37	53.21	0.81	0.79	0.84	0.92
ANLN	GINS1	27.35	30.43	0.74	0.87	0.91	0.96
ANLN	AFAP1L2	27.29	35.42	0.54	0.67	0.33	0.4
ANLN	STIL	27.17	28.85	0.91	0.82	0.96	0.97
ANLN	SPAG5	27.08	30.26	0.78	0.85	0.88	0.96
ANLN	CDCA7	26.97	24.22	0.67	0.77	0.74	0.93
ANLN	ORC1	26.84	33.95	0.78	0.67	0.93	0.93
ANLN	KDELC1	26.81	34.11	0.63	0.82	0.64	0.95
ANLN	CENPN	26.66	25.04	0.76	0.73	0.88	0.9
ANLN	UHRF1	26.62	31.13	0.73	0.82	0.91	0.94
ANLN	EXO1	26.6	48.37	0.87	0.81	0.96	0.93
ANLN	KCNK5	26.56	23.35	0.66	0.5	0.32	0.71
ANLN	DEPDC1B	26.44	46.51	0.82	0.87	0.89	0.95
ANLN	CYP1B1	26.08	23.74	0.5	0.54	0.21	0.61
ANLN	ESCO2	26.07	27.46	0.9	0.66	0.97	0.89
ANLN	NFE2L3	25.98	24.33	0.54	0.72	0.62	0.86
ANLN	DIAPH3	25.74	31.04	0.93	0.76	0.95	0.95
ANLN	CHEK1	25.59	33.36	0.82	0.83	0.89	0.95
ANLN	RAD54L	25.09	41.09	0.77	0.77	0.64	0.93
ANLN	KIAA1524	24.36	30.42	0.81	0.75	0.95	0.77
ANLN	PLK4	24.15	32.3	0.71	0.83	0.94	0.95
ANLN	STMN1	24.1	20.31	0.69	0.81	0.61	0.96
ANLN	CTNNAL1	23.83	24.04	0.67	0.62	0.81	0.84
ANLN	CDCA3	23.55	30.62	0.76	0.82	0.62	0.97
ANLN	BCAT1	23.49	32.34	0.71	0.72	0.82	0.85
ANLN	GCAT	23.35	20.91	0.59	0.68	0.48	0.88
ANLN	DSCC1	23.13	34.9	0.71	0.8	0.89	0.97
[truncated: 68,245 more rows]

## Sheet: monocyte
Sheet 5. Virtual sorting result of highly plastic genes in monocytes.
Gene A	Gene B	Delta (RNA-Seq)	Delta (Array)	Pearson correlation r (RNA-Seq)	Pearson correlation r (Array)	Cosine similarity (RNA-Seq)	Cosine similarity (Array)
A1BG	CSF3	-33.8	-18.02	-0.38	-0.36	0.03	0.07
AAAS	IL12B	-14.73	-10.23	-0.54	-0.18	0.05	0.09
AAAS	SERPINB7	-18.6	-10.39	-0.67	-0.26	0.1	0.06
AAAS	CSF3	-23.14	-11.11	-0.68	-0.19	0.07	0.08
AACS	FZD2	36.65	22.3	0.67	0.54	0.62	0.7
AAGAB	IFNB1	-16.49	-10.2	-0.52	-0.24	0.05	0.09
AAGAB	CSF3	-28.15	-13.49	-0.69	-0.39	0.08	0.07
AAK1	CXCL11	-47.1	-10.88	-0.5	-0.33	0.06	0.1
AAMP	EXOSC5	23.7	22.75	0.7	0.64	0.91	0.87
AARS2	RTN1	55.34	24.41	0.83	0.51	0.83	0.77
AARS2	TUBGCP6	53.39	20.24	0.89	0.51	0.83	0.86
AARS2	FZD2	48.13	34.64	0.82	0.52	0.65	0.69
AARS2	SLC25A43	45.66	22.16	0.86	0.51	0.81	0.84
AARS2	AUH	44.89	23.03	0.85	0.52	0.83	0.82
AARS2	AARS2	44.58	27.51	1	1	1	1
AARS2	ABHD8	40.25	21.24	0.86	0.51	0.81	0.79
AARS2	NLRX1	38.82	20.74	0.85	0.55	0.82	0.84
AARS2	CCDC61	38.39	22.41	0.86	0.5	0.8	0.85
AARS2	SLC27A4	37.37	20.66	0.88	0.55	0.89	0.83
AARS2	VPS45	33.43	20.21	0.85	0.56	0.84	0.85
AARS2	MAGEF1	32.87	24.51	0.78	0.53	0.76	0.84
AARS2	CTPS2	32.5	22.5	0.83	0.55	0.82	0.85
AARS2	C6orf57	31.54	31.84	0.84	0.58	0.81	0.81
AARS2	SGK223	28.78	20.61	0.76	0.5	0.66	0.78
AARS2	BBS9	28.02	21.81	0.75	0.53	0.7	0.85
AARS2	ZFP64	26.96	21.11	0.8	0.51	0.82	0.82
AARS2	CSRP2BP	26.86	20.9	0.82	0.53	0.83	0.87
AARS2	NEFH	26.61	23.54	0.74	0.55	0.75	0.66
AARS2	OSBPL1A	24.91	21.23	0.82	0.53	0.78	0.82
AARS2	BCAS3	24.64	22.99	0.75	0.53	0.75	0.83
AARS2	DPY19L4	24.5	25.46	0.82	0.58	0.8	0.78
AARS2	BRCA1	23.48	22.2	0.79	0.52	0.8	0.8
AARS2	SLC37A4	22.38	21.39	0.8	0.51	0.79	0.8
AARS2	C11orf49	22.25	23.38	0.81	0.6	0.82	0.89
AARS2	SCAPER	22.13	21.05	0.71	0.59	0.71	0.86
AARS2	EHBP1	21.14	20.83	0.75	0.54	0.76	0.81
AARS2	ELP4	20.26	20.38	0.79	0.62	0.84	0.85
AARS2	IL12B	-33.13	-24.68	-0.44	-0.28	0.08	0.09
AARS2	IFNB1	-47.35	-18.83	-0.6	-0.36	0.03	0.07
AASDH	FZD2	44.74	30.94	0.77	0.61	0.6	0.68
AASDH	ARHGAP19	42.04	20.58	0.87	0.54	0.91	0.82
AASDH	AUH	39.79	22.89	0.88	0.7	0.9	0.86
AASDH	SLC25A43	39.19	20.49	0.84	0.55	0.85	0.82
AASDH	CREB5	38.06	20.02	0.64	0.54	0.72	0.73
AASDH	GPR155	37.75	22.31	0.78	0.54	0.81	0.81
AASDH	PPARGC1B	36.76	23.85	0.79	0.52	0.8	0.67
AASDH	F2RL1	35.76	25.49	0.66	0.53	0.69	0.74
AASDH	TMOD2	35.32	22.9	0.82	0.54	0.85	0.7
AASDH	SCRN2	33.54	20.4	0.74	0.53	0.8	0.81
AASDH	KIF16B	32.76	21.21	0.86	0.56	0.87	0.81
AASDH	CEP152	31.8	21.97	0.89	0.65	0.91	0.87
AASDH	FAM13A	31.08	20.72	0.85	0.67	0.87	0.79
AASDH	MAN1C1	30.99	22.7	0.81	0.6	0.85	0.85
AASDH	GIMAP6	30.75	23.35	0.77	0.63	0.82	0.84
AASDH	NHS	30.38	21.93	0.71	0.53	0.78	0.76
AASDH	C11orf82	30.02	20.06	0.74	0.52	0.79	0.8
AASDH	C6orf57	29.92	27.97	0.82	0.7	0.86	0.91
AASDH	OLFM1	29.57	20.51	0.6	0.51	0.63	0.7
AASDH	NAA40	27.22	21.53	0.83	0.55	0.87	0.76
AASDH	LEPR	24.87	21.4	0.78	0.51	0.82	0.57
AASDH	GLCE	24.48	23.26	0.88	0.56	0.93	0.75
AASDH	BCAS3	23.83	21.66	0.82	0.55	0.84	0.82
AASDH	ZNF77	23.74	21.73	0.78	0.5	0.88	0.79
AASDH	ECT2	23.3	22.05	0.86	0.55	0.91	0.76
AASDH	GDPD1	22.98	20.89	0.75	0.56	0.71	0.8
AASDH	DPY19L4	22.65	23.88	0.88	0.63	0.9	0.76
AASDH	BRCA1	22.14	23.1	0.86	0.61	0.91	0.82
AASDH	LIAS	21.26	21.59	0.86	0.6	0.92	0.85
AASDH	GPAM	20.52	20.84	0.86	0.55	0.91	0.79
AASDH	IL23A	-23.9	-12.21	-0.49	-0.44	0.07	0.06
AASDH	IL24	-30.13	-11.08	-0.45	-0.3	0.06	0.09
AASDH	IL12B	-30.61	-24.26	-0.5	-0.46	0.04	0.06
AASDH	CCL1	-32.46	-16.66	-0.44	-0.36	0.04	0.05
AASDH	IFNB1	-40.52	-19.85	-0.6	-0.4	0.02	0.03
AASDH	TFPI2	-43.83	-14.28	-0.53	-0.29	0.1	0.1
AASDH	GPRC5A	-44.79	-26.94	-0.78	-0.55	0.06	0.1
AASDH	CSF3	-57.71	-22.04	-0.7	-0.42	0.04	0.06
AASDH	MMP1	-60.82	-19.81	-0.74	-0.39	0.04	0.07
AATK	AATK	46.48	22.14	1	1	1	1
AATK	LEMD2	43.34	28.73	0.8	0.63	0.68	0.85
AATK	KCNH3	30.98	23.3	0.6	0.5	0.52	0.71
AATK	OXER1	30.95	23.47	0.64	0.6	0.53	0.81
AATK	PACS2	29.92	30.29	0.77	0.72	0.62	0.87
AATK	TRPM2	28.23	22.2	0.74	0.5	0.6	0.73
AATK	SNTA1	20.85	20.27	0.59	0.61	0.51	0.82
AATK	ST3GAL3	20.32	25.47	0.6	0.66	0.5	0.73
AATK	LRRN2	20.22	24.81	0.69	0.61	0.61	0.75
ABAT	CX3CR1	40.33	20.37	0.78	0.76	0.76	0.86
ABAT	NFE2	29.22	24.92	0.71	0.62	0.84	0.73
ABAT	P2RY13	28.5	41.24	0.73	0.73	0.81	0.79
ABAT	PADI4	28.45	27.48	0.65	0.59	0.8	0.72
ABAT	CXCR2	25.81	26.77	0.73	0.71	0.41	0.54
ABAT	SLC46A2	25.13	26.42	0.76	0.61	0.87	0.78
ABAT	SLC24A4	23.92	22.95	0.7	0.63	0.89	0.85
ABAT	CREB5	22.77	26.3	0.71	0.76	0.83	0.82
ABAT	GPBAR1	22.52	26.2	0.68	0.63	0.81	0.69
ABAT	IPCEF1	22.41	20.45	0.76	0.76	0.88	0.86
ABAT	GIMAP1	22.14	23.93	0.74	0.8	0.87	0.86
ABAT	TNFRSF10C	21.95	23.55	0.62	0.55	0.49	0.53
ABAT	MPP7	21.88	26.68	0.66	0.64	0.85	0.83
ABAT	PROK2	21.56	23.84	0.56	0.54	0.63	0.61
ABAT	RGS14	21.38	21.63	0.71	0.74	0.85	0.82
ABAT	HAL	21.13	20.21	0.73	0.69	0.88	0.84
ABAT	S100Z	20.83	27.37	0.68	0.6	0.87	0.75
ABAT	GIMAP7	20.81	23.68	0.67	0.75	0.79	0.82
ABAT	ABAT	20.24	24.57	1	1	1	1
ABAT	CD1D	20.09	25.47	0.64	0.71	0.85	0.8
ABAT	EBI3	-10.05	-34.49	-0.52	-0.58	0.08	0.06
ABAT	CXCL6	-10.46	-22.64	-0.35	-0.47	0.05	0.06
ABAT	CCNA1	-10.71	-19.75	-0.48	-0.43	0.09	0.1
ABAT	CYP1A1	-11.06	-19.13	-0.39	-0.43	0.09	0.09
ABAT	MT1M	-11.88	-27.02	-0.22	-0.49	0.04	0.05
ABAT	IDO1	-12.42	-12.33	-0.53	-0.4	0.1	0.06
ABAT	LAMP3	-13.84	-34.68	-0.48	-0.56	0.05	0.1
ABAT	CYP27B1	-14.21	-18.51	-0.34	-0.44	0.1	0.09
ABAT	HAS1	-15.07	-29.18	-0.37	-0.57	0.05	0.08
ABAT	F3	-15.59	-36.71	-0.48	-0.71	0.1	0.07
ABAT	INHBA	-16.08	-46.43	-0.56	-0.71	0.07	0.06
ABAT	MMP7	-17.33	-20	-0.35	-0.4	0.03	0.08
ABAT	CCL22	-18.62	-30.44	-0.35	-0.53	0.1	0.09
ABAT	PDPN	-18.77	-19.01	-0.26	-0.34	0.05	0.1
ABAT	GREM1	-19.45	-13.59	-0.28	-0.31	0.06	0.1
ABAT	CSF1	-19.64	-15.71	-0.36	-0.47	0.08	0.06
ABAT	WNT5A	-20.18	-38.55	-0.41	-0.62	0.1	0.09
ABAT	ITGB8	-20.26	-45.32	-0.61	-0.62	0.1	0.07
ABAT	DUSP4	-21.17	-45.72	-0.62	-0.77	0.1	0.06
ABAT	CCL24	-25.45	-24.03	-0.4	-0.44	0.08	0.07
ABAT	SPP1	-32	-39.03	-0.57	-0.64	0.1	0.08
ABAT	CCL7	-36.99	-37.67	-0.71	-0.69	0.08	0.09
ABCA1	OLR1	34.58	25.84	0.54	0.75	0.56	0.82
ABCA1	SDC2	31.17	20.25	0.67	0.69	0.48	0.59
ABCA1	LAMB3	29.34	23.79	0.64	0.69	0.61	0.71
ABCA1	AHRR	25.98	24.6	0.59	0.62	0.41	0.41
ABCA1	PLAU	25.65	21.65	0.57	0.66	0.47	0.59
ABCA1	RGS1	23.45	22.86	0.53	0.55	0.45	0.72
ABCA1	PPAP2B	23.07	21.88	0.57	0.71	0.57	0.55
ABCA1	WNT5A	22.14	30.51	0.63	0.71	0.62	0.62
ABCA1	RASGRP3	21.84	24.95	0.67	0.59	0.52	0.45
ABCA1	HS3ST3B1	21.07	25.06	0.52	0.75	0.52	0.73
ABCA1	IL1R1	20.66	20.49	0.54	0.77	0.69	0.77
ABCA2	SERPINB7	-68.01	-11.65	-0.79	-0.06	0.01	0.09
ABCA7	SCG5	-18.92	-21.32	-0.3	-0.41	0.05	0.08
ABCA7	CCL24	-25.43	-14.58	-0.31	-0.34	0.05	0.08
ABCA7	IL12B	-34.45	-16.41	-0.55	-0.34	0.02	0.09
ABCA7	CCL1	-36.65	-17.85	-0.55	-0.41	0.01	0.03
ABCA7	IFNB1	-42.61	-11.4	-0.67	-0.24	0.02	0.04
ABCA7	MMP1	-60.91	-19.23	-0.83	-0.34	0.01	0.1
ABCA7	CSF3	-61.01	-12.99	-0.8	-0.27	0	0.09
ABCB10	TMEM170B	65.85	21.6	0.89	0.78	0.79	0.91
ABCB10	RAP1GAP2	65.61	20.4	0.85	0.59	0.81	0.83
ABCB10	TNFSF12	64.15	28.24	0.84	0.58	0.79	0.79
ABCB10	SIRPB2	63.49	22.16	0.84	0.68	0.82	0.85
ABCB10	CLEC10A	62.1	20.86	0.82	0.53	0.32	0.48
ABCB10	SPINT1	61.67	21.6	0.88	0.54	0.81	0.74
ABCB10	IMPA2	61.3	20.27	0.9	0.66	0.88	0.87
ABCB10	RGS14	60.63	22	0.81	0.7	0.78	0.88
ABCB10	RTN1	58.77	25.02	0.87	0.76	0.83	0.85
ABCB10	P2RY13	58.21	39.27	0.74	0.66	0.68	0.74
ABCB10	DUSP7	57.03	20.39	0.85	0.7	0.78	0.87
ABCB10	CD1D	55.45	23.4	0.79	0.65	0.82	0.86
ABCB10	TRERF1	53.79	26.51	0.88	0.69	0.86	0.87
ABCB10	PDK4	52.53	25.94	0.77	0.63	0.54	0.75
ABCB10	CHST13	51.6	22.01	0.74	0.66	0.63	0.84
ABCB10	FZD2	51.47	34.73	0.74	0.63	0.57	0.67
ABCB10	GIMAP1	51.42	25.63	0.8	0.72	0.79	0.81
ABCB10	GPR27	51.08	20.65	0.79	0.71	0.77	0.83
ABCB10	SLC46A2	51	23.42	0.76	0.56	0.78	0.8
ABCB10	SLC46A3	50.91	23.18	0.89	0.69	0.79	0.79
ABCB10	ARHGAP19	50.36	23.02	0.93	0.69	0.92	0.87
ABCB10	MPP7	50.1	21.52	0.77	0.54	0.84	0.87
ABCB10	LRP3	49.18	20.6	0.73	0.51	0.78	0.82
ABCB10	AUH	49.1	26.26	0.93	0.77	0.89	0.91
ABCB10	SLC25A43	48.51	25.55	0.92	0.81	0.9	0.92
ABCB10	RNF125	47.88	22.42	0.86	0.71	0.85	0.89
ABCB10	NUDT16	47.85	23.67	0.9	0.67	0.87	0.86
ABCB10	MAP3K6	45.94	24.89	0.82	0.58	0.79	0.81
ABCB10	FLT3	45.62	23.19	0.74	0.58	0.6	0.74
ABCB10	CREB5	45.5	27.11	0.75	0.74	0.73	0.83
ABCB10	PPARGC1B	45.4	36.22	0.86	0.7	0.84	0.74
ABCB10	ASB13	44.85	21.47	0.87	0.71	0.9	0.88
ABCB10	ATP8A1	44.7	20.99	0.91	0.78	0.89	0.9
ABCB10	FBXL17	44.32	23.2	0.95	0.77	0.94	0.9
ABCB10	PPM1L	44.13	23.89	0.91	0.73	0.9	0.89
ABCB10	KCTD3	43.38	20.09	0.94	0.68	0.95	0.91
ABCB10	GPR155	43.32	31.51	0.83	0.65	0.81	0.84
ABCB10	GPBAR1	42.76	22.72	0.69	0.51	0.76	0.72
ABCB10	CACNA2D3	42.65	26.35	0.74	0.56	0.77	0.83
ABCB10	SCRN2	42.51	25.73	0.83	0.64	0.87	0.86
ABCB10	NLRX1	41.42	20.93	0.85	0.7	0.86	0.89
ABCB10	GPD1L	40.88	32.33	0.9	0.74	0.93	0.85
ABCB10	F2RL1	40.74	35.51	0.7	0.68	0.68	0.81
ABCB10	TMOD2	40.59	29.17	0.85	0.71	0.83	0.76
ABCB10	DPY19L3	39.47	21.19	0.91	0.74	0.91	0.83
ABCB10	KIF16B	39.36	27.05	0.88	0.72	0.87	0.89
ABCB10	MAP2K5	39.01	22.94	0.85	0.66	0.84	0.87
ABCB10	CLEC12B	37.85	26.79	0.7	0.54	0.74	0.82
ABCB10	CEP152	37.33	25.96	0.87	0.76	0.86	0.92
ABCB10	ERCC2	36.44	23.9	0.86	0.51	0.87	0.8
ABCB10	MAN1C1	36.33	30.96	0.85	0.78	0.87	0.91
ABCB10	IPCEF1	35.96	21.18	0.72	0.64	0.8	0.81
ABCB10	SLC15A2	35.87	21.01	0.8	0.6	0.8	0.85
ABCB10	OLFM1	35.37	26.21	0.66	0.53	0.66	0.71
ABCB10	FAM13A	35.29	23.49	0.81	0.72	0.8	0.83
ABCB10	NHS	34.93	30.98	0.77	0.66	0.8	0.83
ABCB10	CTPS2	34.49	22.62	0.87	0.61	0.91	0.85
ABCB10	RFXAP	34.38	21.04	0.81	0.74	0.84	0.88
ABCB10	NAA40	33.68	24.05	0.86	0.71	0.89	0.82
ABCB10	MAGEF1	33.53	22.27	0.73	0.63	0.76	0.88
ABCB10	POLA1	33.34	20.88	0.86	0.61	0.87	0.83
ABCB10	RGS3	33.22	23.11	0.77	0.63	0.8	0.84
ABCB10	C11orf82	32.87	27.86	0.73	0.61	0.76	0.85
ABCB10	COPG2	32.71	21.12	0.9	0.61	0.94	0.84
ABCB10	PEX1	32.58	23.54	0.92	0.73	0.93	0.91
ABCB10	C6orf57	32.57	28.93	0.81	0.71	0.85	0.89
ABCB10	CXCR2	31.66	23.89	0.57	0.61	0.25	0.52
ABCB10	PFAS	31.58	26.02	0.85	0.64	0.86	0.85
ABCB10	TTLL1	31.36	22.88	0.81	0.57	0.84	0.82
ABCB10	PCYOX1	31.28	23.24	0.85	0.75	0.84	0.88
ABCB10	BBS9	30.76	20.49	0.85	0.57	0.83	0.88
ABCB10	MANEA	30.61	20.89	0.83	0.71	0.85	0.9
ABCB10	MTHFD1	30.56	20.94	0.86	0.72	0.89	0.88
ABCB10	GIMAP6	30.01	33.14	0.73	0.79	0.77	0.89
ABCB10	CHEK2	29.3	24.12	0.82	0.54	0.65	0.8
ABCB10	TRIM7	28.98	23.27	0.72	0.58	0.8	0.84
ABCB10	LEPR	28.82	23.55	0.8	0.65	0.84	0.66
ABCB10	SLITRK4	28.79	24.19	0.77	0.63	0.83	0.85
ABCB10	ACACA	28.54	22.32	0.86	0.64	0.84	0.85
ABCB10	ZFP64	28.4	22.79	0.78	0.75	0.84	0.91
ABCB10	OSBPL1A	28.19	21.28	0.86	0.68	0.82	0.87
ABCB10	CSRP2BP	28.18	23.19	0.79	0.63	0.85	0.89
ABCB10	LIN7B	27.89	21.05	0.73	0.54	0.75	0.85
ABCB10	SPOCK1	27.76	23.1	0.72	0.52	0.81	0.87
ABCB10	CYBRD1	27.47	21.53	0.83	0.74	0.85	0.9
ABCB10	ADCK1	27.08	20.69	0.82	0.56	0.86	0.81
ABCB10	BCAS3	27.03	21.21	0.83	0.57	0.82	0.86
ABCB10	C20orf197	26.94	23.25	0.67	0.51	0.8	0.77
ABCB10	PDIK1L	26.77	21.88	0.81	0.73	0.86	0.87
ABCB10	NFIA	26.76	24.46	0.68	0.57	0.7	0.82
ABCB10	MANSC1	26.4	21.28	0.61	0.6	0.48	0.76
ABCB10	DPY19L4	26.38	28.05	0.83	0.71	0.85	0.84
ABCB10	SETBP1	26.37	24.91	0.66	0.51	0.72	0.71
ABCB10	SPATA5	26.23	24.04	0.67	0.62	0.75	0.87
ABCB10	GLCE	25.63	28.22	0.83	0.74	0.88	0.82
ABCB10	ZNF823	25.58	22.26	0.71	0.55	0.81	0.83
ABCB10	ZNF605	25.36	24.09	0.75	0.52	0.82	0.8
ABCB10	TMLHE	25.31	23.08	0.86	0.66	0.9	0.84
ABCB10	LIAS	25.15	23.71	0.88	0.64	0.91	0.86
ABCB10	IFT80	24.89	22.24	0.83	0.72	0.88	0.9
ABCB10	BRCA1	24.86	22.11	0.75	0.59	0.83	0.87
ABCB10	GDPD1	24.84	24.19	0.7	0.62	0.67	0.84
ABCB10	TMEM229B	24.84	28.64	0.68	0.54	0.79	0.76
ABCB10	ZNF77	24.81	24.8	0.74	0.59	0.86	0.85
ABCB10	AKAP7	24.74	21.05	0.85	0.72	0.9	0.89
ABCB10	GPAM	24.72	23.77	0.77	0.6	0.84	0.85
ABCB10	ECT2	24.63	21.93	0.77	0.61	0.84	0.83
ABCB10	GPR133	24.41	27.32	0.69	0.62	0.78	0.85
ABCB10	OSGEPL1	24.39	24.75	0.72	0.68	0.8	0.85
ABCB10	SCAI	23.99	26.54	0.81	0.69	0.86	0.89
ABCB10	MTAP	23.95	28.79	0.83	0.68	0.86	0.87
ABCB10	SGK494	23.89	23.53	0.6	0.66	0.65	0.85
ABCB10	DUS4L	23.58	22.54	0.85	0.66	0.84	0.89
ABCB10	C11orf49	23.54	20.34	0.79	0.61	0.84	0.87
ABCB10	MRPS26	23.51	20.78	0.73	0.67	0.83	0.86
ABCB10	CDC7	23.43	20.17	0.78	0.59	0.83	0.85
ABCB10	ACADSB	23.38	23.35	0.88	0.72	0.94	0.91
ABCB10	EHBP1	23.16	20.52	0.85	0.67	0.87	0.88
ABCB10	BCKDHB	22.82	24.29	0.81	0.61	0.89	0.88
ABCB10	PXMP2	22.54	20.36	0.68	0.58	0.77	0.87
ABCB10	RTN4IP1	22.3	21.88	0.78	0.57	0.86	0.84
ABCB10	NUBPL	21.66	21.19	0.74	0.51	0.8	0.82
ABCB10	SAC3D1	21.62	35.69	0.61	0.66	0.56	0.65
ABCB10	NPRL2	21.48	25.8	0.81	0.62	0.89	0.82
ABCB10	PIGN	21.33	22.27	0.8	0.63	0.75	0.8
ABCB10	HDDC3	21.09	24.61	0.71	0.71	0.82	0.89
ABCB10	NTHL1	21.02	21.24	0.67	0.54	0.77	0.83
ABCB10	NUDT7	21.02	23.24	0.68	0.65	0.81	0.85
ABCB10	SMYD3	20.94	23.22	0.76	0.64	0.82	0.86
ABCB10	FBXO4	20.79	24.71	0.78	0.68	0.85	0.87
ABCB10	C17orf75	20.75	24.54	0.82	0.68	0.88	0.88
ABCB10	ZNF573	20.16	26.1	0.64	0.61	0.74	0.81
ABCB10	MUCL1	-12.46	-15.56	-0.15	-0.34	0.05	0.06
ABCB10	IL12B	-37.87	-29.92	-0.5	-0.53	0.08	0.07
ABCB10	IL24	-38.81	-17.27	-0.52	-0.44	0.06	0.05
ABCB10	CCL1	-43.28	-18.68	-0.49	-0.46	0.07	0.04
ABCB10	IL19	-43.59	-22	-0.66	-0.52	0.03	0.1
ABCB10	TM4SF1	-44.2	-10.26	-0.72	-0.26	0.08	0.09
ABCB10	IFNB1	-50.91	-19.07	-0.62	-0.41	0.04	0.05
ABCB10	TFPI2	-52.73	-26.66	-0.62	-0.45	0.1	0.08
ABCB10	GPRC5A	-53.85	-33.45	-0.79	-0.65	0.06	0.1
ABCB10	CSF3	-70.97	-28.99	-0.79	-0.55	0.02	0.05
ABCB10	MMP1	-77.63	-29.08	-0.87	-0.47	0.02	0.05
ABCB7	P2RY13	35.76	32.64	0.63	0.56	0.7	0.72
ABCB7	CD1D	34.53	21.33	0.68	0.64	0.81	0.86
ABCB7	PDK4	34.4	25.31	0.74	0.61	0.59	0.71
ABCB7	SLC46A2	34.14	24.13	0.68	0.65	0.75	0.84
ABCB7	S100Z	32.09	25.14	0.66	0.58	0.83	0.84
ABCB7	TNFSF12	29	31.27	0.68	0.63	0.77	0.83
ABCB7	GPR155	28.66	24.76	0.74	0.56	0.81	0.84
ABCB7	CACNA2D3	27.73	22.73	0.66	0.55	0.8	0.83
ABCB7	CREB5	27.02	20.7	0.63	0.58	0.73	0.78
ABCB7	GPD1L	26.29	22.35	0.82	0.56	0.92	0.83
ABCB7	F2RL1	25.93	24.41	0.61	0.51	0.66	0.76
ABCB7	GIMAP6	23.38	21.07	0.65	0.6	0.75	0.83
ABCB7	GPBAR1	22.79	20.55	0.56	0.54	0.72	0.74
ABCB7	PPARGC1B	22.57	25.2	0.73	0.54	0.81	0.72
ABCB7	MAP3K6	21.91	24.17	0.65	0.53	0.72	0.82
ABCB7	CD1C	21.9	20.68	0.53	0.56	0.32	0.52
ABCB7	NHS	21.82	24.89	0.69	0.55	0.81	0.8
ABCB7	CEP152	21.32	20.62	0.84	0.56	0.91	0.88
ABCB7	SEC31B	20.96	24.11	0.67	0.53	0.79	0.77
ABCB7	MMP1	-35.21	-14.34	-0.73	-0.44	0.09	0.08
ABCB7	CSF3	-35.57	-19.19	-0.7	-0.57	0.07	0.07
ABCC10	ZBTB7B	68.57	22.69	0.89	0.51	0.91	0.75
ABCC10	SIRPB2	53.87	24.23	0.82	0.58	0.86	0.81
ABCC10	SPINT1	53.35	27.55	0.89	0.59	0.84	0.79
ABCC10	CARD9	52.89	20.51	0.87	0.68	0.87	0.89
ABCC10	RGS14	52.64	24.78	0.81	0.68	0.83	0.86
ABCC10	RTN1	52.37	34.27	0.87	0.72	0.86	0.84
ABCC10	TMEM170B	49.54	21.31	0.74	0.58	0.67	0.82
ABCC10	RRAS	47.73	24.06	0.84	0.61	0.8	0.8
ABCC10	BRI3BP	47.66	20.9	0.89	0.71	0.87	0.88
ABCC10	DUSP7	47.35	21.93	0.84	0.61	0.8	0.85
ABCC10	C1RL	46.87	22.32	0.8	0.57	0.84	0.81
ABCC10	FZD2	46.64	44.3	0.84	0.71	0.66	0.74
ABCC10	GIMAP1	46.63	27.78	0.83	0.62	0.82	0.78
ABCC10	FAM173A	46.27	20.97	0.81	0.59	0.71	0.85
ABCC10	CHST13	46.11	21.4	0.77	0.58	0.68	0.83
ABCC10	TUBGCP6	45.87	24.21	0.89	0.57	0.91	0.85
ABCC10	C8orf82	45.4	25.5	0.88	0.7	0.87	0.86
ABCC10	C2CD2L	44.23	21.77	0.91	0.59	0.92	0.83
ABCC10	SLC46A3	43.68	21.59	0.88	0.59	0.81	0.8
ABCC10	SUFU	43.21	21.77	0.91	0.57	0.92	0.84
ABCC10	PDK4	43.15	24.19	0.74	0.5	0.54	0.7
ABCC10	ANKZF1	43.09	26.76	0.89	0.56	0.87	0.78
ABCC10	NUDT16	42.59	26.23	0.87	0.61	0.86	0.84
ABCC10	PLEKHG3	42.37	22.35	0.81	0.55	0.72	0.8
ABCC10	TRERF1	41.87	24.97	0.84	0.58	0.88	0.85
ABCC10	ZNF692	41.25	21.55	0.92	0.68	0.9	0.89
ABCC10	ARHGAP19	41.09	30.82	0.86	0.69	0.87	0.87
ABCC10	SLC25A43	40.87	32.82	0.87	0.76	0.85	0.9
ABCC10	FIG4	40.2	22.16	0.89	0.76	0.88	0.88
ABCC10	GPR27	40.18	21.88	0.68	0.51	0.71	0.72
ABCC10	MAP3K6	39.8	27.41	0.84	0.55	0.84	0.83
ABCC10	PELI3	39.43	25.47	0.88	0.55	0.88	0.83
ABCC10	ASB13	38.65	22.28	0.85	0.63	0.9	0.87
ABCC10	PPARGC1B	38.62	39.46	0.85	0.61	0.85	0.71
ABCC10	LPCAT4	38.32	20.73	0.88	0.5	0.9	0.83
ABCC10	HFE	38.03	23.9	0.86	0.66	0.85	0.86
ABCC10	CREB5	37.98	28.75	0.69	0.58	0.73	0.76
ABCC10	SHARPIN	37.87	21.01	0.87	0.52	0.89	0.83
ABCC10	AUH	37.72	32.77	0.86	0.72	0.86	0.86
ABCC10	ABCC10	37.6	22.83	1	1	1	1
ABCC10	CCDC61	36.73	24.34	0.84	0.51	0.82	0.8
ABCC10	SCRN2	36.71	30.81	0.84	0.64	0.89	0.86
ABCC10	NLRX1	36.41	28.01	0.89	0.71	0.91	0.87
ABCC10	ZMYND19	36.35	23.43	0.88	0.56	0.83	0.87
ABCC10	PAQR4	36.12	29.06	0.82	0.72	0.87	0.89
ABCC10	ZNF700	36.01	25.04	0.85	0.72	0.87	0.89
ABCC10	GPR155	35.9	33.75	0.77	0.55	0.79	0.81
ABCC10	TMOD2	35.5	34.62	0.82	0.65	0.82	0.75
ABCC10	FBXL17	35.42	25.47	0.86	0.64	0.87	0.83
ABCC10	CCDC112	35.4	22.58	0.84	0.61	0.73	0.82
ABCC10	CBFA2T2	35.06	25.91	0.91	0.62	0.93	0.79
ABCC10	CPOX	34.89	22.19	0.87	0.72	0.87	0.87
ABCC10	PIK3R2	34.69	23.93	0.9	0.73	0.92	0.9
ABCC10	ZMYND8	34.42	27.99	0.91	0.73	0.92	0.84
ABCC10	GPD1L	34.13	29.36	0.84	0.58	0.87	0.82
ABCC10	FRS3	33.89	22.25	0.87	0.51	0.89	0.8
ABCC10	PRKCA	33.66	21.34	0.84	0.64	0.84	0.75
ABCC10	ITPR2	33.5	21.82	0.83	0.72	0.81	0.86
ABCC10	NSMCE4A	33.45	20.4	0.87	0.6	0.89	0.84
ABCC10	VPS45	32.97	28.36	0.89	0.79	0.9	0.9
ABCC10	SUOX	32.74	22.07	0.91	0.62	0.93	0.86
ABCC10	KIF16B	32.55	29.95	0.86	0.72	0.85	0.87
ABCC10	MAP2K5	32.4	30.13	0.84	0.64	0.85	0.86
ABCC10	MEGF8	32.31	20.12	0.93	0.55	0.91	0.83
ABCC10	CSAD	32.18	22.58	0.78	0.61	0.83	0.82
ABCC10	SLC15A2	31.91	24.45	0.83	0.59	0.84	0.83
ABCC10	WDR7	31.39	22.07	0.86	0.71	0.85	0.88
ABCC10	FAM13A	31.31	28.94	0.83	0.67	0.83	0.79
ABCC10	GDPD3	31.25	20.82	0.76	0.52	0.8	0.77
ABCC10	MAGEF1	31.23	28.51	0.78	0.67	0.78	0.87
ABCC10	MAN1C1	31.22	35.25	0.87	0.72	0.9	0.9
ABCC10	DIP2A	30.98	21.73	0.92	0.75	0.94	0.87
ABCC10	ZNF862	30.52	21.95	0.9	0.67	0.93	0.84
ABCC10	C2CD2	30.48	21.62	0.85	0.62	0.81	0.83
ABCC10	TMCO6	30.46	21.77	0.85	0.63	0.87	0.87
ABCC10	GIMAP6	30.39	33.95	0.78	0.64	0.78	0.81
ABCC10	DPY19L3	30.31	24.1	0.82	0.61	0.86	0.78
ABCC10	CEP152	30.27	31.69	0.83	0.7	0.82	0.86
ABCC10	TMEM79	30.12	20.63	0.86	0.51	0.89	0.81
ABCC10	C6orf57	29.93	40.83	0.82	0.74	0.8	0.86
ABCC10	FKBP9	29.82	22.4	0.82	0.53	0.85	0.78
ABCC10	NHS	29.74	33.35	0.73	0.58	0.79	0.79
ABCC10	RGS3	29.58	23.88	0.81	0.54	0.83	0.82
ABCC10	TCFL5	29.45	25.45	0.87	0.73	0.88	0.89
ABCC10	FAM189B	29.32	26.65	0.81	0.72	0.65	0.87
ABCC10	FANCE	29.32	21.95	0.83	0.56	0.79	0.78
ABCC10	CTPS2	28.99	25.35	0.85	0.6	0.88	0.86
ABCC10	PPARA	28.76	22.96	0.9	0.68	0.91	0.88
ABCC10	PCYOX1	28.69	26.96	0.85	0.67	0.83	0.86
ABCC10	CASP8AP2	28.53	24.54	0.84	0.69	0.84	0.9
ABCC10	COPG2	28.09	24.93	0.86	0.56	0.87	0.79
ABCC10	CALML4	27.78	25.49	0.87	0.65	0.85	0.8
ABCC10	MTHFD1	27.73	22.44	0.85	0.64	0.86	0.86
ABCC10	POLI	27.72	22.28	0.87	0.52	0.88	0.82
ABCC10	TTLL1	27.6	27.01	0.82	0.58	0.84	0.84
ABCC10	NAA40	27.48	30.6	0.88	0.67	0.93	0.84
ABCC10	PEX1	27.38	29.16	0.88	0.75	0.89	0.91
ABCC10	RASSF4	27.07	20.37	0.86	0.74	0.87	0.82
ABCC10	SGK223	27.07	20.47	0.75	0.56	0.66	0.81
ABCC10	PLA2G15	27	21.89	0.82	0.61	0.75	0.83
ABCC10	HACE1	26.78	20.68	0.84	0.65	0.87	0.89
ABCC10	GIMAP2	26.53	21.58	0.79	0.67	0.78	0.85
ABCC10	SERGEF	26.41	20.55	0.85	0.65	0.87	0.88
ABCC10	ZFP64	26.38	30.12	0.86	0.78	0.9	0.89
ABCC10	CSRP2BP	26.37	26.47	0.85	0.65	0.86	0.88
ABCC10	BBS9	26.31	28.58	0.8	0.66	0.79	0.89
ABCC10	KIAA0753	26.24	21.95	0.88	0.64	0.9	0.88
ABCC10	MANEA	26.19	22.39	0.81	0.69	0.82	0.88
ABCC10	SCRN3	26.15	22.69	0.86	0.73	0.85	0.9
ABCC10	CHEK2	25.95	29.99	0.8	0.56	0.61	0.81
ABCC10	POLA1	25.52	27.33	0.8	0.62	0.81	0.82
ABCC10	VPS13B	25.39	22.36	0.81	0.78	0.8	0.9
ABCC10	PPP1R16A	25.11	27.44	0.75	0.55	0.77	0.77
ABCC10	NEFH	25.05	28.24	0.75	0.59	0.78	0.62
ABCC10	HEMK1	24.97	21.37	0.9	0.66	0.91	0.89
ABCC10	TMEM229B	24.96	32.64	0.73	0.52	0.81	0.76
ABCC10	ADCK1	24.92	25.57	0.88	0.62	0.91	0.84
ABCC10	ZNF341	24.69	23.95	0.87	0.66	0.91	0.89
ABCC10	ZNF74	24.67	20.2	0.84	0.5	0.89	0.82
ABCC10	SLC2A13	24.63	25.88	0.8	0.7	0.75	0.88
ABCC10	ANKS3	24.53	22.22	0.89	0.5	0.91	0.8
ABCC10	ACPL2	24.37	20.25	0.73	0.55	0.82	0.8
ABCC10	ZFP3	24.26	20.89	0.79	0.52	0.82	0.82
ABCC10	LIN7B	24.15	30.51	0.78	0.64	0.79	0.87
ABCC10	ALDH6A1	24.01	24.67	0.81	0.63	0.85	0.84
ABCC10	KLHDC1	24	22.1	0.74	0.58	0.77	0.77
ABCC10	SAC3D1	23.87	48.59	0.77	0.72	0.63	0.68
ABCC10	ETAA1	23.85	22.51	0.84	0.62	0.84	0.88
ABCC10	GLCE	23.84	35.27	0.83	0.69	0.84	0.82
ABCC10	OSBPL1A	23.76	24.67	0.8	0.65	0.77	0.85
ABCC10	OSGEPL1	23.66	24.03	0.77	0.63	0.78	0.85
ABCC10	EHMT2	23.48	28.18	0.89	0.51	0.94	0.74
ABCC10	LEPR	23.41	30.21	0.71	0.63	0.75	0.6
ABCC10	ZNF605	23.32	27.36	0.8	0.55	0.82	0.83
ABCC10	PDIK1L	22.97	23.72	0.79	0.67	0.79	0.84
ABCC10	BCAS3	22.87	28.19	0.8	0.62	0.83	0.86
ABCC10	C4orf27	22.86	21.17	0.8	0.69	0.81	0.87
ABCC10	OMA1	22.85	21.62	0.77	0.7	0.72	0.87
ABCC10	SPATA5	22.76	26.71	0.67	0.6	0.71	0.85
ABCC10	MSH2	22.72	21.97	0.78	0.55	0.72	0.84
ABCC10	ECT2	22.23	30.91	0.78	0.7	0.81	0.84
ABCC10	MTAP	22.22	25.36	0.83	0.58	0.8	0.85
ABCC10	GDPD1	22.21	24.16	0.73	0.59	0.7	0.84
ABCC10	DPY19L4	22.19	32.5	0.81	0.71	0.8	0.83
ABCC10	BRCA1	22.14	27.28	0.78	0.63	0.8	0.83
ABCC10	EID2B	22.1	22.01	0.74	0.61	0.77	0.89
ABCC10	MRPS26	22.07	20.85	0.78	0.59	0.85	0.85
ABCC10	SLC37A4	22.07	27.02	0.77	0.65	0.71	0.83
ABCC10	CEP192	21.99	21.92	0.77	0.66	0.78	0.9
ABCC10	ACTR3B	21.9	21.54	0.77	0.56	0.81	0.84
ABCC10	RCCD1	21.86	20.54	0.84	0.6	0.81	0.86
ABCC10	NTHL1	21.8	22.27	0.72	0.53	0.78	0.83
ABCC10	FBXL15	21.57	20.78	0.75	0.57	0.74	0.86
ABCC10	SLC10A7	21.52	20.03	0.83	0.61	0.87	0.82
ABCC10	TMLHE	21.39	27.79	0.82	0.62	0.86	0.82
ABCC10	COG4	21.21	21.75	0.88	0.72	0.93	0.9
ABCC10	IFT80	21.1	28.28	0.79	0.7	0.82	0.88
ABCC10	SCAI	21.04	26.18	0.78	0.6	0.83	0.86
ABCC10	ZNF846	20.96	27.62	0.85	0.57	0.88	0.81
ABCC10	ZNF133	20.91	23.59	0.84	0.76	0.91	0.91
ABCC10	ZNF77	20.86	28.93	0.77	0.59	0.85	0.84
ABCC10	GPR133	20.85	26.33	0.67	0.5	0.81	0.81
ABCC10	POLR3GL	20.85	20.02	0.81	0.74	0.81	0.89
ABCC10	CDC7	20.78	24.91	0.79	0.57	0.82	0.81
ABCC10	LIAS	20.76	27.45	0.83	0.56	0.87	0.8
ABCC10	ACADSB	20.56	24.24	0.81	0.64	0.87	0.88
ABCC10	SGK494	20.45	26.67	0.66	0.62	0.71	0.86
ABCC10	ZMYM1	20.42	23.89	0.8	0.67	0.81	0.89
ABCC10	PASK	20.36	20.95	0.86	0.5	0.91	0.84
ABCC10	ABHD14A	20.26	23.6	0.75	0.55	0.78	0.85
ABCC10	GPAM	20.13	22.81	0.77	0.55	0.81	0.85
ABCC10	BCKDHB	20.06	27.07	0.75	0.5	0.82	0.83
ABCC10	IL23A	-26.24	-15.37	-0.52	-0.46	0.07	0.08
ABCC10	CCL1	-32.31	-22.96	-0.45	-0.36	0.05	0.08
ABCC10	IL12B	-33.16	-30.69	-0.52	-0.46	0.05	0.08
ABCC10	CXCL11	-37.39	-10.36	-0.47	-0.2	0.1	0.1
ABCC10	IFNB1	-44.88	-30.51	-0.66	-0.46	0.02	0.03
ABCC10	CSF3	-57.16	-28.07	-0.74	-0.39	0.03	0.1
ABCC4	ABCC4	31.5	28.35	1	1	1	1
ABCC4	TRIM58	26.79	20.05	0.62	0.55	0.46	0.9
ABCC4	MUCL1	-10.51	-10.56	-0.03	-0.1	0.04	0.02
ABCC4	CXCL3	-33.29	-12.57	-0.45	-0.24	0.07	0.08
ABCC4	IL19	-33.52	-15.36	-0.44	-0.18	0.02	0.04
ABCC4	ARNT2	-38.18	-10.94	-0.47	-0.14	0.09	0.09
ABCC4	GPRC5A	-40.91	-11.27	-0.58	-0.24	0.06	0.07
ABCC4	CCL20	-43.83	-22.43	-0.5	-0.34	0.06	0.07
ABCC4	CFB	-44.16	-13.67	-0.5	-0.22	0.08	0.07
ABCC4	INHBA	-44.6	-18.1	-0.38	-0.24	0.07	0.08
ABCC4	SLCO4A1	-45.31	-14.72	-0.49	-0.12	0.09	0.08
ABCC4	IL6	-46.43	-14.02	-0.45	-0.35	0.08	0.07
ABCC4	LYPD3	-47.77	-10.86	-0.7	-0.24	0.03	0.07
ABCC4	HEY1	-48.25	-10.16	-0.54	-0.21	0.09	0.09
ABCC4	CSF3	-52.41	-14.08	-0.5	-0.22	0.03	0.03
ABCC4	SPINK1	-59.33	-14.39	-0.56	-0.2	0.06	0.06
ABCC4	MMP10	-62.75	-10.87	-0.63	-0.19	0.01	0.07
ABCC5	RTN1	42.03	20.22	0.8	0.63	0.46	0.83
ABCC5	FZD2	37.59	34.29	0.8	0.68	0.54	0.74
ABCC5	HFE	34.15	20.23	0.88	0.71	0.63	0.85
ABCC5	TRERF1	34.01	20.73	0.8	0.52	0.57	0.83
ABCC5	CREB5	33.11	20.83	0.63	0.5	0.36	0.71
ABCC5	GPR155	32.43	23.61	0.8	0.53	0.55	0.79
ABCC5	GIMAP6	31.02	23.77	0.75	0.53	0.44	0.74
ABCC5	SCRN2	30.75	20.49	0.8	0.57	0.56	0.79
ABCC5	PPARGC1B	30.73	28.42	0.78	0.62	0.49	0.75
ABCC5	TMOD2	30.57	21.55	0.79	0.63	0.46	0.81
ABCC5	GPD1L	29.99	22.02	0.84	0.56	0.54	0.81
ABCC5	AUH	28.35	21.07	0.79	0.67	0.51	0.82
ABCC5	NHS	26.93	27.26	0.73	0.6	0.45	0.82
ABCC5	MAN1C1	26.66	22.86	0.85	0.59	0.58	0.82
ABCC5	KIF16B	26.25	23.34	0.82	0.67	0.6	0.87
ABCC5	C6orf57	24.52	23.5	0.79	0.59	0.53	0.78
ABCC5	OLFM1	23.29	21.93	0.58	0.56	0.33	0.72
ABCC5	ZFP64	23.12	20.89	0.83	0.71	0.58	0.88
ABCC5	GLCE	22.95	22.96	0.83	0.58	0.53	0.78
ABCC5	NAA40	21.85	20.18	0.84	0.52	0.63	0.76
ABCC5	BBS9	21.43	20.05	0.78	0.66	0.49	0.87
ABCC5	SAC3D1	21.04	29.49	0.71	0.56	0.39	0.62
ABCC5	TMEM229B	20.22	24.91	0.59	0.5	0.37	0.72
ABCC5	IL23A	-22.95	-11.39	-0.53	-0.38	0.03	0.06
ABCC5	IL12B	-26.46	-24.52	-0.51	-0.43	0.02	0.06
ABCC5	CCL1	-26.6	-19.51	-0.46	-0.32	0.01	0.08
ABCC5	IFNB1	-33.58	-15.38	-0.6	-0.36	0.01	0.05
ABCC5	MMP1	-46.1	-22.32	-0.72	-0.39	0.01	0.09
ABCC5	CSF3	-48.61	-21.8	-0.72	-0.3	0.01	0.08
ABCC5	GEM	-50.26	-30.36	-0.74	-0.47	0.05	0.1
ABCC6	P2RY13	53.2	36.02	0.84	0.61	0.74	0.78
ABCC6	LTB4R	49.61	20.16	0.86	0.75	0.86	0.89
ABCC6	RAP1GAP2	47.99	21.54	0.8	0.55	0.81	0.78
ABCC6	NFE2	47.58	24.67	0.83	0.68	0.77	0.84
ABCC6	CD1D	47.07	23.6	0.82	0.69	0.83	0.9
ABCC6	IMPA2	46.55	20.64	0.82	0.67	0.82	0.9
ABCC6	SLC46A2	46.04	23.34	0.87	0.55	0.85	0.85
ABCC6	MPP7	45.36	28.67	0.81	0.67	0.8	0.87
ABCC6	S100Z	44.82	27.7	0.85	0.64	0.85	0.87
ABCC6	PROK2	43.66	21.79	0.73	0.54	0.57	0.56
ABCC6	GPBAR1	42.09	24.29	0.82	0.6	0.77	0.76
ABCC6	CREB5	41.22	20.95	0.85	0.58	0.79	0.77
ABCC6	PADI4	40.98	28.79	0.81	0.7	0.81	0.82
ABCC6	TPPP3	37.56	28.44	0.75	0.52	0.71	0.74
ABCC6	CACNA2D3	36.24	28.68	0.81	0.67	0.78	0.88
ABCC6	F2RL1	35.58	31.45	0.8	0.71	0.69	0.84
ABCC6	LRP3	35.44	21.16	0.68	0.59	0.76	0.86
ABCC6	SLC24A4	34.48	21.77	0.83	0.55	0.88	0.81
ABCC6	CLEC12B	33.99	21.99	0.84	0.51	0.83	0.82
ABCC6	FZD2	33.82	25.74	0.67	0.53	0.5	0.62
ABCC6	CXCR2	33.22	23.83	0.71	0.6	0.29	0.48
ABCC6	TSPAN2	32.67	21.68	0.77	0.7	0.72	0.67
ABCC6	RNASE3	31.23	21.58	0.64	0.58	0.46	0.4
ABCC6	NHS	29.39	26.31	0.84	0.56	0.86	0.77
ABCC6	ABCC6	29.32	25.14	1	1	1	1
ABCC6	CMTM2	29.08	22.76	0.66	0.66	0.31	0.48
ABCC6	GPD1L	29.04	23.81	0.75	0.54	0.78	0.82
ABCC6	GIMAP6	28.91	22.57	0.73	0.59	0.71	0.86
ABCC6	ZDHHC1	28.4	24.15	0.74	0.55	0.72	0.82
ABCC6	C11orf82	27.96	25.29	0.8	0.63	0.76	0.84
ABCC6	CLEC4G	27.19	22.39	0.69	0.51	0.59	0.74
ABCC6	MAN1C1	26.81	20.02	0.83	0.54	0.85	0.88
ABCC6	P2RY12	26.8	28.58	0.54	0.5	0.38	0.46
ABCC6	HP	26.34	24.09	0.61	0.58	0.45	0.55
ABCC6	UPK3A	25.98	20.14	0.71	0.5	0.72	0.81
ABCC6	MANSC1	24.81	21.81	0.74	0.66	0.51	0.72
ABCC6	TRIM7	24.75	26.22	0.84	0.67	0.82	0.86
ABCC6	SLITRK4	24.61	24.78	0.78	0.64	0.76	0.84
ABCC6	SPOCK1	23.76	25.53	0.83	0.71	0.82	0.9
ABCC6	CYP4F3	23.75	22.81	0.63	0.54	0.32	0.38
ABCC6	TMEM229B	22.84	21.28	0.73	0.54	0.76	0.81
ABCC6	ADAMTS5	22.26	25.83	0.81	0.69	0.79	0.82
ABCC6	GPR133	21.66	25.34	0.85	0.6	0.88	0.84
ABCC6	WLS	20.12	23.95	0.79	0.72	0.82	0.88
ABCC6	FABP4	-12.58	-10.61	-0.17	-0.21	0.04	0.07
ABCC6	CXCL6	-12.72	-23.05	-0.35	-0.39	0.02	0.08
ABCC6	CYP1A1	-15.43	-15.88	-0.4	-0.26	0.04	0.09
ABCC6	SCG5	-16.67	-21.51	-0.31	-0.38	0.05	0.07
ABCC6	SLAMF1	-19.91	-16.56	-0.45	-0.34	0.03	0.08
ABCC6	PLTP	-22.77	-11.8	-0.39	-0.27	0.06	0.09
ABCC6	PDGFRL	-26.39	-17.13	-0.54	-0.33	0.03	0.07
ABCC6	IL24	-26.98	-12.56	-0.53	-0.31	0.03	0.06
ABCC6	IL12B	-28.68	-26.34	-0.51	-0.41	0.02	0.06
ABCC6	CCL1	-29	-18.94	-0.48	-0.38	0.02	0.04
ABCC6	CCL22	-29.94	-31.38	-0.45	-0.55	0.06	0.1
ABCC6	NDP	-29.97	-22.87	-0.54	-0.37	0.03	0.09
ABCC6	IL2RA	-31.51	-21.1	-0.58	-0.36	0.03	0.1
ABCC6	CCL24	-32.03	-24.84	-0.47	-0.43	0.04	0.08
ABCC6	IFNB1	-33.89	-11.46	-0.56	-0.23	0.01	0.04
ABCC6	GPRC5A	-34.1	-20.58	-0.63	-0.33	0.03	0.1
ABCC6	AKR1C2	-36.7	-13.54	-0.61	-0.26	0.01	0.1
ABCC6	CFB	-40.64	-25.89	-0.68	-0.47	0.03	0.09
ABCC6	TFPI2	-42.17	-27.39	-0.64	-0.41	0.02	0.07
ABCC6	EBI3	-43.57	-33.73	-0.71	-0.52	0.01	0.1
ABCC6	SLCO4A1	-44.1	-36.88	-0.74	-0.56	0.03	0.1
ABCC6	CSF3	-48.08	-23.92	-0.66	-0.38	0.01	0.06
ABCC6	MMP1	-49.27	-18.35	-0.68	-0.29	0.01	0.06
ABCC6	GEM	-52.75	-25.99	-0.78	-0.43	0.04	0.1
ABCC6	TNIP3	-54.48	-41.58	-0.74	-0.52	0.03	0.1
ABCC6	MMP10	-55.72	-21.01	-0.7	-0.39	0	0.1
ABCD1	VEGFB	45.1	20.32	0.78	0.54	0.6	0.73
ABHD10	GIMAP1	43.27	20.9	0.83	0.68	0.75	0.86
ABHD10	FZD2	40.04	29.64	0.81	0.57	0.56	0.68
ABHD10	SIRPB2	37.61	20.58	0.74	0.56	0.68	0.72
ABHD10	P2RY13	36.95	36.16	0.67	0.61	0.68	0.77
ABHD10	SLC46A3	36.2	22.41	0.9	0.73	0.8	0.79
ABHD10	SLC46A2	35.3	25.66	0.71	0.56	0.66	0.74
ABHD10	PDK4	35.2	25.54	0.76	0.64	0.61	0.76
ABHD10	GIMAP6	33.21	26.47	0.8	0.69	0.73	0.8
ABHD10	CXCR2	31.43	23.93	0.62	0.55	0.26	0.42
ABHD10	TMOD2	28.32	22.43	0.8	0.71	0.75	0.92
ABHD10	PPARGC1B	28.23	28.83	0.82	0.64	0.76	0.83
ABHD10	RAP1GAP2	27.27	20.09	0.63	0.5	0.56	0.78
ABHD10	GPD1L	27.17	24.31	0.88	0.63	0.86	0.83
ABHD10	F2RL1	26.99	28.11	0.64	0.53	0.59	0.68
ABHD10	GPR155	26.69	24.46	0.76	0.54	0.71	0.79
ABHD10	TRERF1	26.03	25.74	0.76	0.69	0.72	0.85
ABHD10	C11orf82	25.29	23.35	0.77	0.5	0.73	0.71
ABHD10	GIMAP7	24.77	23.02	0.65	0.69	0.71	0.82
ABHD10	CREB5	24.13	21.96	0.62	0.6	0.64	0.78
ABHD10	CSRP2BP	24.06	24.91	0.9	0.72	0.9	0.89
ABHD10	GLCE	23.91	24.07	0.9	0.69	0.9	0.82
ABHD10	SAC3D1	23.37	28.93	0.77	0.57	0.66	0.65
ABHD10	RGS3	23.21	21.11	0.79	0.62	0.72	0.81
ABHD10	MAN1C1	21.99	22.07	0.82	0.55	0.76	0.75
ABHD10	TTLL1	21.67	21.73	0.81	0.54	0.78	0.75
ABHD10	OSGEPL1	21.02	23.36	0.89	0.78	0.92	0.9
ABHD10	CXCL6	-15.8	-21.87	-0.24	-0.41	0.04	0.09
ABHD10	SLAMF1	-16.53	-17.54	-0.41	-0.37	0.05	0.08
ABHD10	PDGFRL	-17.57	-11.98	-0.48	-0.28	0.08	0.07
ABHD10	IL24	-21.84	-14.99	-0.41	-0.38	0.07	0.05
ABHD10	CCL1	-22.33	-13.48	-0.42	-0.29	0.03	0.07
ABHD10	CYP1A1	-22.88	-14.12	-0.4	-0.29	0.05	0.1
ABHD10	IL23A	-23.63	-12.28	-0.53	-0.43	0.05	0.06
ABHD10	IL2RA	-24.35	-20.79	-0.51	-0.39	0.05	0.09
ABHD10	IL12B	-25.47	-24.78	-0.52	-0.44	0.03	0.07
ABHD10	AKR1C2	-28.42	-15.87	-0.68	-0.36	0.03	0.1
ABHD10	RRAD	-28.54	-36.6	-0.47	-0.69	0.08	0.09
ABHD10	IL19	-29.26	-20.35	-0.6	-0.39	0.03	0.08
ABHD10	CFB	-29.91	-21.57	-0.66	-0.36	0.07	0.09
ABHD10	IFNB1	-30.14	-11.74	-0.6	-0.28	0.01	0.04
ABHD10	TFPI2	-31.51	-21.9	-0.55	-0.39	0.06	0.06
ABHD10	EBI3	-31.92	-27.66	-0.64	-0.45	0.08	0.1
ABHD10	ITGB8	-36.06	-33.86	-0.55	-0.48	0.09	0.1
ABHD10	SERPINB7	-37.84	-11.51	-0.69	-0.27	0.05	0.04
ABHD10	SLCO4A1	-37.86	-36.73	-0.69	-0.55	0.07	0.09
ABHD10	MMP1	-40.21	-20.23	-0.71	-0.38	0.03	0.05
ABHD10	TNIP3	-40.72	-37.16	-0.68	-0.51	0.05	0.1
ABHD10	GPRC5A	-41.52	-24.65	-0.8	-0.48	0.03	0.1
ABHD10	INHBA	-44.1	-39.23	-0.65	-0.58	0.04	0.1
ABHD10	CSF3	-44.87	-25.06	-0.71	-0.41	0.02	0.04
ABHD10	IL6	-47.73	-32.27	-0.72	-0.69	0.03	0.09
ABHD10	MMP10	-50	-22.36	-0.78	-0.42	0.02	0.09
ABHD10	CCL20	-52.95	-49.04	-0.79	-0.69	0.04	0.1
ABHD11	TNFSF12	51.95	29.02	0.85	0.61	0.88	0.83
ABHD11	SPINT1	50.05	21.11	0.86	0.6	0.84	0.81
ABHD11	FZD2	44.29	23.18	0.84	0.54	0.69	0.65
ABHD11	FUT7	40.34	23.55	0.81	0.59	0.8	0.8
ABHD11	USF1	37.62	23.47	0.8	0.55	0.89	0.81
ABHD11	PPARGC1B	37.4	20.2	0.82	0.52	0.82	0.68
ABHD11	GALK1	24.41	26.86	0.82	0.59	0.9	0.81
ABHD11	NPRL2	20.81	20.07	0.85	0.57	0.93	0.86
ABHD11	CCL1	-34.24	-14.48	-0.48	-0.4	0.04	0.08
ABHD11	IL12B	-37.36	-21.97	-0.58	-0.48	0.04	0.1
ABHD11	IFNB1	-47.99	-12.99	-0.69	-0.38	0.02	0.04
ABHD11	MMP1	-60.77	-17.26	-0.77	-0.42	0.04	0.1
ABHD11	CSF3	-63.37	-25.06	-0.8	-0.49	0.02	0.08
ABHD12	AHRR	24.27	22.44	0.61	0.6	0.7	0.69
ABHD14A	RGS14	50.12	20.04	0.74	0.68	0.71	0.88
ABHD14A	CHST13	45.41	20.18	0.79	0.63	0.8	0.84
ABHD14A	FZD2	41.21	33.99	0.79	0.63	0.74	0.67
ABHD14A	FUT7	39.87	20.38	0.7	0.52	0.66	0.81
ABHD14A	SCRN2	35.27	23.1	0.8	0.68	0.83	0.9
ABHD14A	HFE	34.55	23.18	0.78	0.78	0.78	0.88
ABHD14A	PPARGC1B	33.88	23.4	0.71	0.5	0.7	0.63
ABHD14A	NLRX1	33.45	20.71	0.8	0.72	0.79	0.89
ABHD14A	AUH	32.56	22.66	0.71	0.67	0.73	0.84
ABHD14A	F2RL1	30.34	27.64	0.54	0.5	0.53	0.7
ABHD14A	GIMAP6	30.25	22.71	0.68	0.53	0.66	0.78
ABHD14A	MAN1C1	27.38	22.73	0.76	0.63	0.78	0.89
ABHD14A	KIF16B	27.04	21.94	0.71	0.58	0.74	0.82
ABHD14A	ABHD14A	26.98	29.38	1	1	1	1
ABHD14A	C6orf57	26.37	24.37	0.75	0.64	0.75	0.85
ABHD14A	C11orf82	25.96	21.42	0.59	0.52	0.62	0.76
ABHD14A	FAM13A	24.91	20.13	0.69	0.57	0.69	0.73
ABHD14A	GALK1	23.93	22.54	0.77	0.56	0.82	0.83
ABHD14A	PCYT2	23.69	23.08	0.74	0.65	0.67	0.88
ABHD14A	TMEM229B	21.58	23.67	0.57	0.55	0.65	0.78
ABHD14A	GDPD1	20.68	21.46	0.72	0.55	0.79	0.8
ABHD14A	LEPR	20.61	21.51	0.56	0.52	0.63	0.59
ABHD14A	OSBPL1A	20.06	21.27	0.71	0.68	0.73	0.84
ABHD14A	IL23A	-23.85	-12.51	-0.48	-0.41	0.08	0.08
ABHD14A	IL24	-26.86	-14.73	-0.38	-0.34	0.05	0.06
ABHD14A	PDGFRL	-27.6	-11.17	-0.45	-0.22	0.09	0.09
ABHD14A	CCL1	-30.62	-20.77	-0.41	-0.4	0.06	0.05
ABHD14A	IL12B	-30.92	-25.63	-0.49	-0.43	0.05	0.08
ABHD14A	IFNB1	-38.15	-17.87	-0.57	-0.39	0.03	0.03
ABHD14A	TFPI2	-44.04	-20.23	-0.57	-0.34	0.05	0.09
ABHD14A	MMP1	-54.13	-20.12	-0.66	-0.39	0.04	0.06
ABHD14A	CSF3	-54.54	-23.75	-0.66	-0.41	0.03	0.06
ABHD14A	MMP10	-61.16	-24.91	-0.7	-0.48	0.02	0.1
ABHD14B	NLRP1	63.47	20.17	0.87	0.5	0.84	0.8
ABHD14B	KCNQ1	62.24	22.56	0.9	0.59	0.89	0.85
ABHD14B	TNFSF12	61.8	34.64	0.91	0.59	0.89	0.83
ABHD14B	CIZ1	58.71	23.03	0.92	0.51	0.92	0.79
ABHD14B	MAP4K2	56.62	28.23	0.91	0.56	0.88	0.77
ABHD14B	NCLN	55.82	23.26	0.89	0.51	0.85	0.82
ABHD14B	SMARCD3	55.76	20.64	0.87	0.62	0.88	0.89
ABHD14B	CD1D	53.02	24.81	0.81	0.54	0.84	0.78
ABHD14B	CCDC85B	51.36	21.71	0.83	0.54	0.8	0.81
ABHD14B	ASGR1	48.97	20.11	0.87	0.52	0.87	0.77
ABHD14B	GPBAR1	43.52	27.19	0.77	0.52	0.83	0.75
ABHD14B	TNNI2	39.44	25.66	0.81	0.51	0.74	0.74
ABHD14B	C1orf228	35.8	28.35	0.77	0.55	0.82	0.82
ABHD14B	DPEP2	33.97	21.48	0.84	0.57	0.87	0.8
ABHD14B	RBP7	33.27	22	0.78	0.6	0.84	0.81
ABHD14B	LIMD2	30.75	23.8	0.88	0.65	0.9	0.74
ABHD14B	CCDC57	30.36	23.91	0.8	0.55	0.77	0.84
ABHD14B	UPK3A	25.83	30.57	0.66	0.54	0.8	0.77
ABHD14B	MUCL1	-11.61	-17.06	-0.18	-0.35	0.05	0.06
ABHD14B	CXCL6	-15.6	-23.22	-0.3	-0.47	0.03	0.09
ABHD14B	SERPINB4	-21.05	-14.3	-0.56	-0.32	0.03	0.03
ABHD14B	SLAMF1	-26.95	-19.87	-0.45	-0.44	0.07	0.09
ABHD14B	PDGFRL	-38.22	-15.76	-0.63	-0.28	0.07	0.08
ABHD14B	IL24	-38.68	-15.27	-0.57	-0.38	0.05	0.05
ABHD14B	IL12B	-39.08	-21.3	-0.56	-0.31	0.05	0.09
ABHD14B	TM4SF1	-39.39	-16.16	-0.74	-0.33	0.06	0.08
ABHD14B	CCL1	-42.32	-13.17	-0.56	-0.3	0.05	0.05
ABHD14B	IL19	-43.67	-16.2	-0.67	-0.34	0.02	0.09
ABHD14B	IL2RA	-44.88	-23.62	-0.62	-0.49	0.06	0.1
ABHD14B	TFPI2	-54.76	-28.25	-0.71	-0.5	0.04	0.07
ABHD14B	CFB	-58.25	-24.34	-0.82	-0.4	0.06	0.1
ABHD14B	CSF3	-69.55	-23.97	-0.83	-0.42	0.02	0.06
ABHD14B	MMP1	-71.3	-18.66	-0.87	-0.35	0.03	0.06
ABHD14B	SERPINB7	-77.19	-23.53	-0.89	-0.46	0.02	0.04
ABHD15	FZD2	48.3	21.13	0.83	0.54	0.67	0.72
ABHD15	ABHD15	47.8	25.35	1	1	1	1
ABHD15	MPND	46.7	22.48	0.84	0.51	0.83	0.82
ABHD15	FUT7	44.73	22.42	0.8	0.5	0.74	0.78
ABHD15	SGK223	26.62	20.53	0.72	0.55	0.7	0.82
ABHD15	MUCL1	-12.2	-11.77	-0.14	-0.19	0.06	0.08
ABHD15	SLAMF1	-28.53	-12.26	-0.47	-0.38	0.05	0.1
ABHD15	IL24	-36.36	-11.47	-0.48	-0.37	0.05	0.06
ABHD15	PDGFRL	-36.39	-15.57	-0.59	-0.4	0.09	0.08
ABHD15	IL12B	-38.98	-22.23	-0.58	-0.46	0.03	0.06
ABHD15	TM4SF1	-39.9	-12.28	-0.69	-0.25	0.07	0.1
ABHD15	IL19	-43.63	-23.35	-0.66	-0.43	0.02	0.1
ABHD15	IFNB1	-46.16	-13.23	-0.65	-0.41	0.02	0.02
ABHD15	TFPI2	-51.48	-18.71	-0.67	-0.38	0.04	0.09
ABHD15	CFB	-56.47	-22.24	-0.79	-0.52	0.06	0.1
ABHD15	CSF3	-68.49	-24	-0.82	-0.51	0.01	0.06
ABHD15	MMP1	-70.6	-14.83	-0.83	-0.37	0.03	0.06
ABHD2	PRAM1	72.37	42.94	0.81	0.54	0.69	0.76
ABHD2	DEF6	72.04	25.14	0.87	0.56	0.75	0.83
ABHD2	CIITA	67.71	42.39	0.81	0.51	0.71	0.65
ABHD2	TMC8	66.8	23.69	0.84	0.53	0.71	0.77
ABHD2	KIAA0513	63.15	35.06	0.89	0.66	0.79	0.84
ABHD2	INPP4A	62.16	24.77	0.9	0.54	0.83	0.8
ABHD2	IMPA2	60.6	42.47	0.84	0.58	0.79	0.8
ABHD2	ITGA4	58.59	26.28	0.84	0.53	0.71	0.77
ABHD2	TACC3	56.7	38.14	0.82	0.56	0.72	0.82
ABHD2	METTL7A	55.93	20.59	0.86	0.56	0.75	0.81
ABHD2	SNX30	55.38	21.97	0.93	0.67	0.88	0.88
ABHD2	ZNF362	53.93	20.01	0.82	0.55	0.75	0.85
ABHD2	LMTK2	53.44	29.6	0.88	0.52	0.79	0.76
ABHD2	PDK4	53.36	50.72	0.78	0.52	0.62	0.69
ABHD2	ALDH3B1	52.17	26.99	0.88	0.6	0.79	0.83
ABHD2	ABHD2	51.66	34.16	1	1	1	1
ABHD2	PSTPIP1	51.63	21.51	0.84	0.51	0.73	0.83
ABHD2	MPND	50.95	36.89	0.8	0.53	0.75	0.8
ABHD2	SLC46A2	50.74	45.46	0.71	0.51	0.67	0.77
ABHD2	RAB11FIP4	49.42	25.01	0.84	0.53	0.78	0.83
ABHD2	PCYOX1L	48.62	28.2	0.81	0.5	0.74	0.81
ABHD2	TK2	48.19	31.72	0.88	0.59	0.82	0.79
ABHD2	LRMP	45.54	27.89	0.78	0.52	0.77	0.79
ABHD2	CD300LF	45.5	20.12	0.85	0.64	0.78	0.85
ABHD2	PATZ1	45.45	28.65	0.89	0.5	0.8	0.76
ABHD2	CD33	44.78	33.25	0.83	0.55	0.73	0.79
ABHD2	CECR6	44.65	36.76	0.81	0.55	0.75	0.78
ABHD2	NDRG3	43.91	38.22	0.86	0.55	0.86	0.82
ABHD2	MBNL3	43.63	28.42	0.84	0.51	0.81	0.77
ABHD2	FGL2	43.4	21.28	0.82	0.5	0.67	0.76
ABHD2	TRAF3IP3	42.52	34.79	0.78	0.5	0.73	0.76
ABHD2	CKLF	42.19	20.41	0.84	0.72	0.8	0.86
ABHD2	ESYT1	42.1	29.34	0.89	0.57	0.85	0.77
ABHD2	CHN2	41.29	24.36	0.81	0.53	0.76	0.84
ABHD2	AMICA1	40.92	35.31	0.76	0.56	0.7	0.82
ABHD2	GPD1L	40.22	43.31	0.84	0.52	0.83	0.8
ABHD2	MGST2	39.9	24.01	0.84	0.57	0.82	0.83
ABHD2	RNASE6	37.74	26.07	0.86	0.59	0.71	0.79
ABHD2	CD300A	36.95	21.86	0.8	0.5	0.78	0.8
ABHD2	CARS2	36.42	22.38	0.83	0.54	0.75	0.83
ABHD2	TBCD	36.25	35.86	0.85	0.54	0.79	0.8
ABHD2	RNF141	35.23	23.54	0.87	0.53	0.82	0.78
ABHD2	ZBED3	34.95	38.11	0.74	0.54	0.7	0.81
ABHD2	PAK1	34.44	20.2	0.84	0.59	0.78	0.83
ABHD2	PTPN22	34.32	31.93	0.85	0.57	0.83	0.83
ABHD2	DPEP2	32.16	37.07	0.74	0.6	0.72	0.82
ABHD2	ENC1	32.16	20.55	0.82	0.5	0.73	0.76
ABHD2	TNFSF13	32.15	25.61	0.69	0.56	0.65	0.82
ABHD2	MPPE1	31.25	41.57	0.8	0.59	0.79	0.83
ABHD2	ITFG2	30.05	41.52	0.87	0.6	0.83	0.83
ABHD2	COX18	25.93	21.1	0.86	0.54	0.88	0.86
ABHD2	ADCK3	23.19	23.26	0.8	0.54	0.78	0.84
ABHD2	TBC1D24	22.8	38.66	0.79	0.51	0.83	0.78
ABHD2	SYNE1	20.4	40.68	0.77	0.51	0.73	0.8
ABHD2	MUCL1	-13.68	-30.12	-0.09	-0.48	0.09	0.04
ABHD2	SERPINB4	-23.12	-25.6	-0.55	-0.46	0.04	0.02
ABHD2	IL23A	-31.3	-19.8	-0.53	-0.38	0.07	0.07
ABHD2	SLAMF1	-31.32	-43.04	-0.45	-0.63	0.05	0.05
ABHD2	PDGFRL	-39.3	-35.03	-0.59	-0.48	0.08	0.05
ABHD2	IL12B	-40.16	-43.62	-0.54	-0.47	0.04	0.07
ABHD2	IL24	-40.49	-21.62	-0.48	-0.46	0.06	0.04
ABHD2	TM4SF1	-42.96	-29.52	-0.68	-0.52	0.09	0.06
ABHD2	CCL1	-44.06	-12.38	-0.47	-0.2	0.04	0.07
ABHD2	IL19	-45.93	-45	-0.64	-0.63	0.02	0.07
ABHD2	IL2RA	-46.84	-48.71	-0.59	-0.64	0.05	0.07
ABHD2	CXCL11	-50.63	-26.88	-0.58	-0.39	0.07	0.08
ABHD2	SLCO4A1	-58.53	-50.8	-0.69	-0.56	0.09	0.09
ABHD2	CFB	-62.32	-48	-0.8	-0.58	0.06	0.06
ABHD2	IDO1	-63.05	-28.71	-0.7	-0.54	0.08	0.08
ABHD2	EBI3	-64.12	-56.09	-0.77	-0.56	0.05	0.1
ABHD2	CSF3	-71.97	-53.87	-0.78	-0.56	0.02	0.04
ABHD2	TNIP3	-74.27	-62.31	-0.76	-0.54	0.06	0.1
ABHD2	MMP1	-76.83	-34.72	-0.83	-0.48	0.04	0.04
ABHD2	SERPINB7	-81.53	-38.05	-0.85	-0.59	0.04	0.02
ABHD6	ABHD6	43.16	21.06	1	1	1	1
ABHD6	PDGFRL	-33.88	-10.31	-0.44	-0.23	0.1	0.07
ABHD8	FUT7	42.12	24.28	0.85	0.52	0.76	0.68
ABHD8	ABHD8	41.42	36.09	1	1	1	1
ABHD8	PPP1R16A	25.61	20.15	0.88	0.54	0.87	0.74
ABHD8	EHMT2	21.36	21.26	0.9	0.53	0.87	0.79
ABHD8	TNFSF15	-11.27	-10.85	-0.17	-0.29	0.05	0.09
ABHD8	CYP1A1	-16.77	-13.3	-0.35	-0.21	0.05	0.09
ABHD8	CXCL11	-30.28	-11.68	-0.49	-0.29	0.05	0.06
ABHD8	IL12B	-31.36	-16.41	-0.57	-0.32	0.02	0.08
ABHD8	GPRC5A	-36.05	-18.42	-0.75	-0.42	0.03	0.09
ABHD8	IFNB1	-38	-12.35	-0.67	-0.31	0.01	0.02
ABHD8	LYPD3	-41.1	-21.16	-0.79	-0.41	0.03	0.1
ABHD8	GEM	-42.94	-20.34	-0.71	-0.37	0.08	0.08
ABHD8	MMP1	-47.84	-15.09	-0.74	-0.27	0.04	0.1
ABHD8	CSF3	-53.59	-16.86	-0.76	-0.29	0.01	0.09
ABI3	MUCL1	-17.68	-11.88	-0.32	-0.34	0.01	0.05
ABI3	CXCL6	-20.29	-19.52	-0.38	-0.46	0.01	0.1
ABI3	SLAMF1	-25	-17.47	-0.48	-0.44	0.04	0.09
ABI3	SCG5	-26.18	-16.39	-0.33	-0.4	0.08	0.07
ABI3	IL24	-31.86	-11.12	-0.53	-0.35	0.04	0.05
ABI3	IL12B	-35.87	-15.87	-0.59	-0.35	0.03	0.09
ABI3	IL19	-36.25	-13.28	-0.66	-0.33	0.01	0.1
ABI3	TM4SF1	-36.37	-11.51	-0.73	-0.35	0.04	0.08
ABI3	NDP	-40.07	-18.27	-0.64	-0.42	0.03	0.1
ABI3	IL2RA	-41.22	-17.29	-0.63	-0.45	0.04	0.1
ABI3	CCL1	-43.38	-12.02	-0.6	-0.32	0.01	0.04
ABI3	TFPI2	-52.75	-21.85	-0.74	-0.49	0.02	0.07
ABI3	SERPINB7	-63.1	-12.9	-0.82	-0.38	0.02	0.04
ABI3	MMP1	-63.15	-22.71	-0.82	-0.48	0.02	0.05
ABI3	CSF3	-63.74	-21.25	-0.82	-0.45	0.01	0.06
ABL2	TNIP3	71.53	55.87	0.62	0.69	0.46	0.31
ABL2	SPP1	69.56	47.4	0.65	0.68	0.27	0.52
ABL2	SLC7A11	68.61	44.62	0.7	0.76	0.61	0.65
ABL2	MSC	65.84	43.36	0.67	0.79	0.56	0.71
ABL2	SPINK1	65.37	41.61	0.51	0.74	0.38	0.47
ABL2	GJB2	63.2	57.41	0.69	0.76	0.48	0.46
ABL2	CCL7	63.01	49.27	0.61	0.79	0.46	0.68
ABL2	GEM	60.16	43.98	0.62	0.83	0.57	0.86
ABL2	INHBA	59.06	49.52	0.67	0.75	0.37	0.6
ABL2	CCL20	58.82	48.16	0.53	0.7	0.33	0.75
ABL2	IL6	57.04	31.74	0.56	0.69	0.38	0.57
ABL2	ITGB8	56.18	55.4	0.7	0.68	0.42	0.28
ABL2	CCR7	55.22	34.84	0.54	0.61	0.27	0.29
ABL2	C15orf48	55.21	34.22	0.63	0.72	0.45	0.64
ABL2	JAKMIP2	54.04	32.05	0.66	0.52	0.54	0.3
ABL2	CD274	53.33	32.53	0.71	0.63	0.54	0.3
ABL2	NRIP3	52.06	26.94	0.55	0.82	0.52	0.87
ABL2	CCL23	51.49	35.37	0.53	0.59	0.18	0.3
ABL2	IL7R	51.24	29.64	0.68	0.6	0.45	0.31
ABL2	SLC41A2	50.78	36.53	0.73	0.7	0.61	0.45
ABL2	DFNA5	50.29	27.03	0.61	0.53	0.52	0.33
ABL2	TFPI2	50.13	32.23	0.58	0.51	0.38	0.14
ABL2	HRH1	49.7	45.09	0.75	0.72	0.59	0.65
ABL2	SGPP2	49.57	44.49	0.63	0.72	0.49	0.51
ABL2	MMP19	49.48	37.28	0.73	0.74	0.66	0.77
ABL2	LAMP3	49.14	48.8	0.7	0.61	0.19	0.24
ABL2	ELOVL7	48.5	35.53	0.58	0.54	0.61	0.47
ABL2	ADAMDEC1	48.46	26.52	0.68	0.55	0.27	0.23
ABL2	OLR1	48.14	41.9	0.68	0.76	0.57	0.79
ABL2	SLCO4A1	47.87	48.11	0.54	0.66	0.38	0.26
ABL2	CRLF2	47.69	43.67	0.6	0.64	0.46	0.3
ABL2	MCOLN2	47.14	23.34	0.51	0.55	0.38	0.24
ABL2	TFPI	46.32	41.52	0.61	0.56	0.6	0.44
ABL2	CCL2	46.2	43.19	0.63	0.71	0.36	0.65
ABL2	KANK1	45.68	31.02	0.76	0.78	0.7	0.86
ABL2	CXCL3	45.27	29.62	0.52	0.67	0.33	0.66
ABL2	SLC39A8	45.25	21.44	0.75	0.72	0.56	0.45
ABL2	CCL22	45.02	40.07	0.69	0.55	0.4	0.18
ABL2	LRP12	44.31	28.85	0.65	0.7	0.54	0.6
ABL2	SERPINE1	43.54	27.51	0.62	0.68	0.6	0.74
ABL2	IL2RA	42.66	29.95	0.52	0.51	0.3	0.18
ABL2	HS3ST3B1	42.64	33.86	0.75	0.71	0.57	0.52
ABL2	IRAK2	42.58	23.44	0.63	0.81	0.71	0.79
ABL2	STAT4	42.14	27.29	0.63	0.6	0.51	0.34
ABL2	RGS16	41.35	23.97	0.61	0.56	0.43	0.42
ABL2	GPNMB	40.28	23.82	0.58	0.5	0.27	0.15
ABL2	TRIM36	39.95	24.54	0.65	0.57	0.56	0.45
ABL2	LGMN	39.41	33.44	0.57	0.6	0.15	0.36
ABL2	F3	38.96	39.9	0.63	0.74	0.46	0.67
ABL2	DUSP4	38.53	49.97	0.5	0.8	0.44	0.71
ABL2	SLC1A3	37.75	25.08	0.72	0.55	0.53	0.35
ABL2	NRP1	37.46	35.06	0.68	0.57	0.56	0.33
ABL2	S100A2	37	25.53	0.5	0.62	0.54	0.55
ABL2	ZC3H12C	36.74	21.6	0.85	0.79	0.83	0.81
ABL2	CCNA1	36.39	28.7	0.62	0.57	0.46	0.21
ABL2	DPYSL3	36.26	24.65	0.62	0.6	0.53	0.54
ABL2	UPB1	35.98	28.63	0.51	0.64	0.54	0.58
ABL2	SLC16A10	35.9	41.52	0.63	0.6	0.31	0.28
ABL2	CCRL2	35.46	21.78	0.62	0.81	0.47	0.9
ABL2	TRAF1	35.32	27.58	0.67	0.78	0.7	0.71
ABL2	IL1R1	35.31	21.88	0.67	0.76	0.7	0.77
ABL2	TRIP10	35.24	22.85	0.71	0.56	0.61	0.27
ABL2	CXCL1	35	20.54	0.53	0.64	0.33	0.41
ABL2	SDC2	34.98	32.38	0.6	0.61	0.45	0.28
ABL2	NT5E	34.65	32.55	0.57	0.63	0.26	0.4
ABL2	PHLDA1	34.42	31.69	0.5	0.7	0.57	0.84
ABL2	PPAP2B	34.42	25.52	0.61	0.53	0.44	0.42
ABL2	CD109	33.25	22.91	0.67	0.73	0.69	0.8
ABL2	TMEM217	33.05	22.92	0.59	0.57	0.57	0.71
ABL2	PLAU	33	33.48	0.58	0.6	0.47	0.34
ABL2	GPR68	32.25	27.68	0.66	0.58	0.39	0.33
ABL2	IL4I1	31.4	30.96	0.59	0.6	0.4	0.31
ABL2	C3	30.52	22.81	0.63	0.59	0.41	0.35
ABL2	TNFSF14	30.31	20.54	0.6	0.56	0.75	0.77
ABL2	GPR84	30.17	21.6	0.61	0.78	0.7	0.74
ABL2	DUSP16	30.06	39.05	0.69	0.72	0.67	0.77
ABL2	PPARG	29.65	34.63	0.6	0.72	0.66	0.85
ABL2	MREG	28.65	28.08	0.63	0.57	0.51	0.26
ABL2	PLEK2	28.51	31.59	0.51	0.53	0.47	0.31
ABL2	SCG5	27.25	29.32	0.56	0.54	0.46	0.17
ABL2	SLC1A2	27.1	24.48	0.64	0.5	0.49	0.3
ABL2	WNT5A	27.08	47.22	0.59	0.69	0.4	0.41
ABL2	LAMB3	26.83	43.53	0.53	0.77	0.6	0.77
ABL2	MFI2	26.28	23.73	0.56	0.75	0.65	0.84
ABL2	BCAR3	25.56	33.43	0.64	0.78	0.64	0.84
ABL2	SPSB1	25.24	26.43	0.67	0.66	0.68	0.66
ABL2	USP53	24.31	24.56	0.65	0.66	0.73	0.82
ABL2	DOCK4	24.2	21.85	0.64	0.64	0.6	0.4
ABL2	MAMLD1	23.87	36.2	0.59	0.73	0.45	0.66
ABL2	TNFSF15	23.7	21.98	0.71	0.59	0.53	0.47
ABL2	CSF1	23.23	23.23	0.53	0.64	0.38	0.65
ABL2	MARCH3	23.21	24.9	0.53	0.69	0.59	0.61
ABL2	FAM83G	23.07	24.88	0.62	0.64	0.69	0.71
ABL2	RAI14	22.53	42.99	0.58	0.61	0.45	0.36
ABL2	GJA3	22.05	26.18	0.57	0.54	0.48	0.33
ABL2	SLC30A4	21.28	20.31	0.66	0.59	0.45	0.6
ABL2	RASGRP3	20.9	37.99	0.57	0.66	0.44	0.54
ABL2	FJX1	20.36	35.44	0.67	0.63	0.51	0.41
ABL2	DNAJB5	20.2	21.77	0.59	0.69	0.72	0.65
ABL2	CD1E	-11.84	-20.81	-0.13	-0.42	0.07	0.04
ABL2	TRIM58	-20.94	-13.02	-0.29	-0.2	0.07	0.05
ABL2	CYP4F3	-21.47	-21.19	-0.35	-0.38	0.06	0.07
ABL2	CXCR1	-22.73	-15.66	-0.33	-0.26	0.05	0.07
ABL2	CXCR2	-31.34	-27.05	-0.45	-0.61	0.05	0.07
[truncated: 178,197 more rows]
