# Supplementary material for: A theoretical framework of immune cell phenotypic classification and discovery
Source: Front Immunol. 2023 Mar 2;14:1128423. doi: 10.3389/fimmu.2023.1128423 (PMC10018129; doi:10.3389/fimmu.2023.1128423)
Supplement: Supplementary file 5 [file Table_4.xlsx]

## Sheet: CD4T
Table S4. Highly plastic genes with polarized expression supported by both microarray and RNA-Seq data and their expressional proportions in sinlge-cell datasets.
Note: There are six work sheets in this table.
Note: Sheets 1-5 comprise gene lists for CD4+ T cells (sheet 1), CD8+ T cells (sheet 2), B cells (sheet 3), NKs (sheet 4) and monocytes (sheet 5); Sheet 6 lists single cell dataset information.
Note: These sheet tables show only the genes with the absolute gene plasticity (GPL) scores ≥ 50 and the maximum rank score ≥90 in both platforms.
Note: The 'min' and 'max' in the column titles indicate the minimum and maximum average rank scores from either array or RNA-Seq.
Note: The expression proportions of the genes in the cell types of each single-cell dataset are shown in the indicated Dataset columns.
Note: Sheet 6 shows information on single-cell datasets and single-cell numbers in each cell type used in this study.
Sheet 1. A list of highly plastic genes with polarized expression in CD4+ T cells.
	min (array)	max (array)	min (RNA-Seq)	max (RNA-Seq)	Dataset1	Dataset2	Dataset3	Dataset4	Dataset5	Dataset6	Dataset12	Dataset14	Dataset15	Dataset16	Dataset17	Dataset19	Dataset20	Dataset21	Dataset22	Dataset23	Dataset25	Dataset26	Dataset27	Dataset28	Dataset29	Dataset30	Dataset31	Dataset32	Dataset34	Dataset35	Dataset36	Dataset37	Dataset38
A2M	4	96	0	98.08	0.79	0.11	0.01	0	0	0	0.19	0.36	0.22	0.28	3.39	1.67	0.98	0.64	0.05	0.13	15.42	0.01	0.04	1.1	0.17	1.88	10.02	16.44	1.33	0.03	1.13	0.98	1.29
AAGAB	16	97	35.9	92.75	6.37	2.54	1.49	2.34	2.04	1.38	6.36	6.72	8.77	2.58	8.38	1.62	3.76	5.27	5.88	14.92	11.93	17.7	14.57	3.04	5.7	4.03	3.44	8.9	2.89	3.23	4.53	2.94	0.86
AAMP	17	97	34.16	95.72	12.96	8.31	7.63	8.52	6.86	7.67	11.42	11.92	13.27	3.6	15.07	4.5	10.94	14.5	13.24	23.39	19.72	38.03	41.15	10.16	14.45	6.31	5.91	20.55	8.59	8.64	11.66	4.25	8.58
AARS	24	99	7	98.25	4.73	2.04	1.11	1.13	0.94	1.22	2.61	3.58	3.26	1.35	7.54	1.26	2.88	3.5	4.74	10.3	7.75	13.1	17.34	2.01	4.46	2.75	2.07	5.94	1.41	2.97	3.94	1.31	1.72
ABCA7	22	99	0	97.76	9.39	1.2	1	0.98	1.93	1.29	8.51	8.92	4.34	3.87	6.98	2.12	2.3	2.03	0.88	7.43	21.06	4.31	4	1.96	3.79	2.62	2.93	3.43	0.74	2.08	3.78	2.61	0.86
ABCB1	1	92	0	92.75	4.25	0.58	0.28	0.17	0.26	0.16	1.39	1.02	2.8	1.77	1.99	1.77	0.97	5.27	2.72	3.7	5.51	1.44	1.71	2.57	10.18	2.35	3.34	8.45	0.89	1.62	2.18	0.98	0
ABCB10	38	99	0	93.02	3.2	0.38	0.15	0.31	0.35	0.12	2.77	2.8	1.19	1.1	1.68	0.61	1.1	1.21	0.88	2.58	4.09	1.91	1.76	0.76	1.68	2.62	2.28	4.57	0.59	0.85	1.19	0.65	0
ABCB7	30	97	24.59	94.62	8.63	2.96	2.07	2.77	1.63	2.82	6.9	9.51	11.38	2.05	11.71	1.77	4.21	4.86	4.07	13.75	7.11	11.75	10.84	2.83	5.64	5.24	4.01	15.75	3.04	3.41	5.23	1.31	0.86
ABCF3	15	90	0	94.75	6.84	2.86	2	2.44	1.66	2	5.39	8.26	8.25	1.71	8.35	1.72	3.78	5.46	6.67	10.79	10.81	19	19.96	4.1	6.31	3.49	2.48	5.48	2.22	3.5	7.07	1.31	3.43
ABCG1	28	100	0	93.21	4.45	1.97	1.85	1.97	2.28	1.79	4.22	10.5	9.1	1.12	10.39	3.18	5.59	6.82	10.65	17.12	16.93	18.11	26.14	7.88	8.7	3.36	3.53	3.88	3.48	2.33	3.15	1.31	3
ABHD10	47	99	0	91.68	6.58	1.83	0.74	0.96	0.74	1.09	4.9	8.89	6.48	2.74	6.73	0.81	2.74	3.84	2.64	7.24	5.77	6.48	4.73	1.19	4.43	2.15	2.21	8.68	1.26	1.64	4.38	1.31	1.72
ABHD13	12	95	9.01	91.8	9.39	4.28	2.26	2.96	2.27	1.67	9.85	13.53	14.17	4.85	9.23	5.66	6.9	10.96	9.74	18.12	9.6	22.05	15.89	7.54	9.26	8.32	4.4	13.7	3.11	5.07	6.22	2.94	5.58
ABHD14B	26	98	27.06	96.59	21.64	20.93	20.27	24.51	19.72	22.46	28.17	38.82	39.02	7	30.21	15.4	28.55	18.19	12.86	47.57	19.94	23.64	20.74	20.31	25.25	27.65	6.37	32.42	14	17.8	32.85	20.92	9.01
ABHD3	37	99	33.58	94.21	10.18	6.47	4.5	4.68	4.23	2.96	10.02	10.04	8.28	3.1	9.29	10.51	9.77	12.46	13.82	13.79	17.61	24.33	23.26	8.8	14.54	9.2	10.77	23.06	5.78	10.8	10.28	6.86	3.43
ABHD4	25	92	0	92	1.23	0.37	0.22	0.4	0.3	0.33	0.72	0.97	1.13	0.38	1.63	0.35	0.49	0.75	0.72	2.58	4.22	7.29	6.65	0.6	1.15	0.6	0.48	2.97	0.89	0.55	0.75	0.65	0.86
ABI3	17	90	0	96.44	4.79	4.35	2.75	3.11	2.52	2.32	2.96	3.24	3.14	1.09	5.01	4.04	6.1	14.72	17.03	12.49	9.69	9.89	8.35	7.99	15.55	9.26	6.08	9.82	9.11	5.6	5.58	0.65	0.86
ABTB1	15	92	9.24	97.71	16.36	7.72	7.36	9.75	8.16	9.35	16.91	21.23	17.17	4.56	18.91	6.72	10.52	9.71	7.74	22.89	16.8	22.62	18.28	7.37	12.14	8.73	5.51	17.12	5.19	6.98	14.55	6.86	2.58
ABTB2	12	95	0	90.02	0.05	0.03	0.01	0	0	0	0.06	0.12	0.23	0.04	0.24	0.1	0.04	0	0.17	0.13	2.71	1.1	3.47	0.35	0.21	0.13	0.58	0.23	0	0.06	0.1	0	0.43
ACAA2	32	99	33.3	96.02	13.11	5.09	3.07	3.86	3.73	3.04	10.31	12.58	6.4	4.67	9.5	6.21	7.98	8.43	12.65	15.19	10.98	12.16	10.16	9.05	9.66	6.71	5.34	27.4	5.11	6.34	11.94	7.84	0.43
ACAD9	26	95	10.97	90.41	3.75	1.51	1.03	1.09	1.09	0.87	2.71	2.21	4.06	1.85	4.29	0.91	1.81	2.18	3.24	6.16	7.88	5.81	5.11	1.16	2.83	1.34	1.78	7.31	1.78	1.51	2.97	0.65	0.43
ACADM	21	98	4.68	92.12	15.35	7.03	4.95	5.57	3.94	6.07	8.92	8.72	7.17	4.1	10.18	5.4	7.42	11.07	10.96	15.68	9.04	12.92	11.1	4.38	10.31	10.47	6.08	25.11	6.15	6.56	9.9	3.6	1.29
ACADSB	31	94	0	91.43	7.58	2.19	1.31	1.5	1.07	1.86	6.28	6.21	5.53	3.34	6.53	1.52	3.09	2.79	2.45	5.4	6.16	2.86	1.74	1.91	3.84	2.69	2.07	3.88	1.48	1.89	3.74	0.65	1.72
ACADVL	28	99	45.91	99	16.71	7.31	5.3	7.18	6.79	6.21	17.77	21.57	23.42	7.19	19.63	9.65	11.77	13.86	21.92	28.78	24.12	45.26	48.01	15.4	18.85	12.69	11.39	25.8	14.59	11.35	14.83	3.92	9.87
ACAP1	13	99	42.59	98.69	68.89	38.99	39.63	39.8	40.78	37	72.16	71.82	60.53	17.65	55.5	43.49	64.95	56.1	46.83	73.53	50.9	48.67	42.47	44.08	59.08	63.83	32.57	68.04	38.89	51.15	65.09	52.61	37.77
ACAP3	7	92	0	91.27	5.69	1.81	1.33	1.33	1.86	1.22	5.51	9.34	4.35	1.03	3.31	2.48	2.28	2.15	1.81	3.21	2.54	4.26	5.32	2.94	3.6	3.15	2.5	2.97	3.19	2.03	4.04	2.29	1.72
ACCS	8	97	0	91.57	1.87	0.46	0.25	0.25	0.34	0.38	1.49	4.49	2.3	0.65	3.73	0.76	1.01	1.62	0.21	1.57	4.82	0.86	0.28	0.64	0.74	1.14	0.96	0.46	0.52	0.41	1.48	0	0
ACD	25	96	15.77	91.64	6.78	4.48	4.21	5.36	4.86	4.59	6.48	6.6	8.46	2.3	10.46	3.18	5.37	5.99	5.5	16.62	11.93	25.09	31.72	6.36	8.94	4.97	2.55	8.9	3.85	3.82	7.09	3.27	5.15
ACIN1	41	94	27.48	97.7	32.95	3.76	3.08	2	2.77	2.41	24.05	21.54	27.18	13.7	23.54	7.22	7.81	10.92	9.6	25.23	28.47	37.18	35.98	8	15.34	9.87	8.34	34.7	5.85	7.25	9.43	4.58	6.87
ACN9	2	93	25.27	91.24	0	9.12	5.58	5.11	5.14	5.59	0	0	5.67	3.45	0	0	0	13.22	0	0	5.04	0	0	0	0	0	0	0	0	0	0	0	4.29
ACO2	10	98	40.61	93.62	12.03	7.6	5.02	7.29	5.6	5.92	12.69	19.11	17.8	2.88	13.2	6.06	9.4	11.03	11.32	20.76	12.36	28.22	30.99	8.56	10.99	8.59	5.77	17.81	7.33	6.47	11.76	6.54	2.15
ACOT13	6	98	0	94.12	10.48	3.22	2.73	2.94	3.65	2.86	6.39	6.94	2.96	3.85	5.76	2.68	4.82	5.35	6.6	10.12	18.61	9	8.16	2.78	4.65	3.56	4.01	12.33	3.26	3.52	4.67	3.27	3.86
ACOT7	29	98	0	91.14	1.96	0.92	0.5	0.67	1.24	0.25	2.32	3.87	1.84	0.69	2.61	1.16	2.6	4.1	4.91	8.24	3.1	7.31	11.44	3.52	2.57	3.09	1.42	8.68	2.96	1.51	2.38	0.65	2.58
ACOT9	7	98	5.06	93.9	6.81	2.73	1	1.33	1.63	0.57	7.35	10.01	8.25	3.53	6.54	2.78	3.36	4.07	11.27	8.3	10.59	14.44	21.35	3.95	4.44	1.95	3.77	7.99	2.89	3.06	3.46	1.96	3.43
ACP5	10	94	0	99.3	4.76	3.48	3.11	4.52	3.43	3.37	5.73	7.39	6.79	1.16	7.99	5.3	9.94	7.64	22.8	20.72	12.06	14.29	16.18	7.65	5.29	13.89	1.73	9.59	5.33	4.55	6.91	5.88	1.29
ACRC	32	90	0	94.22	0	0.27	0.13	0.18	0.16	0.07	0	0	0.5	0.35	0	1.41	0.43	0.83	0.52	1.14	3.36	4.33	4.47	0.98	0	0.54	0	0.91	0.07	0.57	0	0.33	1.29
ACSL1	13	98	0	93.14	2.79	0.46	0.14	0.09	0.19	0.15	1.02	2.39	2.76	1.22	3.15	0.81	1.09	1.81	3.72	4.3	5.43	7.26	8.55	1.83	1.35	1.07	3.22	2.97	2.59	0.67	0.99	0.98	2.58
ACSL4	30	96	1.54	97.48	7.5	0.81	0.38	0.44	0.39	0.16	5.58	5.63	6.47	4.24	4.81	2.07	1.78	3.05	6.79	9.22	10.59	12.58	18.6	2	3.57	3.83	4.16	5.48	1.7	1.74	1.9	1.63	1.29
ACTA2	21	99	0	91.94	1.53	1.44	0.51	0.79	0.96	0.08	2.46	1.7	1.7	0.57	1.94	5.1	2.74	3.92	7.03	16.13	8.87	12.25	15.11	3.05	2.54	3.29	5.67	16.21	1.93	1.99	1.41	1.96	7.73
ACTL6A	24	97	6.75	94.73	10.26	5	3.03	3.64	2.36	2.76	5.87	5.04	4.7	2.26	7.49	2.53	6.16	7.72	9.7	14.41	8.74	16.19	14.38	2.75	6.84	5.37	3.58	12.33	3.41	5.23	6.53	3.27	3
ACTN1	40	100	0	96.83	22.25	9.46	6.43	8.02	2.58	12.26	8.55	17.4	13.85	6.18	20.18	3.03	12.67	12.39	2.98	13.36	22.87	2.59	3.59	3.59	8.68	17.11	2.09	39.95	7.04	6.39	17.54	1.31	0.86
ACTN4	42	99	13.05	99.18	21.68	3.67	1.9	2.95	4.67	0.61	22.03	21.52	16.09	4.85	14.64	12.12	10.85	11.86	21.15	30.95	28.9	41.13	46.68	15.09	16.52	7.72	13.7	12.56	13.19	7.52	10.97	15.36	27.47
ACTR5	35	95	0	92.51	2.81	1.21	0.56	0.67	0.57	0.5	3	4.04	4.16	1.47	3.37	0.81	1.52	1.21	1.95	4.35	4.39	6.03	4.69	1.61	2.37	2.01	1.73	2.74	1.33	0.95	2.26	0.33	0.86
ACTR6	28	98	24.91	90.76	22.16	3.46	1.86	2.32	2.21	1.93	13.63	16.53	13.24	6.84	12.43	5.05	7.48	9.56	8.93	16.02	6.72	16.13	16.1	5.06	11.3	5.91	5.48	14.84	4.07	6.43	9.72	1.96	5.15
ACVR2A	37	96	0	93.2	3.98	0.32	0.16	0.15	0.23	0.04	3.87	4.7	4.41	1.51	4.31	1.16	1.46	0.9	0.69	4.7	11.46	1.67	1.23	0.62	1.58	0.74	6.15	0.91	0.89	1.14	1.35	1.31	2.15
ACYP1	23	98	0	93.01	14.09	5.35	5.31	6.72	8.43	4.8	13.88	10.28	7.19	3.12	8.83	3.43	6.2	6.14	8.58	17.07	10.12	9.1	8.33	2.72	8.29	4.7	4.16	16.21	4.89	6.23	10.65	4.9	3.43
ADA	12	98	5.21	96.33	10.72	8.58	5.53	7.41	7.19	5.51	10.21	10.99	8.69	2.91	8.45	5.76	7.49	11.15	8.27	14.16	10.25	10.64	11.75	12.25	11.34	11.75	5.19	40.64	5.56	5.42	11.25	8.5	4.29
ADAM19	4	100	0	99.11	7.14	1.03	0.25	0.21	0.88	0	12.03	12.24	12.82	4.36	7.69	5.51	4.99	10.54	5.57	15.35	44.92	26.84	24.62	18.54	13.7	6.58	11.44	3.65	2.67	3.81	6.85	6.54	6.87
ADAM8	30	97	4.23	98.09	9.74	4.95	3.9	5.38	6.19	2.34	13.16	14.47	13.32	4.53	11.79	6.01	6.96	6.44	11.41	21.49	16.93	23.34	29.64	7.3	7.97	1.34	5.87	5.48	3.56	4.3	10.3	6.54	4.72
ADAMTS1	1	91	0	90.78	0.14	0.01	0.01	0	0	0.01	0.06	0.02	0.08	0.08	0.28	0.15	0.06	0.08	0.02	0	0.3	0	0	0.3	0.01	0.27	1.78	3.2	0	0.03	0.18	0.33	1.72
ADK	20	98	37.44	95.97	17.32	7.47	4.08	4.71	4.02	3.28	13.62	17.94	22.68	8.25	16.88	2.98	6.5	8.25	8.79	19.23	16.06	34.7	28.37	5.97	10.35	5.17	12.36	19.18	6.82	5.16	8.22	3.27	4.29
ADM	2	100	0	94.11	0.25	0.09	0.02	0	0.06	0.03	0.03	0.27	0.31	0.38	0.15	1.01	0.27	0.3	0.21	0.1	0.3	0.06	0.18	1.77	0.67	0.54	1.35	10.73	6.3	0.44	0.65	0	1.72
ADRB2	2	95	0	97.96	2.78	1.16	0.8	0.64	1.32	0.18	2.94	1.19	3.81	0.96	2.78	1.67	1.48	1.36	2.03	3.88	5.94	1.6	1.57	1.5	3.84	0.4	4.09	3.65	5.7	1.58	2.47	3.27	1.72
ADRBK1	6	98	6.49	99.39	0	4	3.2	2.74	6.25	2.37	0	0	10.47	5.39	0	6.41	6.49	7.04	7.43	18.69	28.47	18.77	18.42	5.69	0	11.21	0	21.23	5.19	6.35	0	0	4.29
ADRBK2	1	96	0	93.52	0	0.3	0.08	0	0.03	0.01	0	0	0.5	0.63	0	0.56	0.41	0.34	1.45	0.53	2.76	1.15	0.95	0.32	0	2.48	0	2.97	0.52	0.44	0	0	0.86
ADRM1	33	98	18.11	96.97	20.87	15.03	14.13	17.43	16.88	14.16	20.91	30.44	25.9	4.77	23.23	12.58	19.62	20.26	26.56	38	20.72	56.66	66.32	22.27	21.53	14.5	9.45	31.51	13.85	12.14	22.87	11.77	13.73
AEBP1	10	97	0	90.85	2.58	0.33	0.4	0.37	0.08	0.72	0.66	1.63	1.17	0.28	1.81	0.81	0.69	0.38	0.12	0.45	1.08	0.13	0.25	0.42	0.72	2.42	0.46	3.65	0.52	0.48	1.03	0	2.58
AEBP2	46	98	2.47	98.53	15.81	0.58	0.34	0.26	0.39	0.3	12.29	13.28	6.6	5.85	8.62	4.14	3.6	5.69	4.74	7.02	20.8	8.29	7.32	4.62	6.29	6.18	6.78	13.24	3.11	3.2	5.62	2.61	7.3
AEN	31	94	28.76	94.38	6.91	2.67	1.69	2.25	1.71	2.04	7.02	11.33	9.64	2.35	6.33	3.23	4.56	4.07	2.76	9.51	8.66	10.02	12.43	2.96	7.91	5.24	2.45	2.51	4.59	3.92	5.11	3.27	3.86
AES	10	100	8.8	99.48	95.85	63.78	59.45	69.68	64.43	67.43	92.18	96.22	81.72	33.52	75.54	35.61	52.75	40.89	30.09	72.66	32.52	44.76	43.83	36.4	44.37	52.22	29.28	75.34	26.52	40.36	80.93	62.09	19.74
AGPAT5	22	98	0	92.15	7.87	1.14	0.78	0.66	0.6	0.5	4.21	5.48	10.1	3.03	5.64	2.88	2.36	3.73	2.84	9.21	8.66	17.67	19.64	6.9	5.62	4.7	2.31	13.93	2.15	1.91	2.4	1.63	0.43
AGR3	1	96	0	98.31	0	0	0	0	0	0	0	0	0	0	0	0.05	0.81	0.9	0	0.02	0	0	0	0.72	0.06	1.68	0	0	0	0	0.02	0	0
AGTRAP	14	92	0	97.66	12.26	4.47	4.53	5.88	4.9	5.99	11.58	12.7	10.72	4.14	10.55	5.71	7.14	6.33	12.82	18.62	11.46	4.83	5.01	4.22	4.59	3.89	4.09	15.53	4.59	3.9	10.34	4.58	3
AHCY	39	98	8.97	97.29	5.5	3.27	2.5	3.55	2.64	3.12	5.12	9.55	10.32	2.52	8.79	2.22	4.59	5.05	3.12	10.15	5.94	19.95	23.04	5.36	5.55	7.79	1.8	20.32	7.11	5.15	6.81	1.96	2.58
AHCYL2	24	97	0	95.13	2.59	0.51	0.18	0.17	0.29	0.17	1.73	1.54	2.33	0.89	2.44	0.56	0.55	0.72	0.67	5.35	3.19	6.87	5.55	0.41	1.4	0.67	4.38	1.14	0.82	0.6	0.65	0.65	1.29
AHI1	7	99	1.33	97.06	9.42	1.11	0.97	0.85	0.88	0.61	8.09	10.85	7.55	1.8	5.93	5.35	5.61	6.14	5.29	12.39	16.28	42.58	38.42	9.99	8.01	8.12	6.95	8.68	3.85	2.75	2.51	5.23	3.43
AHRR	3	99	0	90.89	0.08	0.03	0.01	0	0	0	0.06	0.1	0.04	0	0.52	0.05	0.06	0.04	0.21	0.02	0.3	2.21	2.5	0.1	0.34	0	0.07	0	0.15	0.01	0	0	0
AHSA2	26	99	9.44	96.74	0	1.58	1.13	1.23	1.38	0.92	0	0	4.89	6.56	0	2.37	3.66	3.16	3.74	9.17	16.49	8.65	6.49	2.51	0	6.31	0	11.42	1.63	4.22	0	3.92	3.86
AIFM1	9	94	21.61	92.84	7.79	2.28	1.79	1.84	1.73	1.87	5.83	4.83	4.49	2.07	6.09	1.52	3.25	4.67	4.22	8.48	5.6	10.66	8.29	2.2	4.98	3.42	2.04	12.79	3.26	2.47	4.91	2.61	1.29
AIM2	5	100	0	94.65	1.86	1.16	0.27	0.34	0.75	0	2.2	1.32	0.88	0.92	1.54	0.86	1	1.43	4.86	7.58	6.07	9.8	10.47	2.13	2.84	2.82	1.64	0.46	1.78	1.98	0.79	1.63	0.43
AK4	1	99	0	91.5	0.17	0.01	0	0	0	0	0.08	0.17	0.06	0	0.28	0.05	0.12	0.23	1.17	0.43	2.33	0.84	0.73	0.28	0.22	0.34	0.29	0.69	2.96	0.11	0.2	0.65	0.43
AKAP11	38	99	0	94.34	16.88	0.81	0.59	0.37	0.63	0.21	10.82	9.06	8.7	7.14	8.33	2.73	2.49	4.41	4.43	15.08	15.68	13.28	10.43	1.85	6.44	6.31	4.06	12.79	1.41	3.2	2.73	1.63	5.15
AKAP8L	1	95	0	95.13	21.85	3.65	2.3	3.87	2.53	3.43	20.75	23.35	13.23	5.64	10.26	4.19	6.57	8.4	4.5	12.19	4.87	15.73	18.95	4.94	10.92	6.98	6.92	18.72	3.78	4.5	8.4	6.86	1.72
AKNA	42	99	19.97	99.38	40.27	9.39	5.63	5.79	8.34	4.57	31.42	35.56	25.31	11.45	30.67	13.13	19.29	19.84	17.65	39.68	55.51	44.61	41.23	17.91	31.35	26.04	19.14	28.31	7.7	17.87	22.47	16.34	13.31
AKR7A2	45	98	0	95.29	18.28	10.93	8.64	10.95	9.12	9.04	15.59	16.89	12.07	2.88	12.54	5.15	10.75	7.19	10.41	23.32	9.17	18.42	16.21	7.96	9.85	9.53	3.82	21.69	9.11	8.05	12.85	6.21	3.43
AKTIP	21	98	0	92.16	16.18	8.07	5.37	6.16	3.58	6.93	9.8	12.21	6.55	4.21	9.8	4.65	8.94	9.15	10.96	17	16.84	16.23	17.84	3.45	9.34	8.39	5.12	11.19	4.74	6.28	11.15	7.84	4.29
ALAS1	6	98	5.12	96.83	3.84	2.13	1.33	1.89	1.32	1.32	2.18	3.49	3.53	1.29	4.23	2.32	2.88	3.43	6.55	9.2	7.97	11.47	13.61	2.55	4.5	2.89	2.57	9.36	4.44	2.33	2.57	1.96	2.58
ALDH18A1	17	97	6.63	95.41	4.45	1.9	1.29	1.5	1.2	1.38	4.08	3.46	4.69	1.53	5.09	1.36	2.31	3.69	3.38	8	6.68	10.88	10.49	2.11	3.28	2.55	1.76	6.16	1.63	2.11	3.5	1.63	0.43
ALDOC	16	100	0	98.92	5.3	3.7	4.27	5.93	3.66	5.91	2.97	3.63	2.82	1.09	3.47	2.63	6.8	6.48	6.5	6.97	6.33	5.78	9.27	7.12	8.06	3.89	1.68	11.19	5.33	4.47	7.39	2.94	2.15
ALG13	49	99	30.45	92.13	18.31	6.39	3.89	4.79	3.78	4.26	18.28	27.74	24.99	10.72	20.63	10.56	14.1	18.83	13.13	20.05	25.5	21.07	21.5	26.69	24.42	10.07	10.43	19.64	11.19	6.6	10.65	3.92	12.02
ALG3	15	95	0	92.97	7.64	5.75	5.68	6.76	5.97	6.14	6.69	9.17	8.42	1.42	9.14	2.48	6.11	6.63	8.48	16.29	7.45	18.28	16.95	4.48	6.5	6.91	3.77	15.98	4.07	4.94	8.3	1.96	1.29
ALKBH7	43	96	0	97.22	47.47	21.61	23.11	24.05	24.53	28.04	35.06	46.18	40.6	14.85	35.21	17.48	29.17	23.04	8.79	41.54	12.83	29.39	27.65	20.5	28.69	36.31	7.86	47.72	18.82	21.4	38.32	28.11	9.44
ALS2CL	22	93	0	94.51	2.88	0.66	0.55	0.81	0.65	1.03	1.88	1.95	2.37	0.85	2.9	0.2	0.44	0.75	0.07	1.33	2.28	0.17	0.19	0.31	0.39	0.54	0.51	2.51	1.41	0.23	1.19	0	0
AMFR	15	94	35.56	91.55	8.68	1.51	0.46	0.48	0.75	0.42	9.7	15.77	4.65	2.88	68.53	2.63	2.8	4.59	2.62	4.98	22.57	5.51	6.49	4.11	4.52	5.44	2.57	5.48	1.41	2.65	4.26	2.61	4.29
AMIGO1	3	97	0	92.85	2.54	0.76	0.53	0.78	0.48	0.75	1.03	1.58	0.89	0.62	1.27	0.15	0.77	0.49	0.1	1.74	1.25	0.27	0.21	0.06	0.82	0.6	0.31	1.6	0.07	0.84	1.23	0.65	0
ANKIB1	5	96	0	91.22	16.28	1.41	0.8	0.44	0.74	0.37	9.21	9.63	6.1	4.87	6.5	3.59	3.37	5.23	4.53	6.52	9.78	10.14	9.64	2.96	6.94	6.24	7.52	12.1	2.15	3.17	4.95	3.92	1.72
ANKRD13C	43	94	17.05	91.41	7.28	1.74	1.21	1.3	0.83	0.92	6.25	6.9	15.22	4.32	9.32	2.93	2.83	3.31	4	9.87	20.11	15.62	16.4	4.42	5.22	4.16	5	7.76	2	1.87	3.52	1.31	3.43
ANKRD13D	13	96	0.9	95.63	31.16	3.85	2.28	2.63	4.23	1.87	30.25	32.36	7.44	5.23	11.61	5.1	7.58	7.15	4.72	14.71	16.88	16.29	12.77	5.87	8.89	8.79	8.17	8.22	3.56	5.1	8.14	16.99	6.01
ANKRD30A	1	99	0	92.94	0	0	0	0	0	0	0	0	0	0	0	0	0	0	0	0.01	0.17	0	0	0	0.06	0	0.07	0	0	0	0	0	0
ANKRD32	47	98	0	91.35	0	2.18	1.75	1.09	1.32	0.63	0	0	10.16	5.64	0	0	0	6.33	0	0	12.83	0	0	0	0	0	0	0	0	0	0	0	10.3
ANKRD36	4	98	6.26	95.82	19.53	3.02	1.78	0.87	0.7	0.55	15.87	17.26	34.57	11.24	13.14	4.85	5.04	19.96	6.93	11.49	57.19	13.35	9.77	6.63	14.72	6.98	9.3	15.98	3.78	6.38	7.07	2.94	5.58
ANKRD55	4	97	0	96.76	6.68	2.15	0.96	1.03	0.38	1.65	3.66	5.39	5.8	1.77	9.84	0.66	4.25	3.58	0.33	11.29	2.58	0.93	0.88	0.76	4.6	4.16	2	12.1	1.78	3.96	3.88	0.98	0.43
ANKZF1	27	97	16.73	96.95	20.55	5.37	3.48	4.27	3.42	4.29	16.12	16.3	10.86	4.6	12.79	5.66	8.78	9.15	8.15	16.44	19.98	12.4	8.71	4.88	12.48	9.66	6.56	11.64	5.11	9.84	11.07	6.21	2.15
ANLN	1	97	0	91.99	0.16	0.01	0.02	0	0.05	0	0.16	0.07	0.21	0.08	0.39	0	0.04	0.04	0.02	0.49	0.69	0.04	0.28	0.08	0.04	0.27	0.1	5.02	0.74	0.03	0.04	0.33	0
ANO9	31	95	0	97.43	6.59	1.89	1.35	1.5	2.06	1.21	7.12	9.5	7.46	2.8	6.3	3.64	3.18	4.14	3.57	8.03	22.35	6.9	5.7	3.69	6	4.09	3.61	2.74	2.44	2.99	4.67	3.6	2.15
ANTXR2	49	100	11.75	90.64	11.25	2.77	1.08	1.29	1.62	0.66	10.58	7.26	13.48	4.08	8.41	3.84	4.72	4.97	5.34	9.97	15.81	20.18	16.71	4.27	8.02	3.15	7.38	5.94	1.7	4.41	6.1	6.86	7.73
ANXA2	11	100	20.54	98.46	31.05	27.2	14.52	18.35	26.8	2.36	38.21	33.59	24.29	12.64	24.91	17.22	23.29	19.69	36.02	38.52	38.85	56.13	65.04	33.84	26.85	8.26	23.46	21.92	38.44	14.66	30.47	24.18	52.36
AOAH	4	98	0	97.49	4.41	1.92	0.73	0.64	0.29	1.08	1.09	1.92	4.47	2.57	2.67	1.67	1.01	1.09	1.5	8.32	17.7	4.9	3.79	1.07	3.87	1.88	19.06	15.53	1.56	1.36	3.66	0.98	1.29
AP1B1	13	92	12.24	93.41	6.11	1.6	1.01	1.48	1.52	1.45	4.9	6.07	6.84	2.4	7.88	1.67	2.92	3.31	4.24	9.92	13.05	10.09	10.79	2.58	5.2	4.63	3.85	10.5	4.96	2.48	4.28	4.58	0.43
AP1G2	26	100	29.92	97.32	13.42	5.13	4.17	7.09	5.55	5.53	11.63	14.92	16.29	7	16.33	4.95	6.49	7.72	9.29	16.56	42.77	24.1	20.89	5.73	9.17	6.91	6.25	11.19	4.22	6.46	12.2	3.92	5.15
AP1M1	26	99	6.74	96	15.07	3.88	3.7	5.01	4.39	4.42	9.88	14.67	14.68	3.89	23.72	6.72	8.03	6.14	9.39	25.18	21.32	28.52	28.65	6.29	11.54	9.8	4.06	30.82	4.22	6.97	14.12	4.58	2.15
AP1S1	7	90	0	93.08	8.02	4.78	3.88	4.85	4.4	3.43	8.24	8.48	4.54	1.1	6.29	2.93	6.48	8.66	13.13	16.47	3.45	9.84	9.48	6.15	5.17	5.97	2.79	10.27	6.74	3.88	7.13	4.58	3
APBA1	2	91	0	90.83	0.27	0.02	0	0	0	0	0.13	0.15	0.04	0	0.48	0.4	0.03	0.08	0	0.02	0.69	0.01	0.02	0.09	0.45	0.2	0.67	0.69	0	0.06	0.08	0.33	0
APBA2	9	99	0	98.07	15.58	6.7	2.77	2.89	1.41	4.8	12.13	23.89	11.07	3.71	10.83	5.61	11.15	8.43	1.48	8	10.42	1.03	0.84	5.9	12.1	10.94	6.18	9.82	2.52	8.13	11.98	1.63	0
APBB1	4	92	12.19	96.98	10.78	4.38	4.76	6.93	3.25	9.09	6.48	10.45	15	4.75	15.89	4.5	8.59	8.02	3.55	18.3	16.58	7.42	9.93	3.22	10.23	7.85	4.11	12.56	2.74	5.34	10.65	3.27	2.15
APEH	25	97	44.07	94.23	10.29	4.8	4.86	6.29	5	5.21	9.14	11.02	10.84	3.97	13.11	2.93	5.99	7.61	7.29	21.16	19.04	16.2	14.76	3.53	7.01	6.38	2.67	12.79	6.22	4.23	9.25	4.58	0.86
APH1A	41	96	8.93	94.03	26.96	16.13	12.63	15.38	12.52	12.81	25.79	36.32	44.25	7.36	32.94	11.06	22.63	18.75	15.15	46.78	11.11	46.55	45.36	18.89	23.76	20.27	7.64	24.89	14.74	13.57	25.98	15.03	5.58
APOBEC3B	1	97	0	94.06	0.07	0.2	0.01	0.01	0.05	0	0.05	0.02	0.16	0.34	0.16	0	0.01	0.08	0.05	0.81	2.24	0.16	0.41	0.03	0.01	0.13	0.02	0.69	0.3	0.04	0.06	0	0
APOC1	7	93	0	90.78	0.01	0	0	0	0	0	0.03	0	0.01	0	0.03	4.7	12.12	0.57	0.57	0.36	0.39	0.08	0.15	1.62	0.25	2.69	0.48	3.88	0.82	0.33	1.74	6.86	0
APOD	3	100	0	99.68	0	0	0	0	0	0	0	0	0	0	0.17	0.1	0.28	0.19	0.26	0.06	0.35	0.86	1.17	0.38	0	0.2	4.93	0	0.3	0.01	0.55	0	12.02
APOL1	14	90	0	95.91	5.18	1.16	0.29	0.33	0.41	0.08	3.94	3.99	2.21	1.91	3.64	3.13	2.71	3.13	5.05	6.14	6.37	1.78	2.21	2.43	6.04	3.56	1.44	2.51	1.19	2.63	4.51	4.25	0.43
APOL3	12	99	16.93	97.36	17.65	11.23	5.16	6.78	6.81	4.75	15.14	18.76	12.08	6.81	13.36	7.78	13.02	11.82	12.08	17.11	18.73	13.34	12.52	9.42	14.11	8.99	6.95	24.43	5.11	10.47	15.39	5.88	1.72
APP	11	99	0	93.35	12.51	4.13	2.64	2.2	1.67	2.26	8.88	13.4	16.41	2.51	11.56	4.5	6.47	7.57	4.55	12.58	4.91	11.37	10.66	5.37	9.38	7.52	4.78	18.49	5.33	4.88	9.48	1.96	4.29
APPL2	14	94	15.96	91.84	8.47	0.58	0.42	0.53	0.43	0.53	5.08	5.92	3.03	1.83	3.9	1.26	1.43	1.81	1.53	3.65	10.21	4.75	4.35	1.23	2.43	2.75	3.53	3.43	1.11	1.06	1.92	1.63	0.43
APTX	14	94	37.83	90.83	7.68	3.31	1.8	2.11	1.56	2.28	7.36	9.62	9.54	3.11	8.4	2.78	3.76	3.92	3.93	12.8	7.15	13.27	12.33	2.93	6.23	3.22	3.56	12.56	3.26	2.83	4.4	3.27	2.58
ARAP1	30	96	9.93	93.88	6.64	1.55	0.95	1.25	1.45	1.11	5.47	6.51	5.18	2.86	5.97	1.36	2.47	2.41	2.24	9.3	19.29	11.03	10.44	2	3.83	3.22	2.6	6.62	1.26	1.65	3.96	3.27	0.86
ARF5	39	97	20.68	97.5	22.46	18.26	18.74	22.8	24.87	17.77	32.88	46.43	47.14	4.18	37.48	9.8	18.55	20.93	18.58	61.37	27.95	60.38	63.01	19.19	27.46	22.15	9.14	24.2	11.04	10.97	29.43	11.77	12.45
ARFGAP2	29	99	40.16	95.17	19.03	9.82	7.36	8.04	6.95	8.17	24.16	33.51	19.97	4.94	17.7	9.55	16.56	16.45	11.12	20.55	18.09	25.71	24.41	15.96	18.52	13.96	5.63	18.49	7.93	9.48	19.01	10.78	5.58
ARHGAP12	15	91	0	90.8	9.55	1.34	0.98	0.58	0.48	0.61	8.45	6.97	9.61	5.39	6.27	1.41	1.81	2.15	1.86	5.2	6.42	6.54	4.31	1.17	3.82	2.95	4.38	6.39	1.04	2.1	2.57	1.63	3
ARHGAP18	11	97	0	92.1	4.28	0.87	0.36	0.42	0.44	0.15	4.8	3.77	2.74	1.19	2.89	1.87	3.73	6.66	6	13.84	8.27	4.39	3.81	5.36	6.31	3.15	4.93	4.11	4.89	2.02	2.16	3.27	1.72
ARHGAP19	8	97	0	93.2	1.92	0.32	0.18	0.1	0.33	0.07	1.8	1.83	0.5	0.99	1.39	0.56	0.52	0.34	0.48	2.13	4.31	0.82	0.5	0.27	0.8	1.28	0.48	4.34	0.52	0.37	0.85	0.98	0
ARHGAP4	20	98	4.86	98.6	32.76	8.11	6.57	9.61	9.35	8.93	30.99	38.56	37.94	13.58	32.67	10.66	15.07	13.29	12.13	42.67	52.41	25.71	21.37	13.07	18.47	15.91	10.48	34.25	5.63	10.19	22.81	9.8	3.43
ARHGAP5	22	95	0	93.63	23.8	2.57	1.41	1.19	0.89	0.7	22.55	16.48	16.63	8.88	10.26	4.5	5.72	8.17	6.17	7.12	8.83	6.57	5.55	6.4	13.58	6.18	6.71	14.61	6	6.49	8.14	2.61	12.02
ARHGEF1	24	98	15.31	99.44	55.71	22.91	19	23.52	20.45	23.52	56.34	66.56	61.23	17.79	55.58	24.14	32.75	35.58	33.85	62.07	74.12	36.15	38.09	23.46	43.09	26.64	21.76	54.11	14.96	21.32	44.69	18.63	6.44
ARID4A	4	94	0	95.01	34.5	10.15	5.89	5.41	4.58	4.32	29.72	34.88	25.34	12.13	21.82	8.18	14.63	16.6	13.17	23.29	24.03	26.29	23.93	11.29	19.76	13.83	10.91	27.63	8.15	11.83	13.56	11.11	9.87
ARID5A	34	98	9.47	99.1	15.79	9.54	6.77	9.15	6.6	8.49	20.01	45.53	46.2	8.19	28.21	31.97	30.62	29.71	33.21	44.19	37.21	36.55	52.12	39.85	39.92	21.95	14.09	22.37	13.19	13.54	16.51	9.15	22.32
ARL1	5	99	24.12	90.66	12	5.6	3.27	4.1	3.39	3.97	9.37	10.82	8.53	2.96	8.75	3.69	7.48	8.62	13.15	16.49	7.32	16.34	15.89	5.63	8.66	5.17	3.61	14.16	5.85	5.46	8.06	3.92	3
ARL2	23	96	21.3	90.83	19.52	10.52	10.24	11.37	10.67	11.25	16.37	15.04	4.72	2.97	8.28	5.91	10.87	11.15	11.6	8.43	8.23	6.84	5.73	7.87	11	12.15	6.08	10.5	10.67	9.33	14.55	10.13	5.15
ARL4A	27	98	18.95	95.9	12.37	13.06	5.29	4.04	6.56	2.72	24.66	23.5	40.26	7.53	17.33	15.2	18.87	30.12	11.7	12.44	13.57	12.4	14.32	34.02	36.4	10.94	9.42	24.2	17.63	5.41	11.27	6.54	26.61
ARL6IP6	39	99	23.81	94.3	11.74	9.3	6.28	7.39	6.15	4.91	9.49	10.53	13.66	2.94	12.87	7.37	10.07	13.89	15.65	24.45	13.78	31.3	29.66	10.44	13.31	7.32	7.64	15.98	4.3	6.53	12.67	4.58	9.44
ARL8A	6	94	0	96.55	12.28	1.48	0.79	1.25	1.44	0.76	13	19.42	3.24	2.49	3.81	2.07	3.1	3.28	2.53	5.18	2.28	7.98	9.14	3.03	3.94	3.62	3.61	4.11	2.52	2.3	3.96	4.58	3.86
ARMC1	48	99	30.25	92.57	14.05	5.25	2.84	2.76	1.65	2.62	8.92	9.28	9.01	3.03	8.74	4.65	6.54	8.85	7.91	17.71	9.56	16.78	14.25	4.99	8.46	8.86	3.17	18.27	4.52	5.77	6.57	3.92	1.29
ARMC8	43	96	36.93	91.28	13.32	4.96	2.04	2.41	2.16	2.38	13.13	19.35	18.72	4.44	14.14	4.6	7.38	9	8.72	19.15	23.56	19.31	17.5	5.79	9.33	9.53	7.72	13.24	4.74	5.44	7.68	2.61	5.15
ARNT	39	91	10.23	92.67	6.15	1.18	0.49	0.66	0.49	0.49	4.15	4.46	5.41	1.87	6.19	1.67	2.41	2.26	2.5	8.02	14.51	9.37	7.29	1.84	3.55	3.83	3.03	7.08	1.26	1.99	3.13	1.63	2.15
ARNTL	17	99	19.47	93	11.62	2.29	0.96	0.94	1.03	0.68	9.99	15.26	18.79	4.94	10.72	4.39	4.11	5.69	6.24	13.8	18.26	29.13	22.96	5.89	9.49	4.23	5.17	6.39	3.26	3.25	4.42	3.92	2.58
ARRB2	23	99	35.64	99.02	35.65	15.95	15.51	21.51	17.73	18.09	30.81	34.9	39.04	12.23	33.1	9.39	17.01	13.33	13.75	42.88	25.8	44.29	43.16	14.59	21.1	14.7	12.89	46.8	9.19	12.04	29.62	15.36	12.02
ARRDC1	20	92	0	94.01	13.76	7.01	5.72	8.63	6.9	6.34	12.91	15.11	12.49	3.19	14.42	5.51	9.23	10.09	12.6	29.42	18.43	21.66	20.37	7.37	8.68	9.33	6.27	14.38	6.22	6.64	11.92	7.52	2.58
ARRDC2	40	100	38.94	99.38	16.56	5.55	3.73	5.25	4.81	4.95	16.85	31.25	22.61	6.45	17.97	9.55	8.96	9.04	4.67	17.71	14.82	35.32	34.8	12.76	11.53	8.73	4.01	13.7	4.3	4.31	12.22	4.58	3.43
ARRDC3	41	99	2.12	99.53	27.89	4.05	1.06	1.19	1.29	1	23.63	12.89	9.16	20.95	9.81	7.53	10.99	12.35	13.24	11.85	32.3	9.69	8.73	6.98	25.35	13.29	8.75	31.51	8.52	5.21	12.85	4.58	12.02
ARV1	31	94	0	94.54	7.22	3.09	2.63	3.28	2.04	2.96	4.83	3.7	2.74	1.54	4.97	1.67	3.8	4.86	5	8.76	4.01	6.38	4.12	1.27	4.22	5.17	1.73	5.25	3.11	3.03	5.29	2.61	0
ASB2	2	96	0	95.94	0.35	0.25	0.15	0.19	0.35	0	0.91	0.37	0.3	0.07	0.6	1.97	2.73	7.15	5.96	7.15	7.84	8.72	15.6	4.96	7.89	5.91	0.89	1.6	1.7	1.66	0.67	0.33	0
ASB6	9	97	0	92.76	4.2	1.5	1.31	1.88	1.51	1.61	4.94	5.95	5.83	1.17	6.5	1.57	2.97	2.64	3.38	7.66	6.2	11.91	12.48	2.95	3.23	3.02	1.59	3.65	1.63	2.21	4.08	2.29	1.29
ASCC2	3	94	41.5	92.24	12.11	8.62	6.18	6.27	6.74	6.64	12.84	21.81	15.27	4.65	14.76	7.22	13.73	9.86	10.93	22.11	20.46	17.77	16.67	9.91	15.61	12.75	6.95	16.44	6.52	8.53	17.27	7.19	3
ASF1A	37	99	43.13	97.75	16.27	15.53	6.31	8.43	4.81	6.71	10.71	15.74	10.35	5.43	13.7	6.01	14.84	15.21	15.67	27.57	11.59	38.11	33.26	9.16	15.53	12.15	6.15	22.37	5.04	9.07	14.1	17.32	10.3
ASF1B	5	98	0	98.33	0.74	0.31	0.14	0.21	0.33	0.2	0.68	0.73	0.57	0.07	1.16	0.51	0.58	1.24	0.48	2.81	1.46	1.46	1.79	0.59	0.57	1.68	0.26	7.99	0.89	0.43	0.79	1.31	0
ASNA1	13	96	0	95.77	13.78	9.95	9.49	13.62	11.84	9.3	15.45	15.82	13.86	3.18	14.42	7.17	11.11	15.14	18.87	26.88	8.92	33.7	33.92	13.38	11.49	10.94	6.03	21.23	10.15	7.56	14.06	4.58	4.29
ASPM	1	99	0	97.13	0.56	0.03	0.02	0.02	0.05	0	0.88	0.49	0.44	0.33	0.7	0	0.13	0.41	0.14	1.44	1.29	0.51	0.95	0.19	0.13	1.01	0.24	10.96	0.74	0.23	0.14	0	0.43
ASTE1	7	91	36.15	97.32	7.07	1.73	0.91	1.14	0.85	1.04	7.61	9.26	13.97	2.54	6.97	2.48	4.06	5.84	3.88	9.85	7.32	9.72	7.13	3.28	7.39	3.49	2.21	4.34	1.78	2.74	3.94	2.29	0
ATAD2	2	96	0	96.71	9.68	0.83	0.52	0.31	0.4	0.18	10.47	15.96	12.44	3.39	8.13	2.53	2.69	3.46	3.38	10.77	9.99	6.67	5.87	2.26	5.81	5.71	4.26	9.59	1.63	2.28	2.63	3.27	2.58
ATAD3A	16	95	0	91.8	3.49	1.34	0.93	1.21	1.29	0.91	4.1	4.27	2.09	0.76	2.35	1.77	1.93	2	1.76	3.63	2.76	6.12	6.87	2.45	2.88	2.22	1.13	3.88	2.67	1.7	2.77	2.29	1.72
ATAD5	12	92	0	94.01	6.93	0.75	0.74	0.31	0.23	0.43	5.76	6.33	4.51	1.28	4.12	0.61	1.37	2.52	1.83	3.01	4.61	1.47	1.23	0.98	2.42	2.22	2.81	5.71	1.41	1.4	1.88	1.63	0.86
ATF3	4	100	0	97.12	0.51	1.1	0.07	0.06	0.09	0	0.58	1.07	9.51	1.14	2.66	7.68	2.46	4.78	0.48	9.91	8.53	1.83	4.39	10.86	25.69	1.68	8.29	22.15	13.26	0.72	2.44	0	3.86
ATF7IP2	35	99	18.88	94.59	35.45	7.94	6.19	6.52	8.89	8.1	34.51	41.67	30.09	17.37	21.41	7.88	12.5	11.82	13.22	16.36	16.49	10.57	11.83	9.34	14.29	12.82	10.12	42.24	6.52	6.42	24.12	8.82	5.58
ATG16L1	11	96	21.72	94.21	7.98	1.64	0.67	0.73	0.89	0.61	7.82	9.36	8.56	4.12	5.75	3.08	3.12	3.46	2.98	8.09	13.01	14.19	11.61	3.89	5.13	3.96	4.11	6.85	2.37	2.82	3.86	2.61	2.58
ATG16L2	18	94	2.12	93.06	9.9	3.04	2.61	3.75	3.25	2.51	10.82	9.31	11.37	3.62	10.35	3.28	4	3.46	3.67	11.4	18.05	6.38	4.13	3.61	7.42	4.56	4.93	6.16	3.33	3.8	6.99	4.58	0.43
ATG4D	46	98	0	93.53	5.01	2.54	2.35	2.94	2.56	2.86	5.55	10.99	9.05	0.96	5.69	1.92	4.41	3.84	4.38	12.46	4.82	17.99	18.62	4.38	5.81	5.71	2.91	4.11	5.04	3.74	5.01	4.25	3
ATHL1	50	100	10.75	99.81	0	2.23	1.79	1.97	2.4	2.99	0	0	7.64	11.6	0	5.4	4.53	4.44	3.07	8.36	27.91	18.55	18.67	4.79	0	8.79	0	10.73	2.52	4.57	0	0	3.86
ATP13A1	21	97	2.04	93.82	5.95	2.27	1.5	2.09	2.02	1.53	6.07	6.65	7.39	1.5	7.95	1.77	3.6	3.61	5.53	11.53	14.04	14.66	15.58	2.95	5.19	4.9	3.25	4.11	2.89	3.16	5.25	1.63	2.58
ATP1B1	17	99	0	93.69	1.37	0.36	0.1	0.1	0.26	0.08	1.88	1.7	2.6	0.47	5.28	3.33	2.41	3.16	5.77	6.7	9.99	5.51	7.51	3.43	2.65	2.01	4.33	10.96	5.85	0.95	1.52	1.96	12.45
ATP2A3	16	100	11.47	99	16.85	4.36	2.57	3.61	4.76	3.43	16.49	20.47	15.31	4.01	14.34	3.99	6.54	6.55	4.53	25.06	23.69	15.6	18.56	6.69	8.05	10.4	6.88	7.08	2	4.06	9.07	6.54	1.72
ATP2B1	49	99	23.66	97.12	34.45	8.77	5.25	3.65	5.87	1.54	35.92	35.37	32.31	13.36	20.23	10.25	14.28	19.24	9.53	25.58	23.64	24.84	19.86	25.88	19.5	13.09	14.93	37.67	8	7.59	12.14	14.05	26.61
ATP2B4	17	99	25.08	98.63	19.56	2.51	1.42	1.07	2.72	0.3	18.34	11.85	16.13	8.01	14.98	5.4	6.32	8.58	8.19	30.53	39.58	46.42	33.8	9.25	11.14	4.97	13.03	10.5	3.48	3.83	6.06	6.86	6.01
ATP5G1	39	99	35.36	96.23	0	17.22	13.92	14.59	18	14.96	0	0	22.53	8.95	0	13.69	22.42	21.99	29.47	37.81	11.84	29.95	28.94	17.65	0	24.03	0	33.33	18.3	17.24	0	16.99	7.3
ATP6V0E2	21	99	21.75	96.84	22.15	12.67	11.54	15.29	11.72	15.22	22.18	29.85	22.17	5.64	21.9	9.14	19.56	18.45	10.51	38.56	17.96	17.8	12.89	10.16	16.1	17.79	4.64	16.67	7.7	11.16	20.83	10.46	2.15
ATP6V1A	49	99	16.5	92.63	6.23	1.14	0.37	0.41	0.3	0.28	2.77	4.38	4.21	1.54	4.68	2.78	2.87	5.31	3.72	8.42	9.35	14.81	15.58	4.55	3.98	4.83	3.13	9.13	3.11	2.24	2.83	2.94	1.29
ATP6V1D	35	99	33.97	93.25	12.95	5.33	3.83	4	4.1	3.07	10.68	11.87	8.93	3.04	8.74	8.38	7.77	12.61	12.34	15.61	8.61	26.33	24.93	11.73	9.73	9.33	4.69	21.01	10.82	5.71	8.93	4.9	3.86
ATP8B2	39	100	0	99.01	25.09	1.75	0.93	0.61	1.54	0.5	18.71	14.57	8.83	9.4	10.51	1.11	2.95	2.6	2.19	8.87	8.66	3.96	2.64	1.32	6.23	2.89	5.84	13.47	1.19	5.44	5.5	7.52	1.72
ATP8B4	1	98	0	90.35	0.24	0.04	0	0	0	0	0.05	0.27	0.14	0.23	0.21	0.15	0.08	0	1.1	0.91	2.67	3.35	7.18	0.58	0.4	0.13	2.74	1.14	0.52	0.09	0.44	0	0
ATXN2L	14	97	4.12	99.04	23.7	4.9	2.1	2.11	3.79	2.13	19.84	27.4	17.68	6.1	14.33	6.57	8.14	7.76	6.88	24.98	25.71	32.04	31.83	9.09	14.01	8.32	5.51	15.75	4.67	5.14	10.89	5.23	4.29
ATXN7L1	10	97	0	94.46	9.63	2.5	1.16	1.25	1.66	0.78	8.78	8.43	8.36	3.54	10.8	2.27	3.61	3.39	2	12.41	17.57	11.68	7.53	2.2	4.02	3.83	5.07	5.71	1.26	2.04	5.29	2.61	2.58
ATXN7L3	21	93	1.49	94.48	11.5	0.75	0.56	0.47	0.96	0.37	7.48	7.16	3.18	2.74	3.56	1.67	1.48	1.69	1.29	3.46	6.33	7.02	6.99	1.66	2.36	2.55	1.3	5.71	1.41	1.56	2.4	0.98	1.72
AURKA	5	99	0	96.76	0.71	0.2	0.11	0.17	0.23	0.12	0.35	0.32	0.31	0.27	0.63	0.46	0.45	0.72	0.93	1.37	1.46	2.91	4.03	0.65	0.46	1.41	0.34	6.39	0.82	0.35	0.4	0.33	1.29
AURKB	6	96	0	97.45	0.39	0.07	0.02	0.04	0.26	0.03	0.38	0.41	0.2	0.06	0.63	0.15	0.3	0.3	0.19	1.2	0.95	0.19	0.25	0.25	0.14	1.34	0.12	9.82	0.96	0.37	0.3	0.33	0
AUTS2	1	99	0	98.29	8.13	0.76	0.29	0.23	0.98	0	5.03	4.51	3.29	1.77	4.49	1.77	1.24	1.96	1.69	2.51	7.32	11.98	5.89	6.07	3.6	1.61	8.39	15.75	0.67	0.97	2.26	1.31	1.72
AVPI1	9	93	0	91.27	1.07	0.64	0.31	0.41	0.36	0.42	1.5	2.83	3.28	0.95	1.47	4.9	2.11	1.81	1.07	1.24	3.1	2.52	3	5.03	2.34	1.48	2.36	12.79	3.93	0.55	1.17	0.65	5.58
AXIN2	16	98	0	92.32	4.38	0.54	0.29	0.23	0.27	0.26	3.29	4.95	3.16	1.81	2.47	1.06	0.86	0.87	0.29	0.57	3.23	1.05	0.92	1.56	1.29	0.94	0.6	4.57	0.3	0.7	1.74	1.31	0.43
AXL	1	90	0	91.98	0.06	0.05	0	0	0	0	0.02	0.02	0.1	0.07	39.93	0.4	0.17	0.04	0.1	0.08	1.85	0.38	0.72	0.3	0.13	0.13	0.72	2.74	0.89	0.03	0.36	0.33	0.86
AZGP1	3	95	0	98.71	0	0	0	0	0	0	0	0	0	0	0.04	0.1	0.1	0.26	0	0.02	0.17	0	0	0.23	0.02	0.2	0.24	0.46	0.07	0	0	1.96	0
AZU1	2	96	0	94.67	0.1	0.03	0	0	0	0	0.07	0.24	0.09	0.02	0.2	0.1	0.05	0	0	0.01	0.22	0.01	0	0.07	0.04	0	0.05	0	0	0.18	0.08	0	0
B3GALT2	1	97	0	93.89	1.87	0.29	0.09	0.11	0.08	0	0.37	0.14	0.31	0.35	0.85	1.21	0.59	2.3	1.26	0.55	3.36	9.03	4.26	1.68	5.44	0.47	0.99	0.91	1.26	1.2	0.42	0.98	0.86
B3GALT6	5	99	0	90.75	6.85	1.81	0.76	0.74	1.56	0.8	5.28	7.63	0.95	0.14	1.31	1.26	1.95	1.62	0.98	4.71	2.07	1.6	2.43	4.02	2.8	2.89	1.15	1.14	0.74	0.96	2.51	5.56	2.15
B3GAT3	12	93	25.63	94.78	15.94	8.28	8.14	10.58	9.23	9.71	17	20.28	16.96	2.37	14.33	8.54	12.94	12.46	15.65	31.17	16.41	20.48	17.47	9.56	16.13	14.5	5.99	18.95	6.67	9.36	15.48	7.52	3.43
B4GALT1	45	100	41.67	99.09	22.53	1.67	0.74	0.69	1.2	0.3	13.67	23.11	24.19	11.21	39.37	7.68	7.54	16.53	6.79	23.95	57.24	24.42	27.67	19.38	14.38	9.13	9.64	16.21	4.52	4.84	9.17	5.23	33.91
B4GALT5	7	98	0	94.69	4.23	0.33	0.1	0.12	0.28	0.01	3.12	5.22	1.76	0.88	1.82	1.16	1.31	1.39	1.36	2.44	3.02	4.92	6.91	3.7	2.24	1.34	5	2.06	2.3	1	1.48	3.6	2.15
BAD	4	90	0	92.37	12.07	6.22	6.47	7.66	8.48	5.75	13.35	13.57	12.62	3.84	10.03	5.86	9.11	12.95	10.89	19.22	8.66	23.16	22.45	8.91	11.62	10.54	4.21	15.98	8.07	5.46	11.23	4.9	8.58
BAG3	42	99	16.66	98.64	7.68	2.08	1.56	1.92	1.44	2.25	6.26	9.77	12.39	1.28	9.28	16.26	4.37	3.16	2.81	12.83	9.86	19.74	35.56	5.65	12.68	2.95	7.28	27.85	8.82	3.66	3.88	1.63	6.44
BAG4	33	97	31.54	96.77	6.44	0.85	0.85	0.87	0.63	0.79	5.78	7.95	9.88	2.1	6.83	1.62	2.48	3.69	3.34	8.92	12.1	10.77	9.12	2.23	4.11	3.42	2.31	7.08	1.63	2.22	2.75	0.65	1.29
BAK1	21	95	0	97.11	6.15	3.18	1.78	2.18	2.34	1.32	6.4	11.57	8.82	1.57	7.46	4.24	4.98	8.36	11.48	15.75	13.7	24.68	27.01	8.35	6.7	8.93	3.46	11.42	4.44	4.57	5.84	4.58	7.3
BAP1	9	94	32.7	94.24	6.47	1.68	1.16	1.42	1.51	1.47	5.55	6.89	3.12	2.05	8	1.77	2.32	2.41	2.14	5.76	11.76	6.94	7.31	2.44	3.82	5.24	1.92	7.08	2.82	2.29	4.67	3.6	1.29
BATF	49	99	36.75	99.73	10.16	8.37	6.45	7.85	10.15	3.68	13.38	12.29	15.04	2.13	18.55	21.36	17.57	21.57	42.74	44.69	25.37	59.54	63.55	20.18	33.39	18.86	11.11	16.21	19.63	14.03	10.16	8.82	14.16
BATF3	4	99	0	96.57	0.71	0.1	0.05	0.02	0.11	0	0.36	0.53	0.13	0.21	0.16	0.3	0.33	0.26	1.33	0.36	0.22	2.26	2.42	0.74	1.09	0.54	0.22	0.91	0.3	0.18	0.44	0.33	0.43
BAX	2	97	8.2	98.53	37.13	18.63	16.24	18.42	18.9	13.97	35.67	44.72	31.36	5.08	26.92	20.71	25.83	27.94	24.7	49.2	8.79	42.51	45.08	26.92	34.28	22.82	18.17	41.78	19.63	21.41	33.46	29.74	12.88
BAZ2A	22	99	10.99	96.9	30.76	5.51	2.31	1.91	3.32	1.55	21.23	34.39	37.95	8.25	23.62	7.83	11.39	10.84	7.08	22.99	30.23	26.82	25.25	8.52	16.27	16.98	7.38	24.43	7.26	10.24	12.85	7.84	6.87
BBS4	24	96	0	93.78	4.04	0.92	0.75	0.89	0.74	1.08	2.78	3.26	2.62	1.52	2.58	0.86	1.8	2.52	3.45	6.74	5.34	2.88	2.23	0.81	2.53	2.89	1.9	2.97	1.33	1.27	1.78	0.33	0
BCAS4	13	94	0	91	10.8	3.99	4.15	4.64	3.33	6.84	8.19	14.21	8.5	3.33	11.33	4.7	6.75	5.61	3.65	8.46	18.95	4.06	3.66	3.47	7.37	8.73	3.27	8.22	4.52	5.37	11.07	1.31	3
BCAT1	2	100	0	93.7	0.3	0.06	0.01	0	0.04	0	0.23	0.34	0.33	0.1	1.01	0.25	0.33	0.26	0.88	2.96	1.55	11.49	15.5	1	0.06	2.75	0.65	2.06	0.15	0.1	0.4	0.65	0.43
BCKDK	3	91	0	91.51	4.01	2.85	2.39	3.31	2.69	2.58	3.55	3.7	3.12	0.89	4.19	2.63	3.57	3.92	5.38	9.39	4.57	14.57	16.18	3	4.16	6.04	2.09	8.68	4.52	2.93	4.55	0.98	0.43
BCL11A	1	94	0	91.03	1.34	0.2	0.03	0.08	0	0.08	0.04	0.51	0.49	0.41	3.78	0	0.19	0.3	0	0	1.34	0	0	0.1	0.14	7.79	0.53	6.85	1.7	0.56	0.53	0.33	0.43
BCL2A1	45	100	0	99.22	14.03	2.04	1.38	0.94	1.08	0.78	8	9.77	17.24	7.7	11.01	6.47	11.41	14.8	4.96	17.53	7.15	4.13	15.55	11.31	23.86	16.71	3.44	5.94	5.7	6.42	10.06	4.58	5.58
BCL2L1	10	97	0	99.24	4.88	1.84	1.41	2.3	2.38	1.15	4.02	4.09	4.92	1.27	4.39	3.38	3.39	4.71	10.05	13.29	12.75	12.43	19.16	2.16	4.96	3.83	6.13	5.02	4.15	3.59	5.07	6.54	1.72
BCL2L12	5	95	0	93.74	6.16	3.35	3.12	3.54	3.3	3.12	4.84	5.36	4.31	1.05	4.94	2.22	3.85	3.84	3.84	9.28	3.14	8.25	8.04	3.53	4.85	4.97	1.76	10.96	3.04	2.78	4.61	2.29	0.86
BCL3	9	100	0	98.18	5.43	0.87	0.47	0.62	0.87	0.22	5.44	15.25	8.78	1.58	5.79	6.62	4.14	4.37	7.46	18.13	11.37	13.89	23.05	5.73	8.06	3.89	4.06	5.02	4.59	2.13	2.55	1.31	7.73
BCL6	5	100	2.04	97.67	2.93	0.64	0.16	0.07	0.16	0.07	1.68	3.43	2.09	1.22	2.42	2.27	1.52	1.69	1.62	4.78	19.68	4.05	5.76	1.56	4.71	4.56	4.21	3.43	1.48	1.14	0.91	0.33	6.01
BCL7B	29	97	34.36	92.77	15.96	13.21	7.74	9.39	9.18	7.92	21.27	32.86	28.7	4.72	20.59	9.85	15.66	15.32	10.62	26.26	7.67	30.02	33.14	20.77	20.07	15.91	6.42	7.99	8.82	8.01	16.87	6.21	9.44
BCL9L	31	96	0	98.63	34.7	2.22	0.72	0.65	1.36	0.57	21.22	22.66	10.48	4.55	10.96	3.33	4.54	5.16	2.22	10.95	17.87	7.91	7.05	2.8	5.34	4.77	2.76	12.79	2.44	3.55	5.98	6.21	3.43
BCR	29	94	6.15	94.94	13.36	1.23	0.66	0.58	1.74	0.47	9.88	10.89	3.54	1.4	3.76	2.07	1.7	1.36	1.33	3.67	7.97	3.68	3.82	1.19	2.16	2.69	4.4	2.28	1.63	1.73	3.76	2.29	1.29
BCS1L	15	95	16.77	92.99	4.11	1.65	1.12	1.75	1.37	1.54	2.96	3.44	2.97	1.58	3.27	0.76	1.66	1.81	2.33	4.02	6.12	5.24	4.2	1.08	2.61	2.42	1.27	4.34	1.78	1.52	2.87	0.33	0.86
BEND5	2	93	0	94.56	1.68	0.71	0.68	0.87	0.11	1.33	0.42	1.61	1.45	0.53	1.19	0.2	0.5	0.26	0.05	0.45	0.3	0.08	0.19	0.05	0.4	1.61	0.22	2.51	0.22	0.37	1.01	0	0.86
BEX1	1	94	0	98.29	0.22	0.23	0.19	0.19	0.2	0.2	0.22	0.54	0.32	0.69	0.33	0.35	0.31	0.19	0.1	0.42	1.34	0.16	0.26	0.4	0.14	0.94	0.05	2.28	0.15	0.17	0.44	0	0
BEX2	3	99	0	98.05	28.86	16.16	12.52	14.21	13.29	13.54	24.44	30.39	24.37	6.26	17.39	8.08	12.87	11.6	4.84	17.32	5.43	6.96	7.73	8.01	16.37	12.95	5.39	13.01	4.74	8.47	20.24	7.19	2.58
BEX4	32	97	0	98.15	30.26	12.84	8.87	10.09	6.66	10.88	20.45	32.2	19.5	4.73	17.61	6.01	12.69	13.44	9.96	16.68	8.44	9.18	7.13	8.63	16.77	14.3	5.48	35.16	5.93	9.15	19.52	4.58	4.72
BHLHE40	16	100	12.75	99.63	10.92	3.31	0.84	1.34	3.46	0.01	14.05	15.62	29.33	6.89	13.21	10.66	8.71	10.99	17.37	25.31	28.64	52.95	60.08	22.03	28.86	3.76	7.31	9.59	16	3.12	12.42	8.17	9.44
BID	11	94	2.28	92.18	15.65	8.51	5.76	6.97	6.65	5.11	12.96	15.4	10.79	6.79	9.06	5.35	8.24	7.3	11.55	11.54	8.14	10.83	11.57	7.68	9.25	8.32	7.6	21.69	5.63	6.37	11.21	6.21	6.44
BIRC5	3	99	0	94.01	0.59	0.1	0.01	0.02	0.23	0	0.53	0.31	0.41	0.08	1.09	0.25	0.35	0.68	0.64	1.2	0.86	0.49	0.38	0.75	0.44	2.48	0.12	8.9	1.41	0.53	0.71	0.65	0.86
BLM	28	96	0	92.47	2.87	0.57	0.25	0.2	0.27	0.05	2.31	2.93	2.47	1.07	2.52	1.57	1.05	2.11	4.1	4.37	4.91	14.84	18.66	3.33	3.36	2.62	1.44	6.16	1.33	0.86	1.01	1.31	0
BLMH	31	94	2.2	90.57	10.77	3.87	2.2	2.63	2.65	1.66	9.16	11.77	11.06	2.54	9.49	2.07	4.48	4.59	4.43	12.69	6.8	15.27	13.15	3.58	7.41	3.76	4.38	14.38	2.59	3.5	6.02	3.92	0.43
BLOC1S3	16	92	22.08	96.04	1.99	0.4	0.36	0.32	0.43	0.38	1.95	3.34	0.64	0.56	2.37	0.71	2.07	2.15	1.98	2.25	7.36	2.78	2.83	1.7	2.64	2.42	0.65	2.28	0.3	2.09	2.14	1.63	3
BLVRB	8	98	0	91.79	8.45	3.33	3.44	3.63	3.62	3.09	5.13	5.78	4.33	1.88	5.29	2.58	5.19	6.44	4.6	8.1	3.02	2.86	3.98	4.68	6.04	4.97	4.69	10.27	11.04	3.47	6.53	2.29	4.72
BLZF1	2	93	0	90.47	7.08	2.15	1.17	1.31	0.94	1.3	4.71	5.94	3.91	2.64	5.33	1.72	3.06	4.37	6.46	7.68	6.46	10.46	9.84	3.01	5.84	3.89	2.09	9.82	3.04	2.57	3.56	3.92	2.15
BNIP1	20	93	0	90.2	4.99	2.28	1.95	2.21	2.01	1.76	6.64	13.46	7.13	2.54	5.5	1.26	3.02	4.67	3.55	6.09	5.43	3.75	3.53	2.52	4.88	2.01	1.51	6.16	2.59	1.83	2.65	0.65	0.86
BNIP3	43	100	0	98.39	20.05	4.78	3.51	3.6	3.36	3.66	13.45	17.13	13.48	4.78	15.72	5.96	11.06	3.77	5.1	12.79	7.24	12.28	12.84	6.41	11.11	10.47	5.19	25.34	6.52	7.39	13.74	7.84	3.43
BOD1	37	95	0	95.14	11.31	5.85	3.96	4.2	3.1	4.34	8.13	10.73	4.16	1.47	4.63	2.07	4.74	3.65	3.36	9.86	0.69	10.44	12.27	4.78	5.97	6.38	2.12	5.48	3.7	4.09	7.15	5.88	3
BPGM	26	98	41.92	97.08	5.38	3.21	2.5	2.98	2.02	3.38	4.79	5.22	7.07	1.6	5.94	4.29	4.69	5.12	6.6	8.83	7.62	11.32	14.95	5.7	4.95	4.03	3.05	8.22	3.41	2.37	4.2	1.63	2.58
BRCA1	1	94	0	91.54	1.49	0.13	0.04	0.03	0.04	0.05	1.14	0.71	0.39	0.39	1.5	1.06	0.4	0.64	0.69	1.83	1.25	0.98	0.91	0.43	1.03	1.41	1.06	5.71	0.52	0.52	0.59	1.63	0
BRD8	28	98	16.85	96.21	11.82	1.97	2.05	1.59	1.8	1.38	5.21	4.14	5.46	3.11	7.43	2.07	2.48	4.1	4.74	8.97	20.5	20.15	19.92	3.11	5.57	4.97	3.41	14.61	2.3	3.57	3.74	1.63	3
BRIX1	46	98	35.29	92.58	18.86	8.37	5.77	6.34	4.22	5.93	22.02	26.86	20.49	6.1	14.83	6.57	11.11	13.71	12.01	16.35	9.65	19.06	20.45	9.34	13.44	8.32	5.67	18.49	6.15	7.64	12.18	3.6	7.3
BSG	12	97	21.59	98.08	25.76	20.63	19.1	24.71	22.39	18.83	27.09	36	36.4	4.92	31.39	20.1	27.21	33.58	38.16	54.88	34.5	62.18	67.17	33.92	30.05	23.89	15.31	44.98	21.33	19.78	33.5	20.26	17.6
BSPRY	1	93	0	92.9	0.28	0.07	0	0	0.03	0.01	0.11	0.22	0.05	0	1.11	0.05	0.11	0.04	0.07	0.37	0.26	0.13	0.38	0.25	0.33	0.2	0.12	0.23	3.11	0.06	0.16	0	1.29
BTBD10	12	96	0	91.17	4.35	1.64	0.87	1	0.81	0.62	3.39	5.22	7.16	2.14	7.63	2.02	3.06	3.46	6.07	8.17	8.79	11.3	9.93	2.58	4.76	3.29	3.99	6.16	3.41	2.36	2.14	1.96	2.15
BTBD11	36	98	0	95.32	3.64	0.59	0.29	0.36	0.34	0.18	2.12	3.61	2.56	0.97	3.11	1.31	1.1	1.54	0.79	3.11	3.66	5.6	8.89	1.22	3.87	1.88	3.61	3.88	2.3	1.1	1.09	0.98	0.43
BTBD19	3	96	0	96.88	0.29	0.18	0.05	0.03	0.09	0	0.42	0.66	0.76	0.31	2.16	1.67	0.63	0.9	0.33	0.62	11.5	0.79	0.91	1.52	0.87	0.27	0.51	0.91	0.96	0.15	0.32	0	0
BTG3	44	100	10.79	98.31	10.45	4.63	2.35	2.88	3.51	1.38	19.74	32.8	23.2	7.4	14.12	10.15	10.12	17.81	15.1	23.72	17.31	26.02	33.45	18.16	23.55	6.71	8.85	23.97	11.41	4.85	8.83	5.23	22.75
BTLA	35	97	0	96	4.21	1.42	0.54	0.58	0.33	0.5	2.24	2.32	3.1	1.33	4.27	3.43	5.26	8.1	7.58	22.91	10.51	14.76	22.66	2.91	4.48	9.13	1.9	6.62	1.26	5.02	1.68	1.31	3
BTN2A1	38	98	23.31	95.94	8.73	2.76	1.57	1.78	1.9	1.36	5.99	6.89	7.12	4.45	6.74	3.89	4.05	5.08	6.15	13.44	10.34	16.32	14.81	2.92	6.38	5.1	4.66	13.01	2.44	4.59	4.44	3.6	5.15
BTN3A1	36	100	29.01	98.91	20.54	5.69	2.51	2.75	3.12	2.03	15.35	17.26	11.46	13.16	15.38	6.67	8.29	8.47	9.86	21.35	38.24	14.32	9.97	5.53	9.48	7.79	9.45	13.93	2.3	6.96	11.07	10.78	0.86
BTN3A2	36	99	31.28	98.56	51.12	19.98	10.61	11.57	11.93	10.37	36.55	31.13	22.3	15.42	41.35	16.16	22.98	23.31	22.44	49.1	48.41	33.15	31.11	11.73	20.74	16.71	14.14	42.47	9.33	19.82	32.55	22.88	0.43
BUB1	4	97	0	96.25	0.51	0.03	0.03	0.02	0.04	0.03	0.52	0.36	0.85	0.24	0.83	0.1	0.17	0.3	0.45	1.52	1.81	0.26	0.5	0.17	0.42	0.81	0.22	6.85	0.07	0.11	0.42	0	0
BUB1B	6	99	0	95.54	0.28	0.02	0	0	0	0	0.29	0.17	0.31	0.03	0.4	0.1	0.1	0.08	0.07	0.91	1.25	0.82	1.74	0.16	0.08	0.34	0.24	5.25	0.07	0.03	0.1	0	0
BYSL	5	96	0	95.06	1.04	0.44	0.62	0.61	0.63	0.66	0.59	1.27	1	0.23	1.22	0.51	0.67	1.09	1.6	1.87	2.58	3.1	5.36	1.11	0.92	0.94	1.11	2.74	1.63	1.16	1.09	1.31	0.86
BZRAP1	4	92	0	94.58	0	0.18	0.07	0.07	0.2	0.03	0	0	1.13	0.72	0	1.26	0.56	0.79	0.43	2.9	8.92	4.58	5.17	1.02	0	1.61	0	0.46	0	0.31	0	0	0
C10orf118	39	97	1.13	90.81	0	4.4	4.87	2.55	2.84	2.22	0	0	22.07	9.57	0	0	0	13.18	0	0	18.3	0	0	0	0	0	0	0	0	0	0	0	7.3
C10orf128	1	99	0	95.65	0	1.98	1.4	1.79	3.01	0	0	0	3.34	1.68	0	2.73	1.96	3.28	2.45	2.34	6.03	8.67	4.61	4.79	0	1.61	0	1.14	2.74	4.13	0	0	0.43
C10orf2	9	95	0	91.58	0	0.83	0.66	0.81	0.62	0.84	0	0	0.6	0.65	0	0.46	0.85	0.57	0.76	0.74	1.9	1.35	1.45	0.58	0	1.28	0	2.28	0.67	0.9	0	0	0
C10orf54	21	98	19.71	99.37	0	26.88	19.16	25.26	20.61	20.48	0	0	34.43	12.88	0	17.07	29.63	28.69	15.13	50.1	32.39	12.7	13.39	17.4	0	20.34	0	40.41	16.37	27.63	0	0	12.02
C10orf88	26	96	0	90.75	2.7	1.31	0.63	0.73	0.53	0.49	1.74	2.15	2.14	0.9	2.94	0.96	1.62	1.92	2.41	4.14	3.23	4.32	3.3	0.65	1.62	2.01	1.35	5.02	0.59	1.09	1.62	0	0
C11orf21	14	98	0	98.03	6.33	2.11	1.55	2	1.65	2.33	4.74	9.6	4.67	3.63	6.92	1.72	3.71	3.2	1.64	5.03	6.12	1.17	1.29	0.81	1.25	2.48	2.67	4.57	0.3	1.62	4.16	0	0.86
C11orf68	13	94	6.53	94.61	8.06	0.83	0.78	1.03	1.07	1.11	4.78	7.09	0.91	0.46	2.07	0.91	2.21	1.54	1.57	3.69	0.78	3.34	2.43	0.91	2.04	3.09	1.11	2.97	1.7	1.83	3.29	0	0.43
C12orf10	16	95	39.18	93	18.22	10.72	10.57	12.64	10.39	11.46	16.28	17.86	13.3	2.98	14.36	5.35	11.92	11.79	8.93	19.81	8.96	21.39	19.87	6.69	11.42	12.89	3.75	26.94	7.7	8.64	14.44	0	4.72
C12orf23	34	99	32.95	92.01	0	4.64	2.84	3.11	1.87	3.01	0	0	11.79	6.35	0	0	0	8.85	0	0	12.1	0	0	0	0	0	0	0	0	0	0	0	5.15
C12orf45	7	96	0	91.48	14.85	3.44	2.49	2.47	3.56	3	9.16	10.8	6.78	3.05	22.35	2.42	5.92	5.72	4.79	9.94	2.97	10.63	9.4	3.47	5.83	5.3	3.05	6.85	4.22	4.4	6.73	0	1.72
C12orf5	4	98	0	93.47	0	1.08	0.7	0.81	0.68	0.68	0	0	6.38	1.02	0	0	0	2.97	0	0	4.31	0	0	0	0	0	0	0	0	0	0	0	2.15
C12orf75	16	99	0	99.15	24.2	12.04	8.76	10.2	15.77	4.92	22.74	26.61	19.44	6.15	16.58	8.13	12.22	13.22	16.79	25.42	8.1	20.58	26.35	16.9	6.35	10.13	13.1	41.55	8.22	8.23	18.3	0	6.01
C14orf142	1	95	0	95.07	0	4.18	2.28	2.54	2.92	2.09	0	0	5.38	2.07	0	2.83	4.22	5.57	5.62	11.59	4.82	16.92	14.63	4.33	0	5.77	0	9.82	2.52	3.97	0	0	1.29
C14orf64	10	96	0	91.11	0	9.14	7.34	8.04	5.22	11.03	0	0	10.89	4.63	0	0	0	11.33	0	0	12.79	0	0	0	0	0	0	0	0	0	0	0	2.58
C16orf13	35	98	16.18	96.68	0	15.85	15.39	16.89	19.22	15.81	0	0	33.15	9.32	0	14.44	20.13	18.79	18.84	46.79	17.49	47.01	42.31	18.39	0	24.5	0	38.13	13.7	17.36	0	0	8.58
C16orf54	1	100	41.8	99.87	26.14	5	1.06	1.24	1.68	0.79	20.06	38.99	32.72	12.83	22.73	9.39	18.4	29.71	7.84	20.53	59.35	12.72	7.03	13.39	20.85	17.72	8.99	17.12	4.22	12.29	18.55	0	5.58
C16orf58	16	93	0	93.18	4.97	1.33	1.04	1.26	1.3	1.07	3.84	4.68	4.45	1.47	4.13	1.72	2.39	3.05	2.84	7.4	7.15	5.42	4.44	1.25	2.85	2.22	1.97	3.43	1.48	1.79	3.25	0	0.43
C16orf91	15	92	0	92.58	8.09	3.57	4.35	3.42	3.87	3.76	7.26	9.14	5.84	2.55	5.66	3.79	5.47	5.31	4.91	8.67	3.79	12.47	14.65	8.59	7.84	4.23	2.19	8.45	4.74	3.21	4.85	0	3.43
C17orf62	47	98	25.13	96.63	0	12.18	9.85	13.36	12.11	10.93	0	0	14.37	8.03	0	9.9	18.85	20.33	26.23	41.15	43.89	23.64	21.5	10.03	0	20.34	0	23.06	9.04	13.63	0	0	6.01
C17orf96	6	100	0	96.84	0	0.04	0.04	0.03	0.09	0.08	0	0	0.04	0	0	0.51	0.25	0.19	1.72	1.07	0.35	1.5	3.33	0.65	0	0.81	0	0.69	0.67	0.27	0	0	0.43
C19orf10	45	97	0	98.78	0	17.92	17.07	20.51	21.23	15.04	0	0	33.91	10.43	0	0	0	22.4	0	0	18.56	0	0	0	0	0	0	0	0	0	0	0	13.73
C19orf12	36	99	10.11	90.25	9.58	2.96	2.86	2.77	2.79	2.78	5.85	7.05	6.74	2.36	7.8	2.73	3.66	3.95	5.88	12.1	5.3	12.05	13.25	2.86	6.49	6.44	4.59	7.31	1.63	4.33	6.14	0	1.29
C19orf24	36	97	0	93.27	27.55	16.37	15.24	15.66	18.19	14.71	28.83	26.44	21.79	6.06	21.26	13.84	23.33	18.11	17.79	32.39	13.26	36.94	38.88	23.21	19.3	27.25	8.51	20.55	14.82	17.3	26.38	0	11.59
C19orf48	11	96	12.75	95.43	8.55	4.09	4.12	4.71	4.06	5	9.1	18.52	10.86	2.56	8.77	3.18	6.59	6.85	3.84	10.2	7.02	7.66	8.14	5.98	7.55	9.53	2.36	20.78	4.59	4.33	6.59	0	2.15
C19orf60	34	99	0	95.57	0	26.38	24.67	26.41	29.72	25.34	0	0	47.64	18.68	0	25.2	35.03	32.72	29.3	65.33	31.78	30.47	27.97	31.66	0	34.77	0	44.98	20	21.7	0	0	14.16
C1GALT1C1	4	98	6.47	96.32	7.08	2.22	1.06	1.3	0.87	0.74	3.34	4.53	2.95	1.27	4.28	2.63	4	6.66	9.6	10.92	4.57	9.13	11.22	3.35	5.32	2.82	3.05	10.05	2.89	4.08	4.1	3.27	2.15
C1orf162	6	99	0	98.34	34.06	24.83	23.46	25.43	18	29.94	26.96	34.37	23.42	5.47	27.38	17.32	29.05	17.85	5.48	26.37	9.52	6.13	4.12	8.26	15.27	24.83	8.97	12.1	13.85	15.83	42.3	0	14.16
C1orf216	9	92	0	92.84	2.43	1.09	0.51	0.57	0.63	0.25	2.64	2.97	1.63	0.13	2.47	0.61	2.01	2.67	3.57	6.21	1.85	11.36	7.65	1.88	2.31	2.08	1.18	2.06	0.82	1.46	2.51	0	1.29
C1orf228	3	96	0	97.97	0	7.94	7.93	10.58	7.53	11.6	0	0	14.39	5.47	0	6.77	10.92	9.3	3.76	29.36	7.36	6.91	8.32	4.7	0	26.58	0	23.29	3.04	7.23	0	0	0.86
C1orf56	20	95	0	97.99	53.08	1.25	0.39	0.7	0.49	0.53	21.79	41.06	1.26	13.45	2.01	13.33	15.7	25.79	13.15	1.61	77	1.5	1.19	11.74	26.38	22.55	15.24	20.55	7.56	21.82	30.53	0	22.75
C1orf85	33	95	21.31	91.26	0	1.86	2.17	3.39	2.51	2.07	0	0	7.19	1.46	0	0	0	3.28	0	0	6.2	0	0	0	0	0	0	0	0	0	0	0	0.86
C20orf196	40	92	5.6	90.38	0	2.66	1.8	1.76	2.11	1.68	0	0	7.25	2.74	0	2.32	3.87	5.2	4.72	13	4.82	7.6	5.08	4.89	0	5.03	0	7.53	2.96	3.48	0	0	0.86
C20orf27	21	96	0	90.44	10.61	6.28	7.16	9.35	8.41	7.37	10.58	14.38	12.53	2.44	11.2	4.39	7.46	7.15	5.43	15.05	7.49	11.11	8.48	6.89	7.49	7.99	3.65	13.01	6.44	5.17	9.23	0	3.43
C21orf33	45	99	32.43	95.2	0	10.15	8.3	9.83	9.5	7.83	0	0	13.28	6	0	0.76	1.26	11.63	0.17	1.64	23.64	3.48	2.31	1.39	0	0.81	0	0.46	0	1.76	0	0	1.29
C2orf68	10	96	28.72	98.85	10.82	2.13	1.16	0.9	1.16	0.97	6.56	12.29	6.38	2.84	10.32	2.93	5.27	6.4	5.86	9.04	39.71	7.67	5.86	3.17	6.76	12.82	3.65	9.59	2.15	6.57	9.94	0	2.15
C3AR1	14	97	0	94.81	1.44	0.75	0.25	0.29	0.49	0.04	0.62	0.78	0.74	0.43	0.9	1.36	1.61	4.44	6.74	3.07	4.18	2.3	2.94	3.69	8.24	0.81	2.02	1.83	1.93	1.47	1.94	1.31	0.43
C3orf18	9	94	0	96.29	1.67	0.79	0.69	0.67	0.83	0.61	1.41	1.93	2.31	0.55	2.27	0.86	0.82	0.98	0.62	1.69	3.02	0.44	0.34	0.6	1.24	0.6	0.55	1.37	0.67	0.79	1.74	0	1.29
C4orf26	1	92	0	94.35	0	0	0.01	0	0	0	0	0	0.01	0	0	0.2	0.04	0	1.38	0.03	0.22	1.19	1.77	0.43	0	0.13	0	0	0	0.03	0	0	0
C4orf27	19	97	0	93.51	0	6.48	4.69	4.66	4.26	4.28	0	0	5.85	2.79	0	4.19	7.23	8.85	13.86	15.88	6.68	7.46	5.71	2.63	0	6.58	0	19.86	4.15	6.07	0	0	1.29
C4orf48	15	95	0	98.11	25.52	9.51	7.08	6.49	16.71	4.53	20.81	27.17	23.06	8.96	15.92	16.97	14.99	17.88	29.25	36.62	12.45	57.71	59.04	22.74	20.51	26.44	10.75	21.46	8.67	14.86	22.38	0	16.31
C5AR1	1	99	0	94.4	2.23	1.03	0.09	0	0	0	0.02	1.02	3.52	1.61	0.89	0.2	0.31	0.19	0	0.07	1.34	0.06	0.09	0.24	0.14	0.2	1.71	3.2	0.67	0.11	0.71	0.33	0
C5orf28	19	95	0	90.58	0	2.41	1.36	1.87	1.25	1.58	0	0	3.35	1.37	0	3.08	3.97	5.46	3.67	4.96	4.39	5.7	4.86	1.94	0	4.9	0	4.8	2.07	2.49	0	0	0
C5orf45	15	93	1.39	90.02	0	4.58	2.97	2.96	2.6	2.66	0	0	4.49	2.74	0	4.6	4.8	5.69	4.93	10.28	38.03	10.23	7.75	2.09	0	7.18	0	5.25	1.93	4.11	0	0	1.29
C5orf56	28	97	4.98	91.49	0	9.58	6.64	7.87	11.41	5.62	0	0	16.6	6.36	0	6.31	9.46	10.43	18.2	34.69	18.43	16.82	12.19	5.17	0	12.35	0	11.87	4.37	9.87	17.19	0	4.72
C6orf120	42	97	0	90.99	6.92	1.88	1.11	1.39	0.94	1.15	5.5	5.31	8.13	3.17	6.28	1.62	2.4	3.95	2.67	7.52	5.47	7.1	5.51	2.87	5.11	3.56	1.49	5.71	2.74	2.28	1.66	0	0.86
C6orf211	33	97	0	96.26	0	3.63	1.97	3.17	1.98	2.71	0	0	3.72	1.46	0	0	0	6.02	0	0	4.39	0	0	0	0	0	0	0	0	0	0	0	1.29
C6orf226	12	90	0	96.45	16.15	4.88	4.48	4.65	6.77	4.71	15.36	23.44	18.19	3.23	12.11	2.58	7.42	6.89	3.84	14.22	2.93	7.49	6.87	4.88	8.98	6.24	3.39	10.73	3.33	3.54	11.19	0	2.15
C7orf26	39	94	0	94.43	8.03	4.09	3.82	4.96	4.92	5.03	8.38	7.94	5.78	2.12	6.36	3.49	5.84	4.9	3.29	9.81	4.82	11.42	12.42	4.75	6.53	5.24	2.24	4.57	2.67	3.24	7.86	0	0.86
C7orf43	32	98	2.81	96.52	3.74	1.22	0.96	1.39	0.98	1.54	3.51	4.58	1.7	0.84	2.92	1.47	1.42	1.77	0.91	4.77	3.19	5.5	6.01	0.78	2.31	2.28	1.54	3.88	1.11	1.52	2.3	0	0.43
C8orf33	40	95	7.41	90.89	21.69	4.19	2.66	3.13	2.77	2.59	11.3	19.88	8.92	4.99	8.72	4.8	6.64	8.58	7.08	8.55	5.56	11.07	11	4.63	9.66	7.99	3.85	17.81	5.56	5.69	10.51	0	1.29
C9orf16	41	98	0	98.22	61.66	32.27	31.11	32.85	43.28	29.19	58.21	64.05	57.01	14.86	48.17	30.76	45.8	44.62	39.64	65.7	26.79	58.49	57.87	45.44	37.55	61.48	18.22	73.97	27.7	29.4	50.42	0	38.2
C9orf41	26	97	8.41	90.5	0	1.95	0.96	1.1	1.07	1.07	0	0	7.18	3.96	0	0	0	3.8	0	0	5.25	0	0	0	0	0	0	0	0	0	0	0	3
C9orf72	20	95	0	95.42	8.9	1.51	0.56	0.66	0.57	0.65	6.2	9.24	8.94	4.08	5.55	2.27	2.86	4.33	2.12	4.57	18.82	3.77	2.86	4.72	6.02	3.15	4.06	9.13	2.37	2.06	3.56	0	6.01
CA2	1	99	0	95.98	0.28	0.12	0.01	0	0	0	0.06	1.36	0.27	0.09	0.8	0.71	0.52	3.61	0.21	0.25	0.3	2.95	3.15	2.58	3.76	0.54	0.48	3.2	4.15	0.23	0.65	0	0.43
CA6	8	91	0	92.87	0.88	0.1	0.42	0.31	0.05	1	0.02	1.63	0.17	0.37	6.95	0.91	0.36	0.08	0.07	0.03	1.12	0	0	0.53	0.07	0.81	0.7	0.91	0.37	0.32	1.21	0	0
CABIN1	28	92	6	94.63	19.45	3.81	3.12	3.43	3.61	2.71	12.19	13.16	15.67	3.01	14.28	5.25	7.34	7.94	7.24	22.82	21.96	10.14	9.2	3.84	8.73	8.59	6.8	14.84	4.15	5.5	8.34	3.6	2.15
CACNA1I	6	95	0	93.65	3.34	0.31	0.24	0.18	0.54	0.07	3.01	3.95	1.34	0.43	1.87	0.2	0.63	0.19	0.14	0.61	4.57	0.43	0.23	0.33	1.66	0.4	0.89	0.23	0.52	0.72	1.19	0.98	0.86
CACNA2D2	9	95	0	91.06	0.88	0.07	0.04	0.07	0.08	0.04	0.89	0.37	0.36	0.1	0.58	0.05	0.15	0.08	0.26	0.38	2.58	0.42	0.44	0.23	0.23	0.07	0.48	0.46	0.15	0.12	0.16	0	0
CAD	19	97	0	92.9	4.56	0.85	0.43	0.46	0.74	0.21	2.93	3.39	2.61	0.8	3.81	1.01	1.24	1.21	0.93	3.79	5.94	3.7	3.49	0.94	2.1	1.75	1.42	3.88	1.11	1.28	1.98	1.31	0
CALCOCO1	42	99	35.48	96.25	17.75	2.47	1.38	1.62	1.62	1.43	12.25	13.8	11.08	2.7	11.73	3.23	4.36	4.41	6.05	15.28	19.38	20.26	14.68	3.51	5.47	5.44	3.97	8.22	1.41	4.97	6.77	5.88	1.29
CALHM2	12	95	0	95.1	3.84	3.57	2.04	2.98	3.4	0.5	2.96	2.97	3.17	0.92	5.29	2.98	4.22	4.44	9.22	19.87	11.33	21.25	18.01	1.79	5.28	3.76	2.86	2.74	3.78	3.75	3.37	6.21	2.15
CAMK2D	49	99	25.27	91.52	14.91	1.76	1.25	1.29	1.29	1.09	10.93	13.5	17.81	5.91	10.84	3.33	4.75	5.2	4.31	17.92	16.06	5.01	3.97	3.12	9.21	7.05	11.95	14.16	3.78	5.15	4.81	2.29	2.15
CAMP	9	100	0	97.23	0.03	0	0	0	0	0	0	0.07	0.01	0	0.04	0.05	0.14	0	0	0.01	0.04	0	0	0	0.01	1.01	0	0	0	0.43	0.69	0	0
CAMTA2	37	95	4.4	94.58	7.13	0.91	0.6	0.78	1.29	0.58	4.93	5.6	4.77	2.91	4.86	1.97	2.4	2.86	3.17	8.31	16.19	10.89	10.22	2.03	4.18	3.02	2.57	2.28	1.63	1.8	3.21	1.96	1.29
CAPG	11	98	0	98.91	8.32	10.67	6.28	8.07	10.07	2.24	12.6	17.79	11.32	2.86	9.34	10.51	14.8	18.98	19.7	24.83	15.72	22.68	28.88	23.34	15.53	5.3	6.23	20.55	23.85	6.09	15.58	10.46	20.17
CAPS	7	95	0	93.07	5.22	0.93	0.67	0.86	0.81	0.71	5.47	6.5	1.53	2.36	4.02	1.62	2.58	2.15	1.19	1.62	17.1	1.03	0.88	1.04	2.4	2.28	0.91	2.97	1.19	1.38	3.39	1.63	0
CARD11	31	96	5.74	98.52	12.64	2.83	1.28	1.3	2.64	1.05	13.2	14.3	7.04	4.41	9.11	3.54	3.47	4.22	3.72	13.74	17.74	7.14	6.8	3.55	5.82	5.5	12.43	4.8	1.56	3.34	5.23	3.6	3.86
CARD16	31	99	0	96.77	34.04	17.38	9.55	8.48	16.39	5.42	25.53	29.22	21.81	9.76	26.34	17.07	21.94	26.09	51.41	45.5	17.66	41.77	48.71	19.27	22.16	18.32	13.51	34.7	12.07	24.68	32.22	26.8	9.44
CARM1	33	97	0	94.75	5.05	0.49	0.25	0.14	0.55	0.15	3.82	8.09	1.32	1.02	1.72	1.01	1.23	0.83	0.98	1.97	4.01	2.4	2.4	0.95	1.32	2.89	1.11	4.11	1.56	0.95	1.74	0.33	0
CASC4	42	99	21.91	92.04	18.6	3.06	2.2	1.48	1.59	1.16	17.15	13.46	13.04	8.76	11.44	4.44	6.07	7.23	5.1	13.45	18.52	12.53	9.48	6.29	9.36	9.33	6.25	15.98	2.74	4.39	8.2	4.25	3
CASC5	1	97	0	92.85	0	0.07	0	0	0.03	0	0	0	0.74	0.29	0	0.15	0.16	0.34	0.45	1.56	1.94	1.16	0.98	0.25	0	1.14	0	6.16	0.15	0.11	0	0	0
CASD1	33	96	0	91.04	11.05	0.43	0.18	0.18	0.26	0.17	7.84	8.29	2.95	2.61	3.66	1.67	1.53	2	2	4.59	4.01	3.76	2.34	1.14	2.7	2.89	3.92	5.02	0.59	1.66	1.66	0.65	1.29
CASP1	47	99	23.27	98.54	21.24	18.32	7.7	9.78	8.85	4.26	18.48	20.5	13.14	6.41	17.33	9.24	14.75	17.09	32.92	31.19	18.13	23.24	23.27	7.87	19.88	9.66	10.46	13.01	9.33	14.98	22	10.78	0.86
CASP3	36	99	28.86	98.64	7.99	1.16	0.56	0.77	0.76	0.76	4.78	10.09	9.34	2.19	7.14	4.44	3.8	5.5	10.24	10.89	11.5	19.91	19.67	4.7	7.72	3.83	4.74	26.03	5.26	3.56	3.11	2.94	4.29
CASP7	9	94	2.76	93.64	4.59	2.4	1.04	1.46	1.17	1.08	4.62	5.6	4.6	1.73	4.13	1.97	2.92	4.07	7.81	8.88	5.17	8.97	12.13	3.61	5.07	3.36	2.4	5.02	1.33	2.92	3.56	1.96	1.29
CASP8AP2	27	97	0.66	92.87	27.47	0	0	0	0	0	21.28	12.35	0	8.48	14.01	2.58	5.6	0	6.17	14.03	11.07	9.02	6.12	2.76	8	7.65	5.41	21.23	3.48	6.22	7.8	5.56	0
CAT	33	100	18.23	96.36	12.33	8.11	6.18	7.85	5.38	7.47	10.48	13.55	11.09	4.52	11.85	4.29	8.78	11.22	14.65	18.08	10.68	16.62	21.88	6.57	9.79	7.52	4.78	30.14	4.44	6.94	16.4	2.61	1.72
CBL	41	98	10.88	95.22	22.59	2.17	1.48	0.78	1.41	0.8	11.74	9.29	9.84	4.7	10.39	2.78	3.59	6.18	3.6	10.84	17.31	15.86	13.34	3.27	8.93	8.05	5.6	16.67	2.37	4.58	6.08	4.58	4.29
CBR1	6	95	0	93.15	9.92	7.99	7.57	7.92	6.5	7.63	6.63	8.04	6.25	2.53	8.81	4.85	6.22	5.95	8.29	13.6	6.42	17.79	18.62	5.03	7.62	6.78	3.73	12.1	11.33	6.12	9.03	7.19	3
CBR3	26	99	0	91.93	4.82	3.24	2.22	2.45	1.86	1.51	4.24	3.92	3.62	0.92	4.97	1.36	2.55	1.36	1.74	3.6	1.72	9.46	10.88	1.62	0.83	1.07	1.51	2.51	6.22	1.41	4.79	3.27	1.72
CBX4	32	100	0	97.98	15.53	1.21	0.65	0.57	1.15	0.57	15.87	20.74	5.36	2.53	5.58	2.83	2.76	3.2	1.79	4.56	3.83	3.33	4.03	2.85	4.11	5.17	3.32	12.56	2	1.83	3.98	3.27	6.44
CBX5	40	98	10.37	98.33	28.5	3.48	2.7	1.63	2.38	2.03	17.09	16.14	10.97	6.51	16.69	6.97	10.64	10.96	11.46	18.91	29.2	13.14	12.67	6.64	12.87	15.24	4.57	30.14	6.67	7.84	10.55	4.9	1.72
CBX6	40	100	19.77	95.08	19.23	2.19	2.13	1.84	2.3	2.11	16.39	18.84	5.18	2.98	8.43	7.73	11.49	15.96	6.81	7.35	39.36	10.97	8.92	10.1	12.2	20	4.04	10.96	2.89	8.79	14.99	10.46	12.02
CCDC104	33	96	33.75	94.62	0	12.13	10.44	11.17	11.74	7.97	0	0	19.99	8.04	0	0	0	11.67	0	0	13.35	0	0	0	0	0	0	0	0	0	0	0	8.58
CCDC124	4	93	0	96.78	14.72	7.15	7.44	9.4	9.51	7.04	14.22	20.49	19.84	3.12	16.81	6.57	9.52	11.15	13.29	25.71	11.2	31.24	33.67	9.48	11.56	12.82	6.01	21.23	9.04	7.33	13.74	4.25	3
CCDC130	23	92	28.32	95.16	15.79	3.42	3.29	4.54	3.22	4.22	11.81	13.99	13.03	4.93	11.31	3.74	6.28	7	6.67	20.86	11.03	24.27	22.48	3.73	8.63	6.11	4.93	11.64	4.59	4.86	6.61	1.96	2.15
CCDC137	11	90	15.7	92.32	13	3.19	3.15	3	3.09	3.03	11.06	11.58	11.78	2.97	9.77	3.89	5.04	7.34	6.72	16.64	7.71	19.8	17.6	4.98	7.72	7.58	2.86	12.56	5.41	4.87	6.36	2.29	2.15
CCDC23	23	94	21.8	92.19	0	9.5	7.69	8.17	9.2	6.47	0	0	16.4	3.77	0	0	0	10.35	0	0	5.47	0	0	0	0	0	0	0	0	0	0	0	6.01
CCDC47	48	98	33.4	94.55	12.51	3.23	2.56	2.12	1.63	1.58	10.15	12.13	12.24	3.41	11.24	5.4	5.6	9.38	11.27	15.47	12.88	26.2	28.05	8.94	12.33	6.44	4.74	15.53	6.3	4.53	5.74	0.65	5.58
CCDC58	29	98	0	91.36	7.29	1.04	0.98	0.9	0.62	0.76	4.35	7.19	6.67	2.69	5.66	2.02	2.99	5.12	2.67	5.65	6.63	6	6.62	2.66	3.65	4.3	1.49	11.19	3.85	1.71	4.53	1.31	1.72
CCDC64	19	99	6.8	98.93	0	1.31	0.49	0.35	1.28	0.25	0	0	4.68	2.57	0	5.25	5.73	7.08	2.62	7.04	17.57	25.01	33.39	12.18	0	6.24	0	8.22	3.19	2.04	0	0	1.29
CCDC65	1	91	0	91.61	6.87	4.37	3.05	3.67	4.12	2.32	5.76	3.85	2.92	2.91	3.23	1.26	2.33	1.96	0.76	1.68	1.94	0.42	0.18	0.75	3.32	0.4	4.01	2.06	0.82	1.76	5.94	1.63	1.29
CCDC69	17	98	25.82	97.8	27.62	8.38	4.56	5.01	4.85	5.79	18.79	27.93	28.65	13.64	21.17	8.23	13.23	12.39	9.89	25.89	13.87	18.72	13.52	9.75	13.18	20.34	7.26	19.86	6	10.28	18.06	10.13	0.86
CCDC85B	14	98	0	98.33	51.26	32.89	34.5	37.48	40.16	35.02	46.2	45.4	43.44	4.61	39.04	27.68	36.75	28.69	27.56	48.5	4.61	32.16	36.37	31.09	40.32	40.81	20.07	50.23	21.63	26.86	42.67	31.7	36.05
CCDC88B	29	96	0.54	96.95	13.34	1.89	1.15	0.92	1.45	0.8	13.36	20.66	9.09	4.62	8.55	5.51	5.89	8.32	7.1	11.06	10.12	10.06	11.59	5.95	10.26	8.46	5.46	13.24	4.3	6.03	6.81	3.27	1.72
CCDC91	46	97	21.96	94.47	30.42	11.16	8.02	8.02	6.03	6.72	24.96	27.17	20.44	10.43	17.54	6.52	13.54	12.95	11.72	27.82	16.19	18.76	13.81	9.44	14.44	12.75	18.01	26.48	7.56	9.14	14.04	7.84	7.73
CCDC93	38	98	4.29	93.1	12.97	1.66	0.98	0.8	1.01	0.67	9.83	11.43	15.19	5.7	9.58	2.68	2.96	4.9	2.38	11.38	12.53	14.13	14.75	3.69	5.83	3.22	3.75	12.56	2.37	2.78	3.15	1.96	0.86
CCDC94	24	93	0	95.26	0	4.05	3.17	4.31	2.74	4.04	0	0	9.29	2.38	0	2.42	5.96	6.4	4.26	8.41	6.37	10.88	12.99	5.06	0	5.64	0	7.99	3.19	2.76	0	2.61	2.15
CCDC97	29	94	15.86	95.35	8.31	2.91	2.31	3.27	2.55	2.76	6.35	9.94	8.06	1.42	9.18	3.84	5.59	6.29	4.96	13.72	17.14	18.47	17.71	6.06	8.22	5.44	3.15	5.02	2.52	3.57	6.99	4.25	2.58
CCL1	2	100	0	99.87	0	0	0	0	0	0	0	0	0	0	0	0	0.01	0	0.07	0	0.09	0.01	0.37	0.01	0	0.07	0	0	0	0.02	0.02	0	0
CCL2	1	97	0	99.62	0.02	0.01	0	0	0	0	0	0	0.21	0.18	0.05	0.86	2.19	0.53	0.07	0.07	0.43	0.05	0.09	3.13	0.14	2.82	5.12	2.51	0.15	0.01	1.01	0.65	13.31
CCL20	2	100	0	99.34	1.85	0.61	0.1	0.13	0.48	0	0.42	0.76	1.37	0.56	0.94	6.62	5.24	13.22	11.55	2.96	3.36	14.52	8.39	25.81	20.35	2.95	1.39	2.51	12.44	1.05	3.05	1.96	3.86
CCL22	6	99	0	99.74	0	0	0	0	0	0	0	0.03	0	0	1.05	0.3	0.09	0.15	3.93	0.09	0.43	0.32	0.76	0.11	0.01	0.4	0	0.23	0.07	0.01	0.04	0	0.86
CCL4	6	100	0	99.97	17.03	1.07	0.29	0.13	0.31	0	5.24	6.77	14	5.32	5.57	8.59	10.6	12.05	14.17	14.05	7.92	4.57	7.51	11	6.7	3.29	25.1	18.04	6.07	6.17	16.26	2.61	3.86
CCL5	7	100	0	99.87	40.08	11.83	11.78	8.4	14.1	0.04	29.8	27.78	32.94	20.73	20	31.11	28.72	26.51	37.35	49.6	40.87	17.75	33.55	38.07	40.02	8.46	35.26	18.27	10.89	18.23	28.61	30.07	21.46
CCM2	11	99	29.19	94.83	33.76	13.38	8.97	11.44	9.68	10.14	34.3	36.99	17.75	7.74	22.64	9.65	17.27	17.21	18.29	29.27	22.09	32.06	30.3	7.4	14.24	18.66	15.51	30.14	6.44	12.35	18.97	10.78	5.58
CCNB1	3	99	0	98.74	1.07	0.46	0.29	0.37	0.38	0.17	0.71	0.59	0.62	0.23	0.96	0.4	0.58	1.13	0.79	1.96	1.46	4.77	5.67	0.92	0.83	1.61	0.41	6.85	1.7	0.55	0.77	0.65	0.86
CCNB1IP1	31	99	0	93.81	13.96	5.14	3.2	3.56	3.03	4.03	11.5	17.45	12.19	2.56	10.62	4.24	6.52	6.1	3	12.66	4.61	7.1	7.46	3.61	6.7	8.39	3.25	16.21	4.59	4.63	7.15	2.29	2.58
CCNB2	3	99	0	98.32	0.39	0.07	0.01	0.07	0.16	0.03	0.41	0.12	0.23	0.06	0.67	0.05	0.2	0.53	0.31	1.48	0.73	0.75	3.28	0.38	0.12	0.81	0.1	9.13	0.82	0.21	0.38	0.33	0
CCNF	13	98	0	91.99	0.77	0.17	0.13	0.09	0.12	0.13	0.68	0.46	0.49	0.28	1.64	0.35	0.37	0.64	0.29	1.78	3.02	1.96	2.26	0.34	0.37	0.74	0.22	5.71	0.22	0.4	0.36	1.31	1.29
CCNT1	10	96	0	94.46	13.7	1.65	0.63	0.35	0.61	0.5	15.53	25.32	21	5.28	18.8	6.26	5.54	7.23	3.62	17.09	16.02	18.02	18.2	5.32	11.01	6.71	6.78	12.56	2.96	3.2	7.58	4.25	4.72
CCR1	1	97	0	98.91	0.65	0.16	0	0	0	0	0.04	0.8	0.75	0.39	0.35	0.15	0.29	0.34	5.36	2.32	1.77	0.66	1.39	0.15	0.39	0.27	0.79	1.37	0.37	0.21	0.32	0.33	0.43
CCR2	5	100	0	98.89	2.49	0.85	0.38	0.61	0.79	0	0.72	0.88	0.81	0.71	1.19	1.06	0.94	1.51	2.24	5.19	7.97	3.71	3.69	0.51	3.33	0.2	1.97	0.91	0.15	1.95	2.12	5.23	0.43
CCR4	2	97	0	99.53	3.62	0.97	0.36	0.28	0.4	0	9.8	8.29	13.24	5.03	7.51	1.11	1.36	2.71	1.19	11.46	17.57	26.51	24.91	2.92	5.01	1.01	2	5.25	1.7	0.96	1.05	1.31	3
CCR5	1	100	0	99.18	0.92	0.3	0.08	0.11	0.25	0	0.69	0.59	0.39	0.58	0.78	2.12	1.93	3.24	9.36	7.83	12.36	8.71	8.54	3.41	4.35	0.81	1.85	0.69	1.04	0.98	1.13	8.17	0.43
CCR6	1	98	0	91.52	10.13	4.07	1.95	2.27	3.07	0.01	6.29	10.77	17.85	2.72	10.07	10.61	7.7	18.94	10.74	12.87	10.51	31.3	21.88	28.46	20.14	6.38	6.03	3.65	7.93	7.46	6.49	4.58	20.17
CCR7	1	100	6.29	99.97	50.78	30.7	26.67	27.81	10.68	37.38	21.65	56.49	42.51	26.56	47.85	29.85	45.48	43.45	16.37	49.35	36.43	33.06	47.57	28.45	29.93	41.21	10.58	63.93	17.93	25.91	37.43	11.77	4.72
CCR8	3	91	0	98.16	0.03	0.01	0.04	0	0.06	0	0.25	0.25	0.75	0	0.78	0.15	0.04	0.08	1.57	1.49	4.69	0.94	2.5	0.07	0.05	0	0	0	0	0.06	0.04	0	0
CCS	11	97	16.88	94.13	15.65	6.54	5.41	6.85	6.17	8.28	16.39	15.91	13.43	4.2	15.16	4.75	9.08	8.4	7.65	25.39	11.15	23.49	20.67	7.67	9.75	9.33	5.58	14.16	5.26	6.38	14.14	6.86	3.86
CCT5	18	100	14.48	98.29	34.26	17.19	12.22	14.74	11.2	12.42	25	20.13	17.04	7.54	20.26	8.33	14.07	16.87	18.99	27.59	20.03	45.2	52.27	13.92	18.3	10.2	9.81	50	14.44	13.29	20.1	7.19	6.87
CD163	1	90	0	90.16	0.59	0.19	0.01	0	0	0	0	0.49	0.79	0.42	1.08	0	0.45	0.08	0.05	0.01	0.78	0	0	0.06	0.06	0.07	1.85	2.97	0.74	0.2	0.73	0.98	0
CD1C	4	98	0	92.43	0.29	0.33	0.09	0	0	0	0.05	0.12	0.23	0.2	0.08	0.1	0.3	0.34	0	0	0.56	0	0	0.08	0.03	2.15	0.07	1.83	0.52	0.26	1.19	0	0
CD200	1	100	0	98.63	0.65	0.38	0.39	0.46	0.21	0.59	0.3	1.03	1.03	0.13	1.23	2.02	2.28	5.16	5.1	15.29	5.17	14.96	25.18	2.1	0.63	8.12	0.26	3.43	0.82	1.2	0.4	0.33	0.43
CD200R1	4	92	0	94.3	6.21	2.11	0.83	1.31	0.92	0.75	3.4	1.7	1.83	1.28	3.36	1.92	2.59	2.33	2.67	11.02	11.63	20.2	12.67	1.07	5.55	1.75	2.89	8.45	1.48	2.01	3.19	2.61	6.44
CD226	37	97	20.16	97.68	28.1	2.44	1.32	1.5	1.05	0.55	26.31	15.79	11.29	6.64	11.67	5.46	8.03	5.76	6.24	24.99	12.27	9.22	9.68	7.46	14.99	7.79	11.64	19.18	2.89	6.8	7.82	8.17	1.72
CD27	29	99	0	99.2	55.16	40.01	50.67	56.39	41.54	58.93	36.82	39.39	31.46	9.31	40.42	24.29	42.66	43.37	52.12	59.9	28.3	19.66	21.05	15.77	27.94	57.58	14.71	76.71	15.85	36.94	56.14	24.84	7.73
CD274	36	99	0	92.14	1.2	0.32	0.15	0.18	0.25	0.09	1.19	1.34	0.96	0.34	1.09	0.46	0.58	0.68	1.29	2.68	3.83	5.93	9.81	1.25	1.27	0.81	0.53	0.69	0.59	0.37	0.4	0	0.86
CD300A	7	99	0	97.13	6.08	4.22	2.28	2.57	2.7	0.51	5.5	5.46	4.6	1.22	5.39	2.37	3.05	2.64	2.26	6.49	7.8	0.88	2.04	1.53	6.27	2.22	4.11	6.62	1.85	4.42	6.91	5.23	1.72
CD320	9	94	3.53	98.38	14.6	6.7	8.89	10.7	10.57	8.14	17.29	17.79	16.38	2.57	13.78	6.87	10.25	9.34	14.25	20.73	10.12	18.58	15.35	8.3	9.32	9.53	8.63	18.27	9.93	11.05	15.74	14.71	5.58
CD38	15	99	0	97.97	3.48	1.24	0.55	0.4	0.25	0.63	0.86	2.26	2.43	1.44	3.71	2.78	2.97	7.94	4.65	6.5	11.89	5.74	11.98	4.23	3.69	10.47	1.83	20.09	0.67	1.99	2.55	1.31	0
CD40LG	37	100	49.48	99.87	29.35	20.58	12.2	16.42	11.73	14.21	22.24	24	21.8	6.89	23.68	11.67	24.51	27.75	11.58	55.48	23.6	27.05	26.74	11.6	38.09	21.34	10	29.45	14.67	21.98	23.94	18.63	24.46
CD5	36	100	34.68	99.67	24.8	11.55	9.6	14.07	11.54	11.47	29.71	41.8	48.13	14.37	41.71	12.73	22.09	22.7	19.87	52.75	48.15	60.65	63.88	20.33	27.21	14.83	7	29.22	6.59	12.59	23.23	10.78	13.73
CD58	33	99	0	99.35	7.27	3.44	1.96	2.47	4.04	0.25	7.83	7.75	7.37	4.06	8.9	5	6.47	10.02	24.89	26.5	21.84	36.82	43.97	13.64	11.38	4.43	7.24	5.25	6.15	3.93	6.71	5.56	6.44
CD7	39	100	0	99.41	56.94	49.06	48.32	53.19	35.26	64.54	40.32	64.07	54.83	14.42	59.28	50.76	60.45	68.71	63.7	62.04	46.68	81.36	88.69	67.53	65.65	75.91	25.77	83.11	37.26	49.55	67.03	37.91	8.58
CD70	7	98	0	99.04	0.88	0.54	0.15	0.47	0.85	0	1.27	1.59	1.45	0.08	1.39	3.43	1.47	2.18	6.69	6.61	3.83	6.83	15.92	4.52	3.26	0.34	2.74	2.06	2.22	1.33	0.95	7.52	0.86
CD80	3	95	0	90.36	0.14	0.03	0.02	0	0.04	0	0.21	0.25	0.32	0.1	0.18	0.3	0.16	0.41	1.5	1.34	1.72	3.42	5.71	0.58	0.14	0.27	0.14	0.46	0.3	0.07	0.16	0.33	0
CD82	12	98	26.07	98.62	16.38	9.5	6.59	8.4	10.43	2.99	24.07	19.3	24.97	6.86	21.22	10.76	16.32	19.58	30.25	58.83	32	52.95	59.02	15.4	11.36	11.61	4.18	16.21	15.04	7.39	13.15	7.84	9.01
CD83	13	100	0	99	4.15	1.4	0.32	0.2	0.47	0.3	6.49	9.12	14.59	2.79	10.79	10.4	5.72	6.74	6.38	7.73	13.87	13.52	26.38	10.77	16.55	10.2	3.37	15.53	11.78	1.49	3.37	0.98	3.86
CD84	14	99	0.82	98.4	23.49	6.47	1.6	1.2	3.07	0.61	29.83	26.05	12.02	7.66	11.32	5	12.72	14.01	9.48	32.2	24.42	19.31	9.84	5.07	10.08	16.85	10.29	5.02	6	13.84	8.99	14.71	5.58
CD9	4	99	0	97.85	0.99	0.35	0.22	0.21	0.09	0.29	0.46	2.34	0.48	0.54	0.92	2.32	4.52	4.07	4.22	1.95	1.72	3	3.53	6.98	1.73	1.95	4.66	4.8	24	1.35	2.42	0.65	14.16
CD97	40	99	46.11	99.19	0	13.18	6.72	7.77	8.82	5.36	0	0	46.32	14.2	0	0	0	22.59	0	0	49.18	0	0	0	0	0	0	0	0	0	0	0	8.58
CDC14A	27	98	0	97.74	35.88	3.45	1.57	1.31	1.63	0.8	55.98	34.87	29.31	12.45	23.75	3.59	3.7	5.12	2.38	27.61	30.1	16.25	13.9	6.43	17.63	4.16	18.85	16.67	1.63	3.71	8.49	5.56	3
CDC20	4	98	0	98.96	0.22	0.04	0.01	0.02	0.12	0.01	0.23	0.07	0.21	0.02	0.52	0.05	0.18	0.57	0.14	0.99	0.82	0.41	0.82	0.45	0.1	1.21	0.07	8.45	1.78	0.24	0.22	0.33	0
CDC23	23	95	8.98	92.39	4.85	1.43	0.67	0.66	0.59	0.65	2.99	5.24	4.53	1.54	4.37	1.52	1.86	2.56	3.55	7.42	4.78	7.57	7.25	1.42	3.04	2.89	1.76	7.31	1.93	1.88	2.24	1.31	0.43
CDC25B	47	100	48.02	99.64	30.66	14.2	10.5	14.11	14.17	9.82	27.98	29.46	33.65	8.99	34.06	6.31	12.25	7.83	6.1	19.83	14.86	25.43	26.86	4.46	7.27	10.27	8.15	36.99	5.33	9	27.39	13.4	4.29
CDC27	40	97	17.54	93.24	13.81	1.72	2.01	1.1	1.02	0.83	11.87	10.77	13.89	4.06	10.88	3.59	3.71	5.2	5.15	12.68	13.18	17.43	16.52	4	7.31	5.71	6.95	14.84	3.78	3.8	4.95	4.25	1.29
CDC34	14	95	0	91.41	7.78	1.03	0.67	0.99	1.56	0.71	7.28	9.92	1.93	0.76	2.34	1.72	2.29	2.79	1.36	3.9	7.41	5.26	6.61	4.54	2.41	3.62	2.16	2.74	1.56	1.29	2.69	1.96	2.58
CDC37	6	97	25.24	99.25	49.76	20.63	19.82	24.39	23.31	20.66	43.86	50.13	50.96	11.36	48.56	22.68	28.36	30.08	29.68	65.3	46.99	78.75	85.66	36.1	40.78	22.82	18.58	48.4	22.96	21.88	38.79	18.95	27.47
CDC42EP3	42	99	14.44	90.21	16.57	8.04	4.64	5.67	6.05	2.13	16.14	9.9	15.77	5.81	16.45	12.78	11.77	12.46	11.1	28.57	20.63	41.19	26.49	12.67	18.28	8.93	10.65	17.58	10.3	12.09	9.64	12.75	9.87
CDC45	2	99	0	95.03	0.16	0.03	0.02	0.08	0.11	0	0.24	0.1	0.24	0.03	0.4	0.05	0.07	0.45	0.26	1.04	0.56	0.36	0.51	0.05	0.06	0.54	0.05	4.11	0.3	0.11	0.16	0	0
CDC6	7	95	0	94.77	0.23	0.02	0.01	0.02	0.13	0	0.28	0.19	0.29	0.08	0.6	0.1	0.11	0.34	0.12	1.11	0.43	0.42	1.1	0.2	0.1	0.81	0.19	4.11	0.59	0.16	0.28	0.65	0
CDC7	18	97	0	90.21	1.15	0.35	0.25	0.28	0.28	0.18	1.77	2.46	2.5	1.05	2.33	0.25	0.87	0.87	1.26	2.44	3.32	3.68	2.49	0.95	1.27	1.07	1.92	3.2	0.44	0.49	0.63	0	0.43
CDCA2	2	91	0	93.67	0.21	0.01	0	0	0	0	0.17	0.07	0.21	0.05	0.37	0	0.03	0.3	0.05	0.99	0.73	0.6	0.76	0.06	0.06	0.6	0.19	5.25	0.22	0.06	0.08	0	0
CDCA4	30	99	0	93.69	4.33	2.92	1.95	2.71	2.62	1.75	6.03	5.68	6.13	0.85	5.2	1.82	4.67	6.33	7.65	11.66	6.2	17.31	17.52	5.71	6.24	6.11	2.38	10.05	2.82	3.92	4.59	5.23	5.58
CDCA5	6	97	0	96.95	0.27	0.06	0.03	0.03	0.14	0.05	0.26	0.14	0.28	0.06	0.45	0.1	0.09	0.34	0.07	0.95	0.82	0.54	0.82	0.16	0.17	1.01	0.17	5.71	0.44	0.13	0.24	0	0
CDCA7	2	99	0	97.64	1.78	0.55	0.35	0.51	0.7	0.11	3.14	3.75	2.47	0.54	2.7	0.81	1.81	3.05	1.86	7.03	3.96	19.08	10.71	2.28	0.71	6.04	0.94	23.97	1.41	0.84	1.11	3.92	1.72
CDCA7L	17	100	0	93.23	7.92	1.63	1.19	1.22	0.39	2.38	1.58	3.88	2.98	2.93	3.86	0.96	1.69	2.33	1.5	2.12	2.67	0.32	0.7	0.48	1.58	7.11	0.43	21.23	0.67	1.48	5.01	1.31	0
CDCA8	2	97	0	97.51	0.56	0.16	0.06	0.06	0.16	0.04	0.37	0.2	0.44	0.03	0.66	0.1	0.16	0.41	0.31	1.56	0.65	1.42	1.73	0.19	0.29	0.87	0.19	7.76	0.15	0.18	0.32	0	0
CDK1	4	100	0	98.06	0.57	0.14	0.07	0.07	0.23	0.08	0.44	0.53	0.38	0.13	0.71	0.25	0.53	0.94	0.33	1.79	1.98	1.8	4.22	1.19	0.38	1.41	0.24	11.19	1.19	0.37	0.77	0.98	0.43
CDK10	26	98	15.66	93.41	9.68	3.1	3.56	5.03	3.86	5.14	8.25	9.26	9.05	4.44	12.31	5.61	5.84	7.04	5.19	14.72	15.89	16.19	12.08	4.61	6.85	7.52	4.4	13.93	4.52	4.27	7.68	1.96	2.15
CDK2	39	97	0	94.87	1.27	0.57	0.42	0.59	0.36	0.68	1.08	1	1.27	0.75	1.62	0.66	1.09	1.73	2.31	3.74	6.8	3.63	4.31	0.97	2.5	1.81	1.3	6.62	1.19	1.22	1.29	0.98	2.15
CDK2AP1	46	100	0	92.56	1.14	0.09	0.02	0.02	0.05	0	1.26	0.24	0.46	0.11	0.63	0.05	0.13	0.87	0.26	1.53	0.95	1.09	1.61	0.14	0.42	0.6	0.12	1.6	0.44	0.08	0.16	5.88	0
CDK2AP2	21	97	19.5	98.49	17.41	12.16	12.75	16.02	18.13	9.96	13.71	14.57	14.09	3.56	20.75	13.13	15.83	18.9	22.96	39.07	23.47	59.73	64.7	17.67	20.65	24.7	12.38	31.96	12.89	14.44	18.4	18.3	32.62
CDK5R1	2	98	0	98	3.34	0.36	0.37	0.43	0.31	0.49	4.01	1.95	2.27	0.93	1.87	0.76	0.86	1.05	0.69	5.93	2.28	1.8	1.19	0.77	2.05	5.77	0.75	1.37	2.15	1.47	2.2	0.65	0
CDK6	15	100	5.53	98.14	17.8	2.47	1.07	0.95	1.59	0.97	12.91	16.2	17.46	7.52	13.28	5.4	4.38	4.97	5.41	18.51	19.34	32.66	45.05	6.71	8.9	7.79	8.99	18.72	2.96	5.8	9.82	6.86	3
CDKAL1	5	91	24.15	91.27	9.56	1.55	0.69	0.97	0.76	0.91	7.01	6.8	9.09	3.76	8.29	1.72	2.71	3.46	2.95	8.98	16.84	7.04	5.96	1.88	5.2	2.75	12.81	7.53	1.56	2.29	4.85	0.98	2.58
CDKN1A	3	99	0	99.38	2.54	1.71	0.42	0.31	1.19	0.07	1.68	4.32	22.8	3.72	8.97	17.17	7.62	7.61	8.79	14.48	27.99	29.34	42.99	18.57	17.8	4.5	7.98	11.87	16	1.01	5.94	0.98	21.03
CDKN1C	1	98	0	93.86	2.62	0.22	0.11	0.08	0.05	0.05	1.02	1.48	0.39	0.36	0.4	0.66	0.17	0.23	0.14	0.32	1.21	0.62	1.29	0.33	0.52	0.27	1.83	6.62	0.59	0.17	0.34	0.33	3
CDKN2B	1	91	0	93.11	0.27	0.03	0.05	0.03	0.06	0	0.17	0.32	0.22	0.03	0.27	0.66	0.17	0.11	0.19	0.51	0.86	1.31	3.16	0.68	0.2	0.27	0.46	1.14	4.22	0.38	0.61	2.29	0
CDKN2C	4	98	0	90.75	3.73	2.07	1.16	1.51	1.5	0.91	2.76	4.43	1.9	0.59	2.32	2.53	2.48	1.69	3.93	8.04	2.46	6.05	6.47	1.68	3.49	4.83	2.19	12.33	2.59	2.34	2.4	2.29	1.29
CDKN2D	4	98	9	98.76	37.62	14.73	10.28	12.49	14.26	8.58	44.33	49.84	26.26	7.67	18	6.67	12.87	9.38	5.62	11.67	6.42	6.46	5.46	6.77	13.36	8.39	8.89	13.01	6.37	8.89	18.36	9.15	17.6
CDKN3	9	98	0	95.91	1.07	0.52	0.26	0.41	0.49	0.32	1.23	1.7	0.7	0.2	1.39	0.15	0.72	0.87	1.07	2.75	1.38	4.08	6.39	1.15	0.44	2.55	0.43	7.76	1.41	0.55	0.61	1.31	0.86
CDR1	1	95	0	96.85	0	0	0	0	0	0	0.01	0	0.11	0	0	0	0.01	0	0	0	0.17	0	0.02	0	0.02	0	0	0.69	0	0	0	0	0
CDT1	1	98	0	99.07	0.49	0.15	0.05	0.18	0.3	0.04	0.66	0.56	0.55	0.08	1.64	0.61	0.35	0.38	0.48	2.4	1.72	1.17	1.41	0.36	0.61	2.69	0.14	5.02	0.59	0.5	0.85	1.31	0
CEACAM1	1	98	0	94.19	0.74	0.33	0.2	0.12	0.12	0.12	0.36	0.92	0.64	0.08	1.6	2.53	1.63	2	4.19	1.97	5.94	0.14	0.56	2.2	3.24	2.69	1.73	9.36	3.7	1.74	2.2	3.6	0.43
CEACAM21	2	94	0	94.2	5.56	2.98	1.09	1.18	0.93	1.08	4.53	2.05	7.97	2.71	9.1	1.31	1.77	2.07	3.98	12.17	6.59	7.04	6.37	0.77	3.08	2.08	2.81	5.02	0.59	2.18	3.05	1.96	0.43
CEBPB	40	100	0	98.18	36.74	17.27	12.22	14.2	13.74	12.97	27.65	38.04	15.45	3.21	12.19	9.95	18.57	16.83	18.03	37.72	6.5	21.27	24.11	19.67	39.12	16.71	15.94	8.45	19.33	16.86	25.62	18.3	15.88
CEBPD	2	99	0	95.52	9.59	2.22	0.64	0.67	1.18	0.01	1.89	5.36	4.37	1.39	1.57	1.16	2.66	4.93	2.81	6.07	0.69	3.76	2.31	7.28	15.64	1.81	8.61	4.11	11.19	1.76	4.22	6.54	11.59
CECR1	7	99	0	97.39	0	3.83	1.89	2.22	2.01	1.95	0	0	9.63	4.96	0	2.83	6.47	5.57	3.24	20.98	19.64	7.43	7.22	3.79	0	5.84	0	9.13	2.07	3.77	0	4.58	1.29
CENPA	2	92	0	91.87	0.2	0.05	0.02	0.01	0.15	0.01	0.24	0.19	0.09	0	0.3	0.1	0.15	0.11	0.26	0.91	0.09	0.25	0.26	0.19	0.1	0.4	0.53	6.16	0.3	0.11	0.06	0.65	0
CENPE	1	94	0	94.85	1.27	0.21	0.05	0.09	0.04	0	1.98	2.04	0.98	0.5	1.27	0.25	0.4	0.9	0.86	1.89	1.9	2.32	2.09	0.7	0.37	0.81	0.36	8.68	1.26	0.3	0.51	0.98	0.43
CENPF	6	97	0	98.21	2.87	0.19	0.28	0.18	0.26	0.12	2.27	1.68	1.64	0.78	2.55	1.11	1.06	2.6	1.19	4	2.93	5	6.91	1.15	0.78	2.35	0.46	14.16	1.7	0.79	0.89	0.98	0
CENPH	4	96	0	95.49	5.62	2.81	1.67	2.01	1.53	1.93	4.5	5.63	4.1	1.26	3.64	1.82	3.11	3.43	2.84	5.79	1.77	2.73	2.21	2.47	3.47	3.83	1.03	14.38	2.3	1.75	3.94	0	2.58
CENPK	2	98	0	94.48	14.67	4.67	3.2	3.78	3.42	3.88	15.93	17.01	12.24	8.31	18.03	3.18	6.96	5.99	2.74	10.8	7.75	6.77	5.62	3.53	8.44	4.09	3.32	34.02	2.15	3.71	3.37	3.6	1.29
CENPM	7	96	0	96.59	3.18	1.52	1.23	1.33	2.73	0.38	4.87	3.04	2.54	1.89	3.68	2.22	3.28	5.42	4.96	9.83	4.69	5.41	5.24	6.57	10.59	4.97	3.17	12.1	3.33	2.81	2.65	5.88	1.29
CENPT	5	91	20.23	93.2	9.03	3.18	2.75	4.16	3.16	4.17	8.92	9.12	8.37	4.07	10.27	3.84	5.13	5.27	5.72	11.77	17.74	18.1	13.27	4.67	7.64	5.44	4.09	9.36	3.7	4.7	7.33	2.61	4.72
CENPW	6	98	0	95.72	1.21	0.36	0.26	0.25	0.58	0.24	1.27	1.14	1.07	0.44	1.18	0.3	0.69	0.98	1.22	2.33	0.95	2.66	5.23	0.99	0.9	1.95	0.41	12.1	4.15	0.48	1.03	0.98	0
CEP192	7	94	0	91.64	9.71	0.76	0.71	0.32	0.57	0.29	6.77	6.73	6.15	2.6	6.05	1.62	1.22	1.77	1.81	8.66	11.63	6.79	4.66	1.02	3.8	2.62	5.26	7.76	1.26	1.56	1.54	2.29	0.86
CEP55	1	99	0	97.55	0.37	0.02	0	0.02	0.04	0	0.46	0.09	0.13	0.03	0.43	0.4	0.09	0.38	0.88	1.75	0.82	0.49	0.48	0.16	0.04	0.74	0.12	6.62	0.52	0.15	0.1	0	0
CFD	3	95	0	90.44	8	2.17	0.62	0.41	0.23	0.5	1.45	4.12	4.74	4.06	2.23	0.71	2.91	1.69	0.62	1.13	0.73	0.3	0.23	5.61	0.89	2.55	7.79	2.74	2.44	1.41	3.33	2.61	25.75
CFH	2	93	0	94.04	5.35	1.21	0.34	0.55	0.66	0	3.84	3.27	3.78	1.88	2.24	1.77	1.18	1.28	0.72	2.16	1.12	0.32	0.21	1.29	3.76	0.27	3.82	0.91	1.48	1.99	1.33	0.33	0
CH25H	1	99	0	98.11	0.12	0.13	0.04	0.03	0.04	0	1.23	1	1.16	0.03	0.74	0.56	0.54	0.83	0.17	5.7	2.28	0.11	0.1	1.04	8.6	0.27	1.35	1.6	5.78	1.14	0.36	0.98	0
CHAC1	4	91	0	96.79	0	0.01	0.01	0	0	0	0.02	0.19	0.79	0	0.81	0	0.06	0	0.02	0.27	0.86	1.31	1.11	0.23	0.28	0	0.1	0.46	0.3	0	0	0	0
CHAC2	1	98	0	95.77	1.9	1.23	0.83	0.83	0.61	1	0.92	0.95	0.67	0.23	1.47	1.06	1.25	1.81	1.57	2.65	1.55	5.63	5.74	1.76	1.97	2.22	0.87	4.57	1.26	1.49	1.25	0.33	0.86
CHAF1A	4	95	0	93.61	3.84	1.01	0.55	0.51	0.47	0.36	3.4	5.14	2.43	0.77	2.18	1.16	1.38	1.47	1.1	3.8	2.8	2.15	2.31	1.36	1.66	2.55	0.58	5.25	0.82	0.87	1.23	1.31	0.86
CHCHD1	44	99	0	94.55	19.71	6.22	4.05	4.38	6.59	3.76	12.28	15.79	7.65	3.22	10.86	6.47	11.52	11.22	14.27	23.08	5.21	27.66	25.59	10.09	11.11	11.34	6.06	25.11	9.26	9.69	10.65	11.77	8.58
CHCHD10	11	99	0	95.99	39.18	16.17	16.61	17.93	19.38	17.8	32.36	42.48	37.34	2.61	27.56	14.7	26.54	15.7	19.75	40.74	1.77	30.04	30.11	22.92	30.5	36.44	13.32	7.99	23.11	20.16	36.73	32.35	11.59
CHCHD4	20	95	0	94.16	2.6	1.93	1.51	1.88	1.74	1.26	1.38	1.85	1.89	0.38	2.39	1.06	1.84	2.79	3.55	5.47	1.72	8.27	8.03	1.51	3.1	2.55	1.27	4.8	2.3	2.31	2.04	0.65	0.86
CHCHD7	11	98	23.62	90.85	25.86	13.23	8.59	9.25	8.28	10.05	17.52	21.64	17.17	7.24	19.09	9.75	16.25	17.55	14.41	26.08	14.34	21.1	21.09	17.24	21.72	16.78	8.63	30.59	10.3	13.07	20.38	9.48	9.87
CHD3	41	98	23.47	99.53	55.57	4.15	4.84	2.5	4.04	2.62	28.64	30.71	33.84	13.76	24.41	9.6	11.31	14.01	7.86	28.99	29.89	23.8	23.13	8	16.01	15.77	6.83	25.11	6.59	11.36	14.71	15.03	6.01
CHD6	35	95	8.06	92.83	33.13	4.19	2.27	1.56	2.37	1.68	23.41	26.49	20.61	8.07	15.18	5.96	9.2	10.62	6.46	16.53	16.71	14.18	12.05	7.22	12.92	9.66	9.64	25.11	5.41	7.47	8.83	6.54	7.73
CHD7	42	99	13.35	92.12	20.37	2.51	1.15	1.13	1.06	1.08	14.15	18.62	16.92	4.8	13.75	3.64	5.96	7.72	2.79	11.69	17.79	4.76	8.14	5.45	11.42	8.73	4.04	23.74	4.96	5.12	6.26	3.6	0.86
CHD8	38	97	26.35	95.67	25.06	1.8	1.46	0.58	1.41	0.68	17.95	22.16	17.32	9.7	17.91	2.88	3.64	4.52	3.76	13.92	15.68	18.14	18.13	2.99	11.49	5.97	6.25	17.58	1.78	4	4.42	3.92	0
CHEK1	1	96	0	90.19	1.4	0.33	0.12	0.12	0.3	0.12	2.39	1.9	1.4	0.42	4.66	0.66	0.56	0.98	1.05	1.95	2.33	1.79	2.11	0.84	0.8	1.54	0.43	10.05	0.44	0.39	0.93	0.33	0.43
CHI3L2	17	96	0	98.76	7.74	3.01	3.4	3.99	0.77	7.93	2.38	3.26	2.79	1.41	4.36	2.12	4.6	10.58	1.05	3.31	5.51	2.08	0.86	2.58	2.96	20.94	1.39	36.07	3.33	4.35	6.67	0.65	0.43
CHMP1A	37	97	4.27	96.33	10.72	5.47	4.75	6.06	5.62	4.96	13.04	12.92	9.7	3.04	10.73	4.09	7.45	9.68	9.55	21.6	16.62	27.84	30.17	7.78	8.63	8.79	3.73	12.79	7.11	5.5	9.9	7.19	3
CHMP1B	44	99	44.87	98.3	20.36	20.63	11.73	12.45	13.71	13.99	25.8	26.01	30.47	12.66	17.1	24.44	26.29	38.37	15.46	19.1	26.62	25.06	27.83	40.56	35.45	22.89	8.77	36.3	21.93	10.55	25.5	5.23	21.03
CHMP7	35	99	34.31	99.03	24.61	9.68	5.93	7.49	4.18	8.16	16.85	24.78	17.65	8.56	21.95	5.35	14.52	11.56	11.41	35.41	28.68	21.72	18.53	4.68	14.16	21.28	4.33	20.09	6.07	10.76	17.46	8.82	3.43
CHN1	2	95	0	95.23	1.81	1.05	0.28	0.56	0.55	0.01	1.84	2.32	1.92	0.91	1.48	2.17	3.93	6.4	4.36	10.54	4.05	22.83	21.9	10.16	4.18	2.89	1.37	0.23	4.37	2.09	1.09	0.33	4.72
CHPF2	21	92	0	94.76	5.03	2.32	1.13	2	1.62	1.12	5.71	6.29	7.15	2.08	4.77	2.12	3.83	4.71	4.5	7.64	8.1	13.81	14.72	3.24	5.39	4.63	1.78	2.51	2	1.98	4.73	1.96	2.15
CHRAC1	7	94	40.85	93.76	18.59	6.42	4.2	4.45	4.07	4.2	17.88	17.08	24.01	7.23	15.14	5.76	9.69	11.75	8.58	17.65	12.27	18.63	17.55	14.45	15.66	8.79	3.56	26.26	7.19	5.87	9.66	3.92	11.16
CHST11	29	98	21.06	95.43	11.76	5.52	2.23	2.61	3.64	1.09	20.43	20.18	11.31	3.56	9.02	6.67	7.88	9.86	12.58	27.84	10.68	22.42	20.28	11.99	14.63	5.24	23.49	7.99	6.07	5.15	9.7	2.94	8.16
CHST12	11	98	0	96.94	13.44	8.28	4.77	5.95	6.1	3.2	12.99	14.82	9.2	1.54	15.29	8.28	11.73	9.75	22.61	23.47	10.72	14.88	13.25	7.06	15.73	11.21	11.15	10.05	5.19	10.14	15.13	19.94	7.73
CHST2	26	93	0	95.02	2.04	0.49	0.86	0.73	0.36	1.28	0.75	1.39	0.32	0.29	1.01	0.71	1.79	1.58	3.48	1.62	0.52	3.39	6.05	1.14	1.18	6.78	0.58	6.39	0.59	0.86	1.43	0.65	0
CHSY1	44	100	0	97.75	4.11	0.46	0.16	0.17	0.29	0.04	2.62	3.04	0.68	0.83	1.24	1.16	0.99	1.62	1.43	1.58	5.77	2.03	2.24	1.64	2.04	2.08	3.51	2.28	0.82	0.9	1.41	1.31	3.43
CIC	27	90	0.55	95.71	9.16	1.14	0.81	0.69	1.48	0.57	6.47	7.78	3.61	1.54	5.14	1.36	2.72	2.9	2.26	6.28	10.81	4.51	5.54	2.49	4.27	3.09	1.78	5.25	2.22	2.07	3.15	4.9	1.72
CISD3	20	93	0	91.43	13.58	7.57	6.04	6.61	9.18	5.7	12.19	9.92	8.42	2.26	9.44	7.63	9.35	11.52	18.18	22.86	5.25	7.34	5.93	8.29	9.9	13.22	6.78	12.79	11.19	7.25	12.59	12.09	3.43
CISH	15	100	0	99.35	8.03	12.04	7.36	8.61	8.15	5.83	4.34	4.56	10.31	1.09	17.08	3.43	4.5	5.35	7.84	11.01	11.11	1.69	2.05	2.19	4.56	3.62	4.9	15.3	4.89	10.41	11.48	22.88	1.29
CIZ1	6	96	11.59	97.3	10	2.89	1.9	2.78	2.8	1.93	9.27	14.64	5.78	2.37	6.29	2.83	4.24	3.8	3.07	7.69	10.25	9.02	7.91	3.35	5.3	6.11	2.55	10.27	2.96	3.14	6.32	2.94	1.72
CKAP2	25	97	9.45	96.14	11.13	1.45	1.27	1.15	0.95	0.88	8.86	8.87	14	3.8	8.3	2.78	3.53	8.4	6.07	10.38	12.23	14.82	12.38	4.56	4.94	6.18	2.38	21.23	3.63	2.27	2.79	2.61	4.72
CKAP5	29	96	1.45	96.36	8.57	0.94	0.62	0.31	0.36	0.28	4.82	4.04	7.44	2.13	6.25	1.01	1.51	2.03	2.72	8.92	12.92	10.69	9.39	1.07	3.39	1.95	3.25	12.33	1.78	1.86	1.46	1.63	0.86
CKS1B	32	100	0	95.54	8.11	4.11	3.31	3.09	3.17	3.03	5.64	4.6	2.4	0	4.68	3.23	5.84	6.44	5.05	8.29	4.91	14	13.06	5.35	5.73	8.05	2.76	23.52	7.04	5.08	7.68	6.86	16.74
CKS2	12	100	0	99.65	3.81	2.38	1.33	1.53	2.3	1.75	2.28	3.15	9.34	2.08	5.54	19.19	7.15	11.26	13.17	14.05	13.31	35.63	40.82	20.69	16.12	11.54	10.75	38.58	17.41	5.3	5.56	7.84	30.04
CLC	2	100	0	99.5	0.11	0.07	0.03	0.03	0.03	0	0.18	0.19	0.09	0	0.07	0	0.08	0	0.02	0.02	0.13	0	0	0.01	0.04	0.2	0.07	0.69	0.07	0.07	0.53	0	0
CLCN3	32	98	1.53	90.74	11.61	1.39	1	0.7	0.87	0.76	8.1	5.19	6.06	3.42	7.65	1.77	2.32	2.97	3.67	9.07	8.01	21.11	15.69	2.12	4	5.84	2.74	10.73	3.48	2.78	3.23	2.29	1.29
CLDN1	1	98	0	93.79	0	0	0	0	0	0	0.06	0	0.13	0	0.1	0.05	0.15	0.26	0	0.07	0.35	0.01	0	0.35	0.13	0.2	0	1.37	3.63	0.02	0.02	0.33	0.86
CLDN15	16	94	0	92.3	2.75	0.84	0.63	0.74	0.63	0.68	2.43	3.82	0.54	0.8	1.26	2.78	2.56	2	1.67	1.13	4.91	2.27	1.93	1.78	2.53	4.3	1.54	2.06	0.96	2.63	2.87	3.6	0.43
CLIC3	1	96	0	97.41	4.98	1	1.74	1.12	2.4	0.11	3.62	4.04	2.2	0.77	3.18	2.78	2.87	4.26	6.79	10.81	3.62	7.99	9.58	5.06	2.81	1.28	4.74	20.55	13.19	2.04	6.2	5.23	0.43
CLIC4	2	97	0	91.15	0.67	0.11	0	0.02	0.03	0	0.26	0.34	0.71	0.34	0.59	0.51	0.35	0.19	1.14	0.64	1.34	1.64	3.12	0.56	0.16	0.94	1.56	6.39	1.11	0.27	0.16	0	3
CLN3	21	92	18.66	91.17	2.89	0.05	0.01	0	0	0	2.38	4.53	0	0	7.91	3.69	7.45	0.11	8.31	16	14.69	15.06	11.72	5.37	2.92	5.03	0.58	14.38	5.7	5.33	9.35	0.98	0
CLOCK	7	93	0	93.57	10.41	0.64	0.38	0.26	0.43	0.21	7.32	6.9	4.61	2.6	5.06	2.42	2.37	2.18	1.95	4.43	8.44	4.77	2.89	1.28	3.35	3.22	4.88	5.94	2.44	2.46	3.13	4.25	3
CLP1	19	97	0	91.61	3.71	1.61	0.89	1.11	0.85	1.12	4.87	7.05	6.43	1.57	3.82	2.07	2.67	3.2	2.86	2.55	3.66	9.33	9.81	2.32	3.26	1.75	1.06	7.76	1.56	1.51	2.34	1.31	0.43
CLPP	22	98	22.54	96.43	28.98	15.27	12.26	15.21	14.05	14.04	26.93	33.93	29.27	9.18	25.23	11.31	20.05	19.8	18.94	49.55	16.88	38.64	38.93	14.44	22.67	24.23	8.39	30.37	14.07	18.12	24.24	17.65	15.45
CLPTM1L	15	98	5.52	90.87	15.83	1.16	0.67	0.68	1.61	0.45	14.05	14.87	2.11	2.76	5.68	2.63	3.4	3.01	2.53	4.88	6.72	6.13	5.96	3.38	3.57	5.64	3.49	6.62	2.59	2.8	3.21	4.25	1.72
CLTB	22	94	0	96.63	24.26	14.79	13.3	16.08	16.39	12.66	23.78	30.95	24.18	2.32	19.38	12.63	19.93	17.77	22.49	42.8	5.64	39.32	44.42	24.6	20.32	21.48	10.07	16.44	25.41	12.71	22.08	21.9	15.45
CLU	2	98	0	97.66	1.18	0.81	0.47	0.58	1.15	0	2.51	8.28	2.38	0.52	4.3	5.15	4.08	2.07	2.43	5.57	5.04	9.45	8.16	3.49	2.61	3.62	3.29	4.11	3.93	1.2	2	2.61	17.17
CMAS	38	94	0	96.38	12.24	6.64	4.28	5.18	4.48	3.28	9.29	8.7	7.86	3.14	7.53	2.98	7.02	7.23	10.31	13.69	5.43	13.6	12.43	4.33	7.58	6.64	3.97	15.98	5.56	5.12	7.72	3.92	3
CMIP	22	96	0	95.92	13.81	1.69	0.63	0.43	0.8	0.4	8.68	12.23	6.21	2.68	6.26	4.5	4.8	5.99	3.5	8.25	6.03	19.84	15.79	8.94	10.43	7.52	13.56	9.82	5.04	2.65	4.93	3.27	9.01
CMPK2	21	100	0	98.57	1.95	4.48	0.37	0.37	0.4	0.41	2.04	2.73	4.89	1.49	6.66	0.81	2.38	1.51	10.36	9.56	1.77	1.21	1.04	0.94	1.51	1.21	1.06	1.6	0.82	1.01	2.02	3.92	0
CMTM8	15	97	0	98.15	11.33	9.37	3.9	4.02	3.56	3.3	12.93	10.82	12.07	0.74	6.74	3.69	10.15	7	5.43	22.43	1.64	15.82	10.4	11.88	18.15	11.41	6.35	2.74	4.52	13.27	6.06	4.58	4.72
CNNM3	31	94	2.69	93.5	5.14	0.54	0.15	0.13	0.25	0.04	4.09	6.09	1.74	0.8	2.14	0.76	1.01	1.13	0.55	3.13	7.36	4.15	3.85	1.34	1.54	1.21	1.35	1.14	0.52	0.79	0.93	1.31	0.43
CNPY3	8	93	25.89	98.62	23.3	13.48	12.48	15.12	12.71	13.39	20.37	26.39	27.91	7.2	27.69	9.65	17.38	17.32	13.13	39.99	24.16	36.64	30.89	11.93	17.67	19.53	6.27	31.51	8.96	12.73	23.56	12.75	9.87
CNST	18	98	23.81	95.56	24.45	4.04	3.09	2.68	3.14	3.11	19.51	22.06	41.29	13.32	26.02	3.94	4.86	8.4	4.15	25.38	22.87	25.88	24.61	4.82	10.82	8.05	7.55	20.32	2.67	4.51	6.83	1.96	2.15
CNTROB	22	92	0	90.66	1.73	0.6	0.33	0.51	0.46	0.46	1.15	1.81	1.54	0.87	1.86	0.61	1.08	0.98	0.93	1.96	3.66	3.02	2.71	0.93	1.57	2.28	1.23	3.88	0.82	0.88	1.7	0	0.43
COG4	13	93	4.07	93.36	10.64	3.38	2.2	2.65	2.26	2.54	9.35	8.62	6.62	2.26	8.23	2.22	4.03	5.65	6.15	12.32	12.23	10.57	9.55	2.19	5.55	3.96	3.97	14.61	2.74	3.14	7.19	0.98	0.43
COL18A1	10	95	0	93.13	5.72	1.46	1.27	1.7	0.38	2.87	3.23	8.7	4.87	0.68	4.6	2.48	5.05	7.38	0.79	9.27	1.64	1.42	2.42	3.76	2.86	6.04	1.71	2.06	0.59	1.03	2.65	0.33	1.29
COL1A1	14	95	0	99.39	0.08	0.1	0.03	0	0.08	0	0.2	0.88	0.69	0	0.73	1.97	0.82	0.94	0.1	0.07	2.02	0.59	1.25	2.96	0.92	3.62	0.94	12.33	1.04	0.12	0.38	0	8.16
COL1A2	2	99	0	98.59	0	0	0	0	0	0	0	0	0	0	0.98	1.01	0.34	0.79	0.31	0.02	0.43	0.13	0.03	2.87	0.05	3.76	0.96	7.99	0.07	0.03	0.18	0	11.59
COL3A1	1	100	0	98.84	0	0	0	0	0	0	0	0	0	0	0	1.01	0.39	0.9	0.05	0.19	0.09	0.19	0.5	2.58	0.06	3.15	0.94	4.11	0.22	0.01	0.36	0	7.73
COL6A1	4	91	0	97.92	0.99	0.19	0.05	0.08	0.15	0.11	0.68	1.27	0.74	0.12	0.51	0.71	0.59	0.38	0.07	0.59	0.95	0.37	0.23	0.92	0.75	1.14	1.92	3.88	0.44	0.25	0.55	0	1.72
COLQ	4	93	0	95.99	1.82	0.3	0.15	0.11	0.31	0.04	0.73	0.83	1.64	0.38	0.71	0.61	0.22	0.19	0.17	0.73	3.79	0.05	0.04	0.35	1.77	0	1.54	0.46	0	0.52	1.05	0.33	0
COMMD10	12	95	8.43	95.08	9.71	4.35	2.7	2.97	2.54	2.34	7.98	9.33	11.46	2.41	9.04	3.08	6.42	8.92	10.03	17.33	13.31	10.01	7.25	5.93	8.41	3.83	10.1	17.12	4.59	4.56	6.44	1.96	1.29
COMMD8	25	99	39.92	97.68	19.62	9.96	7.54	8.14	7.77	7.3	15.67	13.86	9.55	5.7	11.26	7.12	13.12	17.06	19.49	24.69	8.05	21.56	18.72	11.62	15.54	10.4	5.17	22.37	11.63	8.91	16.32	9.48	4.72
COPE	6	99	4.8	97.98	48.17	35.35	33.97	40.51	40.03	32.47	50.17	47.35	33.14	10.97	37.74	26.01	39.19	42.51	48	55.34	38.07	56.45	58.04	40.59	40.31	30.2	21.27	65.3	30.59	28.94	46.04	20.26	25.32
COPS4	19	97	27.25	95.08	12.76	8.33	4.38	5	3.94	4.54	9.58	14.89	11.38	3.8	10.72	4.55	8.91	10.51	12.46	14.42	9.13	14.82	14.5	7.22	10.8	6.71	5.51	20.78	6.44	7	9.96	4.58	6.87
COQ5	25	95	0	93.19	6.36	3.94	2.86	2.49	1.94	2.59	4.38	5.21	2.76	1.17	5.05	2.17	4.81	6.14	6.77	9.77	5.56	7.57	8.95	2.54	4.72	4.7	2.07	10.5	3.11	3.84	5.05	2.29	0.43
CORO1B	22	99	0	98.63	36.39	19.74	24.42	27.32	36.37	17.83	35.32	41.31	35.11	1.32	32.75	24.95	31.39	38.22	35.33	68.18	23.64	27.17	30.07	30.16	26.69	36.51	12.62	57.31	17.63	21.93	31.76	43.14	18.88
CORO1C	5	97	1.6	91.08	1.66	0.73	0.14	0.08	0.17	0.08	0.97	1.26	1.11	0.6	1.33	0.91	1.06	1.69	2.98	4.55	5.34	5.91	6.42	1.9	1.24	2.22	1.66	5.02	4.07	0.79	1.5	0.98	3.43
CPB1	1	100	0	99.23	0	0	0	0	0	0	0	0	0	0	1.16	0	0.01	0.04	0	0.01	0.26	0	0	0	0	0	0.02	0.23	0	0	0.12	0	0
CPOX	3	100	0	97.12	4.22	1.63	0.65	0.94	0.95	0.62	2.88	3.15	1.18	0.54	1.93	0.76	1.45	2.41	2.12	3.76	2.07	17.31	11.94	1.81	3.09	2.22	2.24	4.34	1.41	1.71	1.76	1.63	3.86
CPPED1	15	92	0	92.1	4.35	1.48	0.48	0.5	0.61	0.22	2.77	3.09	2.99	1.19	3.47	0.91	1.62	2.52	2.41	4.52	3.1	7.48	7.31	2.19	1.94	1.75	1.97	2.51	2.37	1.04	2.44	0.98	0.43
CPSF1	7	97	8.01	95.39	6.24	1.94	1.53	1.85	2.6	1.86	5.58	6.66	7.27	2.48	6.57	2.27	2.4	2.64	2.69	9.46	18.61	11.12	9.55	2.28	4.16	3.42	2.09	7.76	1.33	2.14	3.9	1.96	1.29
CPSF3L	45	96	24.8	91.77	0	7.83	5.69	8.37	6.59	6.28	0	0	17.55	6.52	0	4.7	9.92	11.33	10.77	23.94	18.05	27.55	28.5	8.21	0	9.8	0	19.41	6.37	6.63	0	5.88	2.58
CPT1A	14	97	8.27	94.68	7.12	0.46	0.2	0.2	0.32	0.17	6.12	7.39	9.95	4.07	6.91	2.63	2.03	3.16	2.79	13.96	20.93	9.34	12.27	2.23	5.34	5.3	2.79	3.88	0.89	2.8	5.8	0.65	1.72
CPVL	1	98	0	90.61	2.52	0.7	0.17	0.07	0.04	0.01	0.08	2.14	2	1.93	0.67	0.1	0.51	0.15	0.05	0.03	1.38	0.01	0	0.19	0.11	0.6	1.37	2.74	2.67	0.35	2.47	0	1.29
CR1	1	95	0	94.69	4.12	0.63	0.2	0.14	0.21	0.05	1.56	1.37	1.28	1.05	1.86	0.15	0.17	0.08	0.02	0.16	1.59	0.13	0	0.1	0.25	3.22	0.63	5.48	0.07	0.8	0.91	0.65	0
CRABP2	9	93	0	99.21	0.13	0.05	0.05	0.02	0.04	0.03	0.2	0.19	0.12	0.01	0.16	0.25	0.44	0	0.29	0.19	0.43	0.29	0.35	0.19	0.1	0.27	0.02	4.34	28.52	0.09	0.16	0	2.58
CREB3	9	94	30.37	96.71	7.66	4.38	3.09	3.68	3.64	2.79	7.78	6.48	6.26	1.99	6.92	3.43	5.11	5.2	7	12.79	7.41	20.83	23.08	5.06	8.01	5.77	2.16	8.9	4.07	4.17	5.86	5.23	7.3
CREB3L2	41	97	13.29	91.92	8.52	2.47	1.11	1.15	2.15	0.53	7.45	7.78	5.74	1.85	4.92	2.83	4.52	4.67	9.51	9.92	18.86	6.61	7.03	3.64	9.48	4.3	5	6.62	2.67	3.57	5.25	4.58	4.72
CREG1	18	98	0	97.42	4.82	3.1	2.08	2.58	1.51	2.62	3.42	4.7	5.73	2.31	5.03	2.27	3.7	2.45	2.57	9.67	5.13	9.43	10.12	3.72	6.07	3.56	2.4	5.02	7.48	2.03	4.69	3.27	3
CRIP2	7	93	0	94.28	10.8	11.83	10.79	15.97	16.17	9.74	18.81	23.54	10.18	1.22	14.49	3.79	7.16	3.58	0.98	8.05	3.7	6.53	6.65	2.57	3.05	2.48	8.97	9.13	3.93	1.78	10.73	4.9	9.44
CRISPLD1	1	91	0	92.97	0	0	0	0	0	0	0	0	0.01	0	0	0	0.01	0	0	0.02	0.17	0	0	0.01	0	0.07	0.07	2.74	0	0	0.02	0.65	0
CRNKL1	23	93	20.19	91.26	13.03	2.63	1.57	1.77	1.54	1.7	7.68	13.7	14.29	4.49	9.62	2.58	3.74	5.57	5.81	9.86	10.29	17.93	17	3.97	7.57	3.15	3.51	19.41	2.82	3.24	3.7	1.31	0
CRTAM	1	100	0	95.55	1.7	0.51	0.38	0.43	0	0.76	0.56	2.7	0.39	1.59	1.15	1.11	1.48	1.28	1.29	4.05	5.94	0.94	2.56	0.74	0.48	2.82	3.32	10.05	1.33	1.28	1.68	0.65	0.86
CRTC2	26	94	41.21	98.05	9.97	1.57	0.97	1.45	1.8	1.3	7.45	10.68	12.45	2.94	11.59	2.27	2.82	2.82	4.12	12.1	23.26	25.46	27.89	2.38	5.89	3.83	3.32	10.96	2.22	2.88	4.89	1.96	2.15
CRY2	10	90	3.19	92.93	3.5	1.22	0.85	0.9	0.72	0.92	3.98	8.29	12.06	1.18	6.99	0.91	2.17	3.09	1.91	7.86	8.05	8.58	9.83	2.17	3.9	2.62	2.28	3.88	1.7	1.64	2.32	1.31	1.29
CRYZ	44	97	18.01	93.24	3.97	2.43	0.85	1.12	0.88	0.99	2.2	3.31	3.54	1.19	5.52	1.92	2.63	2.71	4.55	11.98	6.33	16.74	12.51	1.95	4.71	3.22	2.04	7.08	1.33	2.7	3.84	2.29	0.43
CSF1	10	100	0	99.48	1.34	0.69	0.26	0.32	0.66	0.04	1.47	1.03	0.92	0.19	1.03	3.03	1.65	2.52	15.22	6.74	6.59	6.01	9.75	1.42	5.16	1.07	2.09	3.43	1.11	2.07	1.72	1.96	0.43
CSF1R	4	97	0	97.35	1.34	0.51	0.1	0	0	0	0.01	0.54	0.38	0.79	0.59	0	0.19	0.04	0	0.01	1.9	0.02	0.06	0.03	0.07	0.54	0.82	6.16	1.04	0.09	0.95	1.31	0
CSF2	13	94	0	99.91	0.01	0.04	0.03	0.08	0.09	0	0.09	0.17	0.04	0	0.03	0.15	0.49	0.11	1.95	1.45	1.38	7.6	11.72	1.9	3.43	0.07	0.39	0.46	0.37	0.19	0.34	0	23.18
CSF2RB	3	99	0	95.56	0.63	0.11	0.02	0.02	0.11	0	0.08	0.56	0.28	0.25	0.28	0.15	0.23	0.49	1.17	0.33	1.77	0.13	0.13	0.24	0.17	1.07	0.19	0.23	0.3	0.11	0.4	1.63	0
CSGALNACT1	44	99	0	96.42	18.22	4.06	1.6	2.3	1.35	2.21	11.58	15.16	14.32	5.41	13.63	2.73	4.76	3.24	5.98	12.84	13.82	24.34	16.99	2.4	4.36	3.76	7.45	15.07	1.04	2.42	7.31	1.63	3.86
CSNK1G3	32	97	29.2	93.28	19.61	1.81	0.98	0.67	0.78	0.74	16.61	18.06	18.21	17.07	8.89	3.74	4.94	6.18	5.41	11.97	11.33	20.89	24.77	6.2	9.32	7.45	5.55	20.32	3.7	3.65	4.89	3.27	3
CST3	2	99	0	97.86	22.53	8.92	1.6	0.51	0.2	0.46	1.54	14.01	20.38	9.33	7.49	7.88	12.04	6.55	0.93	0.88	2.41	0.53	0.48	10.45	2.22	14.5	11.44	62.56	15.11	2.69	28.2	18.3	20.17
CST7	10	100	0	99.88	17.54	6.86	4.13	4.7	8.89	0.07	22.01	22.88	22.78	7.7	15.36	17.58	18.44	21.08	40.04	38.34	27.91	45.14	52.29	32.26	29.8	6.71	24.64	7.76	12.82	12.86	16.49	19.28	24.89
CSTF1	39	92	35.6	95.99	7.05	2.8	1.94	2.58	1.61	2.04	5.09	11.77	7.98	1.87	7.52	2.02	4.91	4.82	6.31	10.79	6.37	16.35	17.11	3.09	5.11	4.77	2.36	9.59	2.37	3.47	4.12	1.63	1.72
CSTF2	35	95	22.56	94.85	1.36	1.27	0.73	0.85	0.6	0.7	1.19	1.58	4.87	0.81	4.2	1.01	1.45	2.11	3.84	8.92	4.69	11.17	11.06	1.26	2.77	1.48	1.44	2.97	1.78	1.43	1.21	0.65	0
CSTF2T	1	95	0	97.3	10.38	3.75	1.77	1.88	1.23	1.87	6.58	10.24	8.75	3.15	6.85	2.93	7.6	7.53	8.93	11.19	8.57	9.22	9.73	3.63	12.79	5.03	2.86	12.33	3.56	5.63	5.74	2.94	0.43
CTDNEP1	44	97	20.09	97.43	28.31	2.86	2.22	3.32	4.92	2.46	26.86	42.26	7.29	3.06	11.18	6.92	9.87	6.89	6.5	9.69	5.9	20.85	19.65	8.33	11.54	17.11	5.24	20.32	6.89	6.81	13.76	8.82	5.58
CTH	1	97	0	94.67	0.58	0.28	0.19	0.18	0.15	0.22	0.33	0.48	1.53	0.27	1.51	1.52	0.52	0.53	0.19	0.44	2.41	1.66	3.34	2.32	1.84	0.34	1.01	2.97	0.74	0.22	0.28	0	9.01
CTNNA1	10	99	0	94.15	3.07	1.04	0.29	0.41	0.73	0.03	3.29	2.87	3.01	0.98	3.98	1.72	2.26	2.71	8.55	7.3	6.55	15.38	22.19	3.58	3.23	1.75	4.14	4.57	7.85	1.09	1.78	0.65	2.58
CTR9	14	99	15.39	96.99	20.53	3.48	2.04	1.83	1.87	1.54	13.14	14.48	17.54	6.84	14.78	6.41	6.25	9.41	9.51	17.07	14.6	25.52	29.22	9.13	11.42	6.38	6.11	23.74	4.89	5.05	6.47	6.54	3.43
CTSA	23	97	27.74	98.45	13.65	11.89	8.1	10.93	12.43	4.33	14.98	24.56	18.78	4.7	17.02	10.3	17.87	18.41	27.99	38.48	21.79	28.76	27.8	14.33	10.02	12.15	8.39	15.3	11.63	13.34	17.39	7.52	5.15
CTSC	49	100	31.77	96.32	28.97	14.39	10	11.78	13.93	6.32	27.48	25.83	24.29	7.24	25.45	15.66	22.84	26.85	40.59	44.04	25.19	35.78	37.41	23.27	21.95	19.6	15.82	42.24	19.48	16	20.67	20.92	11.59
CTSF	16	96	0	91.58	4.56	2.91	1.71	1.94	1.76	2.24	3.73	7.19	5.2	1.29	4.21	1.16	2.35	1.62	1.57	3.46	1.03	2.73	2.58	1.56	2.08	2.15	0.79	1.6	1.19	1.29	4.12	0.65	0.86
CTSG	3	100	0	91.19	0.02	0	0	0	0	0	0.01	0	0.01	0.01	0.01	0	0.08	0	0.02	0	0.35	0	0	0.03	0.02	0	0.05	0	0.44	0.12	0.08	0	1.72
CTSH	6	99	1.3	97.33	10.17	5.18	4.11	5.6	8.3	0.29	8.15	9.43	11.94	7.73	6.57	5.91	7.34	7.12	8.7	10.51	7.75	30.2	21.35	13.27	7.72	7.45	4.18	10.96	10.44	4.83	10.32	7.19	3.86
CTSK	4	92	0	98.41	0.76	0.17	0.04	0	0.09	0.04	1.08	1.22	0.39	0.53	0.7	0.46	0.79	0.3	0.29	0.5	2.54	0.63	0.47	0.68	0.22	1.54	0.26	1.6	0.07	0.09	0.3	0	2.15
CTSW	3	99	0	99.75	16.35	17.59	10.86	11.38	11.29	7.53	21.52	20.43	30.43	4.06	18.23	10.76	12.62	5.87	12.13	32.44	11.93	11.53	14.75	6.81	11.53	4.97	16.32	23.52	8.74	11.7	36	10.78	16.74
CTSZ	6	96	0	99.26	11.53	1.11	0.43	0.7	0.75	0.3	10.39	13.86	2.97	1.12	3.1	3.23	5.58	3.05	6.12	5.59	0.78	6.52	8.39	3.64	3.05	8.19	3.29	7.53	3.11	2.31	5.74	4.9	8.58
CTTN	6	100	0	90.3	0.24	0.04	0.02	0	0	0	0.1	0.83	0.09	0	1.11	0.4	0.53	1.21	1.22	1.8	2.58	1.05	1.6	0.89	0.07	2.82	0.77	1.37	4.82	0.18	0.08	0	1.29
CTU2	2	91	0	93.79	3.63	1.51	1.29	1.44	1.03	1.66	3.32	3.92	3.05	0.87	4.02	1.41	2.17	1.92	2.74	5.23	3.62	9.8	11.64	4.44	3.68	2.42	1.71	2.74	1.56	1.73	2.71	0.65	0.43
CUL4B	48	99	0	93.55	11.51	1.48	0.6	0.9	0.58	0.78	7.54	7	7.02	5.17	6.98	1.97	2.34	2.41	2.79	5.56	6.46	6.96	5.42	1.54	4.1	4.03	2.28	17.81	1.85	2.13	3.64	1.31	2.58
CUL9	28	97	6.04	90.97	4.31	1.12	0.36	0.41	0.92	0.61	3.8	5.24	3.2	1.45	4.41	1.67	1.58	2.67	12.34	5.13	13.74	3.39	3.06	1.7	1.65	2.82	1.35	3.65	1.41	1.43	2.36	0.65	0.43
CWC22	43	98	5.24	95.47	19.5	2.75	1.6	1.37	0.86	1.49	9.07	11.28	10.9	5.3	10.37	2.73	5.33	7.53	8.5	15.27	13.61	17.34	16.49	4.77	9.58	6.11	4.78	13.47	3.78	4.83	5.13	4.58	3
CWF19L2	29	99	8.45	97.5	41.44	4.6	3.7	2.42	2.49	2.34	29.38	27.18	16.27	7.91	15.81	11.16	13.37	20.86	14.82	14.79	23.77	12.74	12.55	7.96	22.88	13.49	14.18	31.96	7.19	13.41	15.82	6.54	4.72
CX3CR1	1	100	0	99.11	3.6	1.05	0.19	0	0.04	0	1.97	1.02	1.16	0.48	3.16	0.2	0.09	0	0.86	0.09	1.38	0.02	0.04	0.02	0.02	0	2.36	1.37	0.3	0.18	0.83	0.65	0
CXCL1	1	99	0	98.71	0.05	0	0	0	0	0	0	0.05	0.1	0.08	0.03	0.25	0.53	0.64	0	0	0.17	0.02	0.09	6.33	0.04	4.7	0.87	0.23	1.78	0.01	0.24	0	3
CXCL10	1	98	0	99.68	0.2	0.19	0	0	0	0	0.01	0.05	0.04	0.46	0.21	0.35	0.38	0.15	2.1	0.88	0.65	0.12	0.6	0.56	0.27	1.01	0.17	0.23	0.22	0.12	0.18	0	0
CXCL13	1	100	0	99.85	0	0	0	0	0	0	0.03	0.15	0.09	0	0.04	2.68	2.4	2.22	16.34	24.96	7.32	40.07	45.94	6.65	0.08	7.52	0.12	0	0.3	0.36	0.06	0	0
CXCL16	4	98	0	93.59	1.22	0.52	0.26	0.25	0.32	0.13	0.6	2.1	2.84	0.78	2.06	1.41	1.51	1.21	0.57	1.01	2.37	7.74	12.33	3.89	1.59	1.01	1.18	5.94	4.07	0.49	1.43	0.33	4.72
CXCL2	1	100	0	95.26	1.35	0.16	0	0	0.03	0.04	0.02	0.71	0.97	1.63	0.36	0.61	1.89	0.94	0.02	0.04	0.65	0.07	0.23	5.61	0.27	0.81	4.76	4.34	1.56	0.05	1.9	0.65	12.02
CXCL3	2	97	0	91.13	0.69	0.03	0	0	0	0	0	0.34	0.27	1.27	0.15	0.2	1.77	1.54	0	0.05	0.35	0.14	0.34	8.37	0.35	1.01	0.94	4.57	0.67	0.05	2.36	0.33	8.16
CXCL5	1	100	0	98.77	0.09	0	0	0	0	0	0	0.53	0.02	0.03	0.18	0	0.06	0.04	0.02	0	0.43	0.02	0	0.14	0	0.07	0.02	0.23	0	0.01	0.02	0	0
CXCL9	2	98	0	97.57	0	0.01	0	0	0	0	0	0.02	0.01	0	0.01	0.1	0.17	0	0.05	0.08	0.17	0.02	0.22	0.15	0.06	0.6	0	0	0.07	0.02	0.02	0	0
CXCR3	9	98	0	99.21	6.13	5.92	4.73	5.22	7.54	0.07	6.93	9.07	9.65	0.71	8.53	8.89	13.55	10.81	34.9	46.04	23.47	14.31	29.88	7.74	9.41	3.49	4.81	11.64	2.37	7.72	7.6	20.26	3.86
CXCR5	3	96	0	93.26	2.39	0.91	0.52	0.64	0.68	0.11	2.85	1.65	3.77	1.1	2.58	0.96	2.87	4.48	1.76	6.91	14.34	2.45	2.27	2.36	4.59	11.88	0.39	0.69	1.04	3.29	0.99	0.65	0
CXCR6	10	100	0	99.74	0.94	0.21	0.09	0.25	0.21	0	0.67	0.98	0.75	0.19	1.06	5.05	5.81	12.01	34.71	14.18	15.03	43.89	40.6	15.01	14.9	1.01	5.19	1.14	7.11	2.64	1.8	2.61	8.58
CXorf65	36	98	0	97.88	0.14	1.19	0.61	0.96	0.88	0.62	0.23	0.78	0.72	1.72	0.49	1.41	1.57	2.11	2.38	1.11	5.64	0.56	0.47	1.29	0.48	1.34	0.12	1.6	0.59	0.91	2.18	0	0.86
CYB561	35	97	0	94.45	8.22	2.88	1.19	1.11	1.77	0.03	10.39	10.19	10.9	2.81	6.42	2.02	3.31	2.56	2.33	11.19	7.54	9.21	6.39	2.62	5.35	1.34	2.74	0.69	3.19	2.28	3.54	4.25	0.43
CYB561D1	11	95	1.16	92.13	4.16	1.53	1.36	1.32	1.86	1.49	3.11	5.27	2.52	1.61	4.82	1.67	1.71	1.24	0.79	6.36	4.31	8.63	5.42	1.27	2.96	4.23	2.04	2.51	0.44	1.97	3.92	14.05	0.43
CYB561D2	38	94	13.08	96.15	11.86	8.46	5.52	6.86	6.23	5.41	12.67	13.07	10.58	3.27	12.19	4.5	12.31	10.54	11.86	22.44	12.15	16.57	13.47	7.11	8.98	5.57	4.45	7.08	4.37	5.29	7.8	5.88	1.29
CYB5B	34	95	31.92	92.35	15.12	9.94	6.63	8.04	6.42	6.79	11.43	17.55	11.55	4.66	13.29	7.93	13.57	17.92	22.39	26.72	16.93	31.62	27.75	13.59	15.25	13.29	9.45	31.05	8.22	11.32	13.8	9.48	7.3
CYBA	27	100	2.38	99.42	87.86	69.46	67.25	70.85	82.37	58.47	86.08	84.64	70.66	16.74	60.05	62.93	77.51	80.5	79.73	89.14	22.74	80.74	91.43	81.96	81.58	64.16	57.6	83.33	54.74	62.19	82.2	67.97	69.96
CYBB	2	99	0	95.64	6.43	1.37	0.07	0	0	0	0.01	3.14	3.85	4.11	2.12	0.1	0.57	0.26	0.07	0.03	1.68	0.01	0.03	0.22	0.12	4.23	1.32	2.74	1.04	0.38	1.43	1.63	0.43
CYC1	17	99	0	98.35	17.44	12.78	12.13	14.8	12.97	13.3	17.44	23.84	19.03	6.86	17.12	9.44	14.88	15.29	22.56	29.17	13.7	35.77	39.12	13.85	15.25	15.17	10.43	38.13	17.19	11.72	20	5.23	8.58
CYP1A1	3	92	0	92.98	0	0	0	0	0	0	0	0	0.01	0	0	0.05	0.01	0	0	0	0.04	0.13	0.04	0.03	0.02	0	0	0	0	0	0.02	0	0
CYP1B1	2	100	0	99.11	0.98	0.04	0	0	0	0	0	0.29	1.17	0.22	0.2	0.05	0.16	0.08	0.05	0	0.3	0.19	0.12	0.02	0.01	0.27	0.91	2.97	0.07	0.02	0.12	0	0
CYP20A1	29	93	42.12	96.46	20.84	4.95	2.92	2.73	2.45	2.3	16.87	19.15	16.96	6.79	18.23	12.63	14.87	9.45	11.53	20.97	18.39	24.63	23.07	16.38	14.58	16.44	7.45	20.09	6.59	11.22	18.55	7.19	3.86
CYP27A1	4	91	0	93.01	0.33	0.09	0	0	0	0	0.01	0.05	0.21	0.2	0.12	0.15	0.65	0.11	0.05	0.02	0.43	0	0	0.15	0.01	0.6	0.26	1.14	0	0.02	0.16	0.65	0
CYSLTR1	17	98	0	92.56	12.8	2.58	1.09	1.55	0.72	1.61	8.93	12.45	7.49	1.79	8.9	7.68	9.42	9.45	6.34	17.2	12.53	11.01	15.64	4.84	11.64	7.52	4.16	24.89	3.04	4.46	7.35	5.56	2.58
D2HGDH	12	99	0	91.59	6.78	1.06	1.36	1.54	2.14	1.53	5.18	7.26	6.75	1.47	3.57	2.78	3.59	4.41	4.84	10.27	8.36	9.83	10.65	2.53	5.26	5.1	4.83	7.99	3.41	3.41	3.78	0.65	2.58
DACT1	1	98	0	97.48	1.6	0.16	0.14	0.19	0	0.34	0.09	0.83	0.39	0.07	0.68	0.35	0.09	0.04	0	0.11	0.26	0	0.03	0.05	0.29	0.4	0.26	2.97	0	0.21	1.52	0	0.43
DAP	27	94	15.74	94.04	11.18	4.8	3.39	4.3	3.95	3.64	10.15	12.72	12.77	3.81	10.05	3.69	6.54	5.5	4.93	15.62	12.53	16.28	16.13	6.36	8.94	7.79	3.34	10.27	3.93	4.61	9.41	5.88	3.43
DARC	3	90	0	98.49	0	0	0	0	0	0	0	0	0	0	0	0	0	0.19	0	0	0.04	0	0	0	0	0	0	0	0	0	0	0	3.86
DARS2	11	90	0	92.74	1.55	0.54	0.17	0.28	0.24	0.24	0.83	1.27	0.86	0.62	2.15	0.46	0.5	0.6	0.91	2.4	5.43	2.84	2.23	0.3	1.26	1.01	0.96	1.37	0.37	0.56	0.55	0.33	0.43
DBF4	40	98	14.46	92.72	17.83	3.48	1.84	1.95	1.33	1.5	19.09	27.23	30.91	7.55	16.76	5	7.16	10.39	6.79	14.62	14.51	21.42	19.35	8.83	11.26	8.05	4.45	21.23	4.44	4.4	6.26	5.56	3.43
DBNL	12	95	31.23	94.91	29.65	16.55	13.64	18.46	15.52	14.29	29.78	32.54	23.08	8.16	25.14	9.9	21.45	23.19	24.49	37.39	28.98	23.11	22.23	16.54	22.25	18.86	9.93	36.76	15.19	14.29	30.04	7.19	5.58
DCAF11	45	96	39.68	92.17	13.68	6.68	4.15	5.43	4.33	4.96	13.69	17.6	15.12	5.55	16.48	7.27	9.14	9.56	11.36	19.77	14.82	22.75	20.49	7.66	10.9	10.54	3.46	22.37	5.41	6.92	13.19	6.86	1.29
DCAF7	43	97	36.27	95.79	18.43	6.29	4.06	4.04	3.94	3.07	11.49	16.43	15.61	3.8	18.08	6.97	9.81	11.56	12.7	29.83	19.72	42.9	41.17	8.06	13.19	14.36	8.68	26.94	6.67	10.39	11.05	10.78	6.87
DCAKD	20	96	19.86	90.46	4.05	1.38	0.67	0.8	0.72	0.79	2.4	3.83	4.59	1.02	4.49	0.66	1.67	2.49	1.6	7.94	14.94	5.16	4.16	1.16	2.67	2.69	2.36	4.34	0.67	1.1	2.69	1.31	0.86
DCD	2	90	0	96.77	0	0	0	0	0	0	0	0	0	0	6.98	0	0	0	0	0	0	0	0	0	0	0	0	0	0	0	0	0	3.43
DCK	38	99	30.34	96.65	25.62	19.7	9.47	13.96	8.26	10.08	16.01	19.37	18.75	6.07	17.58	11.62	18.73	21.57	20.53	34.73	13.44	26.7	20.18	9.29	19.49	22.35	8.56	40.41	7.93	13.47	24.75	13.07	8.16
DCN	1	90	0	96.56	0	0	0	0	0	0	0	0.02	0	0	0.53	1.72	1.07	1.96	0.02	0.01	0.39	0.07	0.02	4.1	0.14	2.89	6.3	1.6	0.89	0.02	2.34	0	26.18
DCP1B	37	95	9.87	93.59	4.6	1.29	0.76	0.94	0.9	0.55	3	3.78	3.42	1.27	4.48	0.61	2.26	2.03	4.24	8.19	7.15	27.43	22.92	1.71	3.17	2.08	3.08	4.11	1.85	2	2.87	2.61	0.43
DCTD	22	97	26.24	93.95	11.98	5.78	4.27	5.44	5.24	4.16	10.19	12.14	13.43	4.11	10.43	3.54	7.93	8.92	11.24	20.39	11.37	15.73	14.85	6.66	9.05	9.46	4.01	14.61	6.3	5.53	11.62	4.58	3.86
DCTPP1	33	99	6.15	98.18	11.43	8.76	7.29	8.59	8.26	6.32	11.68	12.45	7.77	2.29	9.63	3.64	7.04	7.64	10.89	13.17	6.63	17.02	15.93	5.88	8.79	7.58	3.56	16.21	6.22	7.2	9.62	5.23	3.43
DCXR	15	98	10.3	97.54	28.79	16.52	17.99	21.52	18.73	22.98	20.62	27.76	27.38	9.58	28.73	14.75	19.35	19.54	17.53	36.25	21.88	48.84	57.32	24.76	27.97	17.99	11.39	37.44	16.15	15.59	29.43	16.99	33.05
DDA1	3	96	2.54	90.29	16.47	7.45	6.57	8.61	7.73	6.87	18.2	23.15	23.18	6.42	15.74	6.57	10.05	11.26	11.91	22.32	14.13	29.75	30.93	10.76	12.5	10.6	5.29	17.35	7.7	6.64	13.92	5.56	4.29
DDB1	11	98	31.94	94.48	18.17	5.33	2.5	3.06	2.8	2.67	17.72	22.74	16.27	5.42	19.18	6.62	8.96	9.22	9.27	19.5	21.28	27.17	30.96	10.7	13.11	9.33	5.75	18.04	5.41	6.54	9.76	6.54	7.73
DDIT3	20	99	30.99	99.4	9.47	6.3	2.72	3.23	2.49	4.05	9.62	25.54	24.07	8.06	17.56	12.73	8.89	15.32	5.22	16.99	16.54	12.16	15.91	9.89	19.49	8.19	8.51	22.15	15.33	3.17	6.02	3.6	4.72
DDIT4	29	100	11.94	99.49	52.32	25.99	21.7	25.06	30.45	21.72	49.81	53.96	65.17	19.83	35.12	57.58	42.37	45.03	44.5	62.55	57.15	55.61	65.26	39.89	64.69	50.4	30.67	74.43	61.33	43.43	49.31	11.11	46.35
DDRGK1	45	95	4.21	95.64	18.97	10.5	9.41	10.84	11.03	9.03	19.04	18.79	17.52	3.81	16.34	7.73	12.73	13.52	15.58	25.68	7.32	29.78	30.62	11.28	13.58	12.22	6.47	23.97	8.59	8.83	14.73	7.19	2.58
DDX23	11	96	18.16	95.68	17.31	3.47	2.13	2.19	2.26	2.07	10.78	12.58	11.06	3.3	10.77	3.64	6.48	6.7	6.79	16.73	11.41	21.75	21.3	4.76	9.98	5.91	4.11	11.19	4.67	5.43	6.59	5.56	3.86
DDX28	31	91	0	92.28	6.62	1.72	2.17	2.55	1.67	2.87	5.67	9.84	3.38	1.19	3.64	1.31	3.76	3.77	2.48	3.23	2.33	5.99	6.97	2.57	3.46	2.08	0.65	4.34	1.63	2.11	6.36	1.63	2.15
DDX3Y	1	100	0	99.04	25.58	4.99	0	0	0	0	18.67	12.87	39.08	0.06	14.77	5.66	8.38	19.47	0	0	21.84	20.58	39.65	7.4	12.08	10.27	7.16	3.43	6.44	3.6	0.06	0	11.59
DDX41	29	98	23.19	91.24	6.98	4.1	2.69	3.78	3.14	3.5	6.06	6.12	5.46	1.95	7.88	3.18	5.34	6.06	6.43	10.04	8.27	15.42	14.48	4.77	6.64	4.7	2.98	16.21	3.63	3.57	7.27	1.96	3
DDX49	29	96	0	91.3	9.03	3.28	2.83	4.12	2.83	3.29	10.1	11.84	8.9	2.37	8.37	3.64	5.14	5.31	6.34	11.73	6.89	18.71	22.07	6.2	6.23	6.24	3.27	14.84	4.22	3.85	7.39	3.92	1.29
DDX58	22	99	0	97.65	12.39	3.27	1.17	1.01	0.74	0.74	7.55	4.92	6.25	5.52	10.88	2.27	3.16	4.37	11.77	14.72	17.66	8.04	7.18	2.01	5.05	3.29	3.85	7.99	1.78	3.01	3.6	3.27	0.86
DDX60	32	100	2.46	98.21	12	2.3	0.44	0.51	0.44	0.36	7.6	6.78	5.78	5.56	8.9	2.02	3.61	3.95	12.7	15.62	13.52	3.95	2.97	2.25	4.37	3.69	3.82	7.08	1.04	2.34	3.9	5.23	0.43
DDX60L	9	99	1.89	96.39	14.82	2.59	1.18	0.88	0.86	0.71	10.54	9.68	10.55	6.17	11.44	2.53	3.4	3.84	11.86	13.42	15.59	4.88	4.19	2.92	5.85	4.5	5.19	9.13	1.7	3.56	4.02	3.6	2.15
DEAF1	6	92	0	92.25	11.36	4.07	3.01	4.46	2.85	4.41	11.35	12.72	5.77	2.94	4.87	2.73	3.1	3.01	2.05	7.6	6.63	9.68	9.14	5.9	5.09	9.33	3.41	5.71	2.52	3.23	6	5.23	0.43
DEFA4	3	100	0	98.94	0	0	0	0	0	0	0	0.02	0.01	0	0.02	0	0	0	0	0	0.04	0	0	0	0.01	0	0	0.23	0	0.32	0.12	0	0
DENND4A	47	98	6.48	96.43	16.58	0.8	0.46	0.42	0.84	0.34	12.6	17.7	17.11	5.05	16.3	7.42	5.42	4.78	3.53	12.6	30.36	10.75	12.68	12.89	13.32	8.52	15	17.58	1.7	3.34	5.54	4.9	4.72
DENND5A	42	98	0	95.3	9.05	1.98	0.62	0.48	1.05	0.57	6.1	7.09	3.17	2.72	4.77	1.41	1.52	1.21	0.52	2.44	8.96	2.63	3.24	1.11	2.35	2.35	2.79	9.13	0.82	1.36	3.84	1.63	0.43
DEPDC1B	1	95	0	91.14	0.25	0.05	0	0.01	0.05	0	0.22	0.14	0.19	0.01	0.63	0.1	0.1	0.34	0.26	1.07	0.9	1.17	1.35	0.16	0.12	0.74	0.24	5.25	0.07	0.08	0.08	0	0
DGAT1	3	93	0	92.57	10.51	0.46	0.53	0.92	1.49	0.74	8.51	12.63	2.2	1.11	2.74	1.52	2.06	1.88	0.95	3.87	2.41	5.62	4.82	2.25	2.67	4.3	2.26	4.57	1.7	1.7	2.95	4.9	1.29
DGCR2	43	98	4.67	95.99	4.94	2.53	2.06	2.9	1.84	2.79	3.75	7.78	9.1	2.26	6.91	1.16	3.71	4.44	5.74	14.64	14.86	11.94	11.61	1.91	5.17	4.56	4.23	4.11	2.59	2.84	4.2	3.27	1.29
DGKQ	24	97	0	93.81	3.61	0.21	0.25	0.21	0.54	0.16	3.82	3.9	0.78	0.79	1.54	0.81	0.74	0.79	0.74	1.71	4.57	2.01	1.49	0.66	0.97	1.14	1.51	1.6	0.89	0.68	1.23	1.31	0.43
DGKZ	10	98	3.6	97.69	43.42	9.58	8.05	7.94	9.16	7.04	35.18	37.44	18.37	5.66	18.33	8.64	14.12	11.82	11.32	29.76	19.55	14.28	12.52	6.07	11.57	19.2	10.53	28.77	4.74	13.37	19.35	19.28	6.01
DHCR24	4	99	0	98.53	0.62	0.32	0.09	0.06	0.15	0.07	0.66	0.39	0.62	0.24	0.57	0.46	0.7	0.79	0.14	1.88	2.37	1.3	1.27	0.82	0.45	1.48	0.46	2.06	6.59	0.31	0.34	2.29	0.43
DHCR7	2	96	0	94.79	2.13	0.89	0.71	1.19	0.73	1.17	2.05	4.88	3.99	0.89	3.39	1.97	2.61	3.43	1.69	3.69	6.25	8.51	8.64	8	4.39	1.07	2	4.34	2.52	1.6	1.82	1.63	9.87
DHFR	22	99	0	94.59	5.65	0.91	0.63	0.63	0.79	0.7	3.67	3.99	2.05	0.89	3.71	1.06	2.16	2.15	2.38	7.33	4.39	2.34	1.92	1.34	1.7	5.5	2.45	11.19	2	2.02	2.28	4.25	0.43
DHRS3	12	97	0	99.4	11.05	2.27	1	1.18	0.87	1.2	9.27	17.33	12.4	3.14	10.8	3.74	6.33	6.14	2.79	16.93	24.42	2.86	3.35	4.28	12.84	4.7	5.65	18.04	5.33	3.59	9.5	5.23	4.72
DHX30	44	97	25.66	90.51	17.09	3.56	2.4	3.04	3.24	2.7	10.99	18.5	16.7	6.64	14.67	4.29	6.54	7.57	8.81	20.27	19.85	26.38	26.95	6.15	10.43	6.71	5.43	17.12	5.33	6.25	8.97	5.56	2.58
DHX38	9	90	25.79	94.38	16.88	2.02	1.31	1.4	1.68	1.24	11.3	13.4	10.46	3.78	8.33	3.43	4.71	6.06	4.38	11.04	13.31	16.39	16.45	5.74	7.28	5.3	3.7	11.19	3.11	3.26	4.89	1.96	2.58
DHX58	9	90	0	91.36	4.03	2.69	0.84	1.23	0.93	1.36	3.67	4.94	3.3	1.67	4.83	1.16	2.78	1.43	5.17	5.14	4.09	1.89	1.73	1.01	2.7	2.08	0.84	1.6	0.89	1.52	3.64	2.61	0.43
DHX8	13	94	32.06	91.44	12.87	1.25	1.04	0.66	0.88	0.68	9.34	12.19	13.29	5.02	10.82	2.68	3.03	4.9	4.46	11.68	18.17	15.97	16.68	2.92	6.81	2.69	3.61	13.24	1.78	2.64	4.24	1.63	3
DIDO1	37	99	25.12	93.4	25.11	3.34	2.32	1.9	2.08	1.84	16.04	21.38	15.31	5.59	16.73	3.23	5.63	6.55	5.86	21.77	15.29	18.91	15.79	3.58	10.45	8.46	6.35	14.16	4.07	5.52	8.61	3.27	3.43
DIP2B	42	96	11.68	92.62	9.83	0.97	0.68	0.42	0.58	0.41	5.47	9.16	9.77	4.08	11.27	1.82	2.04	2.3	1.88	10.81	15.25	9.37	9.34	1.53	3.12	4.36	6.23	9.59	2.15	2.37	3.43	0.98	0.43
DIS3	41	97	3.83	91.01	18.37	2.2	1.44	1	0.8	0.78	16.32	24.56	13.48	7.5	11.76	3.84	5.31	5.46	5.77	9.26	10.81	10.8	11.39	5.12	10.8	7.52	5.22	14.84	4	4.42	5.17	4.58	0.86
DLGAP5	1	98	0	97.74	0.32	0	0	0.03	0	0	0.23	0	0.11	0.07	0.37	0.1	0.05	0.15	0.07	0.89	0.52	0.11	0.1	0.06	0.02	0.6	0.12	8.45	0.59	0.08	0.26	0.33	0
DLST	31	97	0	96.09	8.74	3.67	2.38	2.68	2.76	2.37	10.17	14.35	15.12	2.96	14.62	2.78	5.15	5.38	5.65	16.83	9.13	19.01	23.27	5.04	7.96	4.97	4.74	16.67	4.82	3.96	7.05	2.61	1.29
DMAP1	4	95	6.81	93.34	11.74	6.06	5.21	6.36	5.7	5.71	14.25	13.92	9.32	4.15	10.97	4.29	6.74	6.21	6.6	12.24	11.5	12.11	11.73	4.84	7.92	6.11	3.82	11.19	4.22	5.25	9.54	3.92	3.86
DNAH1	8	98	0	92.53	1.67	0.49	0.25	0.18	0.54	0.13	1.77	2.15	2.38	1.47	2.77	0.3	0.65	0.57	0.29	2.44	12.32	1.37	1.04	0.48	1.2	0.94	1.47	0.91	0.07	0.45	1.01	0.98	0
DNAJA4	30	99	0	98.5	4.12	0.63	0.38	0.5	0.56	0.4	2.74	4.19	1.27	0.77	1.97	8.94	2.54	2.11	1.86	2.69	14.08	7.39	21.82	4.09	8.59	2.69	6.92	37.44	7.11	4.38	1.52	2.61	1.72
DNAJB2	12	95	4.69	94.64	8.5	6.42	4.93	6.77	5.51	6.63	10.85	13.28	6.76	1.88	7.84	5.96	8.01	8.74	8.65	16.69	6.12	16.3	17.34	7.2	11.79	7.92	4.21	8.68	6	7.41	10.06	3.27	3.43
DNAJB4	14	97	0	98.21	2.91	0.72	0.43	0.54	0.38	0.71	1.83	1.8	5.21	1.17	4.07	11.77	2.82	3.58	2.93	13.38	11.28	15.63	12.84	2.63	14.24	2.35	10.19	50.91	10	3.77	1.25	0.33	6.01
DNAJB6	15	98	33.94	94.69	40.87	16.89	10.72	12.11	9.52	11.21	36.44	53.54	45.13	12.67	32.25	45.66	33.08	37.91	35.54	37.44	41.73	75.27	73.04	49.84	46.54	26.64	23.85	53.43	25.48	21.76	29.27	14.71	41.63
DNAJC12	1	99	0	94.64	0.06	0.04	0.02	0.01	0.04	0.03	0.01	0	0.02	0	0.13	0	0.07	0	0.12	0.03	0.13	0	0.1	0.23	0.04	0	0.12	0.69	0	0.03	0.04	0	0
DNAJC4	18	96	0	90.77	15.6	7.48	8.01	9.53	7.67	9.6	13.3	20.54	20.43	4.44	16.84	7.53	11.75	9.6	7.91	27.99	14.51	15.4	16.39	8.24	11.3	18.73	4.16	27.63	7.63	8.86	15.13	13.4	3.43
DNAJC5	34	96	1.42	95.36	8.88	3.25	1.35	1.63	2.28	1.75	7.45	13.09	4.96	2.13	4.36	2.12	3.08	2.94	2.57	7.66	6.76	8.62	9.34	3.16	5.24	2.95	3.87	3.65	2.82	2.75	4.57	7.84	2.15
DNAJC7	30	97	34.91	92.09	38.98	12.71	8.49	8.66	8.19	8.93	32.53	51.23	26.99	8.1	23.36	13.08	21.9	28.24	20.72	27.56	24.07	31.93	38.25	19.21	26.89	21.14	11.73	44.52	15.11	16.51	25.78	12.75	9.01
DNASE2	18	95	36.23	91.99	9.19	6.49	4.89	6.39	5.28	4.53	10.24	11.24	8.74	3.66	8.24	3.43	8.03	9.79	11.82	13.89	8.4	15.83	15.36	5.39	8.52	6.85	3.99	8.9	4.3	5.99	9.23	2.61	3.43
DNM2	4	94	14.53	95.39	16.52	5.49	3.13	4.59	4.46	3.67	17.57	22.74	12.44	5.32	14.21	6.06	6.41	8.02	9.17	25.13	34.5	19.93	22.73	8.46	10.63	8.73	10.96	15.53	5.26	5.22	10.55	6.54	5.58
DNTTIP1	10	91	6.68	94.3	6.67	4.41	2.94	3.62	2.9	3.12	4.81	5.99	5.15	1.07	5.24	2.68	4.27	4.82	7.24	13.1	2.11	15.67	16.71	3.45	5.1	4.9	2.72	10.05	4	3.32	5.05	2.61	1.29
DOCK2	27	98	8.9	97.29	35.55	4.35	1.93	1.31	3.01	1.16	23.96	24.79	20.36	13.31	17.48	6.06	6.56	7.87	8.15	24.91	41.77	15.69	13.04	7.29	13.28	6.64	16.78	26.48	2.82	5.75	8.59	6.21	3.43
DOCK9	29	99	0	96.77	12.59	1.54	0.74	0.48	1.29	0.28	10.93	9.01	4.82	3.46	7.15	2.63	2.73	1.88	2.72	6.62	11.11	5.04	4.23	2.26	4.2	3.69	7.74	7.53	3.04	2.98	4.28	2.29	3
DOK2	23	98	0	98.95	28.83	18.47	16.52	21.33	23.31	13.18	31.6	31.78	24.53	8.08	26.44	22.07	24.62	24.4	34.8	40.26	29.37	31.98	42.21	22.75	31.93	16.51	17.84	40.18	13.33	16.01	27.37	15.36	20.6
DOK5	1	96	0	95.79	0	0.01	0	0	0	0	0.05	0.07	0.01	0	0	0.2	0.21	0.64	0.21	0.89	0.43	0.33	1.08	0.07	0.02	0.2	0.19	0.46	0	0.11	0	0	0
DPEP2	4	99	9.5	97.88	11.97	5.18	4.49	5.21	4.43	4.99	8.59	12.46	9.27	4.51	9.64	1.92	4.18	3.24	1.64	7.16	7.11	3	1.9	1.7	5.46	4.83	3.65	12.1	1.33	2.54	9.5	2.94	1.72
DPH2	20	94	0	97.51	3.63	2.15	1.61	2.51	1.56	2.14	3.22	3.8	3.69	1.03	4.73	1.31	2.35	3.09	2.22	5.6	4.31	13.52	13.56	2.08	3.03	4.09	1.2	2.74	2.22	1.9	3.46	2.29	1.29
DPH3	21	95	28.1	91.75	9.27	4.35	2.42	2.49	3.41	2.16	9.31	11.48	12.3	4.82	9.19	4.34	6.95	11.82	10.84	13.4	5.08	24.16	26.48	10.27	13.14	7.92	4.04	16.21	7.41	4.88	6.08	4.9	6.44
DPM2	9	92	38.91	92.13	9.74	4.98	5.04	5.96	5.87	4.83	9.8	9.89	7.19	2.73	9.02	4.04	6.88	8.36	10.1	16.69	10.59	16.14	15.82	4.77	8.59	8.46	4.33	12.1	6.07	6.59	8.75	5.88	3
DPM3	23	93	0	96.51	21.26	6.27	5.27	5.64	10.4	4.41	12.8	19.94	17.41	7.17	16.32	9.14	11.65	13.52	11.51	25.63	4.95	18.02	15.76	9.93	15.84	13.22	7.76	31.96	6.89	9.95	21.31	8.82	5.58
DPP3	23	96	6.08	92.43	3.54	1.91	1.86	2.35	2.2	1.74	4.74	5.07	4.08	0.97	4.66	2.37	3.4	5.99	7.34	10.15	7.28	10.52	11.69	4.6	3.83	2.22	1.8	7.31	3.04	2.3	3.15	0.65	0
DPP4	49	99	0	98.86	17.85	5.06	2.08	2.9	2.05	2.47	12.04	12.55	15.51	8.72	12.54	4.95	7.46	6.14	3.69	12.39	13.48	10	8.61	8.64	17.01	3.89	8.34	19.41	3.33	7.9	13.76	5.88	2.58
DPYD	20	99	4.5	95.05	19.68	2.55	1.03	1.73	0.98	1.42	12.07	10.33	25.53	4.67	21.04	2.83	3.55	4.26	2.86	25.76	23.99	12.66	8.98	2.24	7.97	5.1	18.08	20.09	2.07	4.37	6.1	4.58	1.29
DPYSL2	36	99	0	95.65	8.6	0.45	0.14	0.12	0.32	0.09	4.96	3.53	1.75	1.95	3.24	1.72	1.7	1.77	3.41	4.26	9.22	3.88	4.8	1.14	1.82	3.96	2.89	11.64	0.59	1.33	2.73	3.92	2.58
DRAP1	24	99	25.61	98.56	55.42	36.54	31.04	34.02	37.23	30.23	50.42	55.38	46.15	13.89	42.46	27.58	40.44	43.11	52.55	65.07	25.41	49.18	50.22	38.41	38.55	42.22	20.63	65.07	26.59	26.2	51.41	44.77	28.33
DSC1	1	92	0	90.78	1.04	0.14	0.08	0.03	0	0.12	0.12	0.95	0.52	0.08	0.78	0.3	0.35	0.3	0	0.11	0.39	0	0	0.11	0.29	0.2	0.1	0.23	0	0.11	0.59	0	0
DTL	1	98	0	95.23	0.22	0.04	0.01	0	0.03	0	0.22	0.09	0.23	0.05	0.43	0.05	0.09	0.26	0.17	1.3	1.42	0.22	0.38	0.08	0.03	0.4	0.1	3.65	0.15	0.07	0.14	0.33	0
DTYMK	11	98	4.67	94.83	10.82	5.54	4.79	5.45	5.41	4.29	9.31	7.99	4.52	2.49	6.94	3.64	4.38	5.95	5.26	9.79	6.12	12.71	12.29	3.79	5.53	6.58	2.6	16.44	5.78	3.6	7.72	4.9	0.86
DUS3L	2	94	0	92.93	4.85	4.25	2.24	2.38	2.25	2.62	5.65	7.44	16.88	2.27	11.54	1.77	3.05	3.43	3.65	11.17	7.49	12.36	13.94	3.41	6.95	3.56	2.5	4.8	2.44	2.62	5.41	0.65	0.86
DUSP1	31	100	12.81	100	41.68	86.91	41.61	46.6	59	29.79	71.39	57.39	93.4	62.01	56.65	51.01	65.78	74.74	53.48	89.5	79.11	36.12	46.08	75.97	89.84	58.32	38.32	47.03	74.15	27.89	49.15	2.94	55.37
DUSP10	36	97	9.54	97.96	2.88	1.53	0.29	0.4	0.57	0.28	4.88	9.34	12.18	3.85	5.29	6.41	6.14	11.26	8.19	5.94	25.28	13.44	20.3	10.6	19.01	2.42	4.83	15.07	7.33	1.22	5.07	1.31	10.73
DUSP14	11	96	14.5	90.81	3.55	2.19	1.53	1.94	1.31	1.37	3.07	4.58	3.13	0.63	3	1.87	1.83	2.6	1.41	3.63	4.13	10.49	11.6	3.31	2.25	1.68	1.88	2.74	3.04	1.53	1.66	0.65	7.73
DUSP16	35	99	3.53	98.81	10.68	1.04	0.53	0.72	0.88	0.3	8.7	13.13	6.55	4.8	9.13	4.29	5.93	4.93	9.91	12.85	14.94	34.16	25.41	13.51	11.39	3.83	7.6	5.02	3.56	4.01	4.49	4.25	3
DUSP2	14	100	0	99.92	33.92	25.75	15.4	19.68	27.6	21.33	43.14	40.51	59.51	21.9	27.23	33.89	35.48	34.94	35.9	56.65	52.24	50.65	64.62	40.67	57.11	33.29	35.96	17.81	35.7	13.13	30.24	11.11	66.52
DUSP23	16	91	0	96.31	10.1	6.02	5.91	7.08	9.11	4.58	10.75	10.26	7.73	2.88	8.13	5.76	7.51	7.79	12.91	17.95	5.69	11.2	8.8	7.8	7.47	9.26	5.89	11.42	10.74	5.5	10.2	8.5	1.72
DUSP4	2	100	0	99.12	1.42	0.96	0.18	0.62	1.05	0	6.49	10.41	10.89	1.69	4.25	16.72	12.73	12.8	34.23	27.4	31.78	58.25	76.32	28.64	10.24	4.56	4.57	16.67	9.33	0.81	3.98	2.61	40.77
DUSP5	3	100	0	99.51	6.81	1.74	0.62	0.86	1.82	0.12	14.33	15.99	6.03	2.27	3.56	7.37	5.2	4.59	3.38	6.14	11.03	5.91	17.5	10.03	17.54	4.5	10.65	5.25	8.07	2.23	6.1	2.94	24.46
DUSP6	1	100	0	97.67	2.29	2	0.32	0.28	0.44	0.07	1.43	2.82	7.62	3.51	1.29	2.93	3.19	4.44	2.6	5.6	11.59	0.93	2.58	4.36	10.53	4.5	1.85	7.08	4.44	1.75	2.34	0.65	2.15
DUSP8	2	97	0	98	4.34	0.27	0.02	0.03	0.04	0	5.58	19.4	2.81	0.84	2.83	1.67	1.03	1.09	0.14	0.75	3.23	0.56	1.19	1.85	4.55	0.6	1.8	4.57	0.44	0.34	0.59	0.33	1.29
DVL1	41	95	0	93.22	4.88	0.2	0.18	0.17	0.61	0.18	4.32	5.8	0.85	1.16	1.2	0.66	0.54	0.45	0.43	1.01	1.98	1.99	2.17	0.62	0.99	0.74	1.25	0.91	1.78	0.58	0.73	1.63	0.43
DVL3	30	97	0	92.08	5.27	0.47	0.26	0.2	0.47	0.13	3.93	4.1	1.31	0.81	2.07	1.31	1.22	1.73	1.17	3.68	5.9	6.21	6.9	1.28	1.52	2.62	1.3	5.25	2.22	0.87	1.39	2.61	0.86
E2F2	6	98	0	96.57	0.64	0.31	0.05	0.06	0.34	0	0.85	0.64	0.38	0.27	1.27	0	0.11	0.15	0.05	0.7	1.12	0.44	0.21	0.03	0.05	0.47	0.34	2.51	0.3	0.21	0.26	0.33	0
EBI3	3	93	0	97	0.02	0.02	0	0	0	0	0.01	0.07	0.06	0.01	0.05	0.61	0.27	0.98	7.08	4.28	0.47	2.89	7.18	0.65	0.06	1.34	0.14	0.23	0.15	0.14	0.12	0	0.43
ECH1	22	99	44.85	98.12	31.17	23.81	25.18	28.68	24.34	23.69	28.06	32.49	7.8	7.93	20.08	14.8	25.87	29.1	38.61	32.75	30.97	26.88	22.04	20.47	29.76	17.79	14.64	46.58	22.89	20.41	34.57	11.44	9.01
ECT2	1	96	0	92.54	1.12	0.16	0.05	0.15	0.04	0	0.95	0.64	0.64	0.35	0.9	0.15	0.16	0.34	0.24	1.58	1.29	1.87	1.85	0.34	0.36	0.87	0.36	6.39	0.3	0.19	0.16	0	0.43
EDC4	24	92	0	92.49	0.98	0.12	0.13	0.11	0.09	0.05	0.74	0.53	5.71	1.07	5.35	0	0.07	0.15	0.05	9.53	14.26	11.92	14.18	0.07	1.01	0.2	0.26	0.69	0	0.12	0.18	0	0
EEA1	13	97	0	92.02	27.71	2.6	1.87	0.87	0.85	0.82	13.09	10.11	10.03	8.56	10.91	1.92	4.09	5.69	3.48	10.26	9.04	7.67	6.49	2.91	7.72	4.83	6.44	14.84	6.82	3.81	7.37	1.63	1.72
EEF1A2	3	97	0	90.1	0.08	0	0	0	0	0	0.26	0.39	0.09	1.85	0.41	0	0.02	0.04	0.02	0.07	0.3	0.11	0.28	0.01	0.1	0	0.99	0	0	0.01	0.04	0	0.43
EGLN3	1	93	0	98.85	1.26	0.57	0.25	0.31	0.44	0.04	0.98	1.02	0.76	0.39	1.31	0.3	0.45	0.38	0.19	0.24	1.9	3.08	1.38	0.75	1.37	0.47	1.78	3.43	1.93	0.53	1.25	0.65	3
EGR1	6	100	0	99.98	3.42	2.69	1.27	1.83	2.92	2.64	2.17	1.34	7.28	5.26	4.17	7.83	7.43	7.98	3.72	9.25	32.04	0.79	1.9	7.66	16.03	5.71	6.11	23.74	23.04	3.56	3.29	0.98	0.86
EGR2	1	100	0	99.75	0.36	0.18	0.03	0.09	0.13	0.09	0.12	0.14	0.81	0.28	0.5	2.02	1.57	1.81	2.76	2.73	6.33	0.56	3.53	1.94	1.77	1.81	0.79	4.34	3.48	0.31	0.49	0	6.87
EGR3	2	100	0	99.79	0.35	0.08	0.02	0	0.03	0	0.23	0.02	0.36	0.45	0.23	1.92	0.6	0.9	1.64	1.08	4.05	0.19	0.22	1.26	1.9	1.21	0.87	5.71	2	0.31	0.12	0	2.15
EGR4	2	91	0	98.66	0	0.04	0.01	0	0	0	0.03	0	0.13	0	0.12	0.35	0.08	0.15	0.1	0.03	0.09	0.01	0.41	0.24	0.53	0.07	0.1	0.23	1.7	0.03	0	0	0
EHBP1L1	2	92	0	96.51	15.07	1.22	0.89	0.75	2.26	0.71	16.59	15.79	3.71	3.78	4.92	2.02	2.87	2.45	3.41	7.41	5	4.15	3.9	2.41	4.24	4.83	4.62	2.51	2.89	2.33	3.58	4.25	1.72
EI24	32	97	19.06	92.66	12.62	7.57	4.34	5.2	3.92	5.37	9.62	17.57	8.56	1.82	11.2	5.3	8.14	8.25	6.79	14.94	4.18	16.79	17.36	9.6	11.14	12.75	3.77	16.21	8.74	5.63	9.84	9.15	4.72
EIF1AY	1	98	0	93.54	23.5	13.33	0	0	0	0	8.64	8.8	14.26	0.01	11.06	5.35	14.26	20.82	0	0	6.76	20.55	27.08	8.07	7.1	19.93	7.84	4.57	6.67	3.87	0.04	0	8.58
EIF2B3	30	95	0	92.42	6.92	2.69	2.09	2.34	1.66	2.37	5.04	5.41	5.73	2.72	5.83	1.97	2.99	4.33	4.46	7.83	5.86	6.42	5.3	1.86	5.14	2.62	4.83	10.27	2.89	2.83	4.08	0.65	0.86
EIF4E3	40	99	15.93	95.33	16.43	2.64	0.87	1.05	1.93	0.61	15.1	16.82	4.17	5.15	7.08	2.93	3.62	3.43	3.55	6.64	11.15	4.06	3.54	3.58	5.09	5.44	4.4	3.43	1.33	3.14	5.66	6.21	3.43
EIF4EBP1	13	97	0	98.34	5.5	2.78	2.4	2.9	3.27	2.45	4.39	5.78	4.95	1.68	4.23	2.32	3.68	3.77	6.79	11.04	3.83	12.53	13.56	3.73	4.02	5.3	2.55	8.9	10.37	2.8	5.92	6.54	3.43
ELANE	1	100	0	97.33	0.02	0	0	0	0	0	0	0.02	0.02	0.04	0.02	0.05	0.02	0	0	0	0.04	0	0	0.05	0	0	0.12	0.23	0	0.14	0.06	0	0
ELK1	34	97	0	95.39	8.68	2.18	1.55	2.71	1.77	2.14	5.81	8.38	10.28	2	6.8	1.72	3.5	2.97	3.65	9.05	5.13	15.56	13.66	3.02	4.21	4.63	1.42	6.62	2	2.03	4.93	1.96	3
ELL2	42	100	0	97.24	2.69	0.22	0.18	0.15	0.16	0.08	3.89	6.38	12.75	2.44	7.3	5.1	1.66	2.56	0.91	7.85	17.27	13.28	20.33	11.39	8.23	1.61	6.51	11.87	7.19	1.16	1.01	1.31	9.87
ELOF1	33	99	33.3	92.25	15.64	11	10.31	11.14	10.83	10.5	15.44	16.67	11.83	3.24	12.77	8.54	15.54	17.13	15.82	21.91	13.31	31.13	31.2	17.65	17.09	20.47	4.33	19.86	9.93	11.71	19.5	10.46	8.16
ELP4	21	96	0	90.32	8.67	1.54	1.02	1.13	0.6	0.91	6.94	6.9	5.51	2.07	7.03	0.51	1.89	2.71	2.98	7.58	6.89	4.3	3.6	1.03	5.17	1.28	5.58	4.34	1.63	1.49	2.18	0.98	0.43
EMD	18	94	4.65	95.17	25.59	9.32	7.44	9.68	8.68	7.83	18.97	30.49	42.81	8.71	32.78	7.63	13.89	11.67	8.31	50.3	27.3	68.89	77.12	20.42	23.65	13.56	7.96	16.21	9.26	7.8	16.65	7.52	19.74
EML3	12	94	0	98.54	7.43	3.71	2.66	4.49	3.92	3.34	8.1	10.7	7.74	2.11	8.05	5.05	5.89	4.63	6.48	24.99	16.11	13.39	12.39	5.76	7.17	7.79	3.51	8.45	7.56	4.5	8.2	4.25	1.72
ENC1	4	97	0	96.27	1.17	0.04	0.16	0.15	0.09	0.17	1.77	1.92	4.94	1.29	0.97	0.51	0.35	0.3	0.24	1.17	1.64	1.79	2.11	0.48	0.25	0.47	2.07	10.73	1.04	0.14	0.97	0	0.43
ENO2	25	99	16.68	98.55	6.75	2.87	1.84	2.88	2.52	2.24	6.06	7.97	11.71	2.15	9.17	3.03	4.03	3.13	3.72	14.26	14.34	14.15	11.64	2.92	6.65	3.56	2.69	1.14	2.37	3.06	6.4	1.63	2.15
ENTPD6	9	99	13.81	92.93	5.4	2.41	1.75	2.52	2.25	2.39	5.52	6.77	6.63	2.61	6.2	2.27	3.75	3.31	3.43	5.98	10.12	7.96	6.49	2.91	4.96	4.16	2.19	5.25	2.15	2.45	5.11	1.63	0.43
EOMES	1	100	0	97.27	2.45	0.41	0.18	0.13	0.09	0.03	1.49	1.07	1.09	0.43	1.33	0.96	0.7	0.79	1.36	6.74	3.92	1.44	1.64	0.32	0.53	0.27	4.26	0.91	0.22	1.71	1.54	0.33	0.43
EP400	34	97	5.23	94.9	17.35	1.48	1.2	0.61	1.22	0.75	12.33	13.75	18.03	4.26	13.69	2.68	4.94	5.5	3.95	15.5	23.3	14.72	13.5	4.23	8.42	6.98	5.12	12.1	3.11	3.67	6.59	2.61	0.43
EPAS1	1	99	0	94.24	0.11	0.02	0.01	0	0.04	0	0.16	0.24	0.32	0.06	0.19	1.31	0.77	0.68	1.29	1.66	5.3	7.79	20.96	2.23	2.66	1.54	3.05	4.11	2.15	0.32	0.73	0	2.58
EPHA4	1	97	0	93	9.07	0.66	0.38	0.28	0.55	0.08	8.9	5.17	11.51	3.26	6.97	0.71	1.12	0.83	0.81	9.83	5.38	3.19	3.08	0.75	0.82	0.47	1.83	7.53	0.37	0.72	1.41	1.31	0.43
EPHB6	4	93	0	91.15	12.38	2.96	4.02	4.51	2.66	5.42	7.5	7.95	9.14	4.37	7.68	2.42	5.2	6.06	1.55	9.3	4.44	7.12	4.69	2.74	4.98	8.39	0.82	8.9	3.19	2.44	7.52	0.65	3.43
EPHX1	2	91	0	95.19	0.34	0.16	0.21	0.2	0.11	0.36	0.15	0.36	0.38	0.23	1.09	0.56	0.47	0.26	0.21	0.26	2.71	1.06	1.38	0.28	0.07	0.4	1.13	1.37	4.67	0.16	0.4	0.33	0.86
EPHX2	3	93	0	95.97	16.72	8.25	9.06	9.01	4.5	13.31	10.6	14.97	12.34	4.18	14.79	3.33	10.11	7.34	11.15	12.9	8.66	3.75	2.59	1.96	5.97	11.28	1.03	9.36	4.44	6.68	17.98	3.6	0.43
EPSTI1	39	99	9.22	97.59	15.27	12.54	2.54	2.98	2.94	1.41	14.02	13.74	12.3	14.34	17.49	7.88	12.6	28.77	36.57	36.88	21.36	18.17	19.6	15.37	10.28	24.3	5.14	15.07	2.37	8.13	20.12	11.44	1.72
ERAL1	17	92	15.5	95.64	3.64	2.2	1.97	2.58	2.09	2.41	3.14	4.85	6.04	0.78	6.5	1.06	2.6	3.84	4.41	10.26	4.22	16.72	17.71	2.29	3.54	2.01	1.51	9.59	2.15	1.97	3.72	1.31	0.43
ERF	3	91	0	97.4	3.81	0.79	0.37	0.55	0.58	0.46	2.27	4.55	2.15	0.67	2.77	2.98	2.4	3.92	1.38	5.24	7.02	3.99	4.45	3.44	6.17	3.49	1.97	5.25	3.63	1.7	2.2	0.33	7.3
ERI1	22	98	0	93.22	4.17	1.47	0.73	1.06	0.8	0.63	3.45	3.41	2.68	1.03	3.95	1.67	1.69	2.56	4.46	5.11	9.48	7.68	8.33	1.48	2.8	2.15	2.96	5.02	1.41	1.49	2.14	0.98	0.43
ERMP1	42	98	0	92.77	2.03	0.39	0.13	0.07	0.1	0.17	1.35	1.36	0.74	0.77	1.48	0.91	0.64	0.72	0.62	3.09	3.88	2.29	2.58	0.56	1.4	1.21	1.39	4.8	1.33	0.7	1.21	3.27	0
ERN1	9	100	23.43	97.65	20.82	4.38	2.69	3.02	5.3	0.88	23.6	23.16	21.48	7.84	15.13	6.06	5.27	8.4	2.67	30.25	28.55	33.74	23.17	11.14	28.04	4.09	20.99	13.01	6.44	7.05	9.82	6.54	5.58
ERP27	38	95	0	97.66	1.83	0.68	0.36	0.43	0.4	0.42	1.96	1.78	0.85	0.48	3.01	0.56	1.02	1.13	0.69	1.26	18.26	0.78	0.51	0.84	1.16	1.54	1.3	0.69	0.3	0.53	1.19	0.98	0.43
ESPL1	8	97	0	91	0.08	0.01	0	0	0	0	0.07	0.09	0.05	0.02	0.58	0.15	0.03	0.23	0.07	0.43	0.73	0.33	0.43	0.03	0.03	0.2	0.1	2.06	0.89	0.01	0	0	0
ETHE1	24	99	7.04	96.33	19.27	11.95	12.19	15.11	15.95	11.38	17.47	24.71	17.99	5.2	16.24	11.31	15.78	17.47	14.48	33.26	9.78	24.68	26.08	15.64	13.86	19.26	5.05	32.19	13.78	9.2	18.42	19.61	13.31
ETNK1	16	99	37.05	98.86	17.76	3.96	1.71	2.18	2.14	1.78	13.52	17.67	20.36	6.15	18.56	5.35	6.72	11.63	9.98	22.8	45.87	24.5	28.68	8.58	12.08	10.4	8.49	23.74	4.89	6.02	9.09	4.25	7.3
ETS2	6	97	0	96.8	5.14	1.21	0.91	0.78	0.51	0.67	2.56	3.82	4.97	1.84	3.18	2.68	2.08	2	1.55	3.97	5.34	5.52	7.38	4.38	4.25	3.15	2.86	10.05	7.48	1.9	2.3	0.98	3.86
ETV6	32	97	0	95.52	10.49	1.58	0.67	0.59	1.48	0.22	11.53	17.72	7.69	1.96	7.68	3.23	4.14	4.78	4.55	22.6	22.52	9.33	10.22	4.64	8.52	9.13	10.96	3.65	2.74	3.09	3.86	9.15	3.86
EVI5	1	99	0	95.67	1.35	0.11	0.16	0.04	0.04	0.09	0.52	0.97	0.97	0.51	2.03	0.3	0.44	0.64	0.52	1.2	1.25	1.16	0.82	0.24	0.27	1.14	1.54	2.51	1.56	0.43	0.59	0	0
EXO1	2	94	0	91.58	0.09	0.02	0.01	0	0	0	0.13	0.05	0.26	0.03	0.3	0	0.02	0.08	0.02	0.57	0.69	0.32	0.28	0.01	0.02	0.47	0.1	1.83	0.07	0.04	0.04	0	0
EXOC2	34	97	38.43	94.9	9.97	2.07	1.14	1.06	1.34	1.05	6.7	7.17	12.55	4.57	9.2	2.48	3.07	4.18	4.48	15	18.91	10.37	9.42	2.78	5.62	3.89	6.8	5.71	1.63	2.68	3.92	1.96	0.43
EXOC3	17	99	15.47	95.52	12.5	3.1	4.46	4.72	3.78	5.3	9.34	10.14	5.47	3.85	6.45	3.28	3.55	4.86	4.43	7.94	9.73	10.63	11.13	5.54	6.35	6.38	3.15	7.31	4.22	4.16	7.54	2.29	11.59
EXOSC5	7	96	0	93.79	9.97	5.38	5.96	6.82	6.12	6.18	6.16	6.77	5.69	2.27	9.46	2.02	5.09	6.06	5.48	12.63	5.17	13.2	11.04	2.34	5.59	5.5	2.57	12.56	3.7	4.25	8.18	3.92	0
EZH2	28	99	16.5	97.42	6.29	1.1	0.49	0.42	0.6	0.2	6.42	9.43	3.81	2.69	5.82	2.58	2.99	5.69	3.84	6.16	19.12	10.95	19.16	5.78	4.8	4.43	2.72	20.09	1.85	1.29	3.27	2.61	3
F13A1	2	98	0	97.95	1.04	0.2	0.05	0	0	0	0.01	1.95	0.51	0.31	1.62	0	0.16	0	0.02	0.01	0.47	0	0	0.02	0.06	0.13	2.36	1.6	0.3	0.07	0.75	0.65	0.86
F2R	1	98	0	98.42	2.71	0.32	0.14	0.15	0.44	0	3.13	4.7	4.46	1.47	3.22	2.37	3.14	4.59	5.98	13.09	11.54	12.4	13.11	3.45	8.64	1.88	4.04	6.39	1.63	2.86	1.6	2.94	2.15
F2RL1	1	98	0	92.12	0.33	0.38	0.18	0.2	0.12	0.2	0.32	0.42	0.85	0.06	1.13	0.35	0.58	0.98	0.31	1.84	1.34	1.22	0.85	0.82	1.58	0.67	0.39	0.69	1.04	0.88	0.4	0	0.43
F5	22	99	0	96.37	3.06	0.75	0.51	0.44	0.71	0.07	2.53	3.32	3.19	1.87	3.63	1.16	1.13	2.86	8.22	4.98	7.45	10.49	10.21	1.24	0.64	1.21	0.65	1.6	0.67	0.93	1.17	0.98	0
FAAH2	10	91	0	97.84	3.56	1.22	0.52	0.68	0.77	0.4	3.62	3.63	13.46	1.45	9.18	1.11	1.5	1.28	2.48	17.9	18.91	24.26	28.81	2.1	3.63	1.34	3.32	4.57	1.04	1.78	1.13	0	0.86
FABP3	1	90	0	97.52	0.03	0	0	0	0	0	0.04	0.09	0	0	0.06	0	0.28	0.04	0	0.02	0.26	0	0.04	0.03	0.04	0	2.5	0.69	0.15	0.02	0.06	0	0
FABP5	28	100	0	96.01	5.88	1.99	0.76	1.06	1.01	0.75	5.56	8.26	5.51	0.38	6.49	5.91	10.87	13.86	12.63	17.1	9.48	28	38.14	17.38	6.77	17.72	14.47	21.69	72.67	6.71	6	3.92	9.44
FADS1	11	98	0	92.14	1.41	0.44	0.09	0.03	0.04	0.03	1.11	1.46	0.53	0.33	1.21	0.25	0.39	0.34	0.38	0.9	2.8	0.91	1.16	0.34	0.92	1.01	1.13	2.74	0.67	0.39	0.49	0.33	0
FADS2	5	95	0	96.35	1	0.51	0.02	0.03	0.05	0	0.35	0.05	0.41	0.06	0.68	0.66	0.07	0.04	0.33	1.24	1.85	0.75	1.45	0.08	0.56	0.81	1.06	2.97	0.3	0.32	0.22	1.31	0
FAIM3	16	100	27.01	99.83	0	21.88	13.83	17.38	12.64	22.02	0	0	39.11	16.48	0	0	0	21.8	0	0	52.5	0	0	0	0	0	0	0	0	0	0	0	3
FAM105A	31	94	5.87	93.66	0	5.69	2.69	3.51	2.14	2.84	0	0	13.95	4.75	0	3.79	7.64	8.36	8.08	11.41	6.89	12.59	13.69	7.55	0	3.62	0	10.05	2.74	4.33	0	2.94	4.72
FAM105B	30	94	12.12	91.68	0	1.42	0.77	0.77	1.05	0.58	0	0	7.09	3.98	0	0	0	7.46	0	0	9.52	0	0	0	0	0	0	0	0	0	0	0	3
FAM111B	1	95	0	94.67	0.34	0.01	0	0.01	0.03	0	0.41	0.41	0.27	0.12	2.54	0.15	0.1	0.38	0.07	0.85	0.43	0.13	0.26	0.08	0.12	1.48	0.14	5.71	0.3	0.07	0.16	0.65	0
FAM117B	2	98	0	95.19	8.73	1.03	0.45	0.39	0.33	0.63	6.45	8.77	8.6	3.59	8.96	1.41	3.24	3.65	0.57	3.93	10.85	2.04	1.55	0.95	3.3	5.03	2.4	11.64	0.89	1.84	3.07	0.65	2.58
FAM120AOS	9	95	23.36	93.48	13.17	3.94	2.62	2.82	2.82	2.17	12.33	12.58	16	3.28	10.39	3.79	5.76	6.36	5.62	19.96	4.87	18.27	16.67	6.87	8.19	7.11	2.93	9.82	4	3.9	6.87	2.29	2.15
FAM126A	31	99	0	96.49	6.8	0.86	0.46	0.41	0.65	0.26	4.92	5.29	3.82	1.91	5.39	2.58	2.02	2.07	3.88	4.67	6.12	8.51	8.67	3.91	3.24	3.49	4.01	12.1	2.67	2.08	3.17	3.27	3
FAM127A	10	96	0	93.6	0	2.45	2.11	1.92	1.94	2.24	0	0	6.55	0.89	0	1.77	3.09	2.79	4.05	17.28	10.08	13.91	14.79	2.53	0	3.62	0	11.87	6.3	2.22	0	1.63	0.86
FAM129A	2	100	0	97.58	14.72	2.54	0.78	0.78	1.85	0.01	19.97	25.27	15.91	6.6	12.06	7.88	9.19	8.96	12.67	26.35	23.3	57.98	49.05	16.43	15.48	1.95	22.16	7.76	6.07	4.04	5.72	11.77	27.04
FAM134B	10	100	0	97.65	0	6.7	4.82	5.42	2.89	7.46	0	0	6.6	7.24	0	5.91	8.5	10.28	4.29	15.89	4.01	9	10.56	5.48	0	11.28	0	18.27	3.56	6.73	0	3.27	2.58
FAM13A	2	100	0	94.06	7.2	0.76	0.86	0.77	0.74	0.49	5.86	8.06	8.58	2.88	8.13	2.58	1.38	1.05	0.55	2.8	7.88	6.53	6.12	1.53	2.98	0.81	4.93	26.26	1.41	2.65	3.88	6.86	0.43
FAM159A	3	91	0	97	0	7.84	7.95	8.54	9.18	7.64	0	0	15.57	1.91	0	4.5	7.57	6.74	3.72	17.56	4.48	4.26	3.28	3.83	0	11.21	0	9.82	3.26	5.69	0	5.88	0
FAM160A2	23	94	0	91.53	4.94	2.18	1.77	2.33	1.67	2.36	4.33	5.61	5.34	1.38	4.86	2.53	3.3	3.73	4.91	7.51	6.29	9.59	9.08	3.56	5.47	4.56	2.31	6.85	3.04	2.79	4.61	0.33	0.86
FAM160B1	48	99	8.58	95.59	8.1	0.7	0.43	0.2	0.48	0.13	14.95	18.21	17.81	3.09	7.64	1.62	2.99	3.2	3.95	13.39	11.59	14.96	13.78	3.56	4.48	4.03	3.77	5.48	1.11	1.8	2.06	4.58	0.86
FAM174B	7	96	0	92.73	0.6	0.33	0.23	0.35	0.27	0.47	0.21	0.53	0.85	0.27	3.84	0.66	0.53	1.51	2.62	1.4	2.07	4.92	5.6	0.92	1	1.48	1.11	1.83	0.89	0.62	0.51	0.33	0.43
FAM177A1	11	99	27.22	92.32	22.67	10.48	6.48	7.02	9	6.22	21.77	39.22	48.5	7.94	31.18	34.95	24.95	31.51	24.96	40.59	32.34	51.96	60.53	59.64	45.59	20.94	17.55	40.87	18.67	13.84	19.05	17.32	43.35
FAM192A	47	97	35.2	97.04	17.6	6.02	4.17	4.9	4.85	4.63	12.16	11.96	10.34	7.66	12.09	4.75	7.67	9.6	16.44	20.72	24.16	18.49	15.93	5.24	8.8	10.87	6.59	25.57	6.07	6.78	9.74	1.63	2.15
FAM193A	46	98	0	92.71	11.58	1	0.54	0.32	0.71	0.26	8.18	9.01	4.11	3.11	6.02	1.47	2.43	3.69	2.17	5.36	11.8	6.89	8.28	2.37	3.8	3.29	4.83	5.48	1.04	2.01	2.59	4.25	2.15
FAM193B	47	97	5.43	97.87	5.72	0.62	0.4	0.37	0.85	0.41	5.55	6.34	2.09	2.84	3.94	0.86	1.12	1.02	0.69	3.4	8.66	6.04	4.72	1.23	2.19	2.35	3.8	2.06	1.26	1.21	2.06	0.65	0.86
FAM26F	1	99	0	92.93	0	5.94	2.32	1.99	2.37	2.05	0	0	6.01	3.72	0	1.36	3.14	0.83	1.91	1.7	1.29	0.61	0.29	1.18	0	6.98	0	12.79	2.74	1.94	0	2.29	0.43
FAM43A	1	99	0	97.77	0.99	0.97	1.19	1.07	1.31	0.82	1.53	2.82	1.73	0.18	0.62	4.09	3.29	2.37	3.48	2.11	1.12	2.6	2.78	6.3	5.09	8.05	1.47	4.34	4.44	1.94	1.03	3.27	0.43
FAM46C	38	100	5.62	99.06	0	4.07	0.86	1.41	2.84	0.34	0	0	37.1	10.73	0	18.94	15.42	14.61	9.93	13.45	49.74	37.92	41.01	20.41	0	10.34	0	8.22	10.15	2.53	0	4.58	17.6
FAM53B	31	95	0	97.29	8.9	1.62	0.93	0.86	2.17	0.53	10.79	8.23	6.19	3.14	5.41	2.37	2.41	2.82	4.69	9.57	17.92	10	8.83	2.91	4.41	4.56	1.56	4.11	1.63	3.12	2.93	4.9	1.29
FAM65B	37	100	11.34	99.7	0	30.19	16.94	13.54	15.18	15.18	0	0	55.15	50.03	0	14.19	24.26	20.6	9.77	39.86	45.61	26.36	17.75	9.16	0	37.72	0	73.74	7.26	25.42	0	26.47	3.86
FAM69A	41	97	0	97.06	4.05	1.12	0.36	0.5	0.44	0.51	2.33	3.24	6.35	1.68	7.66	1.21	1.43	1.58	2.38	13.7	8.31	7.57	6.58	0.85	2.33	1.81	6.59	8.22	0.37	1.3	0	0.65	0.86
FAM76B	48	99	2.67	92.35	17.63	1.42	0.86	0.69	1.01	0.65	17.41	17.72	9.8	5.19	7.62	2.58	2.88	4.37	3.31	6.92	6.59	12.28	12.55	2.94	5.47	4.56	4.38	13.7	2.07	2.52	3.74	1.31	3.86
FAM78A	38	98	12.15	97.18	16.23	3.84	2.84	3.04	3.69	3.39	12.56	9.31	4.11	3.03	7.87	3.03	5.21	5.84	6.31	10.99	12.32	9.61	7.31	2.12	5.98	8.93	3.32	12.1	1.7	5.06	7.01	10.46	1.72
FANCD2	7	99	0	90.26	3.18	0.45	0.18	0.11	0.24	0.07	2.6	3.04	2.97	1.67	5.04	1.11	1.22	1.81	1.33	3.59	15.03	2.09	1.96	0.94	1.97	2.95	1.44	3.88	0.96	1.01	1.64	0.98	1.29
FANCG	9	96	0	93.56	1.41	0.84	0.41	0.56	0.54	0.41	1.45	1.39	1.17	0.23	1.73	0.81	0.88	1.17	1.91	3.33	4.05	5.32	4.15	0.73	1.22	1.48	0.43	5.25	1.04	0.7	1.13	0.33	0.43
FANCI	37	99	0	96.15	1.78	0.39	0.11	0.2	0.2	0.07	1.72	2.1	1.52	0.99	2.24	0.91	0.51	0.57	0.83	3.51	4.87	3.16	2.93	0.65	1.11	1.81	1.54	7.31	0.96	0.53	0.81	1.31	0
FARS2	25	97	0	91.14	6.95	4.96	2.89	3.41	3.15	2.91	7.48	8.29	7.84	1.79	8.08	1.87	5.09	4.82	5.26	14.31	8.44	9.68	8.26	4.71	4.59	3.76	7.4	23.29	2.15	2.5	6.51	3.27	0.86
FARSA	11	96	20.75	97.44	7.25	5.1	4.09	4.93	3.27	4.3	5.4	7.16	6.8	1.4	9.49	3.23	6.15	7.34	9.55	17.76	11.63	23.92	25.95	4.52	8.41	5.77	4.3	15.53	4.37	5.65	8.4	4.58	3.43
FARSB	38	99	31.78	96.09	6.59	3.65	2.3	3.57	2.6	3.7	4.32	6.5	7.06	2.85	8.52	1.82	4.35	4.18	4.43	10.02	9.48	4.88	3.57	2.43	6.17	3.62	3.68	7.53	5.04	3.09	6.42	1.31	0
FAS	46	99	14.1	98.17	7.79	4.43	1.35	1.67	2.21	0.15	13.54	14.4	18.07	5.35	13	5.05	6.65	11.79	16.37	24.9	19.9	41.58	41.95	13.76	16.57	5.24	6.25	11.42	3.26	4.47	5.7	3.92	6.01
FASLG	4	100	0	99.1	0.39	0.24	0.11	0.14	0.1	0	0.36	0.48	0.85	0.06	0.87	1.26	0.99	1.28	6.46	7.05	3.02	4.92	7.16	0.95	2.17	0.2	2.04	1.14	0.74	1.03	1.15	1.31	4.29
FASN	11	95	0	98.21	4.02	0.86	0.4	0.33	1.11	0.21	4.28	5.97	3.65	1.47	4.55	1.87	1.54	1.69	1.33	3.73	8.53	8.52	14.79	3.45	2.32	2.28	2.84	3.88	2.82	1.13	1.43	5.23	4.29
FBRS	14	90	3.67	98.06	15.92	2.32	1.65	2.13	2.6	1.88	15.24	17.82	9.86	3.18	10.74	3.84	5.21	5.54	4.55	14.47	13.65	21.45	26.05	5.47	7.37	6.58	3.27	8.68	3.78	3.53	7.25	2.61	2.15
FBXL15	3	93	0	92.3	20.1	10.32	10.8	13.25	12.6	11.08	18.51	18.91	11.62	5.06	6.64	5.76	12.34	10.58	13.98	15.64	8.53	16.25	17.06	6.72	12.89	14.36	5.43	7.76	7.93	9.61	15.68	10.46	6.44
FBXL16	41	99	0	94.04	9.38	0.72	0.49	0.72	0.92	0.54	7.92	6.44	1.52	1.04	2.55	0.35	1.28	0.79	0.74	2.25	1.34	1.79	1.48	0.5	2.05	0.94	1.2	0	0.52	1.13	2.59	0.98	0.86
FBXO18	28	90	0.99	90.96	0	3.54	2.2	2.71	2.64	2.83	0	0	4.02	2.72	0	2.98	4.71	4.37	5.53	9.06	5.25	8.93	9.64	3.29	0	6.11	0	6.62	2.82	3.29	0	2.94	0.43
FBXO32	6	96	9.2	92.95	14.17	3.58	2.34	2.25	2.02	1.83	15.76	19.65	17.03	5.01	10.85	4.9	6.29	4.9	3.93	22.54	9.56	16.22	15.45	3.78	12.09	5.1	8.22	8.9	5.11	8.13	6.44	2.29	6.44
FBXO46	30	95	0	91.74	3.6	0.33	0.17	0.55	0.42	0.54	2.23	3.51	0.94	1.2	1.98	0.3	1.15	1.39	0.69	2.49	4.18	3	2.8	0.68	1.33	2.01	1.11	5.02	0.89	0.98	1.64	1.31	0.86
FBXO5	5	97	0	93.66	2.61	0.61	0.34	0.41	0.27	0.3	2.06	2.22	1.53	0.87	2.48	0.71	1.27	1.58	1.48	3.04	1.94	4.39	3.82	1.09	1.99	2.28	0.63	7.53	0.52	1.09	0.79	1.96	0.86
FBXO6	2	98	0	93.85	2.82	2.15	0.9	1.17	1.1	0.92	3.25	5.02	2.86	1.4	3.5	1.72	2.35	1.96	7.5	6.43	4.44	2.2	2.34	1.73	2.32	1.68	2.14	2.74	1.93	2.16	3.48	0.65	0.43
FBXW5	9	95	0	98.54	25.55	10.89	8.04	12.44	12.44	8.24	30.83	28.07	19.56	7.15	20.25	9.75	13.88	15.63	17.68	27.35	17.49	38.42	35.94	11.84	13.75	17.18	10.05	21.92	11.04	10.91	18.38	14.38	6.01
FCER1A	1	99	0	98.14	0.37	0.46	0.15	0	0.09	0	0.13	0.07	0.25	0.28	0.07	0.25	0.16	0.04	0	0	0.39	0	0	0.03	0.03	0.07	0.1	1.83	1.7	0.05	3.88	0.33	1.72
FCER1G	8	100	0	99.08	9.94	5.82	1.3	0.33	0.16	0.53	0.16	9.97	8.49	6.2	4.82	2.02	6.82	1.58	0.67	0.38	3.02	0.16	0.28	2.63	1.35	4.7	7.67	38.58	3.41	4.41	23.13	3.92	1.72
FCF1	26	97	24.43	94.42	10.67	1.49	0.49	0.59	0.45	0.57	4.45	6.85	6.29	3.53	11.51	2.78	3.91	4.52	6.24	8.85	10.68	10.74	9.23	2.82	7.58	4.77	2.98	21.46	2.15	3.06	5.92	1.63	0.43
FCGRT	9	91	0	92.37	20.31	8.63	7.59	9.43	5.42	13.03	13.43	17.47	14.08	5.3	11.34	3.99	9.54	5.91	3.86	9.12	3.75	1.69	2.56	5.05	4.63	10.07	4.52	39.73	5.26	3.89	14.71	5.88	6.44
FCHSD2	28	98	11.47	92.2	10.18	1.15	0.66	0.48	0.58	0.22	6.81	5.8	8.15	2.92	6.23	0.76	1.52	1.92	1.67	7.41	9.78	5.06	3.53	1.43	2.74	4.43	8.58	6.85	1.04	1.59	2.08	1.31	1.72
FCN1	3	99	0	98.77	16.53	5.26	0.47	0	0	0	0.04	8.04	9.32	7.91	4.32	0.25	0.47	0.19	0.02	0	1.38	0.02	0	0.09	0.17	0.2	1.73	6.39	0.37	0.75	6.95	0	0
FCRL3	1	99	0	92.7	1.38	0.56	0.27	0.2	0.19	0	1.01	1.14	1.53	1.13	2.42	0.91	0.72	1.21	5.36	3.56	8.57	1.06	2.04	0.34	0.18	3.15	1.18	1.6	0.15	1.37	0.61	2.29	0
FDXR	4	94	0	91.09	1.95	0.72	0.74	0.97	0.93	0.67	2.05	2.04	1.33	0.66	1.76	1.57	2.3	2.37	2.95	4.81	3.02	3.71	5.04	1.95	1.93	1.68	0.39	3.65	3.78	1.03	1.58	1.31	0
FEN1	23	100	0	98.16	2.85	1.39	0.75	0.87	0.88	0.57	4.21	8.58	6.25	1.03	4.04	1.36	2.05	2.9	2.93	5.27	2.71	7.96	10.37	2.93	3.11	1.54	1.15	6.39	1.7	1.47	1.94	1.31	0
FERMT3	27	97	4.51	98.65	27.85	14.06	10.57	14.79	13.29	10.38	26.03	26.37	20.42	7.64	23.1	9.9	16.07	21.24	26.18	37.27	27.43	20.38	20.94	11.91	18.93	11.95	10.72	27.4	9.63	13.21	22	8.17	5.58
FGFBP2	3	100	0	99.76	7.38	1.22	0.69	0.1	0.03	0.15	7.78	4.73	7.16	3.98	5.19	0.25	0.42	0.19	0.36	0.1	0.73	0.14	0.32	0.13	0.01	0.54	4.26	11.19	0.07	0.6	3.48	0.33	0
FGL2	1	99	0	97.13	8.45	2.14	0.14	0.11	0.14	0.01	4.87	7.16	3.53	2.79	3.24	1.72	1.99	1.81	2.72	6.95	4.09	7.82	14.57	2.99	4.02	1.54	4.14	4.34	2.15	0.76	2.95	1.31	6.01
FGR	1	98	0	97.79	4.94	1.67	0.29	0.08	0.04	0	1.17	3.17	2.63	3.19	2.71	0.35	0.45	0.04	0.07	0.4	1.94	0.01	0.04	0.11	0.08	0.87	2.91	2.97	0.59	0.69	3.5	0	0
FH	8	99	0	96.98	8.86	4.59	3.03	3.57	2.17	3.05	7.08	7.94	5.78	1.71	6.58	1.57	4.44	4.67	4.12	8.84	4.78	6.9	6.01	3.44	5.5	3.02	2.09	11.64	4.07	3.47	6.73	3.6	1.29
FHIT	10	99	0	93.93	28.68	13.06	7.63	8.22	2.94	15.38	9.74	15.08	18.76	4.21	14.38	8.94	6.88	5.99	2.45	6.78	7.71	2.41	2.12	2.24	6.5	12.42	6.59	38.81	4.22	6.4	28.26	4.25	0.86
FHL1	30	99	0	94.65	7.75	4.79	3.25	4.31	3.43	2.49	7.58	8.11	11.3	1.51	7.33	3.18	4.75	2.75	1.69	11.19	5.21	4.64	4.79	2.7	6.89	1.88	4.74	6.39	1.41	4.14	6.59	2.29	3
FIGNL1	2	99	0	92.31	3.88	0.83	0.49	0.45	0.21	0.4	3.9	4.56	3.31	0.72	2.54	1.16	1.39	1.51	1.31	3.26	1.9	3.83	3.35	0.78	3.09	2.28	1.44	5.71	0.96	1.72	2.14	1.63	0.43
FKBP2	10	97	39.17	97.27	28.91	11.03	9.46	9.51	14.02	6.93	22.98	18.03	15.95	4.92	17.46	15	18.69	22.97	21.34	33.01	11.28	32.1	35.31	21.04	24.32	20.67	9.71	28.08	16.67	15.91	23.05	15.69	15.88
FKBP4	18	99	19.9	97.59	10.57	5.26	3.86	4.4	3.01	4.38	6.64	7.99	6.05	2.19	8.74	10.35	5.89	7.42	6.41	10.56	10.47	58.1	64.22	10.39	13.36	6.24	6.47	36.53	11.04	9.4	10.12	3.92	11.16
FLII	29	98	4.19	96.96	16.67	5.21	2.61	3.05	3.31	2.28	14.41	15.52	13.06	5.76	12.44	3.33	6.81	7.3	9.43	22.02	31.65	23.98	23.76	6.29	10.24	5.57	4.54	18.49	5.56	5.13	9.03	4.9	3.86
FLNA	41	99	6.17	99.67	48.23	12.87	9.28	8.87	23.93	3.59	58.45	55.13	43.63	18.96	41.33	15.91	16.07	13.67	16.44	46.64	54.09	62.76	74.43	19.44	15.11	10.47	17.26	31.51	8.96	13.64	25.37	32.03	31.76
FLNB	19	95	0	94.35	7.74	1.15	0.52	0.36	0.61	0.59	3.02	6.48	4.76	1.7	5.67	1.72	1.82	2.33	1.33	3.38	8.79	4.53	4.97	2.45	2.89	2.89	2.07	16.9	3.19	1.38	3.19	1.96	0
FLYWCH1	7	93	5.75	95.43	5.06	1.75	1.39	1.96	1.59	1.61	5.64	6.83	4.07	1.17	5.57	2.48	3.32	2.45	2.22	5.67	9.17	4.84	4.01	2.12	4.71	2.95	2.72	2.51	1.7	1.95	4.18	0.65	3.86
FMNL1	16	98	26.65	99.1	45.08	15.75	10.65	12.92	15.67	10.51	44.5	57.56	18.63	5.7	19.85	15.91	20.73	19.99	21.56	46.88	21.88	43.04	51.39	26.71	23.55	25.77	17.28	26.03	7.93	17.04	30.51	33.66	23.18
FMNL3	23	90	0	95.08	6.79	0.61	0.29	0.23	0.31	0.36	3.28	3.63	1.72	1.4	3.3	2.22	2.92	3.5	4.24	13.76	33.03	3.11	3.41	2.96	3.98	6.98	2.38	5.48	1.7	1.47	2.69	1.31	0.86
FOS	4	100	0	100	34.95	91.97	37.5	39.01	49.27	25.38	67.78	33.93	96.95	84.79	45.46	47.73	58.06	72.55	46.19	79.45	72.91	9.51	22.42	77.46	93.01	68.39	31.11	84.02	65.78	29.82	43.6	1.96	76.82
FOSB	7	100	0	99.9	5.06	33.53	3.78	3.07	6.77	0.88	46.35	8.82	68.99	38.6	22.82	36.01	28.58	38.82	15.87	36.19	66.75	4.16	6.05	46.58	73.75	15.77	19.88	43.38	38.89	19.35	19.76	0	20.6
FOSL1	2	96	0	93.41	0.08	0.05	0.01	0.04	0	0	0.01	0.05	0.63	0.09	0.56	0.61	0.11	0.19	0.24	0.08	0.99	0.16	0.34	0.86	0.56	0	0.34	0.46	5.04	0.04	0.14	0	0.86
FOSL2	12	100	7.31	99.03	9.23	0.98	0.24	0.32	0.69	0.09	7.13	15.52	10.57	5.61	5.06	16.11	5.66	6.44	7.81	8	46.08	16.01	23.3	20.69	14.83	2.95	13.41	21.92	8.44	2.07	6.02	3.6	37.34
FOXK1	43	99	0	93.52	15.14	1.24	0.47	0.23	0.9	0.36	13.24	19.59	4.12	3.44	8.7	4.75	4.66	5.08	2.1	3.2	16.02	4.14	4.41	3.81	6.53	10.34	5.29	7.31	1.63	4.68	8.77	4.25	4.72
FOXM1	4	95	0	93.93	0.5	0.04	0.01	0.01	0.04	0.01	0.45	0.36	0.16	0.08	1.33	0.25	0.24	0.34	0.1	0.86	1.51	0.8	1.57	0.34	0.21	1.01	0.34	3.43	0.3	0.21	0.47	0	0
FOXO4	7	90	0	92.57	1.52	0.45	0.32	0.45	0.63	0.28	1.32	1.37	1	0.74	1.55	0.66	0.64	0.45	0.57	1.12	2.89	3.41	2.53	0.92	1.27	0.81	0.75	3.2	0.96	0.62	0.99	0.33	1.29
FOXP3	4	95	0	98.97	0.85	0.91	0.22	0.89	1.17	0.29	0.65	1.8	3.02	0.07	3.6	2.73	1.58	3.05	19.1	3.87	10.16	5.73	9.04	2.15	0.94	1.75	0.34	4.57	1.85	1.57	1.33	1.96	0
FPGS	17	93	15.59	90.81	5.67	2.97	2.55	3.16	3.15	2.64	4.33	8	13.95	3.42	11.75	2.42	4.66	4.44	5.07	20.94	16.24	14.62	14.46	3.52	7.87	6.71	4.23	8.45	2.96	3.46	6.4	1.31	2.15
FPR1	5	98	0	91.97	1.79	0.54	0.07	0	0	0	0	1.58	1.28	1.34	1.07	0.1	0.2	0.15	0.05	0.01	0.9	0	0	0.03	0.06	0.07	0.96	1.6	0.67	0.23	0.97	0.33	0
FRAT1	18	96	0	90.78	6.94	0.77	0.36	0.69	0.69	0.57	6.24	8.5	1.54	0.62	1.36	1.36	1.38	0.75	0.24	1.55	0.99	1.99	2.39	1.28	1.69	0.87	0.94	2.28	0.07	0.73	1.13	0.65	0.43
FRAT2	38	95	0	93.26	8.89	2.6	1.2	1.53	1.6	2.07	7.82	9.38	1.88	0.44	1.83	1.52	1.95	1.43	0.36	2.41	0.82	2.67	4	2.33	2.54	3.36	1.71	1.6	2.07	1.61	3.09	2.94	2.58
FRG1B	19	98	17.44	92.56	0	9.8	3	2.78	3.49	2.83	0	0	15.42	4.37	0	0	0	7.3	0	0	22.18	0	0	0	0	0	0	0	0	0	0	0	2.58
FRMD4B	2	100	0	93.53	7.48	0.97	0.47	0.36	0.53	0.05	8.25	6.27	7.77	2.55	4.28	9.04	4.35	6.1	12.03	9.52	12.88	7.24	9.84	9.51	16.72	4.23	8.82	12.1	7.33	4.17	5.8	3.6	9.01
FRS2	5	95	0	94.02	6.17	0.49	0.21	0.17	0.31	0.12	4.62	5.43	5.49	2.34	5.33	0.86	1.34	1.62	1.1	5.45	4.78	6.19	5.29	1.42	2.42	2.55	3.63	3.88	1.48	0.88	1.88	0.65	0.86
FTSJ2	39	98	0	94.5	0	4.22	3.37	4.17	2.71	3.12	0	0	3.97	1.56	0	1.62	4.09	3.99	5.03	8.92	3.4	11.51	12.04	1.56	0	5.37	0	10.27	2.96	3.67	0	0	0
FTSJ3	17	97	26.1	93.7	9.94	3.09	1.96	2.24	1.96	1.86	5.98	6.41	6.01	2.81	7.14	2.42	4.03	5.69	5.72	10.04	10.38	17.43	19.13	3.89	6.75	3.96	2.96	10.73	2.44	3.42	4.51	1.31	1.72
FUCA1	7	95	0	98.85	3.32	1.72	0.85	1.06	0.79	0.78	1.96	2.07	2.05	0.59	2.28	0.61	2.49	2.41	3.24	4.48	2.89	7.51	6.65	2.32	2.54	2.82	1.39	3.88	1.93	1.68	2.53	1.63	0
FUNDC1	25	93	0	90.8	7.35	4.55	3.76	3.63	3.1	3.54	5.27	8.23	4.7	2.06	5.15	1.57	4.91	5.46	6.34	9.29	2.02	6.98	6.62	2.55	4.29	3.42	2	10.73	2.15	3.7	5.52	1.31	0.43
FURIN	10	100	5.16	99.86	6.62	0.7	0.42	0.35	1.04	0.26	6.55	12.72	5.54	2.37	3.76	3.23	2.73	5.99	8.58	3.63	11.89	32.84	38.53	18.32	10.47	4.23	2.36	3.43	3.56	1.71	3.33	3.27	2.15
FUT11	11	94	2.74	92.99	5.42	1.15	0.73	0.68	1.01	0.82	3.23	4.66	4.63	1.32	5.91	2.63	2.13	2.15	2.19	6.57	7.32	11.19	10.46	1.95	3.65	2.08	2.07	5.02	1.26	1.99	2.53	4.25	4.72
FUT8	24	96	8.73	92.73	12.12	1.54	0.81	0.91	0.76	0.8	9.61	10.19	12.18	6.05	8.78	3.43	3.84	6.55	6.27	13.6	15.76	11.65	10.52	3.71	6.31	5.57	6.97	15.75	0.96	2.71	4.42	4.25	3
FYCO1	28	96	4.71	92.6	5.16	0.56	0.24	0.11	0.42	0.12	3.36	4.05	7.24	1.58	4.78	1.36	1.42	1.28	2.86	8.42	14.64	8.71	7.95	1.16	3.68	1.34	4.35	2.06	0.89	1.32	1.41	1.96	1.29
FZD6	1	93	0	91.07	1.36	0.57	0.16	0.21	0.15	0.2	1.07	1.22	1.47	0.08	1.01	0.3	0.53	0.45	0.62	2.19	2.41	1.24	1.57	0.38	0.25	0.13	0.79	0.23	0.74	0.31	0.42	0.33	0
FZR1	10	90	0	91.28	4.83	1.93	1.31	2.34	1.61	1.5	5.11	10.12	4.15	1.2	3.78	1.52	3.19	3.8	3.72	8.1	8.18	6.99	7.48	3.34	5.17	3.15	2.24	6.39	3.48	2.64	4.26	2.29	1.72
G0S2	7	100	0	98.77	15.65	1.16	0.2	0.21	0.46	0	0.23	3.68	1.69	8.85	0.84	1.87	1.9	0.83	1.76	2.42	2.84	4.13	19.64	3.49	1.13	2.95	4.01	5.71	1.41	0.58	1.68	0	8.58
GAB3	4	96	1.1	91.38	7.37	0.91	0.29	0.22	0.71	0.05	5.89	4.41	3.13	1.61	3.75	1.21	1.39	2.11	1.81	6.34	9.86	8.59	4.77	2.13	5.43	1.81	4.14	0.69	1.19	1.46	1.7	1.31	0.86
GABARAPL1	27	100	4.67	98.2	10.07	2.67	1.53	1.48	1.66	1.3	13.27	21.54	25.16	5.39	12.24	9.95	7.58	9.53	6	8.63	17.18	36.38	35.56	22.78	13.4	3.15	9.21	23.52	9.11	4.06	7.48	1.31	23.61
GABPA	21	96	13.42	91.08	10.83	1.35	0.72	0.73	0.59	0.47	8.18	8.04	11.02	4.4	6.97	1.31	2.19	3.24	3.03	7.64	7.28	9.55	7.78	1.69	4.44	3.83	2.89	10.27	1.56	2.07	2.14	1.63	0.86
GABPB1	39	98	17	97.09	6.03	2.34	0.93	1.22	0.85	0.97	5.04	7.6	8.77	2.1	5.58	13.08	24.84	7.19	22.73	37.03	11.63	25.03	22.89	19.81	10.6	19.8	8.03	30.14	18.67	21.58	30.59	19.61	2.58
GADD45A	49	100	0	98.18	10.13	3.42	1.87	2.03	2.82	1.58	14.14	19.26	9.8	5.41	5.35	16.21	7.19	9.15	13.86	7.08	5.17	12.28	22.76	13.44	15.5	11.14	8.17	33.33	12.82	4.59	5.86	6.54	22.32
GADD45G	2	98	0	97.72	0.27	1.19	1.62	1.76	4.4	0.71	4.92	2.88	4.88	1.4	2.21	10.61	4.62	7.57	8.81	8.6	1.72	12.14	15.73	11.35	9.39	4.16	3.49	13.7	7.93	2.99	2.28	0.65	7.3
GADD45GIP1	18	94	12.55	99.35	42.41	24.47	23.87	24.33	28.36	21.85	38.9	46.06	35.07	11.57	28.64	17.17	29.6	29.22	31.63	40.38	9.48	45.66	49.25	32.41	32.37	29.2	15.87	48.4	23.41	24.03	33.17	31.37	15.88
GAL3ST4	6	99	0	98.69	1.87	0.59	0.6	0.94	0.45	0.8	0.52	1.39	0.53	0.23	1.73	0.15	0.89	0.49	0.02	0.54	1.98	0.11	0.07	0.1	0.26	1.21	0.26	4.34	0.44	0.39	1.23	0.65	0
GALT	33	96	40.28	98.54	17.14	8.35	6.98	8.82	7.14	7.09	16.06	18.48	14.92	0	13.93	6.47	10.38	8.89	8.72	13.26	26.01	7.61	6.46	5.95	11.51	9.93	5.17	26.48	4.67	8.98	15.17	7.19	1.29
GANAB	13	97	30.09	98.82	15.43	3.48	1.93	1.84	2.46	1.82	12.25	13.6	12.38	3.09	11.01	4.29	5.69	6.33	5.29	15.64	27.86	16.92	17.22	6.13	7.89	8.12	4.52	13.47	5.56	4.75	8.51	6.54	3.86
GATAD2B	29	98	12.38	92.87	19.39	2.17	1.38	0.97	2.02	0.76	11.96	15.6	14.23	6.6	18.67	4.44	5.47	6.51	4.15	17.09	30.92	22.67	20.62	5.06	9.79	7.32	12.96	15.3	3.11	5.17	6.59	6.54	9.01
GBAS	33	98	22.29	92.11	0	7.27	4.24	4.95	3.96	4.59	0	0	18.25	6.78	0	3.49	7.83	8.43	8.22	17.19	11.28	14.92	12.8	5.23	0	5.97	0	16.67	4.07	5.33	0	2.94	2.58
GBE1	8	100	0	96.11	2.88	1.53	0.57	1.11	0.49	0.88	2.33	2.66	3.42	0.82	3.67	1.52	1.57	2.37	2.81	3.9	4.65	5.45	8.28	1.73	1.64	1.88	3.7	4.8	2.22	1.44	2	0.98	3
GBF1	36	92	7.11	93.82	7.12	1.13	0.65	0.53	1.1	0.57	4.86	5.17	9.86	2.56	8.66	1.01	1.83	2.71	2.24	11.93	23.39	15.49	15.83	2.5	4.62	2.62	7	7.31	1.48	1.75	2.42	1.31	2.15
GBP3	22	99	17.29	93.68	12.01	3.06	1.72	1.76	1.96	1.08	7.52	8.17	5	3.15	6.37	3.23	4.36	4.78	6.88	12.71	9.48	7.82	9.11	2.27	6.31	4.36	5.77	11.19	2.44	5.75	5.09	4.9	0.43
GBP4	31	99	38.16	99.13	23.4	5.04	2.25	1.51	2.29	0.87	15.61	18.62	13.01	11.61	16.76	7.22	7.01	8.62	17.29	22.9	21.19	18.03	21.3	6.22	9.76	7.79	4.38	21.01	3.04	7.45	9.62	11.11	0.86
GBP5	48	100	27.06	99.45	22.23	6.15	1.75	2.19	3.41	0.54	24.76	19.23	25.41	18.31	22.08	8.69	8.94	8.02	22.51	34.03	35.1	29.45	29.09	7.5	10.26	4.23	8.2	6.62	2.44	8.17	8.65	8.5	0.86
GCHFR	8	97	0	96.55	16.7	9.17	7.31	8.68	9.79	6.55	15.28	20.54	16.28	5.04	10.91	9.9	14.06	14.08	14.25	21.89	10.29	14.93	15.25	10.93	18.01	15.44	5.36	27.17	8.89	11.06	15.23	14.05	10.3
GCLM	6	98	4.37	96.37	11.22	4.76	2.61	2.62	2.9	1.17	9.51	9.26	6.77	1.82	7.12	3.54	5.69	5.87	3.55	11.74	4.44	14.75	14.98	5.02	10.24	4.9	5.94	2.97	4	5.43	5.56	5.56	9.44
GCNT1	7	94	0	95.09	1.22	0.79	0.26	0.42	0.4	0.11	1.66	0.88	0.82	0.31	1.49	0.76	0.64	1.36	10.58	2.58	2.2	4.26	4.15	0.98	1.15	0.74	2.24	3.2	0.89	0.57	1.13	0.98	2.58
GCNT4	1	97	0	96.3	4.72	0.3	0.26	0.42	0.18	0.29	3.29	5.27	1.09	0.65	4.51	3.49	3.24	0.72	1.17	1.24	1.55	1.04	0.7	2.25	2.75	4.83	1.11	4.34	0.74	2.81	3.76	1.63	0
GDE1	17	99	10.86	94.43	7.94	3.96	2.11	2.66	2.5	2.12	9.48	11.01	9.85	3.43	7.8	3.33	6.17	7.27	5.98	12.48	7.58	30.14	35.49	10.25	7.17	5.84	2.04	10.05	4.52	3.64	4.99	3.6	1.72
GDPD5	23	96	0	96.36	3.27	0.94	0.66	0.96	1.47	0.21	5.16	6.43	3.82	1.43	2.64	1.26	1.17	0.87	2.93	6.16	6.59	4.12	4.57	1.15	1.25	0.81	2.31	0	0.74	1.07	2.42	1.63	2.58
GEM	1	100	0	95.85	0.01	0.02	0	0	0	0	0.08	0.31	1.31	0.02	0.78	3.79	1.34	1.66	5.03	7.97	6.93	19.28	26.03	2.86	0.62	1.75	1.13	14.84	2	0.14	0.26	0	11.16
GEMIN7	21	94	7.8	91.63	4.55	3.44	4.09	4.93	4.53	3.82	3.2	5.22	4.2	1.35	5.03	2.32	4.45	5.2	6.27	10.16	4.18	12.17	15.48	4.12	4.06	4.77	1.71	6.16	2.74	2.75	4.38	1.96	0.86
GFI1	6	100	0	98.27	2.2	0.61	0.39	0.45	0.45	0.38	3.34	2.63	0.86	0.42	1.25	1.21	2.67	4.07	7.15	12.57	3.66	6.38	13.5	3.85	7	3.42	1.92	1.6	1.63	1.82	1.52	1.96	0
GGCT	32	99	18.16	95.78	12.49	5.39	4.12	4.2	4.15	4.22	8.74	10.5	7.36	3.45	9.02	3.18	7.31	9.75	10.41	15.69	4.22	12.67	11.6	4.94	6.97	11.14	3.08	25.57	10.44	5.84	8.22	4.9	0.43
GGT7	6	94	0	95.63	3.64	1.37	1.17	1.34	0.87	1.28	3.43	3.9	8.59	0.92	7.51	1.67	2.83	3.5	2.26	10.21	7.41	2.82	1.52	1.71	3.93	2.69	2.16	1.83	0.82	1.68	3.66	0.65	0.86
GIGYF1	18	93	12.95	97.8	14.19	0.98	0.19	0.13	0.46	0.26	11.27	15.94	5.63	2.81	10.38	2.88	4.27	7.08	2.88	5.68	41.26	6.23	4.91	4.13	6.61	7.38	5.1	5.02	1.93	4.19	6.42	5.23	3.86
GINS2	5	99	0	94.96	0.89	0.28	0.29	0.31	0.46	0.38	1.18	1.17	0.68	0.13	1.83	0.56	0.87	1.28	1.6	3.12	1.29	1.86	1.51	0.66	0.58	2.42	0.19	7.31	0.59	0.59	1.13	0.65	0.43
GIT1	30	98	1.5	94.43	10.99	1.02	0.62	0.59	1.26	0.42	7.7	8.84	1.98	1.17	2.86	1.77	2.11	2.07	1.5	3.87	7.88	3.39	3.84	1.37	2.39	3.09	2.09	4.34	1.7	1.63	2.65	3.27	2.58
GJB2	1	97	0	96.44	0	0	0	0	0	0	0	0	0.01	0	0	0.05	0.03	0	0.29	0	0.04	0.06	0.19	0.1	0.02	0.07	0.02	0	17.78	0.04	0	0	0
GJB6	1	99	0	91.22	1.11	0.07	0.07	0.09	0.04	0.11	0.08	0.31	0.42	0.09	0.26	0.2	0.42	0.04	0.31	0.28	0.09	0.06	0.02	0.25	0.47	0.27	0.1	0.46	5.85	0.19	0.3	0	0
GK	4	98	0	96.49	2.23	0.69	0.29	0.41	0.34	0.26	1.93	2.1	2.15	0.58	3.49	2.32	2.1	3.95	8.81	13.29	15.2	42.26	58.88	7.36	2.11	2.95	2.81	3.43	2.3	1.19	1.17	0.65	1.29
GLA	9	99	2.18	91.72	1.93	1.39	0.71	0.79	0.89	0.82	1.49	1.83	7.74	1.31	4.53	3.64	1.77	2.37	2.88	5.45	8.44	15.14	31.01	4.76	5.54	1.75	2.6	10.5	3.7	1.54	1.68	0.33	6.87
GLB1	33	97	17.97	96.82	3.86	4.01	1.96	3.06	3.49	1.09	4.04	6.05	8.48	1.92	6.52	2.48	3.97	6.59	7.43	13.11	13.61	19.78	20.43	4.97	7.71	3.56	5	9.82	3.11	3.25	4.32	1.31	9.44
GLE1	27	99	28.91	94.4	3.83	1.92	1.33	1.51	1.07	1.36	2.83	3.73	5.08	1.07	5.64	1.62	2.72	3.39	4.79	9.51	8.18	11.75	10.79	1.69	3.54	3.15	2.55	9.13	2.07	2.38	3.01	1.96	0.43
GLT8D1	16	97	27.9	90.11	11.51	6	3.48	4.57	2.89	3.68	9.37	9.12	7.15	1.61	8.58	3.33	6.44	6.82	8.1	15.65	7.02	15.05	12.58	3.54	7.95	6.18	2.84	11.19	2.89	4.4	8.02	4.25	1.29
GLTSCR1	40	96	0	94.19	0	0.71	0.25	0.26	0.73	0.42	0	0	3.31	0.87	0	1.11	1.01	0.75	0.67	3.82	3.1	3.56	3.65	0.64	0	1.95	0	2.74	0.52	0.89	0	0.33	0
GLUL	48	100	11.58	98.7	12.71	5.93	2.04	2.68	2.51	1.71	12.23	14.28	19.16	3.93	10.72	6.41	8.79	4.03	5.55	20.2	12.53	17.29	20.58	6.14	6.35	5.44	12.67	33.11	16.96	8.49	9.82	4.25	13.31
GM2A	11	97	0	98.75	2.06	0.62	0.3	0.26	0.47	0.2	1.05	1.24	2.18	1.25	2.53	0.91	1.05	1.32	3	4.16	5.69	2.88	2.8	0.94	1.22	2.95	0.77	4.8	3.78	0.86	1.29	0.98	0
GMCL1	39	97	17.55	91.58	18.5	4.33	2.75	3.46	2.47	3.39	11.84	13.94	10.29	5	12.11	4.8	7.71	9.19	7	14	9.48	18.34	14.87	7.53	11.66	12.69	5.43	24.43	3.78	6.46	9.86	3.6	3.86
GMIP	17	96	13.31	97.88	8.21	2.91	1.58	2.17	1.74	1.95	6.86	8.94	11.92	3.29	12.68	3.69	5.5	5.35	7.12	24.25	22.01	12.18	16.9	4.17	8.83	6.11	4.09	5.94	2.59	4.2	6.08	2.29	0.43
GMNN	15	99	0	95.29	2.1	0.94	0.38	0.47	0.85	0.63	2.16	4.05	2.75	1.05	2.75	1.31	1.86	3.58	3.84	4.71	4.87	7.7	8.26	3.05	3.48	2.22	2.02	13.01	2.52	1.73	1.48	2.94	5.15
GNA15	6	100	0	98.67	1.43	0.7	0.32	0.46	0.8	0	2.08	6.9	7.41	1.38	2.96	4.95	4.9	5.57	8.55	6.87	8.96	26.86	37.35	20.55	11.3	1.07	2.45	5.71	7.48	2.03	3.41	0.98	6.87
GNAI2	25	99	27.75	96.64	69.16	10.4	6.59	8.73	13.06	7.04	62.86	73.38	23.66	11.62	28.22	15.25	22.55	20.48	14.7	36.1	19.64	32.9	34.24	18.12	25.84	25.37	14.33	44.75	12.44	13.6	28.14	25.49	18.46
GNB2	40	97	0	98.58	32.59	17.39	18.12	22.61	23.45	17.45	30.99	34.81	36.68	5.32	33.28	12.53	22.22	19.8	25.87	61	10.81	48.71	54.7	18.56	28.7	19.66	12.6	26.26	20.67	15.68	28.97	16.67	15.02
GNG4	1	98	0	94.27	0.01	0.03	0	0	0	0	0.06	0.14	0.05	0	0.94	0.76	1.11	1.47	1.79	8.05	1.34	20.44	35.33	1.79	0.04	3.83	0.1	0.23	0.74	0.17	0.04	0	0
GNG8	3	98	0	99.81	0.51	0.09	0.11	0.09	0.06	0.21	0.03	0.36	0.25	0	0.78	0.56	0.28	0.57	5.55	0.16	0.43	0.7	1.49	0.23	0.24	1.54	0.07	12.56	0.07	0.44	1.35	0	0
GNL2	40	98	22.1	94.93	10.22	3.71	2.37	3	2.08	2.62	7.72	9.34	12.51	3.39	10.03	3.33	5.1	7.46	8.08	10.89	9.39	16.72	20.48	7.37	6.67	4.56	3.82	16.44	4.07	3.74	6.28	3.6	6.01
GNL3L	34	98	9.42	94.63	9.99	1.24	0.66	0.65	0.54	0.55	5.33	6.7	7.67	3.61	6.73	1.97	2.33	4.56	1.91	8.41	4.87	7.12	5.2	1.64	5.68	3.49	1.51	11.87	1.7	2.07	3.25	0.33	0
GNLY	4	100	0	99.94	28.67	5.12	6.48	1.41	1.9	0.04	10.16	12.38	26.21	20.75	10.06	6.41	3.62	1.85	16.65	4.86	5.34	19.91	23.92	6.36	1.36	1.01	23.63	6.62	2.67	5.36	54.93	7.52	0.43
GNPDA1	12	99	0	94.83	9.37	2.75	1.92	2.38	1.78	2.09	4.74	5.58	6.79	2.94	6.89	1.92	3.88	5.42	5.86	12.44	7.02	7.62	6.85	2.01	6.53	3.15	3.03	12.33	3.33	4.16	5.31	2.61	0.43
GNPTG	21	91	3.15	92.19	10.32	4.61	3.44	3.73	4.11	3.71	8.16	11.26	18.7	6.24	15.65	4.04	4.97	7.46	5.62	25.19	15.33	27.9	25.37	3.87	5.93	5.3	3.49	9.59	3.11	3.2	6.81	3.92	1.72
GNS	46	98	0	93.57	5.32	1.39	0.48	0.51	0.96	0.62	3.65	3.63	3.89	2.3	4.9	1.01	1.64	1.17	2	8.04	10.64	7.26	6.55	1.48	2.17	2.15	2.96	4.8	1.63	1.5	2.81	1.96	0.86
GOLGA8B	39	100	0.7	97.09	34.9	1.53	0.72	0.63	1.65	0.63	18.51	26.79	15.1	7.3	15.13	8.03	7.63	5.95	9.29	24.82	37.94	22.85	14.98	8.3	16.87	8.73	9.71	16.9	4.74	6.98	10.87	5.88	3
GOLPH3L	11	97	0	91.46	4.46	1.98	0.85	1.18	0.77	1.18	2.57	1.63	1.73	0.77	4.25	1.01	2.57	3.2	2.33	5.4	3.7	9.04	7.63	1.1	2.91	3.15	2.67	5.02	1.7	2.63	3.13	1.31	2.58
GOLT1B	42	99	36.84	95.46	10.94	5.05	2.17	2.63	2.28	2.09	9.99	15.52	20.23	5.05	12.94	6.62	7.58	9	12.27	16.39	9.04	26.52	29.17	9.08	11.98	5.17	5.24	14.84	4.67	5.76	7.17	4.9	7.73
GOT1	21	95	6.47	95.26	3.3	2.18	1.77	2.11	1.5	1.7	2.78	3.26	7.29	0.78	5.57	1.36	2.33	4.26	4.26	8.45	5	11.23	11.56	3.34	3.33	2.48	2.91	7.31	4.3	1.93	3.05	1.31	3.43
GPA33	3	96	0	95.85	3.55	1.2	0.85	1.26	0.55	1.18	1.96	2.21	2.89	0.89	4.44	0.46	1.31	1.17	0.17	2.28	1.68	0.24	0.4	0.9	1.06	1.88	0.46	11.19	0.37	0.75	2.77	0.98	0
GPAA1	45	95	0	90.47	10	5.92	5.29	7.4	4.97	6.45	12.52	15.52	15.01	3.33	12.5	5.15	9.66	8.81	9.51	18.03	13.74	19.08	19.67	9.55	9.39	10.81	3.99	10.05	6.74	4.76	12.36	3.27	3
GPATCH4	22	98	25.82	93.96	17.99	5.03	4.22	3.73	3.52	3.72	12.41	17.4	10.57	2.93	10.12	4.19	7.22	9.53	7.15	10.96	6.63	9.9	9.65	7.49	10.03	9.8	4.93	12.56	6.07	6.02	9.13	4.9	1.72
GPATCH8	30	97	13.33	95.29	35.16	7.84	3.64	2.8	2.61	2.82	29.44	41.39	32.25	10.89	26.7	10.35	16.57	19.2	13.48	19.75	22.14	26.19	21.56	14.26	19.66	18.39	18.56	26.03	8.44	12.14	18.4	10.46	6.87
GPC2	5	94	0	93.98	3.35	0.32	0.32	0.44	0.15	0.74	1.45	2.41	0.66	0.21	1.94	0.3	0.49	0.38	0.21	0.87	0.65	0.27	0.21	0.15	0.28	0.6	0.29	4.8	0.15	0.39	0.75	0	0
GPN3	3	97	18.39	92.28	8.48	4.9	3.42	3.38	3.03	2.78	5.09	5.73	4.21	2.02	5.29	2.37	4.84	5.91	4.93	8.91	3.92	9.78	9.04	4.05	6.77	4.09	3.08	9.59	3.11	3.91	5.21	1.96	1.29
GPNMB	2	94	0	94.46	0.02	0	0.01	0	0	0	0.01	0.05	0.02	0.01	0.33	0.51	1.99	0.15	0.12	0.02	0.65	0.02	0.09	0.58	0.13	0.74	0.87	1.37	1.63	0.04	0.77	0.33	0.86
GPR132	10	94	2.69	97.75	5.47	1.84	0.96	1.2	1.25	0.72	3.63	15.26	13.09	3.11	9.72	7.27	4.59	5.42	6.53	9.19	16.15	17.43	23.64	7.09	10.23	2.55	6.68	9.59	3.41	3.41	3.98	1.63	3.86
GPR137B	41	97	6.5	96.1	2.29	1.67	0.6	0.77	0.78	0.54	2.55	3.32	4.36	0.39	2.74	2.37	3.52	3.58	7.38	14.19	6.03	27.05	36.59	7.82	5.8	4.3	3.75	2.06	2.96	2.21	2.36	3.27	5.15
GPR15	1	99	0	99.63	1	0.05	0.06	0.02	0.03	0	0.33	0.2	1.63	0.86	1.38	0	0.1	0	0.02	0.65	2.24	8.36	12.62	0.4	1.9	0	0.02	0	0.3	0.06	0	0.33	0
GPR155	2	96	0	93.85	23.02	5.53	1.36	1.54	2.05	1.16	14.65	22.49	7.41	5.26	11.73	6.11	10	9.53	9.22	10.6	18.39	13.07	8.82	3.85	12.19	13.29	7.74	16.9	3.19	9.98	12.65	13.07	1.29
GPR174	12	98	0	99.06	19.84	0.24	0.1	0.14	0.03	0.08	16.4	14.53	0.3	1.1	13.81	0.2	0.33	0.38	0.57	1.35	18.39	0.74	0.6	0.16	12.95	0.47	7.76	2.06	0.22	0.45	0.59	0	0.86
GPR56	2	99	0	98.3	0	0.21	0.22	0.03	0.03	0	0	0	3.21	0.76	0	0	0	0.3	0	0	4.48	0	0	0	0	0	0	0	0	0	0	0	0.86
GPR68	23	96	0	97.3	1.14	0.53	0.38	0.63	0.91	0.05	1.56	1.41	0.76	0.25	2.34	1.36	1.97	2.86	5.81	5.14	7.28	15.83	13.45	1.81	2.92	1.75	1.39	1.83	1.11	1.13	1.58	2.29	1.29
GPRASP1	1	99	0	96.15	7.9	0.74	0.33	0.35	0.32	0.55	5.26	7.5	3.2	1.8	4.58	2.02	1.73	1.58	0.74	2.66	5.47	1.75	2.11	0.89	3.64	2.48	1.85	4.8	0.96	2.16	1.96	1.63	0.86
GPRIN3	9	99	18.46	97.72	24.94	2.06	1.01	0.75	1.53	0.21	30.85	25.81	38.08	13.15	26.93	9.95	9.2	12.01	9.24	41.13	38.16	33.48	32.92	12.76	25.69	10.4	17.52	24.66	5.48	9.7	6.3	8.5	4.29
GPS1	7	92	0	92.28	11.2	6.01	5.08	7.54	7.32	5.71	12.02	15.64	13.6	4.24	14.31	3.94	7.6	8.66	10.27	25.02	14.73	21.92	20.5	6.47	8.22	8.93	4.18	16.9	7.56	5.66	12	4.25	2.58
GPSM3	47	99	30.64	97.31	79.83	64.29	63.22	72.41	65.29	71.19	74.96	82.97	78.23	19.39	74.65	43.43	68.18	59.3	44.9	82.43	45.69	61.02	57.38	50.43	64.51	69.13	27.57	74.89	32.96	45.97	81.68	58.5	38.2
GPX1	41	100	12.92	98.72	0	23.55	22.52	25.08	26.56	23.66	0	0	35.51	10.89	0	21.21	31.73	33.51	30.21	41.85	20.11	63.51	58.54	36.74	0	48.73	0	68.27	28.82	25.04	42.77	33.66	20.17
GPX3	2	95	0	97.96	0.02	0.02	0	0	0	0	0.01	0.02	0.06	0.02	0.1	1.67	0.6	0.34	0	0.05	1.29	0.24	0.19	0.56	0.14	0.67	2.52	8.9	6.22	0.02	0.3	0.65	0.43
GPX7	10	93	0	93.39	9.79	6.04	5.42	6.51	5.24	5.42	5.79	8.75	6.81	2.09	7.17	1.52	5.08	4.78	4.86	15.96	5.47	5.98	5.58	2.4	4.22	5.91	2.09	18.95	1.48	3.56	5.52	4.25	0
GRAMD1A	26	95	9.85	97.29	22.82	11.98	9.91	14.29	10.64	13.97	22.26	29.37	16.99	4.17	14.87	8.08	17.48	13.97	11.7	30.66	13.26	36.19	42.63	14.44	22.95	18.05	8.56	17.12	9.41	12.56	24.44	9.15	6.44
GRAMD1B	9	94	0	94.22	2.5	0.1	0.04	0	0.11	0.05	3.71	3.77	0.28	0.52	3.09	1.31	0.49	0.9	0.98	1.33	3.66	7.61	7.76	1.99	4.94	1.54	3.2	1.37	0.3	0.16	0.36	2.61	0.43
GRAMD4	7	97	0	92.36	1.38	0.33	0.13	0.2	0.28	0.08	1.42	2.48	1.21	0.52	1.18	1.72	1.31	1.88	3.07	3.55	8.18	5.41	8.57	3.24	2.27	1.68	2.81	2.51	1.19	0.84	1.11	0.65	1.72
GRAP2	10	96	0	96.72	21.15	12.17	7.12	8.39	6.25	7.85	14.87	20.59	15.82	5.9	18.18	8.23	17.8	17.66	16.46	28.97	23.9	23.17	15.51	9.59	18.05	19.06	15.12	29.91	10.37	14.03	17.27	14.38	9.44
GRASP	12	93	0	98.5	6.33	0.36	0.18	0.14	0.49	0.09	8.98	21.88	11.84	3.04	4.89	1.01	0.47	0.49	0.17	1.28	4.26	0.23	0.63	0.65	1.43	0.4	4.5	5.25	1.19	0.26	0.73	0.98	3
GRINA	8	90	0	90.31	7.26	2.97	2.02	2.93	2.14	3.36	4.07	7.56	15.19	1.67	12.04	2.98	5.62	5.91	7.12	26.68	5.64	17.9	23.65	3.35	6.09	8.79	2.16	6.85	4.52	3.01	7.21	0.98	2.15
GRN	2	97	11.31	97.3	11.68	5.23	3.48	3.46	3.52	2.41	6.48	9.7	10.21	3.36	8.33	4.95	8.23	6.51	8.67	12.28	10.21	14.88	14.73	6.99	5.47	9.33	3.73	16.67	14.22	4.99	11.35	5.56	3.86
GSDMB	20	97	0	94.66	2.89	0.65	0.27	0.32	0.55	0.33	2.38	3.12	1.27	1.23	3.68	1.16	0.95	1.02	1.12	3.48	7.71	2.85	2.34	0.8	1.19	2.35	1.39	3.2	0.52	1.18	1.37	0.98	0.43
GSDMD	13	96	9.03	97.02	26.78	16.64	13.96	19.16	18.86	16.33	26.52	23.54	16.3	6.95	18.5	9.6	19.7	20.44	20.13	33.73	19.85	18.36	18.97	19.04	21.05	15.91	9.95	19.86	8.52	17.02	25.66	10.13	4.72
GSN	4	97	0	96.22	1.11	0.49	0.2	0.2	0.3	0.16	0.7	1.66	1.2	0.43	2	1.57	1.47	2.67	1.31	0.86	3.14	1.35	1.03	2.72	0.8	3.69	9.11	6.39	8.37	0.56	2.53	0.65	15.02
GSS	24	99	20.11	95.78	6.84	3.54	2.49	2.9	2.72	3.13	7.22	7.41	7.08	1.59	9.01	2.68	4.65	5.91	6.69	13.71	7.84	12.82	12.64	5.07	6	3.29	3.01	11.42	4.74	3.44	5.66	1.63	0.43
GSTM1	40	97	0	92.51	0.48	0.22	0.23	0.42	0.48	0.53	0.19	0.24	8.49	0.47	3.87	0	0.04	0	0.14	8.56	5.64	6.1	1.36	0.03	0.63	0.2	0.05	1.6	0	0.03	0.2	0.98	0
GSTM2	40	98	0	92.62	3.4	0.56	0.31	0.42	0.34	0.7	2.19	2.53	6.98	1.09	9.3	0.15	0.39	0.34	0.41	4.92	7.54	4.14	3.25	0.4	2.18	0.34	0.24	2.74	0.15	0.19	0.77	0	0.43
GTF2F1	43	97	34.03	96.56	28.1	8.05	6.37	6.74	5.26	6.08	15.55	22.16	24.22	7.34	20.71	6.82	11	14.53	10.7	27.75	15.76	30.55	32.47	10.11	21.2	12.89	4.33	35.16	7.26	9.89	15.88	7.19	6.01
GTF2H3	27	98	0	90.93	11.1	1.41	0.85	0.59	0.73	0.78	7.72	7.51	8.01	3.43	7.37	1.97	2.81	4.07	2.88	10.14	4.26	7.94	6.15	1.96	4.46	3.76	1.9	10.05	2.59	2.31	4.04	1.96	0.43
GTF3C5	10	95	31.57	93.33	6.62	2.78	2.41	2.86	2.32	2.87	6.98	12.82	10.63	2.42	9.91	2.48	4.95	5.8	4.07	10.9	10.25	15.11	15.95	4.54	5.74	5.1	2.84	12.1	5.33	3.2	7.17	2.61	0.43
GTPBP1	32	97	1.01	95.64	7.6	2.45	1.29	0.99	1.69	1.08	7.57	12.04	6.94	2.27	6.39	6.52	6.57	7.04	5.12	6.92	29.03	10.61	15.96	8.42	10.2	7.38	4.04	8.9	5.04	3.48	7.56	4.9	11.16
GTPBP2	25	92	0	91.17	3.56	0.29	0.11	0.15	0.33	0.11	2.27	2.68	0.68	1.1	2.09	0.4	0.47	0.72	1.24	2.05	3.36	2.52	1.88	0.36	0.92	1.21	1.39	3.2	0.67	0.81	0.67	0.65	0
GUSB	7	99	39.37	92.32	9.74	4.65	3.27	4.45	4.02	3.51	10.31	13.57	13.32	3.99	14.27	4.7	5.98	6.63	7.84	14.89	13.18	22.12	20.52	6.06	7.58	5.5	4.06	15.53	3.78	3.76	7.84	3.6	1.72
GYS1	14	95	2.9	94.74	2.22	0.64	0.46	0.51	0.78	0.43	1.29	1.83	2.71	0.84	3.19	1.06	1.15	1.43	1.41	5.82	6.98	3.74	4.39	0.99	1.87	1.61	1.71	3.88	1.63	0.93	1.27	1.63	0.43
GZMA	11	100	0	99.93	21.3	5.17	5.63	6.47	10.59	1.18	22.8	15.45	16.29	12.47	11.8	20.25	15.28	13.78	35.09	35.6	25.32	19.03	25.67	24.03	13.52	2.01	31.13	46.8	13.56	10	25.29	26.8	9.44
GZMB	3	100	0	100	8.27	2.05	0.89	0.08	0.03	0	4.26	4.63	7.6	5.37	4.93	3.13	3.45	4.74	16.15	5.12	4.57	14.71	27.78	11.79	5.1	0.54	13.68	5.94	8.44	3.13	20.61	0.33	1.29
GZMH	3	100	0	99.91	8.41	1.03	0.66	0.17	0.31	0	10.48	5.72	9.4	4.65	6.81	4.75	3.84	3.09	7.91	4.84	3.88	2.18	4.39	3.07	1.72	0.27	15.65	2.06	2.07	1.39	5.35	1.96	1.29
GZMK	7	100	0	99.09	11.36	4.04	3.4	4.68	6.75	0.13	14.99	10.57	10.29	4.67	6.34	10.56	8.75	6.74	14.65	33.51	15.76	4.34	6.03	5.41	4.81	1.81	20.24	14.16	2.15	11.43	13.76	12.75	4.72
GZMM	23	98	0	99.58	42.54	21.61	27.45	30.13	24.91	33.33	42.51	46.55	36.41	7.14	34.87	19.04	31.82	29.14	18.87	51.22	17.92	31.44	27.2	30.28	27.67	30.13	20.26	51.14	12.89	17.72	38.53	13.4	10.73
H1F0	2	96	0	97.76	2.47	0.91	0.64	0.92	0.56	1.33	0.84	0.71	1.27	0.78	1.31	0.56	1.54	1.32	2.36	4.6	1.64	1.66	1.85	1.25	2.38	2.75	1.06	7.53	5.33	0.42	2.2	3.6	0.43
H1FX	29	99	0	99.67	76.26	14.72	18.72	27.62	24	24.3	67.26	69.61	22.47	7.07	22.68	10.05	20.31	14.35	12.05	33.92	5.13	9.28	14.73	13.72	40.56	24.16	10.6	17.12	13.33	11.11	33.03	31.7	8.58
H2AFX	20	100	0	99.7	4.88	2.06	1.25	1.51	2.21	1.41	8.2	10.34	11.7	1.94	10.38	10.51	4.9	4.86	4.22	14.42	8.4	23.67	32.53	14.62	11.26	4.97	4.95	11.42	9.33	3.24	5.8	0.98	5.58
H6PD	26	94	0	91.49	6.66	1.21	0.54	0.4	0.88	0.33	4.89	7.09	3.33	1.43	4.65	1.21	2.41	2.97	2.07	8.25	11.2	2.09	1.71	1.67	2.8	3.96	2.43	3.2	1.26	1.4	2.59	2.29	2.15
HABP4	41	98	0	91.95	12.17	1.25	0.78	0.88	1.25	0.92	10.27	14.02	4.4	1.89	3.96	1.36	3.9	2.22	1.74	4.93	3.45	7.3	7.85	3.01	5.39	1.88	4.04	2.97	0.96	2.3	4.3	3.27	3
HADH	34	98	0	93.53	6.63	3.65	3	3.79	2.85	3.28	5.06	5.46	5.37	1.88	8.07	1.82	4.36	5.01	4.5	11.54	6.55	7.43	7	2.34	4.51	5.57	2.16	16.21	3.7	3.32	6.32	2.61	0.43
HAPLN3	20	100	0	98.15	11.07	5.64	4.02	5.67	4.77	4.42	12.95	14.84	10.84	3.21	10.87	6.31	6.55	6.59	17.99	14.18	12.88	10.51	16.86	4.05	4.11	5.1	3.61	10.27	3.26	5.32	10.26	6.54	1.29
HAUS1	36	98	34.57	93.67	11.9	6.66	3.63	4.24	4.18	3.17	10.5	9.56	6.59	3.54	8.36	2.93	7.2	8.58	11.32	13.68	6.5	11.22	10.37	3.98	7.1	6.91	3.97	18.72	4.44	5.01	7.96	5.56	3.86
HAVCR2	3	100	0	99.53	1.25	0.55	0.24	0.31	0.19	0.25	0.43	1.97	1.25	0.39	1.47	2.02	1.92	2	14.86	8	8.18	9.69	10.11	2.68	2.58	2.15	4.06	7.99	1.93	1.94	2.34	3.6	0.86
HBB	9	100	0	99.97	22	0.03	0.02	0	0	0	0.11	17.77	10.69	0.18	7.22	47.68	4.25	5.31	0.07	0.02	0.04	0.04	0.06	0.52	0.26	3.83	2.04	0.91	2.37	5.35	9.21	0.33	72.96
HBEGF	6	99	0	95.69	1.25	0.23	0.03	0.04	0.06	0	0.28	0.83	1.49	1.38	0.57	2.27	0.74	0.64	0.57	0.77	2.37	0.27	0.73	2.68	1.94	1.14	2.74	15.53	6.89	0.72	1.82	0.98	0.86
HCCS	11	95	0	93.68	4.49	3.02	1.85	2.25	1.81	1.91	3.23	4.53	3.82	1.28	3.7	1.87	3.05	4.07	5.67	6.79	2.54	9.04	10.35	2.25	3.9	3.42	2.02	7.08	3.41	2.38	3.6	1.63	2.15
HCFC1	23	99	16.46	96.7	13.08	2.03	1.09	0.86	1.6	0.92	8.09	9.62	10.01	2.87	10.89	3.49	3.54	3.95	2.91	11.51	26.36	12.73	12.07	3.16	5.54	5.3	2.72	10.27	1.78	3.11	5.64	2.29	2.15
HCFC1R1	9	95	0	91.77	10.08	4.22	5.6	6.29	7.39	5.8	7.38	9.73	12.86	1.68	12.21	4.6	6.96	7.57	7.34	22.07	6.55	27.16	23.26	6.3	6.95	6.51	3.29	16.21	6.15	4.4	8.3	6.86	6.01
HCK	2	94	0	96.66	2.12	1.21	0.19	0.01	0	0	0.01	1.49	0.91	1.15	0.87	0.1	0.43	0.04	0	0.02	0.95	0.01	0.03	0.15	0.06	0.87	1.01	2.51	0.59	0.18	1.07	0	0.43
HDAC7	35	94	15.93	97.19	19.8	5.06	3.2	3.64	3.72	3.61	14.85	16.79	14.52	4.1	15.98	4.85	8.3	9.38	10.67	23.45	16.19	11.86	14.5	3.46	7.33	13.09	4.98	19.64	3.11	5.61	12	6.54	2.58
HDGFRP3	4	99	0	98.21	0	0.18	0.17	0.18	0.28	0.15	0	0	3.17	1.05	0	0	0	0.41	0	0	0.69	0	0	0	0	0	0	0	0	0	0	0	0
HECTD3	25	94	13.72	90.34	3.12	1.03	0.52	0.5	0.79	0.37	2.55	3.54	5.59	0.79	4.8	0.46	1.12	1.17	1.6	7.4	8.57	11.26	11	1.14	1.52	1.81	1.11	1.83	1.11	1.09	1.84	1.96	0
HELB	29	96	2.42	96.93	29.74	1.41	1.2	0.63	0.57	0.53	23.23	22.74	19.3	4.7	19.61	7.32	7.85	2.52	8.31	19.2	14.86	11.63	10.43	3.87	17.33	7.52	12.5	30.37	3.41	10.17	9.78	8.5	0
HELLS	3	98	0	93.01	6.41	0.81	0.6	0.32	0.84	0.2	7.21	8.33	5.21	1.63	6.91	2.02	2.88	4.07	2.98	6.87	13.65	4.74	4.89	2.04	1.44	5.44	2.55	15.75	1.48	1.76	3.29	2.61	0.86
HERC5	9	100	0	98.29	10.69	3.71	0.64	0.81	0.74	0.43	9.41	12.19	17.77	6.36	13.06	3.13	3.53	2.64	17.25	15.24	7.58	7.77	8.25	2.13	5.2	1.34	4.16	3.2	1.33	2.85	3.43	8.5	2.15
HERC6	22	98	0	97.26	6.88	3.59	0.73	0.64	0.86	0.58	5.15	6.31	5.82	5.53	9.27	1.87	3.57	2.71	9.89	10.05	8.83	4.07	3.52	1.85	3.49	1.95	2.84	1.83	1.41	2.23	3.39	7.19	0.86
HEXDC	24	95	0	96.28	19.09	2.11	1.27	1.52	1.67	1.63	15.39	18.5	5.29	3.06	6.44	3.54	5	4.1	4.15	9.86	9	3.32	3.57	2.97	5.81	5.84	4.57	5.94	2.37	3.48	0	5.56	0.43
HIBADH	10	95	0	93.84	5.95	4.08	2.69	3.3	2.43	2.86	4.71	5.31	6.55	3.04	7.17	2.32	3.88	3.84	5.17	10.67	6.72	13.67	10.24	2.3	4.19	3.56	4.62	11.87	1.78	2.87	5.88	0.98	0.86
HIC1	1	95	0	93.25	1.04	0.15	0.07	0.07	0.16	0	0.55	0.56	0.27	0.06	0.56	1.31	0.42	1.05	0.17	0.43	0.9	0.27	0.73	3.16	3.68	1.28	0.99	2.06	0.74	0.47	0.53	1.63	0.43
HIPK2	29	99	0	93.51	19.57	1.57	0.8	0.45	0.88	0.53	10.71	11.11	7.02	4.51	7.96	3.69	4.24	4.59	2	6.45	14.82	13.61	14.72	5.44	8.69	7.99	6.61	11.19	3.19	4.09	4.99	3.27	3.86
HIRIP3	19	95	0	91.5	10.66	4.23	3.72	4.06	3.45	4.5	8.71	7.85	4.39	1.81	5.65	3.28	6.01	5.31	3.74	8.27	4.65	7.2	6.28	3.72	6.69	3.62	2.48	12.1	2.37	3.51	7.05	1.96	0.86
HIST1H1A	2	95	0	96.93	1.36	0.03	0.28	0.02	0.08	0.05	2.63	0.98	1.95	0.13	0.74	0.15	0.09	0.08	0.05	0.53	0.39	0.24	0.5	0.09	0.46	0.13	0.05	6.62	0.67	0.07	0.18	0.33	0
HIST1H1B	1	97	0	99.99	3.94	0.15	0.82	0.44	0.47	0.36	1.54	0.59	1.67	1.57	1.42	0.1	0.24	0.08	0.26	1.99	0.82	1.07	1.14	0.09	0.81	0.27	0.12	8.68	0.3	0.33	0.08	0	0
HIST1H1C	9	100	28.64	99.99	43.27	5.24	14.5	8.66	11.24	7.68	27.69	15.87	20.83	16.69	16.77	4.14	7.27	8.66	7.93	18.83	8.1	12.1	12.07	10.35	26.28	7.79	5.31	51.83	12.37	7.85	7.21	6.54	2.58
HIST1H1D	6	100	0	99.96	52.95	1.35	21.64	3.86	4.42	3.05	34.69	20.11	28.89	21.02	20.25	1.26	3.24	2.75	1.86	31.56	8.14	5.93	5.26	1.36	14.96	3.42	3.22	35.62	3.19	7.31	3.19	3.6	0.43
HIST1H1E	1	100	0	99.98	50.97	0.96	14.54	3.45	3.35	2.72	35.42	13.11	33.04	17.78	28.38	1.06	3.49	2.11	1.74	22.24	11.59	11.67	14.28	0.98	15.27	1.41	0.89	29.68	2.22	2.69	1.72	1.96	0.43
HIST1H2AB	4	97	0	99.71	0.56	0.2	0.63	0.56	0.69	0.37	0.44	0.76	0.84	0.23	0.82	0	0.16	0.04	0.02	0.92	0.78	0.42	0.51	0.03	0.58	0.13	0.1	0.23	0.07	0.2	0.12	0	0
HIST1H2AC	1	99	0	99.48	13.87	1.1	1.69	1.79	1.28	2.22	5.44	9.41	8.04	2.33	9.31	3.94	2.75	4.29	6.1	11.15	4.87	28.42	28.09	3.43	7.28	6.58	4.47	31.05	6.22	6.42	3.15	2.29	0.86
HIST1H2AE	2	100	0	99.91	2.09	0.5	2.55	1.22	2.99	0.74	0.93	1.1	2.21	1.35	2.25	0.61	0.53	0.75	0.81	2	1.42	1.66	2.02	0.82	2.12	0.4	0.82	9.59	2.82	1.35	0.59	0	0.43
HIST1H2AG	1	95	0	99.58	6.2	0.72	2.24	1.4	2.26	1.29	3.6	4.14	4.12	1.62	4.25	0.81	0.87	0.68	0.48	5.04	2.15	2.45	2.83	0.52	2.37	0.4	0.51	3.88	0.96	1.24	0.79	0.65	1.29
HIST1H2AI	4	100	0	99.87	0.42	0.05	0.25	0.21	0.3	0.08	0.29	0.25	0.27	0.09	1.13	0.15	0.1	0.11	0.33	0.91	0.26	0.33	0.43	0.08	0.57	0	0.12	2.51	0.15	0.21	0.1	0	0
HIST1H2AJ	3	100	0	99.81	0.6	0.05	1.01	0.15	0.54	0.05	0.41	0.1	0.43	1.03	0.79	0.05	0.04	0.15	0.12	0.85	0.52	0.11	0.13	0.02	0.39	0.13	0.02	5.48	0.07	0.11	0	0	0
HIST1H2AM	3	93	0	98.38	0.81	0.21	1.94	0.7	1.28	0.28	0.53	0.46	0.97	2.67	2.7	0.25	0.02	0.41	0.02	2.57	1.51	0.59	0.78	0.06	1.66	0	0.02	10.96	0.07	0.17	0.08	0	0.43
HIST1H2BD	4	100	0	99.8	4.25	0.73	1.6	1.44	2.07	1.33	1.09	1.59	0.76	1.74	1.27	1.72	1.18	1.05	1.81	0.66	5.77	1.56	2.42	1.79	2.65	1.14	2.07	10.73	3.78	2.49	1.17	0.33	1.29
HIST1H2BE	18	100	0	99.85	2.5	0.05	0.02	0.04	0.05	0	1.8	1.2	0.14	0.09	0.27	0.4	0.58	0.04	0.33	0.94	0.43	0.37	0.54	0.25	1.39	0.54	0.79	5.48	0.3	1.09	0.59	0	0
HIST1H2BF	8	100	0	99.46	2.43	0.18	0.65	0.48	0.56	0.54	0.7	0.41	1.14	0.24	1.61	0.05	0.19	0.04	0.29	1.62	1.59	0.55	0.98	0.09	0.84	0	0.34	2.06	0.3	0.86	0.1	0	0
HIST1H2BG	2	99	0	99.92	5.22	0.42	1.63	1.15	1.84	0.97	1.12	8.7	0.65	1.47	1.39	5.76	2.16	0.41	1.88	1.47	1.68	0.6	0.94	2.03	4.98	0.87	2.26	21.92	6.74	8.64	1.88	0.98	0
HIST1H2BH	4	100	0	99.9	1.01	0.05	0.15	0.07	0.16	0.12	0.45	0.98	0.58	0.26	1.01	0.35	0.24	0.23	0.38	1.66	0.52	1.05	1.13	0.32	0.77	0.67	0.75	9.59	1.48	1.66	0.22	0.65	0
HIST1H2BI	8	100	0	99.88	0.58	0.03	0.17	0.13	0.35	0.17	0.32	0.1	0.23	0.18	0.24	0	0.18	0.11	0.1	0.44	0.13	0.08	0.23	0.03	0.4	0	0.02	0.23	0	0.08	0.14	0	0
HIST1H2BK	44	98	9.96	99.91	0.91	4.26	2.42	2.68	3.15	2.67	0.41	0.2	5.1	2.54	3.27	0.25	0.19	12.2	0.12	5.42	9.69	14.96	22.13	0.19	1.32	0.34	0.14	2.28	0.37	0.32	0.38	0.33	16.31
HIST1H2BM	1	98	0	99.74	0.25	0.05	0.25	0.14	0.34	0.08	0.2	0.05	0.12	0.15	0.2	0	0.04	0.04	0.12	0.39	0.22	0.17	0.29	0.01	0.14	0	0.05	0.69	0.15	0.13	0	0	0
HIST1H2BN	2	96	0	96.41	6.46	1.26	1.16	1.06	1.69	0.97	4.07	6.87	2.8	1.05	4.28	3.18	3.24	0.64	1.38	5.05	1.38	3.16	3.43	3.25	4.16	2.08	2.07	15.98	3.85	6.04	1.58	0.65	0.86
HIST1H3A	1	92	0	99.54	1.84	0.41	0.78	0.36	0.55	0.2	2.34	0.93	5.74	3.19	2.95	0.15	0.52	0.49	0.05	2.5	4.35	0.51	1.26	0.1	1.54	0.07	0.24	1.14	0.07	0.28	0.38	0	0.43
HIST1H3B	1	100	0	99.99	0.37	0.02	0.02	0	0.05	0	0.25	0.1	0.74	0.12	0.7	0	0.01	0.04	0	0.63	0.43	0.25	0.32	0.01	0.06	0	0.02	1.14	0	0.03	0.02	0	0
HIST1H3C	2	99	0	99.94	0.18	0.01	0.05	0.06	0.06	0.05	0.11	0.09	0.31	0.07	0.56	0.05	0.03	0.04	0	0.53	0.43	0.25	0.57	0.06	0.06	0	0.05	1.14	0.15	0.04	0.06	0	0
HIST1H3F	1	98	0	99.95	0.23	0	0.01	0.03	0	0	0.11	0.09	0.26	0.06	0.25	0	0.01	0	0	0.41	0.3	0.17	0.35	0.01	0.06	0	0	0.69	0	0.02	0.02	0	0
HIST1H3G	2	98	0	99.96	0.25	0	0.01	0	0	0	0.17	0.02	0.22	0.06	0.47	0	0.02	0.04	0.02	0.4	0.47	0.07	0.19	0.05	0.01	0.2	0.02	3.65	0.07	0.04	0.04	0.33	0
HIST1H3H	3	98	0	99.93	1.71	0.04	0.21	0.23	0.26	0.11	0.9	2.43	1.93	0.24	2.52	0.56	0.35	0.38	0.5	2.97	1.85	2.14	2.77	0.66	1.3	0.47	1.08	6.16	1.78	0.82	0.47	0.33	0
HIST1H3I	1	100	0	99.72	0.84	0.03	0.07	0.17	0.11	0.04	0.42	0.17	0.62	0.28	0.66	0	0.16	0.11	0.1	0.65	1.21	0.35	0.38	0.08	0.3	0	0.05	1.14	0.07	0.11	0.06	0	0
HIST1H4B	1	96	0	99.88	0.94	0.1	0.26	0.19	0.41	0.22	0.36	0.32	0.84	0.34	1.31	0.1	0.38	0.15	0.19	2.08	0.47	0.41	0.81	0.07	0.9	0.07	0.07	1.37	0.07	0.46	0.16	0	0
HIST1H4C	35	100	0	99.96	52.75	10.91	12.46	8.1	23.18	10.25	31.81	47.84	47.34	35.97	45.9	21.47	26.99	30.38	11.98	66.17	10.51	57.44	55.87	19.66	53.89	42.69	11.95	56.62	20	22.71	25.39	47.06	23.61
HIST1H4E	7	100	0	99.6	9.47	0.63	1.66	1.12	1.68	1.16	2.46	1.46	1.85	2.3	2.3	0.15	1.37	1.09	0.69	0.74	2.97	0.38	0.37	0.22	1.91	0.2	0.39	3.88	0.82	2.14	0.75	0	0
HIST1H4H	2	93	0	99.74	2.48	0.15	0.08	0.08	0.17	0.17	0.91	2.1	1.11	0.61	2.72	0.61	0.9	1.05	0.93	2.01	1.55	3	3.27	0.77	1.14	0.81	0.6	2.97	1.11	0.75	0.83	0	0.43
HIST1H4J	22	98	0	96.48	2.11	0.4	0.45	0.28	1.06	0.29	1.23	0.53	0.34	1.48	2.45	0.61	0.53	1.81	0.95	0.97	2.54	1.15	1.29	0.75	2.52	1.21	0.51	10.73	0.67	1.14	2.61	0.33	0
HIST1H4L	1	92	0	99.76	0.08	0	0	0	0	0	0.02	0	0.03	0	0.11	0	0.03	0.04	0.05	0.24	0.04	0.04	0.19	0	0.05	0	0.05	0.23	0	0.03	0.02	0	0
HIST2H2BE	8	98	0	98.65	3.68	2.14	3.53	3.46	4.06	3	2.1	3.32	1.54	1.44	2.94	3.13	2.13	2.3	2.36	1.58	3.19	1.69	1.64	2.5	5.26	1.21	2.72	15.3	5.41	5.7	2.49	0.33	0.86
HIST3H2A	36	93	0	98.21	9.17	0.18	0.21	0.35	0.4	0.18	9.23	9.04	7.03	2.02	6.18	5.91	5.88	0.11	3.34	10.18	4.35	11.26	13.18	6.67	9.09	4.7	3.58	17.12	8.59	5.56	6.85	6.54	0
HIVEP3	7	99	0	95.01	5.8	2.1	0.98	1.17	1.44	0.67	7.48	8.17	5.49	1.14	6.47	1.97	3.57	3.5	5.36	7.24	15.42	3.66	4.2	2.92	1.66	2.89	5.53	5.25	1.48	1.84	3.13	1.31	0.86
HJURP	2	97	0	97.19	0.19	0	0	0.01	0.03	0	0.15	0.07	0.09	0.03	0.55	0	0.02	0.19	0.02	0.65	0.9	0.08	0.13	0.03	0.04	0.54	0.02	4.8	0.37	0.09	0.14	0	0
HK2	21	100	0	95.9	1.33	0.19	0.09	0.04	0.08	0.15	0.35	0.59	0.69	0.31	0.81	0.46	0.43	0.26	0.24	0.54	5.25	0.85	1.32	0.58	0.81	1.21	0.87	7.31	1.93	0.5	0.53	0.65	4.29
HLA-DRA	2	100	0	98.14	28.49	16.91	2.96	1.54	2.62	0.09	10.07	23.72	23.79	22.15	11.6	12.93	34.11	19.32	14.86	16.68	18.52	15.75	30.81	18.93	6.24	49.66	9.93	45.89	14.44	18.48	35.39	18.3	22.75
HLA-DRB1	22	100	2.49	96.52	17.72	8.44	3.52	5.85	10.42	0.37	16.41	24.4	22.7	10.96	10.62	16.36	23.12	15.29	31.42	29.77	22.78	35.09	54.31	16.66	4.82	26.11	11.23	19.64	14.3	10.54	15.25	13.73	20.6
HM13	43	95	37.11	96.17	20.97	10.24	7.24	9.64	9.15	6.13	21.32	29.68	28.99	6.75	27.03	11.77	15.13	14.46	22.27	37.59	30.06	44.9	51.07	13.14	20.39	14.09	10.29	27.85	11.93	11.73	19.66	9.48	4.29
HMBOX1	39	97	7.61	93.37	10.46	4.05	1.76	2.21	1.9	2.11	7	8.95	6.98	3.04	7.81	2.98	7.79	7.72	4.53	8.15	15.03	9.7	7.89	4.62	7.74	7.92	6.3	11.19	2.67	5.44	4.12	7.19	1.72
HMG20B	5	94	0	92.09	12.32	5.61	5.92	7.19	5.85	5.92	10.88	12.13	9.7	3.74	10.76	5	8.28	9.64	10.51	18.97	11.2	24.79	21.9	7.3	7.99	12.82	3.77	26.48	6.59	6.39	10.65	4.25	4.29
HMGCR	28	98	4.55	95.37	3.53	0.61	0.29	0.29	0.25	0.25	3.1	5.31	5.55	1.72	4.27	1.67	1.27	2.6	1.43	4.95	8.4	7.57	8.51	2.28	3.26	1.95	2.48	6.39	2.89	1.06	1.21	0.98	0.86
HMGCS1	30	100	1.66	98.29	5.1	1.87	0.62	0.76	0.75	0.62	5.15	7.87	10.83	3.63	7.05	3.94	3.24	5.65	4.86	5.49	15.2	8.89	11.26	6.88	9.27	3.83	3.01	12.79	9.33	2.04	3.23	1.63	6.01
HMMR	1	100	0	96.61	0.44	0.02	0.02	0.04	0.16	0	0.33	0.15	0.14	0.06	0.53	0.15	0.1	0.57	0.07	0.95	0.56	0.78	1.29	0.26	0.1	1.14	0.1	7.76	0.52	0.13	0.08	0.33	0
HMOX1	3	97	0	98.58	1.29	0.5	0.11	0.02	0.06	0	0.04	0.73	1.56	0.28	0.62	0.81	1.09	0.38	1.98	2.29	1.29	6.61	9.36	0.47	0.19	1.28	1.32	7.31	0.67	0.61	1.41	0.33	1.72
HN1L	17	99	0	90.48	0	1.76	1.07	1.19	1.13	1.07	0	0	1.55	1.1	0	1.41	2.62	3.24	4.05	7.42	3.45	9.18	7.91	2.07	0	4.3	0	7.31	4.44	2.73	0	1.96	0.86
HNRNPUL2	23	99	0	96.3	13.52	3.18	1.43	1.05	2.46	1.03	9.69	9.56	2.31	2.55	3.74	2.63	5.19	6.29	5.22	4.26	4.74	7.09	6.44	5.18	7	7.99	2.45	17.35	3.63	4.83	7.41	8.82	2.15
HOPX	4	100	0	98.4	17.32	7.77	5.24	5.42	10.48	0.07	16.73	18.13	13.81	7.57	10.11	8.33	10.94	9.56	15.01	19.35	10.47	7.85	10.28	11.53	15.82	3.76	10.84	9.13	19.33	6.84	18.24	13.07	6.01
HPCAL1	38	99	5.59	92.15	21.44	13.85	10.85	13.22	11.52	11.42	17.88	21.57	20.19	4.23	20.95	10.51	18.18	13.55	13.6	36.91	12.1	22.19	18.94	11.43	18.54	20.6	9.16	15.3	8	11.2	19.88	11.11	9.01
HPCAL4	5	92	0	97.4	2.97	1.6	0.45	0.52	0.62	0.34	3.6	3.77	2.26	1.66	2.74	0.46	1.1	1.13	0.24	1.5	2.07	1.23	0.81	1.07	1.24	0.67	0.51	0.69	0.3	0.97	0.95	1.63	0
HPGD	2	99	0	93.93	4.91	2.33	0.75	1.45	1.52	0.5	3.27	7.29	5.91	2.66	4.26	1.72	2.21	4.18	3.5	1.82	3.27	5.42	4.94	4.97	7.91	2.22	4.23	27.17	7.93	3.05	2.83	2.29	0.86
HPGDS	3	95	0	96.32	0.1	0.06	0.01	0.01	0.03	0	0.76	0.25	0.05	0.02	0.11	0.3	0.35	0.26	0.02	0.21	0.43	0.25	0.04	0.17	0.08	0.07	0.43	2.74	0.67	0.08	0.59	0.33	0
HRSP12	7	92	0	93.09	0	2.2	1.73	1.86	1.87	2.08	0	0	2.63	1.52	0	1.41	2.56	2.64	2.72	4.19	1.64	5.2	5.3	1.68	0	2.48	0	9.36	2.44	1.39	0	0	1.29
HS3ST3B1	29	99	4.62	98.61	3.83	1.52	1	1.41	1.15	1.11	2.48	3.61	4.27	1.29	4.75	4.14	4.68	4.1	8.91	11.61	16.88	7.35	12.2	2.4	3.31	5.37	4.23	6.85	2.22	4.34	2.61	3.27	3
HSD11B1	4	96	0	93.77	0.52	0.6	0.26	0.44	0.68	0.04	0.24	0.34	0.25	0.03	0.21	0.1	0.12	0.19	0.43	1.37	0.39	0.78	4.88	0.05	0.02	0.13	0.53	0	0	0.18	0.3	0	0
HSDL2	5	97	0	90.81	7.54	2.05	1.09	1.22	0.7	1.34	4.81	4.46	5.25	2.77	5.37	1.67	2.71	2.45	3.48	8.38	4.31	9.4	7.65	2.33	3.34	4.83	2.43	8.9	3.26	2.41	4.18	2.29	0.86
HSF2	39	99	26.23	97.81	9.74	2.54	1.73	2.34	1.01	2.84	5.25	11.28	8.78	3.38	7.42	1.52	3.96	3.95	2.95	8.13	6.5	4.9	4.04	1.49	4.47	2.89	2.57	10.96	2.07	3.4	3.92	0.33	6.01
HSPA13	33	99	9.33	97.02	5.89	1.88	0.42	0.72	0.5	0.58	4.99	10.97	10.56	3.79	5.83	1.47	2.53	5.12	2.29	6.78	7.28	14.2	16.93	4.6	7.5	2.01	2.45	7.99	1.48	1.43	2.75	2.61	5.15
HSPA1A	4	100	0.24	98.95	8.33	4.71	2.48	3.21	4.33	1.28	7.92	8.07	4.54	0.53	7.77	44.04	24.63	10.69	43.24	40.69	31.48	64.95	66.46	18.96	37.88	3.15	31.11	84.93	42.22	25.19	7.84	16.01	34.76
HSPA2	1	92	0	92.4	0.12	0.11	0.09	0.18	0.14	0.17	0.41	0.29	0.95	0.29	1.35	1.57	0.77	0.64	0.48	0.57	2.84	2.9	7.48	3.62	3	0.6	1.44	10.05	5.33	0.45	0.4	0	3.86
HSPA6	4	100	0	99.95	0.27	0.07	0.03	0	0	0	0.09	0.22	0.18	0.07	0.37	23.99	4.41	0.68	6.03	4.56	3.83	1.27	15.25	2.84	10.12	0.34	12.4	60.5	12.52	6.34	0.69	0	1.29
HSPB1	11	100	13.12	99.01	38.49	14.94	24.56	25.16	31.41	27.52	23.17	40.75	40.64	6.18	40.36	43.64	35.96	30.69	36.73	59.19	23.47	66.13	68.18	31.23	40.57	38.73	23.56	95.21	74.89	38.68	50.24	21.57	42.49
HSPBP1	10	93	0	93.28	4.75	4.15	3.99	4.96	4.75	4.34	4.57	5.56	6.69	1.43	7.08	3.03	4.43	6.63	6.15	10.22	5.25	13.58	16.24	7.08	6.59	4.43	2.36	8.45	4.37	3	6.71	0	1.29
HSPH1	29	100	14.11	99.82	16.97	2.88	2.3	2.09	1.84	1.92	10.54	10.65	25.21	7.64	17.26	41.87	13.53	12.95	12.79	27.08	33.42	60.79	63.96	23.84	30.64	11.14	19.21	76.94	21.78	14.81	9.05	4.9	10.3
HTATIP2	40	100	24.04	96.26	16.9	9.19	6.26	7.32	7.53	5.55	16.94	19.6	13.29	3.56	13.55	4.95	10.53	9.9	19.18	20.64	9.91	42.49	47.5	7.56	9.05	7.45	5.1	9.59	6.89	7.72	12.47	8.82	5.15
HYOU1	23	98	13.26	93.55	6.35	1.67	0.86	0.76	1.54	0.46	5.04	7.48	7.35	3.64	7.06	2.98	2.14	3.2	4.98	10.04	13.26	18.55	21.91	3.17	6.38	2.75	1.85	8.22	2.44	2.28	3.29	2.94	3.43
ICA1	5	99	0	97.64	1.86	1.76	0.64	0.87	1.18	0.21	3.16	2.09	1.58	0.96	3.28	3.59	4.91	11.52	16.29	9.89	6.25	3.78	4.85	5.09	3.36	16.91	1.2	2.51	4.44	5.87	1.6	4.9	0
ICAM1	8	98	0	95.06	1.55	0.55	0.24	0.33	0.32	0.17	0.63	2.26	3.35	1.07	2.25	3.54	2.12	2.56	6.67	5.34	6.59	3.33	8.23	2.97	6.31	2.15	2.98	4.8	3.33	1.26	2.08	1.31	6.44
ICMT	22	97	0	93.75	4.09	1.24	0.76	1.01	0.93	0.45	3.59	3.07	3.51	1.42	4.08	1.82	2.51	2.22	3.03	8.04	5.21	15.76	12.41	3.25	3.42	3.56	1.47	3.88	2.67	1.85	3.05	3.6	1.72
ICOS	21	100	34.92	99.75	12.76	6.03	1.61	2.53	2.05	2.72	16.26	18.01	29.44	9.06	27.13	16.77	20.88	38.03	28.13	31.31	36.39	37.86	45.01	40.51	38.98	16.91	8.29	32.88	10.22	5.65	12.83	5.88	13.31
ICT1	11	97	22.75	95.83	0	6.49	5.17	5.88	5.74	5.03	0	0	8.23	2.27	0	2.12	5.93	6.1	6.74	17.19	3.75	16.82	16.96	3.26	0	5.37	0	13.47	2.59	4.43	0	0	0.86
ID3	7	100	0	97.5	6.5	7.4	9.72	9.03	5.81	10.17	2.61	4.77	6.6	1.86	8.39	8.79	10.57	9.45	18.39	8.63	8.53	5.14	9.97	6.97	4.95	16.24	10.24	65.3	10.44	7.38	3.82	12.42	13.31
IDH2	35	100	6.51	99.28	18.69	13.46	9.06	12.12	11.47	8.24	23.78	27.59	27.9	5.63	20.64	12.12	20.82	19.32	19.13	38.82	21.32	12.15	15.41	19.94	23.42	22.89	11.03	40.18	16.22	11.96	21.29	16.99	6.87
IDO1	4	98	0	91.26	0.03	0.01	0.01	0.01	0	0	0	0.02	0.01	0	0.01	0.05	0.13	0.04	0.07	0.01	0.35	0.07	0.03	0.18	0.03	0.67	0.29	0	0	0.1	0.1	0	0
IDUA	8	96	0	92.5	2.63	0.77	0.66	0.85	0.84	0.78	2.8	3.75	3.66	0.67	2.83	0.91	1.31	1.24	1.74	4.16	4.48	5.06	5.65	1.31	2.18	1.01	1.23	0.69	0.67	0.78	2.02	0	0.86
IER3	13	100	0	96.35	7.37	1.25	0.83	1.09	0.98	0.97	2.77	5.97	9.18	2.12	4.01	7.88	4.76	3.58	1.67	3.45	3.23	4.79	7.51	11.59	7.75	4.9	3.08	39.5	19.41	2.36	6.2	6.21	16.31
IER5	46	100	23.19	99.15	13.08	3.53	1.95	3.17	5.7	1.59	33.05	26.37	11.04	6.13	7.77	10.3	8.11	6.51	4.29	7.66	5.43	7.78	17.47	11.6	25.14	4.43	9.59	25.11	8.74	4.54	8.06	5.88	6.01
IFFO2	13	95	0	96.07	5.76	0.61	0.38	0.18	0.79	0.17	6.46	4.1	1.55	1.46	2.42	1.87	1.31	1.77	1.05	2.58	5.51	2.71	3.57	1.98	3.91	1.34	1.56	1.83	4.07	0.98	1.56	0	3
IFI27	3	99	0	99.25	2.63	4.81	0.29	0.22	0.69	0	0.86	2.68	4.7	7.28	4.63	3.08	5.71	6.85	12.84	3.66	1.46	0.62	1.17	12.13	0.43	8.26	14.42	0.69	7.63	0.75	2.77	9.15	6.44
IFI27L2	30	95	18.67	94.77	24.98	10.82	4.94	5.05	11.11	3.66	15.29	23.98	18.11	6.2	16.47	13.84	19.5	22.93	28.56	27.18	9	27.68	25.6	24.62	21.74	17.99	12.16	10.5	18.44	14.06	19.74	15.03	9.44
IFI35	13	99	29.84	98.77	11.82	10.68	4.79	5.95	5.51	4.64	10.75	12.01	8.59	4.12	13.56	6.62	10.05	10.99	25.16	26.73	9.65	11.8	13.75	10.34	9.57	8.46	5.36	9.59	4.52	6.43	11.39	9.8	2.58
IFI44	15	100	0	99.69	11.55	9.42	1.9	2.53	2.67	1.04	8.98	11.35	9.44	10.08	10.86	5.2	8.36	10.96	25.35	20.11	13.44	7.14	5.76	7.32	10.78	4.9	4.06	2.06	4.59	6.08	9.05	16.67	1.29
IFI44L	1	100	0	99.56	14.15	23.81	1.11	1.41	1.84	0.83	8.54	12.14	12.6	15.13	19.65	5.96	10.98	6.33	32.06	24.33	17.05	4.03	3.97	6.23	6	5.5	5.17	0.46	1.19	4.4	12.08	35.62	0
IFI6	40	100	35.38	99.91	24.73	27.88	7.77	7.3	7.78	8.87	16.27	31.8	27.81	16.45	29.08	13.18	20.49	19.96	48.36	37.48	34.97	22.46	27.83	19.6	14.43	11.75	10.51	15.98	3.85	9.53	27.78	25.16	7.73
IFIH1	28	98	0	97.32	7.8	2.16	0.74	0.72	0.53	0.41	7.45	6.05	7.13	5.35	8.24	1.67	2.78	2.82	10.12	12.07	8.27	7.26	8.57	2.42	5.16	2.62	1.88	4.57	2.07	2.37	2.97	3.27	0.86
IFIT1	1	100	0	99.22	2.32	6.03	0.79	0.81	0.54	1.11	1.35	1.29	1.68	2.07	5.52	0.46	2.95	1.02	18.08	8.36	2.41	0.92	0.7	0.74	1.05	0.67	1.42	2.06	0.52	0.95	1.48	5.88	0
IFIT2	4	100	0	99.9	3.85	2.31	0.71	0.65	0.47	0.57	3.87	3.68	4.15	2.67	5.45	1.11	2.3	1.39	8.84	5.11	3.49	0.88	0.69	0.76	2.53	1.61	1.37	4.11	1.78	1.59	1.33	3.27	0
IFIT3	1	100	0	99.68	2.5	6.04	0.29	0.53	0.53	0.38	2.74	3.29	4.09	4.26	10.01	1.92	4	1.66	18.7	7.28	4.65	0.53	0.59	1.1	2.39	1.81	1.47	2.28	0.82	0.88	2.73	9.15	0
IFIT5	27	99	2.19	96.62	9.44	3.39	1.18	1.26	0.94	1.79	7.2	8.11	10.24	5.51	8.17	1.57	3.31	3.31	10.77	12.91	5.43	6.48	6.66	1.31	4.02	2.55	1.51	3.43	1.63	3.1	5.6	4.58	0.43
IFNG	2	100	0	99.93	1.26	0.75	0.3	0.44	1.17	0	3.68	1.8	4.57	2.32	2.24	8.13	5.08	1.73	10.67	13.25	11.5	6.53	16.14	7.61	9.31	0.74	7.02	5.71	4.67	1.58	2.81	1.63	7.3
IFRD1	46	99	33.8	97.05	14.8	15.7	5.02	4.21	4.88	5.57	26.89	23.45	34.04	8.42	21.79	24.9	19.56	21.2	9.7	17.06	39.79	24.09	28.27	33.11	33.94	11.81	9.16	35.39	16.52	6.85	16.93	3.92	18.88
IFT57	47	98	3.43	90.4	15.15	6.79	4.06	4.97	4.21	4.12	16.27	18.37	17.82	6.29	11.73	3.84	8.17	10.17	5.19	14.59	8.23	10.43	9.81	10.43	11.99	7.18	3.65	12.33	6	4.34	8.38	2.94	6.44
IGF1R	18	99	0	96.62	9.97	0.52	0.26	0.21	0.1	0.41	2.92	6.41	2.82	2.15	7.12	0.76	1.2	1.02	0.1	0.7	6.37	0.59	0.89	0.59	1.43	2.42	3.22	4.8	1.19	0.83	2.73	0.33	0.43
IGFBP2	1	93	0	97.25	0.06	0	0.04	0	0	0.05	0	0.31	0.06	0	0.5	0.3	0.29	0.57	0.05	0.19	0.09	0	0.02	1.02	0.01	0.74	1.27	3.65	4.67	0.02	0.71	0.33	0
IGFBP3	4	94	0	90.91	2.42	0.69	0.24	0.29	0.4	0	2.72	1.76	4.07	0.5	1.97	1.36	1.72	1.69	0.69	5.39	3.06	0.92	1.36	3.22	4.67	0.4	2.07	0.46	1.33	0.94	1.07	0.98	2.15
IGFBP4	2	92	0	99.14	0.99	0.48	0.35	0.55	0.7	0.16	1.4	2.46	2.38	0.04	1.77	3.28	3.72	4.48	3.1	20.01	4.09	12.24	29.76	4.21	1.24	7.92	3.65	2.97	2.52	1.36	2.26	2.29	3.86
IGHD	5	95	0	94.68	0.94	0	0	0	0	0	0.07	0.39	0	0.38	0.37	0	0.48	0	0.02	0.05	0.39	0	0.04	0.06	0.1	7.99	0.17	0.46	0.59	0.7	0.85	0	0
IGHM	4	96	0	99.7	7.77	0	0	0	0	0	0.87	3.58	0	5.2	2.94	0.91	8.42	0	0.74	0.84	3.66	0.2	0.41	11.06	6.39	37.85	1.92	6.62	1.56	34.36	1.27	0.65	0
IGJ	1	100	0	99.73	0	1	0.23	0.04	0	0.11	0	0	10.15	1.86	0	0	0	25.64	0	0	4.61	0	0	0	0	0	0	0	0	0	0	0	1.29
IGSF6	2	94	0	92.7	3.63	0.38	0.11	0.03	0	0	0.92	2.44	1.27	1.12	2.24	0.4	0.68	0.23	0.07	0.09	1.08	0.06	0.03	0.2	0.48	1.01	0.87	1.14	1.11	0.47	1.39	0.98	0
IKBKE	14	95	14.55	90.93	10.42	4.61	3.11	3.63	3.66	2.86	11.44	11.58	10.11	4.81	11.17	3.74	5.74	8.36	9.2	18.39	20.33	9.55	7.51	3.3	5.53	8.19	3.77	19.18	2.82	3.78	8.2	2.94	0
IKZF2	2	99	0	93.54	2.64	0.32	0.08	0.07	0.15	0.05	1.91	2.21	2.04	2.86	3.82	1.92	0.91	2.26	6.6	3.74	8.18	4.18	3.52	0.59	0.63	2.48	3.68	18.49	1.93	1.53	0.75	0.33	2.15
IKZF3	9	99	24.24	99.21	35.53	0.76	0.96	0.37	0.45	0.18	24.25	19.82	13.76	7.65	24.02	9.24	14.07	3.58	12.32	44.13	29.8	31.92	21.19	11.45	24.11	26.58	16.64	14.16	6.67	17.29	11.15	16.34	0.43
IKZF4	2	91	0	95.16	1.81	0.31	0.08	0.06	0.11	0.05	0.98	1.63	1.16	0.24	1.92	1.41	1.07	1.92	8.93	6.38	5.86	6.62	11.45	1.06	1.85	1.81	0.99	7.76	0.82	0.82	0.89	3.6	0
IKZF5	41	97	31.04	96.18	10.27	1.7	0.59	0.87	0.87	1.01	9.37	13.4	10.12	5.7	10.75	3.33	3.58	4.82	2.43	7.38	15.25	10.05	8.76	3.63	5.86	4.56	2.86	6.39	2.44	2.32	3.43	1.63	3
IL10	1	100	0	99.66	0.09	0.01	0.01	0.02	0.05	0	0.1	0.32	0.25	0.08	0.48	0.66	0.45	0.6	2.86	0.47	1.77	0.31	0.54	0.34	1.57	1.01	0.82	2.28	2.3	0.58	0.53	0	1.29
IL10RB	34	95	28.95	93.12	2.54	7.17	3.7	5	4.31	4.09	1.76	1.78	3.88	4.75	6.62	5.71	9.78	13.33	12.41	18.31	14.99	13.27	9.48	6.48	4.67	12.48	1.47	15.07	6.07	6.91	9.7	7.19	2.15
IL11RA	18	98	0	97.63	6.36	1.27	1.29	1.58	1.97	1.08	6.65	7.99	1.71	2.7	2.73	0.81	1.68	0.72	1.33	2.17	8.53	0.82	0.56	0.94	1.89	2.89	1.92	4.8	0.74	1.75	3.05	2.94	0.86
IL12RB2	2	99	0	98	0.42	0.14	0.02	0.04	0.13	0	0.63	1.1	1.36	0.41	1.52	0.91	0.43	0.68	2.03	4.68	9.82	2.4	6.66	1.34	2.04	0.67	3.34	1.6	0.22	0.29	0.38	0.65	0
IL13	6	100	0	99.88	0	0.02	0	0	0	0	0.12	0.19	0.06	0	0.03	0.4	0.16	0.04	0.1	0.44	0.65	0.43	1.25	0.1	0.11	0.07	0.02	0	0.07	0.02	0.08	0	2.58
IL17A	1	100	0	99.14	0	0	0.01	0.03	0.1	0	0.02	0.02	0.04	0	0.01	0.71	0.1	1.47	1.98	0.07	0.17	6.66	2.43	4.15	2.82	0.27	0.1	0	3.93	0.03	0.28	0	0.43
IL17F	1	100	0	99.91	0	0	0	0	0	0	0.01	0	0.01	0	0	0	0.04	0.79	0.43	0	0.13	7.45	1.35	1.58	0.25	0.13	0	0	1.41	0.03	0.04	0	0
IL17RA	40	98	12.09	97.28	17.11	3	2.11	1.64	2.53	2.3	9.63	12.77	15.11	4.01	18.83	4.14	6.29	5.54	3.26	22.95	12.4	21.85	20.56	3.12	7.46	6.64	5.55	13.01	2.89	3.91	7.78	7.19	2.15
IL17RB	4	100	0	99.67	0.06	0.19	0.01	0	0.03	0	0.62	0.53	0.12	0.08	0.25	0.56	0.1	0.08	1.55	0.08	1.64	1.43	0.91	0.32	0.19	0	0.19	0	0.15	0.09	0.22	0	1.29
IL18R1	7	97	0	96.47	6	0.95	0.37	0.33	0.57	0.07	4.03	4.26	5.48	2.26	3.71	3.59	2.07	4.26	11.32	8.87	13.74	10.49	10.24	4.61	19.25	2.28	8.89	5.94	2.74	4.73	2.73	1.63	1.72
IL18RAP	2	100	0	97.86	2.02	0.25	0.09	0.11	0.18	0	1.27	0.83	1.41	0.43	1.05	1.41	0.93	1.92	5.22	4.81	6.98	2.89	3.95	3.42	10.96	0.27	3.51	0.23	1.26	1.3	1.29	0.65	0
IL1B	4	100	0	99.17	19.57	0.59	0.05	0	0.13	0	0.04	5.63	4.41	7.09	1.62	0.56	1.31	0.72	0.02	0.01	1.08	0.16	0.15	2.63	1.19	1.34	0.39	5.02	2.15	0.19	2.2	0	1.29
IL1R1	1	98	0	97.88	0.39	0.01	0.03	0.07	0.06	0	0.26	0.22	0.19	0.17	0.51	0.81	0.34	1.54	2.98	0.21	2.33	6.73	2.53	2.36	0.99	0.67	1.06	0.46	1.41	0.27	0.24	0	0.43
IL1RN	1	100	0	97.22	1.01	0.29	0	0	0	0	0.01	0.53	0.62	0.86	0.36	0.35	0.46	0.45	2.48	0.29	1.42	0.2	0.5	0.81	0.19	0.67	0.36	3.43	19.41	0.07	0.97	0	0
IL2	1	100	0	99.66	0.28	0	0.02	0	0.04	0	1.6	1.54	0.58	0	0.35	2.02	2.4	2.37	1.19	6.32	1.98	0.87	1	2.1	15.21	0.54	0.6	2.74	2.3	2.19	1.07	0.33	3.86
IL21	2	100	0	98.27	0	0	0	0	0	0	0.05	0.1	0.15	0	0.08	0	0.21	0.68	0.29	7.72	1.72	2.22	3.69	0.19	0.16	0.67	0.02	0	0	0.09	0.04	0	0
IL22	5	100	0	99.87	0	0	0	0	0.06	0	0.06	0.05	0.26	0	0.1	0.51	0.07	0.26	0.33	0.01	0.04	0.82	1.63	3.22	7.7	0.07	0.07	0	6.89	0.02	0.2	0	0.43
IL23A	45	100	0	98.59	6.31	6.9	4.94	6.27	6.14	4.12	7.02	11.68	7.33	1.47	6.44	5.56	6.32	4.26	4.65	5.01	3.32	5.1	4.23	4.72	15.11	2.01	3.08	23.97	5.48	3.55	4.69	5.88	2.15
IL23R	1	91	0	95.29	0.46	0.17	0.03	0.04	0.1	0	0.17	0.19	0.47	0.38	0.41	1.16	0.55	2	2.41	0.62	1.38	1.58	1.71	2.37	5.89	0.67	0.41	0.46	1.63	0.43	0.99	0.33	0.43
IL24	9	99	0	98.97	1.64	0.12	0.05	0.04	0.06	0.04	0.3	1.2	0.05	1.38	3.69	0.3	0.26	0.15	0.07	0.16	10.98	0.06	0.21	0.17	1.27	0.94	0.17	1.83	0	0.3	1.31	0.33	0
IL26	1	100	0	90.42	0.04	0	0	0	0.05	0	0.1	0.07	0.03	0	0.09	0.51	0.52	1.66	4.5	0.17	0.47	11.8	9.27	5.37	2.05	0.07	0.43	0.23	2.96	0.08	0.16	0.33	1.29
IL2RA	3	100	0	99.81	6.5	2.6	0.9	1.66	2.12	0.09	5.8	6.78	9.14	3.06	7.13	5.25	3.86	6.4	23.39	5.91	10.08	10.89	23.29	7.06	9.13	2.48	5	7.31	4.3	5.15	4.34	2.94	7.3
IL2RB	48	100	31.01	99.41	8.84	3.06	1.51	2.4	2.2	0.62	9.07	9.63	11.36	3.21	11.17	11.52	10.75	15.81	27.8	34.03	41.77	30.87	38.97	21.87	15.51	12.08	6.15	9.36	3.19	5.86	11.86	7.52	9.44
IL3	1	100	0	99.62	0	0	0	0	0	0	0.01	0	0.02	0	0.02	0	0	0	0	0.02	0.09	0	0	0	0	0	0	0	0	0	0.02	0	0
IL4	1	100	0	96.77	0.01	0.03	0.01	0	0	0	0.14	0.14	0.05	0	0.04	0	0.15	0.08	0.02	0.12	0.26	0.01	0	0.01	0.25	0.13	0.26	0	0	0.11	0.14	0.33	0
IL4I1	3	96	0	98.95	1.4	0.9	0.6	0.64	1.55	0	0.54	1.15	1.5	0.55	1.81	3.54	2.05	5.95	7.29	3.75	4.01	4.89	5.64	8.7	11.11	1.01	1.23	1.83	3.7	0.97	2.44	0.65	1.72
IL5	1	100	0	99.55	0	0.05	0	0	0	0	0.06	0.02	0.04	0	0.04	0	0.02	0	0	0.05	0.43	0.04	0.06	0.05	0.03	0	0.05	0	0	0	0.04	0	0
IL6R	4	99	0	99.02	22.06	7.38	4.02	3.62	4.6	3.34	15.42	12.84	15.79	8.57	18.7	3.79	10.1	10.66	4.19	24.41	11.8	15.46	6.2	3.8	8.97	15.17	2.89	9.82	3.56	8.3	10.55	7.52	2.58
IL7R	44	100	15.94	99.93	97.15	66.6	40.18	37.81	45.79	28.51	88.55	95.01	92.33	79.01	85.13	59.95	67.96	64.87	43.38	88.02	70.2	78.44	78.84	68.23	91.14	42.95	51.88	84.7	48.15	74.59	77.33	62.75	49.36
IL8	1	100	0	99.76	0	1.08	0.01	0	0	0	0	0	3.21	25.62	0	0	0	2.49	0	0	2.93	0	0	0	0	0	0	0	0	0	0	0	15.02
IL9	1	100	0	99.93	0	0	0	0	0	0	0	0	0	0	0	0	0	0	0	0	0	0.05	0.04	0.01	0	0	0	0	0	0	0	0	0
IMPA1	49	99	9.19	92.15	9.71	3	1.63	1.98	1.09	1.51	5.36	7.77	7.17	2.29	6.12	3.28	3.94	6.7	7.86	10.57	6.42	12.59	13.02	3.44	7.27	4.09	3.32	10.96	2.3	3.24	3.82	1.96	1.72
INADL	1	93	0	91.61	0	2.51	1.09	0.87	1.49	0.68	0	0	14.2	6.94	0	3.54	4.96	3.95	2.81	8.71	17.23	2.95	2.08	3.19	0	3.36	0	3.2	2.96	4.44	0	0	3.43
INF2	29	90	0	98.53	6.59	2.5	1	1.43	1.5	1.24	6.03	8.94	7	2.34	7.23	1.77	2.47	2.49	2.14	8.09	7.84	4.11	6.39	1.36	2.93	3.02	1.39	9.59	2.52	1.68	4.36	4.58	2.15
ING2	31	96	0	90.72	7.91	4.15	2.77	2.57	3.01	2.57	8.11	6.39	3.82	2.96	4.67	2.02	4.56	4.78	2.93	4.39	2.02	6.31	5.67	4.47	6.27	4.5	1.88	13.93	4.44	3.04	5.29	1.96	7.73
ING3	43	99	45.22	97.22	13.98	4.4	1.94	2.28	1.76	2.32	17.76	18.86	12.01	5.82	11.02	6.16	7.37	13.1	6.84	8.45	10.9	12.98	13.59	8.74	13.44	7.18	3.41	15.75	4.82	4.28	7.46	2.61	1.72
ING4	23	90	38.66	95.02	18.04	8.59	7.78	9.16	7.25	9.82	12.61	13.46	5.81	4.27	12.01	3.33	7.73	7.19	7.81	17.24	12.06	22.4	18.86	2.51	8.7	7.25	3.58	18.04	3.56	6.54	15.62	3.6	1.29
INO80E	27	94	0	93.05	14.02	3.65	5.72	7.33	6.95	6.62	13.06	12.6	23.57	3.16	20.1	3.33	8.02	7.57	8.36	25.98	12.53	30.45	31.39	4.73	10.92	8.79	3.15	10.5	2.67	3.87	12.06	3.27	3.86
INPP5D	29	99	38.86	97.55	22.27	4.43	1.85	2.09	3.37	1.4	20.65	32.56	21.54	6.18	18.76	10.25	15.91	6.48	12.98	22.48	44.62	20.74	22.48	15.73	23.42	20.13	18.29	31.96	6	12.58	17.52	17.97	2.15
INPP5E	31	96	0	90.3	2.55	0.59	0.49	0.67	0.71	0.49	3.16	3.95	3.07	0.55	2.69	1.16	1.11	0.83	1.45	4.45	2.84	6.77	6.55	0.65	2.54	1.61	1.2	1.37	0.74	0.86	1.29	0.98	0.43
INPP5F	33	95	0	91.64	2.39	0.62	0.4	0.55	0.49	0.38	1.94	2.75	3.9	1.31	4.84	0.96	1.23	2.49	5.36	8.34	7.75	9.5	15.66	1.68	1.47	3.22	1.39	6.39	1.11	0.74	1.23	1.63	2.15
INPP5K	14	95	16.94	93.01	9.55	4.73	3.55	4.6	4.37	3.66	10.8	17.57	18.21	4.23	15.34	3.64	5.87	6.66	6.79	16.44	13.31	25.49	24.14	5.79	7.95	3.42	3.82	10.5	2.96	4.11	8.69	3.92	3.43
INPPL1	23	92	0.9	94.06	4.5	0.72	0.44	0.23	1.03	0.26	3.95	4.58	1.65	1.19	2.45	1.21	1.58	1.43	1.05	3.47	8.31	3.45	3.88	1.52	2.32	2.15	2.26	3.65	1.26	1.24	1.8	2.61	1.29
INTS1	23	93	0	95.69	10.32	0.95	0.57	0.65	1.25	0.55	8.55	9.99	5.33	1.7	5.32	1.16	1.72	2.22	1.91	6.91	9.69	6.78	6.66	2.03	2.93	3.83	2.52	5.71	2.07	1.93	2.51	1.63	0.43
IPCEF1	19	99	14.99	96.04	34.06	4.94	2.91	3.09	2.06	3.87	16.96	16.08	21.39	10.52	19.76	5.25	7.91	10.73	7.03	24.51	22.35	7.94	6.47	4.01	17.99	14.5	12.62	21.46	6.15	12	12.1	4.58	2.15
IQCB1	11	93	12.71	92.86	11.63	2.61	1.37	1.61	1.05	1.84	11.39	10.53	13	3.66	8.96	2.12	3.78	5.35	4.55	12.23	9.99	11.92	10.38	3.73	7.86	3.36	5.29	9.36	2.59	2.86	3.88	1.63	0.86
IQSEC1	34	98	9.06	97.38	18.12	2.89	1.59	1.23	2.25	0.75	14.48	20.01	14	3.79	12.18	3.38	4.52	4.41	2.88	8.15	26.23	3.38	2.89	2.91	5.17	5.64	8.25	8.9	1.26	3.7	6.69	6.86	2.15
IRF2	24	96	27.77	96.55	36.45	7.93	3.31	4.61	3.2	4.32	16.64	15.09	12.55	5.78	18.56	7.17	12.76	18.26	22.84	31.5	21.23	30.02	23.92	7.19	17.05	13.36	8.68	27.17	5.63	10.6	13.54	10.46	5.15
IRF3	48	98	33.45	98.26	37.74	12.07	9.46	11.38	11.54	8.63	32.36	34.44	19.14	9.37	16.84	10.25	19.16	20.9	19.08	30.95	19.9	28.15	23.95	10.28	22.21	20.54	9.98	29.68	10.22	17.08	24.63	17.65	4.72
IRF4	46	100	0	99.76	2.52	0.28	0.09	0.07	0.08	0.07	1.08	1.56	3.6	1.12	4.79	2.73	1.9	3.31	2.91	5.61	13.48	9.06	12.77	3.18	3.47	2.89	1.85	9.36	1.56	1.13	1.58	1.31	0
IRF7	41	99	0	98.31	9.78	10.09	4.93	6.67	5.14	6.88	9.44	12.45	11.55	7.38	21.16	8.33	10.77	12.88	26.92	32.06	19.47	36.21	48.04	14.14	12.27	11.34	5.82	11.87	4.59	7.72	12.97	9.48	10.73
IRF8	17	100	0	93.68	2.54	0.99	0.29	0.15	0	0.33	0.19	1.29	1.81	1.26	1.25	1.26	1.35	2.15	1.81	1.73	5.47	0.47	3.47	1.28	1.76	8.79	1.13	3.2	2.44	1.61	3.74	0	0.43
IRX3	1	99	0	93.62	0.01	0	0	0	0	0	0	0.03	0.01	0	0.06	0	0.09	0.08	0	0.02	0.13	0	0.06	0	0	0	0.24	0.91	2.22	0.01	0.04	1.31	0.43
ISG15	30	100	0	99.94	34.99	31.73	15.18	16.88	24.21	13.68	31.91	31.54	21.35	14.74	30.45	24.5	31.08	27.75	58.05	38.77	30.1	31.97	47.64	49.22	26.66	29.2	23.46	64.84	17.85	21.03	34.63	63.73	31.76
ISG20L2	32	99	25.94	94.06	12.09	5.81	2.54	3.33	2.59	3.45	10.26	16.52	16.59	5	12.09	9.24	10.31	12.27	7.65	16.41	11.41	21.9	20.61	12.16	15.96	13.49	4.59	13.24	7.11	5.62	10.08	4.9	6.87
ISOC1	20	98	0	95.94	5.87	4.1	2.66	3.63	2.59	2.42	5.25	4.95	5.44	1.3	5.33	4.8	4.77	6.36	12.01	11.39	7.11	16.86	19.49	7.92	6.61	4.09	3.03	9.59	4.07	3.24	5.11	2.61	6.44
ITFG2	26	96	3.7	91.14	14.39	5.12	3.11	2.58	2.47	3.08	11.55	16.31	14.78	3.63	13.87	7.17	8.96	7.15	5.88	18.32	19.42	15.05	9.8	5.66	9.49	11.34	5.36	8.68	3.63	7.41	10.47	7.84	0.86
ITGA2B	10	100	0	93.94	0.18	0.07	0.07	0	0	0	0.05	2.14	0.16	0	1.07	0.1	0.03	0	0	0.01	0.43	0.05	0.07	0.05	0.1	0.07	0.17	0.91	0.07	0.05	0.14	0	0.43
ITGA4	36	100	22.99	99.6	48.59	7.12	9.13	5.27	5.21	3.01	39.15	29.83	41.03	23.58	34.76	7.53	9.89	19.5	11.48	45.32	40.83	30.13	35.85	13.33	24.22	12.69	19.01	46.12	4.44	9.27	13.56	12.42	1.29
ITGA5	18	97	0	97.16	7.21	1.74	1.27	1.84	1.74	1.45	4.27	6.34	6.82	1.42	8.77	2.12	2.88	4.1	2.62	9.16	10.03	7.89	8.33	2.13	4.35	2.55	2.64	8.9	1.56	2.07	3.84	3.92	0.86
ITGA6	4	100	0	98.9	33.64	2.64	2.38	1.62	1.33	2.01	14.35	14.74	20.05	10.97	15.7	4.14	4.07	3.2	1.53	12.85	8.31	1.58	2.24	2.38	7.61	5.84	8.03	25.57	4	5.09	6.85	7.84	2.58
ITGAM	1	99	0	98.3	3.3	0.35	0.13	0.07	0.3	0.03	2.57	3.36	2.92	1.61	2.42	0.3	0.37	0.19	0.52	0.6	2.33	0.17	0.29	0.06	0.04	0.27	2.4	4.8	0.3	0.4	1.54	0.65	0.43
ITGAX	5	97	0	97.91	2.28	0.53	0.11	0	0	0	0.12	1.41	0.92	1.75	2.32	0.3	0.37	0.15	0.52	0.34	2.71	0.25	0.38	0.16	0.08	0.34	1.37	2.51	0.22	0.21	3.09	0.33	0
ITGB7	49	100	21.31	99.34	28.1	15.37	10.99	14.49	13.03	9.7	26.72	31.78	28.7	8.69	24.75	8.59	15.42	16.53	10.89	31.89	14.34	16.68	16.52	15.15	15.47	7.32	7.55	32.19	8.44	9.32	25.94	10.78	3
ITM2C	21	95	0	98.74	9.59	5.61	5.06	5.97	4.22	5.68	9.91	12.41	10.1	3.23	9.1	8.23	10.6	10.35	10.24	14.57	10.85	9.26	16.05	12.95	16.89	9.66	3.97	26.26	8.22	7.26	12.26	7.84	12.45
ITPA	30	97	41.15	94.26	19.76	10.07	7.43	8.37	8.89	6.7	18.02	19.72	13.55	5.37	13.54	6.92	12.49	13.29	13.48	23.51	13.22	20.33	21.56	10.78	10.46	11.14	5.05	23.74	10.07	7.94	13.54	4.9	3.43
ITPR1	39	98	0	90.11	7.79	1.14	0.43	0.2	0.44	0.17	5.14	6.7	8.76	3.32	8.83	3.64	3.28	4.29	4.65	12.89	20.93	33.22	32.28	5.39	7.67	4.36	6.49	3.88	2.67	2.3	3.37	3.27	3.86
ITPR2	16	95	0.57	90.98	19.73	0.83	1.03	0.67	0.53	0.41	12.2	10.85	12.4	7.04	10.02	3.89	4.16	3.69	4.69	12.87	16.84	12.8	10.93	3.58	6.4	7.45	9.93	14.16	4.96	3.7	3.92	4.25	0.86
ITPR3	43	98	2.03	96.33	5.77	0.98	0.89	0.77	1.51	0.76	5.05	5.8	5.38	2.1	4.46	1.87	1.79	2.22	1.72	8.27	11.63	6.53	5.36	1.93	3.15	2.62	2.98	2.06	1.41	1.31	2.61	3.27	1.29
ITPRIP	35	97	0	97.41	2.96	0.86	0.55	0.67	0.45	0.66	2.86	5.12	10.24	2.59	6.92	2.22	2.67	2.79	2.45	7.52	13.31	7.31	8.54	4.2	4.84	2.75	3.44	10.5	4.52	1.17	2.28	0	2.15
JAK2	33	99	0	95.42	6.44	0.4	0.23	0.23	0.1	0.08	4.46	4.14	7.18	3.39	5.02	0.46	0.75	0.9	1.91	6.95	8.23	7.59	5.67	0.8	2.61	1.81	5.07	5.25	1.26	1.25	1.19	0.33	1.29
JAKMIP1	6	97	0	90.95	3.36	1.49	0.45	0.77	1.41	0	3.83	5.51	4.47	1.68	3.75	3.08	1.98	1.32	8.31	8.76	7.92	7.04	7.26	1.54	0.3	0.67	9.09	0.46	0.82	0.81	2.08	2.29	0.86
JKAMP	37	97	33.57	94.65	9.09	3.82	1.66	2.28	2.06	1.65	7.51	9.34	7.52	2.86	7.96	4.24	6.1	10.02	10.53	14.84	10.29	20.42	18.48	4.2	8.79	6.64	4.11	12.33	2.67	4.34	7.46	2.61	3.86
JMY	45	99	0	95.5	15.53	1.35	0.5	0.54	0.85	0.41	19.5	26.27	10.89	8.02	9.46	5.76	4.98	7.23	1.93	7.4	17.7	11.77	14.94	11.94	10.66	4.56	5.48	10.27	3.85	2.07	3.8	2.29	10.73
JUNB	35	100	0	99.99	86.01	94.77	91.32	92.45	92.51	91.94	94.85	90.39	95.26	77.07	77.53	88.89	87.77	80.8	75.68	85.41	85.57	66.45	76.33	79.69	96.17	94.77	42	78.77	75.33	48.56	85.78	21.9	98.28
KAT2A	38	93	0	93.07	4.45	1.82	1.37	2.09	1.52	2.2	3.15	5.61	4.06	1.19	4.05	1.87	3.05	2.56	2.38	4.25	2.54	6.84	6.22	2.07	3.6	2.89	1.66	8.68	2.96	2.37	4.75	1.96	1.29
KATNA1	36	94	30.46	94.33	11.07	3.54	2.31	2.89	2.76	1.95	10.47	12.45	10.36	2.78	8.1	2.53	4.38	6.36	4.48	11.31	8.01	10.52	9.61	4.4	6.19	3.42	3.49	9.36	2.96	2.93	5.19	2.94	1.29
KCNA3	3	99	10.98	99.24	5.25	3.29	3.55	2.45	2.23	1.65	4.58	7.24	39.37	6.99	21.17	1.57	4.12	4.29	1.55	22.52	15.42	11.35	10.66	1.58	13.49	1.21	2.38	4.34	2.59	2.74	2.93	1.31	1.72
KCNK5	5	95	0	95.95	0.04	0.05	0.01	0.02	0.03	0	0.12	0.1	0.12	0.01	0.09	0.4	0.62	1.21	1.74	3.77	4.48	1.61	3.06	1.25	1.38	2.28	0.22	1.37	0.37	0.32	0.14	0	1.29
KCNN4	15	97	0	97.37	3.28	1.9	1.48	1.95	2.12	1.15	3.68	3.14	2.44	1.06	2.84	2.48	3.33	4.86	12.91	7.72	7.8	9.25	14.44	2.05	3.26	4.43	1.37	5.25	3.04	2.22	3.72	1.63	1.72
KCNQ1	11	92	0	90.11	7.47	1.09	1.04	1.55	1.03	1.53	4.65	9.4	3.56	0.74	2.73	0.61	1.29	1.13	0.29	2.55	2.02	0.13	0.19	0.83	1.81	1.41	3.49	2.06	0.37	0.75	2.44	0.65	0.86
KCTD5	21	95	6.19	90.89	3.97	2.41	1.62	2.08	1.66	1.97	3.82	7.34	5.6	1	4.44	2.17	3.37	3.35	5.74	8.99	3.45	10.86	11.38	3.63	4.81	3.22	2.31	7.31	2.59	2.73	3.35	1.63	2.15
KDM5D	1	99	0	96.7	10.8	2.06	0	0	0	0	5.48	4.09	14.62	0	6.77	1.52	4.58	6.02	0	0	13.7	8.02	9.3	1.56	2.86	6.51	3.39	0.69	2.89	2.35	0	0	2.15
KDM6A	14	98	0	93.79	10.51	0.92	0.66	0.54	0.59	0.3	9.4	11.99	9.25	8.57	14.46	2.17	2.25	1.81	2.98	18.07	17.79	17.03	13.66	3.04	6.31	3.09	8.41	11.64	0.74	2.15	4.14	2.61	3
KEAP1	4	95	2.58	93.99	3.78	2.7	1.98	2.51	2.37	1.67	3.7	4.14	5.32	1.59	7.18	1.72	3.68	4.48	7.34	15.75	10.85	26.49	27.08	3.85	4.52	4.03	2.45	5.94	3.63	3.15	3.33	2.94	0.43
KIAA0040	37	92	13.05	97.77	20.66	4.49	2.43	2.09	2.91	2.17	11.27	12.84	11.91	6.25	12.72	3.23	7.71	7.34	4.15	14.26	11.5	8.4	8.17	4.14	9.1	8.12	4.23	7.76	4	5.72	7.19	11.44	3.43
KIAA0100	21	96	3.04	94.61	10.37	1.08	0.6	0.43	0.66	0.29	8.36	12.16	10.74	2.86	8.3	1.57	2.44	2.56	2.26	10.18	14.6	15.44	12.95	2.59	4.82	3.62	3.41	5.48	1.93	2.68	2.79	4.25	2.58
KIAA0101	1	100	0	96.24	0	0.19	0.07	0.13	0.68	0.03	0	0	0.82	0.43	0	2.02	1.11	3.05	1.81	2.19	3.36	0.85	1.29	1.73	0	5.5	0	22.6	3.26	1.46	0	1.63	0.86
KIAA0196	23	96	17.04	92.09	0	2.19	0.73	1.14	1.21	0.87	0	0	6.17	2.28	0	0.81	2.47	3.01	2.64	8.29	10.47	7.15	6.09	2.19	0	3.02	0	5.94	1.93	1.65	0	1.31	0.86
KIAA0391	37	98	9.52	90.77	2.6	0.07	0.05	0.03	0	0	2	1.51	10.27	0	13.14	0.51	0.59	0.04	0.29	12.87	9.99	6.52	6.03	0.5	2.41	0.74	0.46	1.37	0.59	0.67	0.77	0.33	0
KIAA1324	8	99	0	92.95	2.73	0.97	0.64	0.81	0.94	0.34	2.8	3.56	4.36	1.01	3.73	1.11	1.57	2.26	3.24	8.47	6.07	7.45	12.55	1.44	2.36	3.76	1.3	1.14	0.96	1.44	2.02	0.65	2.15
KIF11	1	98	0	97.93	0.97	0.18	0.06	0.08	0.06	0	0.79	0.44	0.55	0.36	1.02	0.2	0.21	0.3	0.24	1.35	1.98	1.81	2.48	0.33	0.33	1.01	0.48	7.53	0.59	0.26	0.2	0.65	0
KIF14	2	96	0	91.84	0.23	0.03	0.01	0	0	0	0.18	0.07	0.16	0.06	0.76	0.2	0.07	0.08	0.05	0.77	0.73	0.17	0.48	0.08	0.13	0.6	0.24	7.76	0.3	0.14	0.08	0	0
KIF15	1	97	0	93.79	0.26	0.02	0.02	0	0.03	0	0.21	0.03	0.13	0.09	0.34	0	0.04	0.15	0.07	0.83	0.6	0.14	0.21	0.02	0.08	0.6	0.1	6.39	0.37	0.07	0.1	0	0
KIF18B	1	98	0	93.42	0.06	0	0	0	0	0	0.05	0.09	0.02	0.01	0.41	0	0.01	0.04	0.02	0.36	0.82	0.02	0.12	0.05	0.06	0.27	0.1	2.06	0.07	0.08	0.08	0	0
KIF20A	1	97	0	95.02	0.07	0.03	0	0	0.04	0	0.04	0	0.03	0	0.12	0	0.03	0	0	0.44	0.6	0.04	0.06	0.05	0.01	0.07	0.02	3.65	0.07	0.03	0.06	0	0
KIF20B	22	95	2.24	95.45	11.7	1.81	0.78	0.95	1.09	0.74	15.17	19.16	12.43	4.65	9.2	3.84	5.27	7.98	9.43	10.39	8.48	13.13	12.58	5.77	9.02	5.5	4.64	13.7	3.11	3.62	5.62	4.9	6.01
KIF21B	29	99	0	98.83	9	1.08	0.52	0.62	1.3	0.45	6.14	8.99	6.31	2.28	6.91	1.36	1.76	1.92	1.12	11.94	14.34	4.71	5.83	1.57	3.65	3.09	2.98	4.8	0.82	2.08	2.63	1.96	2.15
KIF22	31	94	46.74	97.2	9.2	4.32	3.91	4.86	4.34	3.92	10.8	14.4	15.97	4.23	13.23	3.08	5.94	6.25	5.98	18.24	15.29	18.71	15.09	4.03	6.75	3.89	4.33	20.55	2.96	3.42	8.36	2.61	3.86
KIF23	1	93	0	92.23	0.23	0.02	0	0	0.03	0	0.19	0.19	0.39	0.02	1.42	0.1	0.21	0.41	0.12	0.82	1.25	0.63	0.94	0.67	0.22	0.6	0.12	5.02	0.15	0.05	0.1	0	0
KIF2C	5	99	0	98.16	0.36	0	0.02	0.08	0.09	0.04	0.24	0.07	0.18	0.14	0.38	0.25	0.13	0.11	0.12	0.95	1.81	0.37	1.19	0.25	0.29	0.67	0.19	6.62	0.07	0.1	0.22	0.33	0
KIF3A	39	98	0	93.03	11.33	2.27	1.87	1.01	1.24	0.63	10.04	9.21	8.41	2.96	6.74	2.42	3.54	6.21	5.26	9.38	8.53	16.8	14.53	4.1	7.06	3.36	3.65	7.99	2.82	3.29	3.19	1.96	2.58
KIF3B	26	97	0	93.32	7.3	1.16	0.53	0.33	0.9	0.24	6.07	6.43	4.83	1.69	5.41	1.57	2.36	3.13	2.74	7.12	8.48	10.23	13.18	2.63	3.42	4.7	2.28	3.43	1.85	1.87	1.82	0.98	2.58
KIFC1	5	94	0	90.22	0.38	0.05	0.02	0.03	0.09	0.03	0.34	0.14	0.39	0.1	0.78	0.3	0.2	0.68	0.29	1.45	1.21	0.51	1.7	0.39	0.36	1.75	0.41	7.08	0.3	0.29	0.89	0	0.86
KIFC2	17	97	0	92.9	3.34	0.63	0.52	0.68	0.9	0.51	3.48	5.68	2.7	0.97	1.77	1.06	1.29	1.21	0.74	2.23	0.95	1.21	1.67	1.24	2.28	1.41	1.88	0.91	1.78	1.15	1.9	1.63	0
KLF10	1	100	19.35	98.5	7.07	1.64	0.45	0.7	0.99	0.38	4.99	4.6	17.81	5.1	7.9	5.35	3.95	4.63	8.55	6.99	12.06	5.55	8.6	7.17	6.98	3.69	1.95	10.27	7.11	2.17	5.33	0.33	5.58
KLF11	2	97	0	91.47	2.8	0.96	0.26	0.25	0.56	0.15	3.49	4.14	4.73	1.88	1.71	1.62	1.45	1.09	0.81	2.5	1.9	1.23	1.49	3	2.98	1.34	1.37	2.06	1.41	0.81	1.58	0.98	4.29
KLF16	7	95	0	96.6	6.16	0.7	0.45	0.26	1.04	0.28	5.84	7.82	2.55	0.68	1.95	1.67	0.94	1.43	0.43	1.05	3.1	1.71	2.04	1.67	1.79	1.14	1.23	1.14	1.63	0.87	1.17	1.96	5.15
KLF2	19	100	0	99.86	98.7	63.08	31.4	35.62	42.73	27.67	92.5	96.74	78.25	30.96	52.46	20.15	36.03	30.27	4.15	63.33	17.27	10.63	18.37	20.22	33.7	29.26	30.34	47.49	15.19	20.13	60.81	60.13	7.73
KLF3	1	100	8.21	97.79	56.61	9.64	8.52	5.97	5.87	5.58	44.61	62.1	64.04	15.5	33.23	14.29	12.54	12.27	5.34	20.38	9.13	13.9	14.43	15.45	15.49	10.81	10.67	42.24	12.96	8.6	21.27	11.44	6.44
KLF4	2	100	0	98.1	1.41	2.02	0.11	0.02	0.1	0	0.47	1.24	4.52	3.42	1.46	1.36	1.46	2.15	0.26	0.87	1.38	0.2	0.72	3.49	3.21	1.07	2.96	5.02	9.04	0.13	2.08	0	3.43
KLF7	24	98	0	92.15	11.35	2.34	1.2	1.23	1.08	1.91	7.66	11.89	10.15	3.71	9.03	0.96	2.4	1.77	1.95	5.44	6.5	4.05	3.18	0.95	1.18	4.5	3.05	10.27	1.7	2.04	5.11	1.31	0.43
KLF9	15	100	2.14	97.36	23.47	3.16	1.58	1.06	1.81	1.15	30.87	26.76	33.49	16.34	17.82	3.23	5.64	8.89	1.74	15.51	6.2	3.31	3.59	4.82	13.19	6.11	6.88	0.69	4	4.4	9.43	1.31	6.01
KLHDC3	17	93	33.36	97.75	13.7	7.32	6.29	7.74	6.01	8.5	11.33	10.41	9.52	3.38	12.77	4.44	9.13	7.64	7.74	19.27	11.5	27.62	27.36	5.66	8.99	13.22	3.27	22.15	5.41	7.1	14.95	8.5	4.29
KLHDC7B	11	93	0	90.64	2.99	1.85	1.24	1.65	1.25	1.42	3.01	4.22	4.14	0.61	4.61	1.72	3.52	2.26	4.36	10.36	3.23	4.45	6.22	1.4	2.31	2.28	0.63	0.69	0.67	1.29	3.01	0.98	0.43
KLHL15	37	98	0	95.59	2.15	0.46	0.2	0.07	0.26	0.16	3.24	3.65	3.63	2.37	3.09	1.62	0.82	1.09	0.55	1.09	3.19	1.6	2.34	1.32	3.31	1.01	1.42	7.99	1.19	0.64	0.87	0.65	0.86
KLHL20	17	95	0	92.17	8.06	3.18	2.26	2.3	1.87	2.22	6.86	11.09	9.6	2.51	9.16	2.98	5.44	5.61	4.69	10.77	8.96	10.39	9.33	4.02	6.75	6.44	5.6	7.99	2.82	4.29	6.73	4.25	1.72
KLHL21	20	98	17.04	94.77	3.22	1.01	0.87	0.94	1.14	0.82	3.81	3.87	3.2	0.97	4.76	1.11	1.76	1.66	1.26	4.19	10.94	10.86	12.76	2.32	2.82	1.95	2	3.65	4.07	1.52	2.08	2.61	4.29
KLHL28	23	97	1.32	95.25	9.8	3.4	1.91	2.01	1.25	1.82	10.42	14.91	17.13	4.09	13.61	4.14	5.78	8.55	7.03	16.6	14.04	21.35	21.19	5.46	10.51	6.24	6.44	19.18	3.19	5.77	6.06	4.25	6.87
KLHL9	42	96	10.32	92.22	8.64	1.7	0.9	1.01	0.92	1.07	5.97	9.07	15.96	4.99	11.44	1.31	3.18	4.26	2.69	11.35	9.73	8.89	7.57	2.35	6.76	4.09	1.73	12.1	2.07	3.57	4.2	3.27	0.43
KLRB1	6	100	0	99.7	37.47	7.95	4.81	5.72	16.2	0.16	35.23	19.71	27.45	24.95	19.69	35.4	31.1	52.64	32.75	38.18	25.45	54.97	32.91	67.32	72.66	36.51	18.68	34.93	29.63	40.79	36.44	40.52	17.17
KLRD1	4	97	0	95.66	5.02	0.7	0.3	0.09	0.05	0.01	1.46	3.61	3.43	3.03	7.25	3.03	1.01	1.24	5.55	2.92	3.88	1.9	1.48	1.12	1.16	1.14	15.12	3.43	1.78	3.99	7.15	0.98	0.43
KLRF1	2	99	0	96.09	2.12	0.28	0.07	0.03	0.13	0.04	1.24	1.09	1.33	0.87	1.31	0.25	0.35	0.3	0.29	0.22	0.47	0.01	0.04	0.1	0.18	0.34	3.97	0.69	0.44	0.99	3.09	0	0
KLRG1	4	98	0	98.86	14.6	7.77	5.97	6.77	7.09	2.5	14.39	10.72	18.05	3.25	12.16	6.62	6.01	4.56	5.17	20.35	15.76	1.78	1.79	2.7	7.12	3.56	16.8	23.06	1.41	8.54	8.51	7.52	0.43
KNTC1	14	93	0	94.37	2.97	0.08	0.1	0.06	0.11	0.04	2.07	1.73	2.02	1.26	2.92	0.56	0.42	0.68	0.67	2.75	8.66	2.49	2.84	0.48	1.01	1.14	1.2	5.02	0.3	0.6	0.65	0.98	0.43
KPNA3	38	99	11.6	93.63	16.04	5.71	3.23	3.62	1.94	2.96	11.44	18.06	17.69	5.03	12.55	4.24	6.52	8.7	7.55	13.22	8.87	19.8	17.37	5.79	10.73	8.05	5.7	26.48	5.11	5.79	8.65	3.6	3
KRCC1	43	98	0	97.5	15.89	7.87	5.21	6.05	4.82	4.62	10.01	8.45	8.21	3.91	12.52	5.91	12.24	11.97	13.29	28.44	8.61	29.38	24.22	5.09	10.27	17.79	6.51	18.72	8.82	9.97	11.8	12.75	4.72
KRT1	3	97	0	97.8	1.79	3.57	1.45	1.94	1.67	0.65	6.07	0.24	2.41	0.89	0.08	0.51	0.04	0	0.02	0.66	1.42	0.72	0.47	0.02	0.34	0.13	0.67	3.65	1.78	0.32	3.6	0	6.87
KRT18	8	99	0	95.79	3.03	1.69	1.38	1.59	0.77	1.89	1.87	2.73	1.82	0.06	2.65	3.79	4.64	6.18	0.48	1.87	2.2	0.74	1.25	16.15	3.03	6.78	0.79	5.94	9.7	1.15	2.63	4.25	1.29
KRT72	6	96	0	99.33	1.62	0.47	0.37	0.43	0.17	0.96	0.29	2.12	0.45	0.45	1.08	0.2	0.43	0.11	0	0.11	1.21	0.01	0	0.17	0.31	0.4	0.46	0.46	0.22	0.16	0.77	0	0
KRT73	1	95	0	98.57	1.38	0.22	0.2	0.4	0.11	0.49	0.15	1.12	0.95	0.32	1.27	0	0.28	0	0	0.25	1.03	0	0	0.11	0.21	0	0.19	1.14	0	0.16	0.51	0	0
KRT8	9	95	0	95.29	0.32	0.07	0.07	0.07	0.06	0.05	0.15	0.42	0.22	0	1.66	5.15	2.15	6.33	0.12	0.45	4.87	0.25	0.16	18.85	0.93	10.34	0.24	2.28	3.41	0.29	0.57	2.94	0.86
KTI12	34	92	0	93.55	6.83	3.83	3.35	4.02	3.59	4.04	9.39	10.28	8.95	3.32	4.3	1.87	5.19	5.91	3.79	3.13	3.83	8.47	10.19	4.88	6.89	3.15	0.99	5.48	2.89	2.29	6.44	1.96	3.86
LAG3	3	100	0	99.8	3.48	1.5	1.22	1.76	2.13	0.28	3.44	4.32	3.06	0.72	3.43	4.09	4.5	6.25	23.63	15.17	5.99	26.45	38.81	8.65	9.49	2.89	5.29	1.37	2.82	2.24	3.41	2.29	2.58
LAMP2	47	100	37.59	95.57	15.47	4.35	2.32	2.98	2.44	2.13	12.24	12.7	9.93	5.71	7.71	5.05	6.26	8.06	11.84	14.21	17.27	15.15	14.95	5.23	8.7	6.18	5.46	17.58	9.26	6.14	7.52	5.23	3.43
LAMP3	1	100	0	96.59	0.46	1.14	0.1	0.13	0.05	0.15	0.6	0.64	1.21	0.53	2.46	0.46	0.81	0.49	4.41	3.14	3.02	1.3	1.76	0.49	0.26	0.67	0.39	0	0.15	0.27	0.67	0.65	0.43
LAP3	48	100	39.33	99.16	12.72	8.68	3.91	4.84	4.25	3.67	11.63	15.42	17.09	6.37	16.02	4.65	7.76	8.74	23.15	22.39	15.33	21.27	30.38	9.85	8.74	6.71	6.03	18.72	4.52	4.94	9.17	7.19	3
LAPTM4B	12	99	0	95.78	2.95	0.64	0.64	0.85	0.61	0.68	1.61	2.09	0.76	0.12	1.23	1.92	1.24	1.92	8.77	1.67	0.99	1.25	1.9	1.98	3.04	2.42	1.47	5.48	2.15	1.51	1.54	1.96	1.29
LARP4	48	98	16.35	90.95	11.14	1.18	0.77	0.67	0.8	0.57	7.82	7.72	8.13	2.82	8.37	2.22	1.96	3.5	4.5	9.45	11.71	19.13	22.17	2.27	4.46	4.56	3.99	12.79	2.07	3.17	2.79	1.63	0.86
LARP4B	10	97	16.19	94.25	12.7	1.55	0.78	0.52	1.16	0.49	8.93	6.89	3.2	4.59	5.98	1.62	2.51	2.64	2.55	8.22	27.74	9.16	10.06	2.47	4.97	4.63	8.44	7.99	1.63	2.34	4.16	2.94	3
LAS1L	26	94	0	91.12	10.99	3.58	2.38	2.87	2.4	2.64	8.95	11.23	9.35	3.71	9.08	2.27	4.52	5.42	5.24	8.68	9.13	7.84	7.94	3.64	6.2	3.29	2.48	7.76	2.96	2.88	6.87	2.94	1.29
LATS1	1	97	0	95.58	11.42	1.99	0.84	0.8	1	0.7	10.08	12.65	17.25	5.58	12.02	1.97	3.28	3.92	3.41	13.33	22.78	12.53	12.55	3.38	6.64	3.29	5.14	6.16	1.7	2.37	4.22	2.29	1.72
LAYN	1	96	0	97.45	0.1	0.08	0	0.1	0.05	0	0.03	0.75	0.29	0.21	0.5	2.37	0.47	0.79	13.51	2.52	4.13	13.32	14.53	3.11	0.65	1.88	0.19	2.97	1.19	0.64	0.22	1.31	1.72
LCN2	1	100	0	96.48	0.1	0	0	0	0	0	0	0.88	0.03	0	0.23	1.31	0.73	2.56	0	0	0.17	0	0	4.22	0.06	1.95	0.07	0	6.59	0.24	0.24	0.33	0
LDB1	22	95	7.23	99.03	8.89	0.83	0.45	0.46	0.71	0.41	6.51	8.09	3.24	1.93	3.45	1.21	1.63	1.69	1.12	5.09	10.08	7.14	6.31	1.58	2.69	2.01	1.47	5.48	1.26	1.22	1.96	0.65	0.86
LDLR	14	99	4.54	94.95	2.31	1	0.18	0.1	0.25	0.12	3.62	7.16	8.35	1.68	6.32	5.2	3.07	5.2	1.74	2.65	10.77	2.64	2.4	5.12	10.1	2.89	5.19	24.66	6.37	1.98	2.02	1.63	1.72
LDOC1L	22	98	0	91.06	0	0.28	0.12	0.23	0.39	0.12	0	0	1.35	0.82	0	0.76	0.99	1.32	0.19	2.16	5.3	3.2	3.72	1.15	0	1.95	0	2.51	0.52	0.59	0	0.65	0
LEF1	9	100	1.97	99.65	57.37	27.19	24.62	29.12	13.46	37.22	34.03	46.33	48.78	23.61	52.4	16.06	30.2	26.36	11.58	44.65	28.51	18.35	16.99	7.44	22.31	34.09	14.62	72.6	8.15	23.89	45.72	14.38	10.3
LENG8	27	100	1.96	99.19	36.58	5.87	2.48	3.36	4.51	3.39	34.75	42.04	24.35	5.06	23.12	6.57	6.76	8.13	7.12	29.27	41.17	20.27	17.58	7.48	12.14	12.48	11.13	14.38	3.78	7.15	12.02	10.13	3
LEO1	32	95	10.28	94.09	13.1	3.26	2.5	2.47	1.74	2.17	8.06	7.97	5.51	2.94	7.32	2.53	4	5.87	6.86	10.77	7.71	13.92	13.14	3.45	6.19	3.15	3.22	13.01	3.7	3.61	3.41	2.94	3
LEPROT	50	100	13.78	91.32	18.01	4.67	2.92	2.52	2.06	1.97	13.01	20.45	11.72	4.77	11.38	3.33	8.99	11.11	11.27	16.66	11.97	11.77	11.39	6.41	10.56	8.93	3.46	13.01	8.3	5.82	8.06	6.86	5.58
LFNG	14	100	0	99.34	12.45	1.36	0.53	0.41	1.36	0.43	5.8	8.48	0.98	1.06	2.75	2.22	1.67	1.62	2.88	3.28	5.21	6.49	7.15	3.2	1.74	1.48	2.48	6.85	0.37	1.6	2.49	5.88	2.58
LGALS1	4	100	30.89	99.89	38.77	26.98	15.35	17.25	39.06	2.38	39.27	43.45	35.05	16.3	27.01	29.09	28.95	19.54	32.59	27.91	17.44	45.62	55.98	32	29.95	14.97	33.1	38.81	23.48	20.26	33.43	43.14	90.99
LGALS2	2	96	0	94.65	3.57	1.83	0.06	0	0	0	0.03	2.19	1.18	1.79	0.61	0.66	0.58	0.38	0.02	0.03	0.13	0.01	0	0.32	0.21	4.36	0.17	1.6	0.3	0.36	1.64	0	1.29
LGALS3	2	100	0	99.06	14.92	8.77	4.38	5.92	11.55	0.03	10.39	16.69	14.48	8.09	8.91	10.3	16.6	15.29	27.78	27.42	15.98	49.65	52.31	33.69	22.09	8.19	12.81	4.11	27.7	8.06	12.95	12.09	27.9
LGALS3BP	13	99	0	98.53	10.3	9.78	4.38	5.65	4.15	5.67	11.53	13.26	13.35	3.92	13.39	5.66	10.49	9.79	8.12	16.54	11.67	4.11	5.79	8.21	7.99	7.58	3.08	11.87	7.33	5.72	14	6.86	0
LGALS9	11	97	0	94.86	9.53	7.39	2.95	4.38	4.56	2.21	8.86	10.89	6.97	3.41	10.83	4.85	7.79	7.27	16.1	17.9	14.73	7.24	9.56	5.28	3.06	9.53	3.29	14.38	2.74	3.96	8.69	8.82	0.86
LGMN	1	99	0	98.58	1.83	1.02	0.72	1.18	0.63	1.33	1.11	1.66	2.12	0.68	2.62	1.06	1.98	2.11	1.12	1.56	3.32	6.57	7.24	1.98	0.61	2.42	1.66	13.01	1.63	1.3	2.93	0	0.43
LHPP	12	94	0	91.37	5.98	3.14	2.55	3.58	2.8	3.59	5.01	7.73	9.78	2.27	7.84	1.67	2.95	2.26	1.95	9.67	6.33	4	3.3	1.86	3.14	3.89	1.95	8.68	2	2.28	6.34	1.31	0
LIF	2	100	0	99.78	0.03	0.03	0	0	0	0	0.08	0.12	0.06	0.01	0.03	0.35	0.37	0.6	0.31	1.74	1.81	0.91	2.07	0.72	0.27	1.28	0.24	1.37	0.3	0.18	0.3	0.33	0
LIG1	19	97	0	94.25	10.02	1.99	1.55	1.77	1.39	1.58	6.96	6.53	8.15	2.75	7.79	1.41	3.33	3.65	2.79	9.62	10.77	5.23	3.79	2	4.93	3.56	2.09	8.9	1.7	2.34	4.71	1.31	1.72
LIMA1	39	99	0	97.76	11.41	2.02	1.25	1.41	1.01	0.87	7.8	4.77	4.9	2.64	6.64	4.04	5.6	9.98	10.2	16.17	6.98	26.48	29.48	4.96	5.34	9.2	3.41	16.9	7.33	4.76	3.68	3.6	3
LIMD2	17	99	27.49	99.36	84.83	64.95	66.03	74.4	61.75	74.5	75.38	88.11	73.9	24.54	79.27	39.55	66.42	59.45	59.84	91.07	65.38	68.07	66.01	38.06	46.78	77.45	22.43	90.41	22.44	40.16	78.18	49.02	15.02
LIMK2	30	99	21.64	97.69	3.63	1.11	0.47	0.77	0.74	0.54	3.24	4.05	4.63	1.68	7.96	0.91	1.64	1.58	3.45	6.78	17.1	4.82	3.34	1.23	2.61	1.75	3.03	3.43	2.82	1.49	2.3	0.98	0.86
LIMS1	48	100	10.59	95.8	39.53	19.1	11.11	11.25	13.1	3.63	39.34	24.78	20.21	16.84	24.47	9.75	17.97	30.42	19.72	35.78	21.36	47.27	35.4	24.76	30.8	24.09	9.69	21.01	13.04	13.24	18.99	14.05	3
LIN7C	8	100	29.19	95.19	11.8	1.93	0.96	1.37	1.03	1.3	8.92	8.75	5.11	4.1	6.46	2.58	2.74	3.61	4.55	6.95	9.56	11.93	10.79	3.56	5.66	3.36	2.67	10.73	3.93	2.65	2.85	1.96	4.29
LIPA	49	99	19.73	98.67	9.99	7.34	4.73	6.7	3.19	5.97	8.96	12.11	14.66	4.22	12.36	4.7	9.93	10.35	9.86	14.48	11.37	8.28	5.99	6.39	7.88	4.5	4.4	11.87	4.3	5.93	12.63	3.92	3.86
LLGL2	10	94	0	93.63	5.7	0.85	0.56	0.74	1.01	0.43	8.15	9.92	1.66	1.19	3.01	1.72	1.95	2.6	1.53	3.38	5.9	3.34	2.78	2.6	2.58	3.02	3.7	3.2	2.96	1.32	2.2	3.6	1.29
LMAN2L	10	95	0	92.4	1.5	0.95	1.02	1.5	0.86	0.99	1.14	1	0.94	0.43	1.63	1.16	1.18	2.03	2.95	3.07	2.5	6.32	7.12	0.64	1.55	1.14	1.15	2.74	1.26	1.27	1.76	0.65	0
LMBR1L	39	97	0	95.63	13.67	3.79	2	2.47	1.78	2.42	13.05	20.33	13.7	4.47	13.62	4.7	7.29	7.19	5.48	11.97	12.32	17.71	17.44	7.02	9.51	8.39	4.42	12.33	4.44	4.23	9.37	3.27	6.87
LMNA	13	98	0	99.51	4.48	9.57	1.42	2.23	4.84	0	10.04	20.59	32.68	4.91	13.65	21.47	19.88	24.36	15.75	11.29	31.09	36.08	43.19	48.98	31.54	2.75	16.06	15.07	27.48	1.61	9.54	0.65	66.52
LMNB1	10	99	0	99.32	6.15	1.36	0.84	1.08	0.86	0.84	6.26	8.19	9.62	2.06	7.57	2.88	3.89	4.71	10.43	12.87	6.59	12.97	17.22	5.01	6.35	5.1	4.4	12.1	2.52	3.03	3.62	1.63	1.29
LMNB2	10	95	0	97.04	4.32	1.7	1.25	1.14	1.37	1.11	3.79	4.09	3.49	0.58	2.37	1.06	2.22	2.37	1.72	6.78	3.58	4.18	5.49	2.63	3.26	2.95	1.49	3.2	2.96	1.73	3.05	0.98	2.58
LOH12CR1	2	92	0	94.19	0	3.76	2.77	1.91	2.79	0.74	0	0	19.19	3.29	0	0	0	6.59	0	0	20.93	0	0	0	0	0	0	0	0	0	0	0	15.88
LONP1	20	98	9.77	97.02	6.38	1.37	0.97	1.1	1.38	1.11	5.87	7.41	2.44	1.58	4.37	1.62	2.32	2.64	2.62	4.16	8.18	5.75	6.94	2.38	4.25	1.95	2.5	4.8	1.93	1.97	3.03	1.31	0.43
LPAR2	31	98	30.69	96.84	7.48	2.93	2.07	2.57	2.74	1.95	10.19	15.72	13.51	2.65	8.83	4.65	5.14	6.51	5.48	18.08	15.72	11.47	19.85	8.99	11.94	5.71	3.15	1.83	4.15	5.14	6.32	3.27	3
LPCAT1	7	98	0	95.75	5.1	1.82	1.18	1.28	1.75	0.72	5.87	5.19	3.67	1.22	4.19	1.97	2.75	2.79	2.62	8.04	4.44	7.62	8.14	2.35	3.53	3.29	3.53	4.57	0.82	2.24	3.46	1.63	0
LPCAT4	8	93	14.93	96.12	7.65	2.75	1.68	2.52	2.81	1.51	5.8	7.53	10.23	2.24	9.7	4.9	4.19	4.74	7.5	17.94	8.31	17.83	11.35	4.37	5.84	4.16	3.37	8.9	3.93	4.03	6.36	6.21	0.86
LPGAT1	40	97	0	95.93	15.69	1.36	1.13	0.59	1.15	0.16	16.67	15.33	9.97	5.41	6.82	2.88	3.03	3.39	2.5	15.18	5.51	7.08	6.72	3.8	5.43	5.17	5.48	5.48	2.3	3.8	4.44	4.58	2.58
LPHN1	13	91	0	91.63	0	0.31	0.26	0.21	0.38	0.21	0	0	0.84	0.28	0	0	0	0.68	0	0	2.11	0	0	0	0	0	0	0	0	0	0	0	0.43
LRMP	16	97	6.2	95.07	11.18	2.86	1.38	1.65	0.81	1.5	6.1	7.46	8.33	4.76	6.86	3.94	5.44	6.1	3.48	12.38	16.71	17.43	18.54	5.69	11.25	14.63	4.04	17.12	3.04	5.51	5.39	1.96	3.86
LRPAP1	31	99	17.95	95.91	31.12	15.73	12.7	15.48	13.4	12.12	32.45	39.58	29.37	7.77	24.02	9.6	19.16	20.6	24.77	34.32	21.75	40.72	45.5	19.17	23.07	11.28	10.24	21.92	13.41	12.63	21.76	5.23	15.02
LRRC40	41	98	8.81	92.87	6.73	2.28	0.94	1.43	0.79	1	5.41	8.5	7.2	2.34	5.2	1.67	2.44	3.16	3.91	6.07	10.81	5.42	5.6	2.55	4.2	2.22	2.84	7.31	1.11	1.73	2.53	0.98	0.86
LRRC42	9	90	0	92.74	2.02	1.34	0.69	0.78	0.61	0.78	1.97	3.54	2.61	0.69	2.83	0.61	1.87	2.33	2.43	4.69	1.9	6.41	7.38	1.01	2.21	2.22	0.79	3.88	2.44	1.4	1.76	0.33	0
LRRC59	35	99	11.31	95	7.57	4.56	2.71	3.34	3.75	2.36	10.23	14.33	16.03	2.64	10.37	3.99	7.06	10.17	9.17	14.91	11.5	27.42	31.72	12.1	10.9	4.9	3.75	14.61	7.93	4.28	7.05	4.25	5.15
LRRN3	33	100	0	99.6	17.83	1.94	2.18	3.3	0.4	6.22	0.84	2.07	1.85	2.55	6.15	0.05	2.47	3.46	0.67	1.42	3.19	10.15	14.82	4.33	8.61	4.09	0.79	44.29	0.89	1.24	5.23	0.33	0
LSM10	44	95	46.31	97.42	20.92	13.69	12.19	14.11	14.81	11.76	18.24	18.04	14.85	4.17	15.97	9.19	16.08	16.57	18.94	27.8	9.91	41.01	38.34	12.41	16.33	24.03	7.74	21.23	12	13.79	16.57	16.99	12.88
LSM7	8	99	7.37	98.23	58.84	21.47	20.72	21.31	32.23	21.67	46.73	57.89	52.01	22.01	44.62	26.21	33.84	38.25	34.42	59.09	19.42	51.13	46.73	31.81	40.06	42.08	18.89	63.01	22	26.98	47.82	29.41	17.6
LSR	3	93	0	96.68	7.62	4.6	2.7	3.17	3.41	1.5	9.16	13.65	9.52	2.05	7.84	4.55	4.78	4.48	5.67	17.74	6.42	6.89	7.1	5.12	8.86	3.42	5.58	1.14	6.44	5.29	7.43	2.29	5.15
LTA	7	100	0	98.76	5.83	3.22	3.47	4.28	3.27	4.47	3.79	6.73	10.5	1.17	10.64	3.18	4.31	5.08	12.55	16	8.14	3.13	4.15	1.79	4.37	4.43	1.49	16.44	2.96	3.16	5.07	1.63	0.86
LTBP3	30	95	0	97.97	15.64	2.67	2.67	2.5	3.72	2.34	11.67	18.18	5.96	2.33	9.45	4.8	6.12	4.52	6.03	11.44	10.55	11.35	8.74	4	7.07	9.13	3.32	10.5	5.26	5.83	8.67	5.88	3.86
LTBP4	6	95	0	98.03	9.72	3.18	3.33	3.72	4.09	2.68	12.29	12.26	12.48	1.86	10.45	3.08	6.18	4.22	3.19	14.35	12.66	8.88	10.44	4.2	5.74	5.3	4.47	9.36	3.11	3.8	7.23	3.6	9.01
LTF	3	100	0	98.13	0	0	0	0	0	0	0	0.1	0.01	0	0.05	0	0.12	0.72	0.29	0.36	0.09	0.14	0.28	0.3	0.14	0.27	0.05	0.46	0.52	0.22	0.22	1.31	0
LUM	1	91	0	97.32	0	0	0	0	0	0	0	0	0	0	0	1.57	0.78	1.92	0.02	0	0.13	0.01	0	2.74	0.06	3.02	1.03	0.23	0.59	0.01	3.19	0	3.86
LUZP1	17	97	0	91.86	14.62	2.12	2.82	1.57	1.97	0.96	12.37	9.38	7.05	4.75	6.68	7.37	7.44	10.62	9.27	10.11	16.54	15.71	18.31	13.34	13.22	7.99	7.98	20.78	5.48	5.97	5.86	8.17	7.3
LXN	22	93	0	94.15	4.44	2.75	2.65	3.08	2.43	2.45	3.5	2.48	2.01	0.91	3.03	0.71	2.33	2.07	5.15	5.43	2.37	6.89	7.6	1.75	2.14	2.89	1.8	5.25	1.85	1.63	3.35	3.92	0.43
LY6E	9	100	11.31	99.65	57.79	59.48	40.65	48.63	48.7	39.56	54.89	66.41	69.1	21.99	61.23	33.94	48.75	40.55	68.75	74.44	40.22	46.56	55.65	42.65	38.94	42.15	29.54	59.36	29.26	36.09	58.95	63.73	25.75
LY9	7	99	0	95.75	24.59	12.53	9.08	10.42	7.58	10.25	18.34	23.91	21.06	8.59	22.92	3.99	12.93	13.63	6.79	29.02	22.22	9.94	8.8	4.9	16.64	12.35	6.35	19.64	6.22	8.77	18.24	4.25	5.58
LY96	3	98	0	95.95	9.33	0.35	0.11	0.12	0.18	0.07	7.04	8.29	5.7	3.97	5.79	6.36	10.82	9.75	9.36	14.57	4.26	8.27	6.02	7.8	7.84	13.09	4.14	8.9	3.78	8.42	7.62	9.8	5.58
LYAR	26	99	40.59	98.08	32.76	13.01	8.92	9.3	15.97	3.62	29.12	23.4	22.01	11.31	16.14	10.4	16.27	12.84	16.13	27.09	12.15	19.68	17.12	14.94	21.95	6.31	17.28	20.32	6.96	12.96	21.6	25.16	1.72
LYN	6	97	0	97.61	4.7	1.64	0.19	0.01	0	0	0.41	2.73	4.4	1.71	2.24	0.15	0.8	0.41	0.69	0.84	0.95	0.57	1.04	0.66	0.4	5.84	2.89	1.37	1.41	0.62	1.8	0.65	1.29
LYPD3	7	97	0	95.31	1.55	1.82	1.99	1.92	1.52	3.5	1.3	4.63	9.06	1.51	5.42	4.95	4.09	5.16	0.72	3.86	4.48	2.52	4.57	5.51	5.62	5.24	1.47	25.11	18.74	0.83	1.84	0.65	6.01
LYPLA2	42	97	9.95	98.48	15.14	7.98	8.76	11.83	9.68	9.14	15.23	16.04	12.66	3.18	17.27	5.3	9.85	12.84	15.94	29.36	15.94	33.79	34.46	7.98	12.63	12.22	6.3	12.1	7.04	8.63	14.53	3.92	6.01
LYRM1	35	98	28.63	91.15	10.1	7.09	4.45	5.45	4.65	4.18	11.14	12.31	8.99	3.23	9.37	5.25	8.62	8.25	6.27	16.13	8.53	7.45	6.77	6.01	8.94	11.61	3.1	8.45	5.7	5.58	9.13	5.56	1.29
LYRM5	39	98	0	90.39	0	7.92	4.76	5.64	4.28	5.8	0	0	13.16	4.44	0	3.99	11.34	10.96	5.36	16.9	8.01	3.66	3.09	6.79	0	10.74	0	13.7	6.15	6.25	0	6.54	1.29
LYRM7	40	97	0	90.95	15.35	4.45	2.33	2.53	1.96	3.28	8.28	10.99	6.28	4.72	10.24	4.55	8.02	8.89	6.5	12.13	11.03	7.41	4.28	4.92	10.26	11.68	3.63	20.55	2.82	6.01	10.4	5.56	3
LYSMD2	17	100	0	97.16	21.46	15.37	7.82	8.6	8.16	6.38	13.8	21.74	17.55	3.97	17.48	7.02	15.85	13.97	16.15	30.96	7.41	32.87	28.95	11.37	17.59	17.85	7.4	6.39	7.04	12.55	13.88	13.07	8.16
LYSMD3	41	98	0	93.45	7.96	1.25	0.71	0.77	0.65	1.04	6.49	9.07	7.47	3.53	5.4	2.88	2.11	3.88	2.5	7.24	8.1	12.49	9.8	3.45	7.19	2.69	3.49	14.84	1.7	1.89	1.98	2.29	1.72
LYST	11	98	14.56	93.17	14.42	3.06	0.96	1.01	1.36	0.95	10.49	16.6	14.34	11.55	10.13	9.75	6.46	9.83	14.94	20.91	33.25	35.03	39.24	13.13	8.43	10.67	11.2	24.43	3.85	4.76	5.5	8.17	5.58
LYZ	1	100	0	99.9	59.89	30.37	1.87	0.3	0.14	0.04	1.17	25.73	49.88	41.87	10.7	1.97	9.35	15.02	0.43	0.23	2.63	0.3	0.38	4.54	2.17	12.75	4.62	19.41	2.67	5.11	19.98	14.05	3.43
LZTR1	45	95	0	91.38	4.85	0.71	0.4	0.69	0.6	0.5	3.45	4.65	2.67	1.77	4.18	0.91	1.04	1.02	1.6	5.86	7.8	6.05	4.8	0.91	3.34	1.48	2.6	1.14	0.89	1.04	1.6	0.33	0
MAD1L1	18	98	0	92.57	26.88	9.14	9.98	12.79	8.71	14.04	17.15	20.88	22.83	6.17	21.68	7.48	12.45	9.75	7.74	24.88	16.75	11.99	10.57	6.43	8.69	14.97	6.97	29.22	4.15	8.23	18.14	16.67	6.01
MAD2L1	28	99	0	93.5	6.76	2.92	1.62	1.73	1.76	1.41	6.74	10.18	6.39	1.66	6.06	1.92	4.27	5.84	3.84	8.07	3.45	5.12	5.86	2.23	5.71	3.76	1.64	16.67	3.04	3.96	4.95	1.31	1.29
MAD2L1BP	20	96	26.75	96.6	4.31	2.93	1.52	1.54	1.06	1.4	4.43	10.23	7.76	1.7	5.43	1.21	3.91	4.26	8.31	9.95	4.01	16.96	18.25	2.63	4.21	3.49	1.51	10.05	2.3	3.82	2.42	3.27	1.29
MAD2L2	23	97	4.02	91.76	8.4	5.37	4.66	5.81	5.95	4.61	9.55	12.87	12.4	3.17	9.67	3.79	8.2	7.83	11.58	19.12	7.32	13.24	12.3	6.72	8.99	10	4.35	14.16	4.89	4.99	8.89	3.92	5.15
MADD	48	98	0	96.19	10.38	1.8	0.85	0.88	1.29	0.68	6.48	9.45	11.61	4.65	9.36	2.48	2.1	2.26	1.86	8.34	21.49	15.02	14.37	2.94	4.43	2.48	3.08	7.08	1.19	1.91	3.07	2.61	2.58
MAF	45	100	0	99.47	26.05	1.71	0.78	0.91	2.52	0.08	24.24	19.25	8.58	9.29	10.83	12.07	11.34	19.32	18.6	22.46	30.88	47.11	44.05	21.84	23.69	20.07	12.36	17.58	9.19	10.69	8.85	16.99	21.03
MAF1	20	94	0	98.63	29.61	19.48	14.09	16.65	14.18	15.88	31.12	34.7	28.74	8.52	28.47	15.46	25.58	21.16	18.32	37.07	15.76	43.97	46.95	23.63	28.12	28.93	8.68	38.58	14.07	18.61	32.4	13.4	17.6
MAFB	8	94	0	92.73	2.57	0.55	0.07	0	0.02	0	0.05	3.44	5.12	1.33	0.69	0.76	0.51	0.19	0.07	0.11	0.6	0.1	0.4	0.48	0.41	0.47	1.76	4.11	6.52	0.18	1.23	0.33	1.29
MAFF	2	100	0	95.35	3.36	1.15	0.61	0.66	0.68	0.38	4.2	5.63	6.73	3.12	7.02	4.95	3.3	3.61	1.55	3.04	8.36	1.99	4.28	7.84	13.41	2.22	4.57	5.02	12.3	1.26	4.16	0.65	3
MAFG	23	93	0	93.06	3.73	0.55	0.47	0.43	0.58	0.45	2.98	5.9	1.51	0.87	2.03	1.97	2.58	3.5	1.02	3.1	3.75	4.52	5.02	3.51	3.24	5.5	2.12	4.11	2.52	1.85	1.46	2.94	4.72
MAGEF1	19	95	0	91.2	9.91	5.91	3.95	4.82	2.84	5.03	7.17	8.58	5.61	0.91	7.02	1.77	5.5	5.27	3.93	8.95	1.38	4.95	4.89	1.06	3.3	6.64	1.08	7.31	3.33	3.5	5.82	1.63	0.86
MAGEH1	25	98	0	99.02	11.15	7.27	4.95	4.98	4.08	4.21	7.6	11.7	9.42	2.26	7.99	5.66	9.56	12.5	18.94	13.34	8.83	13.83	16.29	8.18	8.79	13.83	1.85	15.75	4.07	5.91	6.61	3.27	2.15
MAML2	27	99	0	97.85	37.09	2.63	1.49	1.1	1.28	1.66	21.6	19.76	26.84	7.86	24.51	3.54	7.21	7.12	3.93	22.26	21.23	9.41	10.44	4.19	12.18	10.13	21.54	21.69	3.56	8.08	9.01	3.6	3.86
MAN1A1	18	99	0	91.66	6.57	0.41	0.09	0.09	0.2	0.03	5.73	4.04	1.71	2.77	2.16	1.62	1.68	3.13	3.07	4.26	4.52	7.67	9.32	5.04	5.66	4.03	5.14	2.97	1.48	1.66	1.96	1.63	1.72
MAN1C1	14	98	0	97.72	10.1	1.35	0.68	0.58	0.44	0.68	5.88	8.5	1.37	1.02	4.15	1.62	3.21	4.59	0.69	2.78	9.09	1.95	1.27	2.79	2.95	5.57	2.62	4.57	0.52	1.09	3.37	1.31	0.86
MAN2B1	35	97	4.61	95.23	2.5	1.69	0.95	1.03	1.21	1.26	2.57	5.34	17.83	1.96	13.78	1.97	2.21	1.85	1	24.34	19.81	27.24	23.21	1.77	4.51	4.56	1.44	3.43	1.04	1.45	3.39	2.94	1.29
MAN2C1	11	95	7.95	96.31	10.44	2.96	1.41	1.9	1.91	1.86	8.74	16.69	9.48	3.99	8.45	3.28	4.88	4.29	3.69	9.72	18.17	7.8	7.22	4.01	6.18	4.9	3.99	7.08	2.3	3.03	7.56	3.27	1.29
MAOA	2	95	0	94.23	0.01	0	0	0	0	0	0.03	0.02	0.06	0	0.02	0.05	0.09	0.19	0	0.02	0.13	0	0	0.25	0.03	1.28	0.36	0.23	4.74	0.02	0.04	0	0
MAP2K2	32	98	0	94.99	39.44	5.3	4.7	8	8.82	6.14	42.6	47.19	8.04	2.07	9.22	5.96	8.93	6.55	3.76	14.82	18.99	6.63	8.93	7.64	10.62	13.69	7.12	8.68	5.48	5.6	11.01	18.63	5.58
MAP2K3	42	100	9.08	98.6	11.76	8.19	4.77	7.28	5.59	4.32	10.83	12.06	12.06	2.27	12.53	8.49	10.7	10.96	19.03	21.39	20.2	32.11	47.12	14.26	14.15	9.87	6.06	13.7	10.59	7.85	10.55	3.92	9.44
MAP2K7	30	93	0	90.48	13.61	3.95	2.56	3.11	2.41	3.64	12.59	22.4	13.64	3.68	12.42	5.46	10.27	9.71	5.74	12.66	6.55	16.34	15.51	8.18	10.75	10.2	3.75	16.21	6.44	5.66	9.33	4.9	4.72
MAP3K14	25	93	2.76	92.64	5.73	0	0	0	0	0	5.18	7.77	0	2.22	6.55	2.42	2.28	0	3.12	7.64	11.54	13.94	14.22	2.42	3.82	4.7	4.93	2.97	1.41	2.08	2.73	4.58	0
MAP3K3	28	99	0	95.54	14.94	1.63	0.82	0.51	1.28	0.41	12.19	16.35	6.27	2.74	5.79	2.58	3.52	2.33	1.26	6.59	10.94	8.4	7.54	2.65	4.91	3.22	5.48	4.57	1.26	2.7	3.84	5.23	0.43
MAP3K4	43	99	10.76	91.5	18.75	1.68	1.21	1.08	1.47	0.63	13.37	9.51	15.66	4.62	7.65	2.98	2.5	5.16	2.6	11.85	11.07	27.24	17.33	6.7	8.44	5.3	5.48	8.22	3.41	3.31	3.07	2.29	1.29
MAP3K5	48	100	0	94.96	8.9	0.82	0.26	0.19	0.57	0.07	8.43	9.6	7.56	2.89	6.29	3.38	2.56	3.61	2.76	10.53	12.66	12.4	9.14	3.33	6.27	4.56	16.54	1.14	2.44	2.94	2.63	2.61	0.86
MAP3K8	1	100	0	98.24	7.92	0.68	0.27	0.21	0.51	0.03	6.75	9.51	16.05	5.11	7.55	5	5	8.85	4.41	12.37	12.79	22.18	25.84	15.32	19.11	5.84	6.92	5.25	7.11	1.76	6.38	0.98	9.87
MAP4K2	4	90	13.32	98.49	17.84	3.17	2.32	3.13	2.89	3.26	14.36	18.57	15.03	2.66	16	4.65	7.74	4.37	4.5	19.53	10.51	16.62	12.36	5.46	10.34	10.07	3.56	16.67	3.33	5.32	12.67	7.19	2.15
MAP4K4	42	98	0.4	96.95	39.65	3.57	1.6	1.06	2.77	1.15	26.46	29.3	8.75	6.05	15.11	5.76	6.55	7	4.15	13.71	15.2	13.38	12.73	7.55	7.09	10.87	10.87	25.57	5.11	5.23	9.8	7.84	4.72
MAP7D1	35	97	31.87	98.06	24.73	9.05	8.16	9.95	8.46	7.5	20.47	28.01	16.13	5.5	14.72	8.03	14.39	13.67	13.08	27.63	7.15	28.62	32.91	12.42	19.04	12.35	7.48	12.33	9.7	11.06	20.63	8.82	7.73
MAPK13	26	95	0	95.08	9.74	2.05	1.76	2.24	2.28	2.17	9.67	12.79	5.95	1.44	7.58	3.23	4.92	3.13	4.88	8.73	4.78	2.18	2.94	2.69	4.17	4.36	3.01	10.96	8.96	4.37	6.83	2.61	0.86
MAPK3	14	95	5.2	94.14	10.92	3.24	2.79	4.93	4.04	3.59	11.06	13.5	3.42	1.77	4.69	1.87	3.87	4.26	2.76	7.2	4.18	1.91	1.68	3.11	4.14	5.37	2.07	13.01	4.37	2.44	6.3	5.56	2.15
MAPK8IP3	38	93	0	96.17	5.2	0.73	0.42	0.43	0.77	0.63	4.03	5.7	11.91	2.38	8.23	1.31	1.17	1.96	1	12.5	14.3	15.65	13.87	1.23	2.8	2.75	3.8	6.16	0.89	1.23	2.42	1.31	0
MAPKAPK2	36	100	0	96.45	13.23	1.63	0.72	0.53	2.05	0.29	15	25.49	7.97	4.84	6.41	4.6	5.22	5.54	5.62	7.93	7.19	15.07	20.94	8.98	10.21	6.91	6.27	8.22	4	3.89	4.87	7.52	6.87
MAPKAPK3	37	100	3.24	98.23	10.66	5.57	3.34	4.4	4.19	3.26	10.24	11.97	13.27	3.37	11.74	5.4	8.06	9.22	10.34	18.95	14.56	9.46	8.41	6.23	8.87	11.48	3.68	13.7	6.15	6.07	12.49	9.8	0.86
MARCH2	21	93	21.75	94.05	10.93	2.93	2.32	3.91	3.11	2.47	12.48	19.69	2.81	1.42	4.19	1.97	3.58	4.14	3.17	6.56	0	3.33	2.09	3.68	3.33	5.24	3.32	4.57	2.15	2.2	4.99	4.9	2.15
MARCH5	42	94	8.39	90.45	9.82	4.46	3.25	3.44	2.65	3.32	8.16	11.5	14.78	2.73	10.82	4.29	6.17	8.4	8.31	13.97	0	23.27	24.28	8.06	10.63	6.78	4.01	17.35	5.7	4.96	6.2	1.31	4.29
MARCH9	7	92	0	94.73	25.94	2	1.22	1.45	2.58	1.55	18.13	21.84	3.17	1.23	5.45	2.53	3.41	3.2	0.95	3.17	0	3.65	3.78	1.92	4.96	5.64	3.56	3.88	1.33	3.01	6.16	5.23	3.86
MARCKS	1	99	0	92.73	6.74	0.09	0	0	0	0	0.02	2.07	1.37	1.07	0.72	0.56	0.83	0.87	0.12	0.05	0.6	0.01	0.03	0.86	0.25	4.36	1.61	10.96	7.78	0.37	1.09	2.29	2.15
MAST3	24	97	5.71	94.69	8.97	1.82	0.84	0.88	1.64	0.9	5.44	5.39	3.02	2.08	7.12	2.32	3.16	4.74	2	3.89	22.91	4.06	3.09	1.61	4.25	7.25	2.19	5.02	0.74	1.92	5.84	2.29	0.43
MASTL	6	94	0	95.16	2.95	0.68	0.24	0.12	0.3	0.15	3.52	3.78	2.49	3.24	2.43	0.96	1.14	2.11	1.19	2.12	9.35	1.9	3.3	2.53	4.09	1.75	1.68	6.62	1.19	0.6	1.41	0.33	2.15
MATK	13	93	0	96.63	8.24	1.54	2.96	3.46	3.67	2.39	9.54	10.48	8.04	1.77	5.54	5.1	4.96	4.67	2.98	14.29	3.53	2.34	1.57	3.54	8.71	4.7	6.97	25.57	1.7	3.63	7.54	6.54	4.72
MAVS	25	94	3.37	96.6	10.51	0.74	0.5	0.67	0.3	0.36	7.18	10.16	4.44	1.53	11.05	3.49	4.8	2.22	3.12	8.79	13.7	11.67	8.61	2.62	6.57	7.92	4.28	11.87	3.78	5.06	6.73	8.5	0.43
MAZ	37	100	0	94.84	35.35	8.04	6.81	8.02	9.06	7.62	35.87	46.3	13.56	3.48	9.33	7.48	11.51	12.09	7.41	23.51	17.7	25.39	24.24	9.57	11.43	16.04	6.51	21.23	6.74	7.22	16.42	14.38	9.01
MB	1	97	0	98.07	0	0.01	0	0	0	0	0	0	0	0	0	0	0.1	0.04	0.12	0.14	0.17	0	0.43	0.11	0	0.13	12.33	0	0.15	0	0.02	0	0
MBOAT1	25	97	9.74	99.41	2.73	0.47	0.18	0.21	0.35	0.05	2.95	1.97	4.57	1.28	2.62	0.25	0.56	5.69	0.83	5.86	26.53	3.21	2.5	0.64	1.28	1.01	2.24	0	0.3	0.61	0.59	0.33	1.72
MCM10	6	94	0	91.21	0.2	0.01	0	0	0.06	0	0.25	0.03	0.12	0.03	0.81	0.2	0.06	0.11	0.07	0.8	0.56	0.18	0.21	0.03	0.06	0.27	0.17	3.2	0.22	0.04	0.06	0.33	0
MCM2	11	100	0	98.44	1.16	0.38	0.2	0.22	0.19	0.28	1	1.17	1.4	0.32	1.47	0.4	0.61	1.21	1.19	3.08	2.71	1.89	1.6	0.44	0.96	1.28	0.46	4.57	0.67	0.44	0.97	0	0
MCM3AP	33	98	18.96	93.4	11.5	1.5	0.91	0.56	1.51	0.67	7.03	7.77	13.02	3.14	12.21	2.32	2.68	2.07	2.57	13.32	19.81	16.76	14.73	2.29	4.77	3.96	4.35	6.16	2	2.52	4.2	2.94	1.29
MCM4	28	98	0	98.96	2.88	0.6	0.33	0.45	0.47	0.4	2.89	2.46	2.44	0.99	2.68	0.66	1.04	1.62	1.24	3.51	3.19	5.06	5.8	1.33	2.03	1.95	0.94	8.45	2	0.54	1.01	0.98	1.29
MCM5	10	100	13.56	97.62	5.65	2.65	1.36	2.11	1.82	1.57	5.83	6.19	5.89	1.46	6.59	1.92	4.05	4.18	7.24	11.23	9.48	10.49	10.09	2.87	5.32	4.43	1.97	17.58	2.96	2.67	5.6	0.33	0
MCM8	17	93	0	95.75	2.66	0.31	0.15	0.04	0.24	0.12	1.66	1.61	1.02	0.56	3.26	0.51	0.7	0.75	0.64	1.82	1.59	1.58	1.22	0.36	1.47	1.81	1.23	4.11	0.67	0.79	1.05	0.33	1.29
MCOLN2	6	99	0	94.79	3.37	0.69	0.18	0.33	0.43	0	4.82	4.36	4.7	1.01	3.47	2.17	1.4	1.77	2.17	7.87	9.73	7.84	13.53	2.69	3.03	1.21	4.4	0	0.3	1.18	1.09	2.61	0
MCOLN3	1	92	0	95.55	1.55	0.45	0.16	0.25	0.25	0	1.01	1.7	0.82	0	1.27	0.35	0.3	0.26	0.14	0.09	1.46	0.19	0.38	0.36	0.9	0.13	0.67	3.65	0.07	0.75	1.17	0.98	1.29
MCTS1	8	99	27.36	91.56	20.1	8.59	4.72	5.07	5.28	4.76	15.33	18.28	11.87	3.77	13.88	7.53	14.98	15.7	14.46	25.84	7.06	15.6	14.05	8.83	14.02	13.15	6.78	39.04	11.93	11.51	18.08	10.46	3.43
MDS2	8	95	0	90.44	7.33	3.12	4.13	4.99	4.04	6.21	4.22	4.53	5.05	0.79	8.96	1.06	4.11	2.75	0.69	7.63	4.26	0.19	0.19	0.57	2.95	4.7	0.6	4.8	0.22	1.88	10.02	1.31	0
MED11	25	95	0	91.5	13.19	7.41	6.28	5.79	5.22	5.66	7.47	7.39	3.24	1.88	6.61	3.99	6.99	8.36	7.98	14.41	4.87	11.99	10.43	4.45	8.31	9.4	4.62	13.7	5.56	7.91	8.16	4.9	1.29
MED12	25	96	1.05	94.83	5.14	1.11	0.5	0.31	0.74	0.4	2.96	3.77	3.13	1.02	5.18	1.01	1.47	1.85	1.55	6.67	18.82	7.73	8.19	1.22	2.89	2.75	1.61	5.25	1.04	1.44	2.63	1.63	0.86
MED15	47	97	12.22	98.68	15.39	4.79	3.45	4.41	5.26	3.03	16.69	23.55	22.79	6.65	21.24	4.65	8.61	8.85	9.17	27.68	41.99	25.95	25.02	5.31	8.25	6.98	8.85	13.7	5.56	6.02	12.55	5.23	6.44
MED16	43	99	0	95.48	12.41	4.08	2.76	3.67	3.25	2.96	10.6	10.46	9.95	2.17	9.93	3.33	4.53	4.97	4.91	10.98	11.59	11.25	12.74	3.08	5.37	3.29	3.22	9.13	2.3	4.49	6.89	3.92	1.72
MED27	39	97	6.07	92.46	6.79	2.5	2.28	3.09	2.53	3.01	7.91	10.57	12.88	2.19	8.65	1.06	4.01	4.14	2.29	13.9	7.67	14.44	14.46	3.26	5.5	1.61	5.65	6.85	2.3	2.17	4.18	0.33	1.72
MED31	45	96	19.84	98.61	8.13	1.98	1.05	1.14	1.43	0.76	4.95	5.43	8.16	2.04	7.88	7.07	5.84	11.6	9.05	12.98	12.1	21.9	22	10.78	11.26	6.51	3.73	9.82	6.67	5.06	5.54	0.98	8.58
MED6	41	97	39.4	91	21.44	6.84	3.12	3.12	3.01	3.67	23.3	33.27	10.99	3.51	10.47	6.41	11.52	13.78	10.72	10.85	10.08	12.49	12.29	9.56	15.75	10.27	5.53	18.95	6.44	7.05	12.32	2.61	1.72
MEF2D	22	92	14.7	97.2	8.21	1.11	0.36	0.29	0.92	0.3	8.14	13.89	8.11	2.89	6.35	3.43	3.38	3.88	3.88	8.26	20.97	18.7	20.4	4.75	4.74	4.36	4.09	10.05	2.22	1.99	3.46	4.25	4.29
MEGF6	2	96	0	96.79	2.35	0.36	0.37	0.58	0.68	0.54	2.69	3.54	3.18	0.53	2.38	0.2	0.7	0.3	0.29	2.92	4.13	0.98	0.88	0.55	1.16	0.13	0.96	0.91	0.3	0.38	1.13	0.98	1.72
MEI1	16	94	30.65	91.68	11.29	8.32	6.82	8.59	8.49	5.76	14.97	17.5	16.64	3.76	12.4	5.96	9.08	7.49	10.34	19.88	11.24	10.85	10.44	7.9	10.96	7.25	5.14	7.53	3.7	5.18	10.47	3.6	2.58
MELK	5	99	0	95.09	0.18	0.04	0	0	0	0	0.21	0.31	0.2	0.05	1.33	0.15	0.14	0.11	0.19	1.2	0.86	0.74	0.95	0.14	0.09	0.6	0.26	2.51	0.3	0.09	0.08	0	0
MEN1	42	96	6.16	92.35	4.08	1.49	1.37	2.06	1.32	1.74	2.86	3.75	2.16	0.81	3.35	1.21	2.15	2.26	2.36	5.93	2.46	7.84	7.41	1.27	3.14	2.89	1.61	6.16	0.89	2.18	3.19	1.63	2.15
MEOX1	8	91	0	97	0.73	0.67	0.53	0.81	0.66	0.13	0.96	1.2	0.84	0	1.46	0.4	1.65	1.96	0.98	1.58	1.51	0.38	0.12	0.19	0.29	1.61	0.43	6.39	0.67	0.53	1.46	1.96	0
MEPCE	27	96	8.8	97.37	7.28	2.96	1.66	2.28	2.86	2.08	7.67	6.9	4.66	2.34	5.62	3.03	4.04	3.77	1.43	4.39	6.12	6.59	7.15	5.18	7.83	3.83	1.97	5.71	3.04	2.42	4.3	1.31	5.58
METRNL	6	98	0	98.08	4.45	0.08	0.06	0.07	0.1	0.01	3.19	10.33	3.35	1.33	0.9	1.82	1.25	1.32	2.33	1.43	4.48	6.48	11.26	5.01	1.91	0.6	5.29	4.34	3.41	0.34	1.56	2.29	4.72
METTL13	7	97	0	91.94	5.18	2.51	1.9	2.16	1.38	2.14	2.94	2.92	2.36	1.17	4.11	1.01	3.19	3.69	4.55	7.14	4.44	10.61	10.6	1.75	3.99	3.29	0.96	5.71	1.41	2.71	0	1.63	0
MFAP1	3	98	19.1	95.11	9.64	3.09	2.09	2	1.49	1.61	5.48	11.33	7.88	1.2	7.44	3.54	5.05	7.42	9.6	13.67	7.02	22.49	24.63	5.04	7.62	6.31	3.87	20.09	4.37	5.04	3.03	2.29	5.15
MFN2	18	95	12.68	92.53	4.47	1.24	0.69	1.1	1	0.86	3.14	3.83	3.58	2.42	4.11	0.76	1.85	1.54	2.55	6.59	9.17	10.83	10.34	1.78	3.02	2.42	2.55	5.25	2.96	1.55	2.57	2.29	0
MFSD10	8	96	0	96.71	20.25	8.88	6.85	8.69	9.96	5.04	27.16	28.76	20.24	3.81	17.94	9.5	13.16	12.43	17.46	32.19	18.39	42.86	46.38	14.05	15.87	9.6	8.97	18.04	9.93	9.52	16.22	8.17	9.87
MFSD5	14	94	27.54	96.62	3.16	1.32	0.9	1.19	1.03	0.62	2.69	5.65	8.19	0.79	6.69	1.16	2.16	2.67	2.53	10.27	3.23	23.98	24.75	2.29	3.24	2.22	1.18	4.57	2	1.65	2.18	2.61	0.86
MGA	19	99	8.8	91.89	14.85	1.63	0.67	0.65	0.62	0.55	12.32	13.62	11.87	5.17	10.62	2.98	4.12	5.27	3.5	10.99	19.38	11.59	9.02	4.26	8.68	6.85	6.37	8.9	2.52	4.44	5.17	6.54	3
MGAT4A	48	100	0.67	98.21	58.73	17.53	13.79	15.53	15.56	15.92	50.92	66.98	66.34	31.17	45.37	16.06	22.58	35.05	10.1	32.06	33.64	45.31	32.16	34.08	44.91	20.07	17.74	37.67	14.44	12.9	42.36	7.84	11.16
MGAT4B	23	97	0	93.2	10.81	0.55	0.38	0.43	0.94	0.4	12.31	14.36	2.09	0.87	2.88	1.31	1.42	1.39	1	4.16	1.42	4.44	7.16	1.71	1.55	2.55	1.73	4.34	2.59	1.22	1.29	2.29	0.43
MGP	1	99	0	99.93	0.29	0.07	0.05	0.07	0.04	0	0.44	0.36	0.1	0	0.61	3.38	2.38	0.57	0.62	0.47	0.52	0.12	0.07	3.93	0.13	1.81	7.45	21.23	1.48	0.06	0.4	0.33	4.29
MGST1	2	97	0	94.56	0.86	0.18	0.01	0	0.05	0	0.02	0.64	0.54	0.32	1.03	0.61	1.69	0.34	0.1	0.03	0.43	0.01	0.04	2.18	0.05	0.74	1.54	0.69	8.74	0.1	0.77	0.33	0
MIA3	43	97	18.74	94.68	30.69	3.82	3.91	3.21	3.16	2.96	23.51	22.67	21.91	11.69	19.35	4.6	6.78	9.19	8.58	19.25	17.44	24.75	22.28	5.4	17.51	8.52	6.97	21.23	5.11	8.34	9.6	6.21	2.58
MIB1	48	98	0	97.69	10.88	0.36	0.23	0.18	0.46	0.09	9.68	6.04	3.37	3.77	4.3	1.62	1.45	2.15	2.38	4.77	5.17	10.14	8.17	2.03	3.46	2.15	5.94	11.42	1.63	1.96	2.55	1.63	2.58
MIB2	6	90	0	92.09	15.23	6.04	8.58	10.75	12.65	8.82	14.89	15.99	11.35	2.39	9.94	5.81	7.68	5.91	5	13.09	4.57	14.07	14.18	6.2	11.01	9.87	5.19	15.07	8	7.26	15.13	4.58	7.73
MICAL1	44	99	27.41	97.18	8.05	3.18	1.94	2.57	3.17	1.79	9.24	12.68	12.17	5.5	11.06	3.38	5.39	6.63	7.05	21.29	31.44	19.09	15.61	4.79	8.56	5.1	3.05	7.31	2.67	3.19	7.46	2.29	3.86
MID1IP1	25	98	0	96.45	8.94	9.86	7.52	8.5	6.52	5.51	5.24	11.06	10.2	2.78	10.86	5.05	10.49	12.05	6.93	19.18	3.79	21.36	18.51	9.09	17.17	9.33	4.33	27.85	7.19	7.69	7.7	6.21	11.16
MIDN	24	99	0	98.51	13.25	5.47	1.22	0.79	2.36	0.45	9.49	18.98	15.31	3.36	10.19	18.18	10.34	13.52	8.53	10.48	16.8	7.1	9.43	15.06	14.5	14.56	9.69	23.52	13.78	6.38	6.67	5.23	16.74
MIIP	24	96	0	96.97	7.96	3.95	3.56	5.4	4.42	3.84	9.02	11.21	9.1	2.41	9.45	5	5.69	6.29	11.22	18.51	13.44	16.8	16.46	3.93	5.97	7.65	3.77	5.94	2.82	4.1	7.25	3.92	3
MIS12	35	99	22.43	95.64	6.71	3.18	1.77	2.28	1.97	2.17	4.32	9.38	5.98	2.54	4.85	3.74	4.71	4.71	3.86	9.45	5.77	12.08	10.79	4.21	12.02	6.44	2.74	10.73	2.07	4.01	4.79	3.6	2.58
MKI67	10	97	0	99.53	1.12	0.11	0.04	0.02	0.29	0.04	1.09	0.59	1	0.28	1.41	0.25	0.49	1.05	0.76	2.39	2.37	1.27	1.83	0.57	0.13	2.28	0.26	12.56	1.48	0.39	0.49	0.98	0.43
MKL1	19	96	7.13	95.42	7.85	1.7	1.32	1.73	1.4	1.62	4.95	5.55	9.89	2.57	12.95	1.21	2.59	2.97	2.1	16.66	26.01	21.12	22.36	1.68	4.32	3.29	7.36	8.22	1.93	2.21	0	2.94	0.43
MLF1	4	93	0	92.26	1.19	0.65	0.28	0.36	0.54	0	2.66	2.05	3.47	0.38	2.1	2.58	1.86	3.99	0.88	2.08	2.02	2.76	2.61	5.2	5.58	0.47	1.73	1.83	2.07	0.62	0.99	0.65	3.43
MLH1	41	99	41.67	94.23	5.28	2.76	0.78	1.09	0.94	1.01	5.41	8.99	7.48	2.33	7.11	2.53	3.69	3.95	4.17	10.09	10.08	8.15	7.79	2.34	5.63	3.15	2.72	6.85	2.67	2.53	3.21	2.29	0.86
MLLT1	36	96	0	93.56	5.88	0.02	0	0	0	0	3.77	3.99	0.57	0	2	1.52	1.78	0	1.1	2.37	1.51	4.57	3.76	1.53	2.01	2.48	1.3	3.43	1.48	1.28	2.2	3.92	0
MLLT10	24	97	18.77	91.03	17.16	4.94	2.28	2.3	2.27	1.78	13.25	14.97	17.63	8.1	14.73	3.94	7.09	9.56	4.36	13.88	13.7	14.26	9.71	4.82	9.71	8.19	8.87	13.01	4.74	4.93	7.54	3.27	4.29
MLLT11	29	99	0	92.18	4.08	1.99	1.7	2.07	1.73	1.47	3.09	3.93	2.44	0.95	8.9	0.66	1.64	1.69	1	2.79	5.47	1.46	1.36	0.89	2.03	2.08	1.66	11.64	1.26	2.01	2.69	0.98	0
MMP14	21	98	0	90.75	0.05	0.01	0	0	0	0	0.06	0.09	0.06	0.02	0.09	0.25	0.18	0.34	0.05	0	0.13	0.07	0.04	0.45	0.06	0.87	0.24	1.37	1.48	0.01	0.22	0	0.43
MMP19	9	99	0	96.2	0.46	0.02	0.01	0	0	0	0.14	0.24	0.08	0.01	1.38	0.1	0.17	0.04	0.02	0.02	1.42	0.01	0.02	0.22	0.1	0.07	0.51	0.23	0.15	0.03	0.16	0	0.43
MMP25	5	98	0	97.39	0.59	0.09	0.05	0.12	0.09	0.09	0.42	0.73	0.17	0.08	1.17	0.2	0.14	0	0.12	0.44	5.51	0.32	0.25	0.16	1.32	0.34	2.6	0.46	0.22	0.32	0.49	0.33	2.15
MMP8	1	100	0	91.13	0	0	0	0	0	0	0	0	0	0	0	0	0	0	0	0	0	0	0	0	0	0	0	0	0	0.05	0	0	0
MMP9	6	100	0	99.6	0.06	0.08	0.02	0	0	0	0.2	0.46	0.39	0.03	0.29	2.27	0.56	0.19	1.05	0.47	2.89	1.96	3.76	1.4	1.39	0.6	0.51	0.69	0.44	0.14	0.51	0	2.58
MMS19	21	95	32.37	95.52	5.4	1.69	0.99	1.31	1.23	1.01	3.34	5.95	7.25	2.43	8.24	1.36	2.43	2.26	2.55	10.7	13.44	12.08	9.64	1.78	3.87	3.42	3.41	7.99	1.7	2.39	4.63	1.96	2.15
MND1	1	95	0	92.81	0.36	0.04	0.02	0.06	0.11	0	0.36	0.19	0.22	0.08	0.88	0.05	0.16	0.79	0	1.64	0.39	0.27	0.41	0.11	0.24	1.14	0.29	6.16	0.59	0.28	0.28	0	0
MON2	45	96	0	90.08	13.54	1.13	0.65	0.39	0.59	0.47	11.97	11.85	21.79	5.08	14.52	3.03	2.61	3.77	2.67	15.44	24.76	16.12	12.67	2.79	6.51	4.9	10.17	13.24	1.7	2.75	3.82	2.94	2.15
MOSPD3	24	91	0	95.08	6.34	4.48	5.63	7.19	6.28	6.35	7.09	10.67	9.16	0.72	7.11	5.51	7.78	6.74	7.43	18.99	4.61	10.62	9.74	7.5	8.1	6.64	3.87	13.93	5.19	4.45	7.86	3.27	2.58
MOV10	7	91	26.62	92.57	4.73	1.77	0.71	1.06	0.92	0.8	3.84	6.16	5.52	1.97	5.94	2.53	2.56	2.26	4.86	10.11	16.97	4.59	5.8	1.78	2.81	2.42	1.8	2.74	1.93	1.99	2.79	3.27	0
MPDU1	9	97	0	91.34	5.81	4.11	2.94	4.06	2.86	3.89	6.76	8	6.59	2.52	8.76	4.04	6.13	8.4	9.39	14.13	9	15.46	16.26	7.28	6.84	5.97	2.62	13.47	4.82	4.55	6.22	1.63	1.72
MPEG1	1	99	0	96.14	3.76	1.11	0.06	0	0	0	0.03	1.61	1.16	1.37	0.77	0.25	0.33	0.08	0	0	1.68	0.01	0.02	0.11	0.1	2.22	0.79	2.06	0.52	0.25	1.66	1.31	0
MPG	6	93	0	91.12	21.6	10.79	9.93	11.79	12.61	9	22.13	21.79	19.19	4.89	15.53	8.49	14.13	13.52	14.41	34.32	13.01	26.84	24.3	11.88	12.54	17.05	7.57	25.11	9.7	9.61	15.88	14.71	4.29
MPHOSPH6	44	99	11.77	94.47	12.03	7.23	5.34	6.14	4.85	6.09	10.99	9.09	6.23	4.54	9.17	4.19	7.88	13.03	13.2	12.18	7.97	11.85	10.55	7.36	8.61	7.65	4.06	18.95	6.82	5.24	11.23	5.23	2.15
MPO	2	100	0	94.93	0.06	0.02	0	0	0	0	0.02	0.09	0.03	0.01	0.04	0	0.01	0	0	0.07	0.13	0.07	0	0.01	0.01	0	0.02	2.06	0	0.14	0.14	0	0
MPP7	1	95	0	91.12	9.8	1.97	0.93	0.84	0.83	1.34	6.63	7.14	10.4	4.98	9.07	1.82	2.28	3.28	0.91	4.42	11.28	6.59	3.94	2.5	5.52	2.89	7.86	7.76	2.59	2.1	3.37	1.63	0.86
MPV17	12	96	31.04	96.33	8.59	4.51	3.59	4.34	4.34	4.5	6.21	6.99	7.38	3.02	9.83	4.04	5.8	5.84	9.22	20.26	14.38	15.05	11.89	3.71	6.42	5.71	3.39	18.27	4.37	4.5	7.17	3.27	1.29
MRE11A	2	94	0	94.23	0	1.12	0.6	0.5	0.34	0.46	0	0	6.48	2.38	0	1.77	2.91	3.43	3.91	9.93	9	7.49	4.99	2.05	0	3.89	0	10.27	2.15	3.15	0	2.29	0.86
MRPL12	27	98	0	94.03	9.76	6.17	6.05	6.74	7.31	5.97	6.78	10.85	0.51	2.85	1.65	5.61	9.08	11.9	9.05	2.65	5.64	1.07	1.14	11.41	9.46	12.15	4.62	18.95	11.48	7.21	9.64	7.84	3.43
MRPL13	44	99	24.74	93.91	13	4.56	2.74	2.98	2.74	2.53	10.11	17.23	11.28	4.79	11.54	4.55	9.14	12.01	16.82	20.52	6.68	23.98	25.51	8.29	9.91	8.79	5.7	23.74	8.74	7.33	8.63	3.27	3
MRPL14	20	98	43.1	99.09	25.4	13.54	10.36	10.48	13.57	7.7	19.47	22.94	14.08	5.72	16.18	7.58	16.46	17.36	17.6	32.21	8.83	33.43	37.45	17.15	15.24	18.99	7.26	40.41	13.63	11.71	18.99	22.22	13.73
MRPL15	37	99	36.23	98.49	8.45	5.6	3.66	4.16	4.04	2.72	6.55	8.39	5.31	1.38	6.36	1.82	5.23	7.08	8.48	10.85	4.52	15.95	17.02	4.73	5.58	6.85	3.41	15.75	5.11	4.6	5.96	4.58	1.29
MRPL21	12	97	0	93.48	25.07	13.84	8.67	8.96	10.32	7.54	20.52	23.32	17.37	5.14	16.65	7.78	13.21	13.78	14.29	21.81	9.52	26.67	28.02	13.03	13.32	12.89	5.99	24.89	10.3	8.08	15.46	8.17	4.29
MRPL22	26	98	24.39	92.06	17	10.67	8.36	9.46	9	8.82	15.24	24.11	17.57	5.51	13.65	6.16	12.51	14.57	17.15	21.07	9.04	26.84	26.27	11.23	14.15	7.72	7.09	27.63	10	9.02	12.99	6.21	9.01
MRPL23	26	99	0	93.91	20.42	18.9	20.53	22.73	26.43	20.88	13.83	25.49	34.3	5.64	8.61	8.54	17.93	23.34	16.48	4.14	4.39	10.18	10.59	15.36	19.37	24.56	8.63	28.08	11.56	13.08	23.19	18.95	13.73
MRPL24	23	99	36.05	96.24	12.25	9.3	9.37	10.79	10.79	9.62	8.11	10.48	10.28	3.52	12.1	5.05	8.92	9	10.17	18.14	10.38	14.18	12.29	6.01	8.91	8.05	4.33	16.44	6.74	7.04	13.43	4.58	0.86
MRPL28	22	94	5.62	94.82	13.25	7.59	5.65	7.3	7.49	5.47	14.17	16.77	12.49	3.96	11.64	6.26	9.14	12.24	14.2	20.86	10.47	21.56	23.45	8.8	9.73	9.53	5.79	22.15	7.93	7.77	11.96	4.9	0.86
MRPL34	37	98	25.8	97.07	36	19.14	18.55	19.99	21.62	16.71	30.27	28.32	23.16	9.03	24.12	10.86	19.4	18.83	21.34	39.4	13.05	49.78	46.22	12.03	21.82	21.61	8.97	40.87	12.07	15.72	27.48	25.49	10.3
MRPL35	12	97	0	91.11	10.02	2.76	1.65	1.69	1.52	2.08	5.09	8.63	4.31	2.01	5.06	2.02	4.61	5.35	6.03	10.52	2.97	12.59	10.75	2.44	4.6	5.5	2.24	12.1	3.93	3.91	4.79	3.6	1.29
MRPL37	25	98	11.07	97.7	8.01	4.9	5.04	7.6	5.97	5.7	7.57	12.33	13.71	2.34	12.29	2.98	6.53	7	7.19	16.4	12.15	18.45	19.23	5.35	6.54	10.27	3.03	17.35	8.37	4.59	9.35	4.58	1.29
MRPL42	43	98	35.26	96.2	23.56	5.1	1.89	2.84	2.87	2.96	19.04	19.64	14.27	6.54	17.13	10	12.69	15.36	18.13	20.34	9.95	21.55	17.14	11.23	16.87	13.42	8.63	44.29	9.93	10.37	13.92	5.23	7.73
MRPL49	28	99	35.44	97.1	8.43	6.81	5.3	7.57	4.38	6.38	10.33	15.6	11.79	2.96	10.9	3.69	7.96	8.74	8.65	17.55	9.82	19.77	19.74	6.37	10.45	5.77	2.79	10.5	5.63	5.41	8.69	1.96	1.72
MRPL50	37	99	25.42	95.2	12.72	4.48	2.52	2.94	2.26	2.37	8.42	16.5	11.05	2.29	11.17	7.93	12.15	14.31	14.27	17.42	8.36	25.7	23.51	11.48	15.9	10.34	6.06	21.01	7.26	9.48	7.76	4.9	11.16
MRPL55	28	94	0	98.32	19.02	13.59	15.29	16.89	16.89	19.21	21.57	25.06	19.2	7.25	16.36	12.42	16.69	17.7	17.18	22.45	9.78	20.24	20.97	13.18	18.42	17.52	8.05	21.46	11.56	10.25	21.62	14.05	14.16
MRPS12	16	99	0	97.21	20.61	10.67	9.77	10.69	11.7	8.62	18.43	23.39	14.36	3.94	15.32	6.52	12.56	11.86	16.75	23.07	7.84	34.46	36.45	12.45	12.71	16.91	6.11	21.23	10.74	10.54	16.1	13.07	5.58
MRPS14	43	98	32.33	94.23	10.79	6.52	4.82	5.52	5.29	4.33	6.72	9.24	5.34	2.54	9.24	4.04	9.36	10.66	15.77	19.81	9.13	14.41	12.96	5.28	10.03	11.81	5.91	21.69	8.07	10.25	9.11	10.46	3.43
MRPS18A	31	94	32.08	93.6	8.43	5.55	4.57	5.03	4.02	4.59	5.9	10.31	8.85	2.2	7.52	3.03	6.17	7.94	10.22	15.93	6.85	17.72	19.01	7.21	7.27	7.11	3.13	14.61	6.3	4.87	7.25	3.27	2.58
MRPS2	44	96	0	90.79	10.19	5.35	4.62	5.73	4.49	4.97	10.24	16.77	13.53	2.49	11.06	2.17	6.71	6.33	5.41	14.48	5.25	22.93	24.71	5.19	7.11	6.31	2.38	15.07	4.67	4.92	9.54	4.25	2.15
MRPS25	39	96	28.54	95.99	15.17	4.98	4.34	4.19	4.03	4.51	10.73	13.8	11.66	3.89	12.4	4.09	6.37	7.19	5.91	17.9	15.29	20.01	19.48	5.54	9.24	9.73	6.39	21.23	8.3	6.7	8.89	6.21	3.86
MRPS26	27	98	0	98.21	24.75	11.97	11.45	13.66	11.94	12.35	17.98	16.86	12.07	3.11	15.34	6.67	11.7	12.88	12.34	22.75	8.14	33.9	31.85	9.84	14.3	14.23	6.18	28.77	9.48	11.14	16.75	9.15	9.44
MRPS34	19	96	0	98.8	37.23	18.77	18.73	21.55	21.42	17.88	32.49	32.7	26.46	8.77	26.75	12.17	20.63	22.18	24.27	40.5	17.18	44.6	44.45	14.06	20.76	24.63	10.99	45.66	17.85	18.24	25.84	20.26	9.44
MRPS35	34	97	29.72	96.28	16.91	10.19	7.62	8.1	6.15	7.83	14.7	23.59	22.68	8.77	17.81	4.9	10.44	10.05	9.7	19.06	9.13	24.22	23.64	7.19	10.66	7.52	4.26	33.56	7.48	7.52	13.9	4.25	2.58
MRPS9	8	95	24.24	94.97	11.64	6.11	4.02	4.51	3.55	4.04	7.75	10.06	6.87	2.76	7.91	2.88	6.62	7.27	8.31	11.77	7.02	10.31	10.56	4.06	7.06	4.83	4.26	13.01	4.52	4.82	6.87	1.96	0.86
MRTO4	25	98	10.49	96.69	13.34	4.51	3.32	3.31	2.79	3.47	10.2	15.55	11.24	2.6	9.37	2.83	6	7	6.38	11.95	3.92	11.72	15.17	5.28	6.81	4.97	2.6	7.08	4.89	4.14	6.47	1.63	0.86
MS4A7	1	97	0	92.51	3.13	1.54	0.18	0	0	0	0.01	0.8	0.88	1.46	0.96	0.25	0.78	0.04	0.07	0.02	1.03	0.02	0.02	0.31	0.26	1.88	1.64	2.51	0.89	0.37	1.25	0.33	0.43
MSH2	42	97	5.39	93.61	10.86	2.41	1.51	2	0.99	2.05	5.66	4.48	4.46	2.9	6.33	1.31	2.61	4.33	3.93	7.03	8.79	7.45	5.74	1.27	4.46	3.36	2.43	18.04	1.56	1.99	4.79	0.65	1.72
MT1E	28	99	0	99.9	4.9	1.46	0.38	0.46	1.03	0.28	3.93	7.85	5.02	2.21	7.25	8.18	6.3	16.49	14.7	14.55	3.06	59.81	41.92	6.45	2.73	10.6	3.89	2.74	7.7	3.47	2.47	2.29	3
MT1F	18	98	0	99.05	9.38	5.3	3	2.9	4.27	2.63	6.74	11.09	7.54	1.81	9.18	6.06	8.75	11.82	13.48	16.69	5.43	56.81	35.14	4.33	7.76	8.99	3.94	5.48	2.59	6.8	11.76	11.44	2.15
MT1G	20	99	0	99.93	0.08	0.01	0.02	0	0	0	0.03	0.29	0.1	0.05	0.76	1.11	1.32	5.84	0.81	0.53	0.82	27.46	12.43	2.91	1.3	8.99	0.24	5.02	1.7	0.24	0.26	0.65	0
MT1H	35	100	0	99.73	0.06	0	0	0	0	0	0	0	0.01	0.01	0.04	0.35	0.13	0.57	0.07	0.02	0.04	9.04	2.58	0.6	0.04	2.82	0.02	0.91	0.15	0	0.02	0	0
MTERFD1	36	98	15.6	93.7	0	2.37	1.12	1.31	0.94	1.13	0	0	3.6	1.57	0	0	0	3.65	0	0	5.13	0	0	0	0	0	0	0	0	0	0	0	3.43
MTHFD1	27	99	13.13	96.22	4.67	2.33	1.4	1.64	1.22	1.3	3.82	6.58	4.12	1.57	6.68	2.02	3.04	3.92	6.84	7.86	10.03	6.25	6.8	2.41	4.9	3.56	2.4	11.87	2.67	2.59	4.28	1.63	0.86
MTHFD1L	12	99	0	94.47	2.22	0.79	0.36	0.57	0.46	0.46	1.49	2.44	1.82	0.49	1.65	0.86	1	0.98	1.72	4.35	2.8	3.88	6.28	1.69	1.43	2.01	1.92	4.11	1.33	0.96	1.37	0.98	0.43
MTPN	1	100	0	97.07	53.77	6.49	5.29	3.28	4.39	1.96	37.2	42.11	39.94	12.25	28.07	10.4	13.89	18.04	8.79	34.36	14	39.89	37.65	12.99	18.21	18.79	8.8	40.64	13.56	11.36	17.52	13.73	10.3
MTR	47	99	12.58	93.74	19.34	1.43	0.91	0.57	0.92	0.54	15.72	18.28	23.36	5.85	17.8	2.58	4.25	5.38	3.29	21.32	28.38	16.17	11.07	3.2	8.99	4.83	6.08	15.3	1.78	3.55	4.63	3.92	0
MTSS1	25	98	0	94.14	5.61	2.72	0.73	0.67	0.85	0.37	8.15	6.48	8.69	2.61	7.38	0.96	2.51	2.41	2.74	6.43	6.16	11.56	14.27	1.15	2.05	3.29	5.39	7.76	5.19	1.57	2.69	2.29	3.43
MTX2	39	94	0	93.67	7.05	3.96	2.54	2.96	2.39	2.51	5.21	5.97	4.18	1.93	5.14	3.99	5.86	7.79	7.05	12.79	5.56	8.25	5.71	3.25	5.32	6.44	3.61	15.98	6.3	3.71	4.77	3.6	1.72
MUC1	7	100	0	93.89	0.58	0.14	0.12	0.14	0.24	0	0.84	2.41	0.39	0.03	0.34	0.61	1.58	8.7	0.05	0.19	0.82	0.13	0.29	1.12	0.19	0.67	0.26	0.46	2	0.36	0.42	2.29	0
MUCL1	1	100	0	98.71	0.05	0.02	0	0.04	0.03	0	0.06	0.12	0.06	0	0.02	0	0.03	0	0	0.02	0	0	0.02	0	0	0.13	0	0	0	0.02	0.02	0	0.86
MUL1	12	92	14.38	95.48	2.81	1.97	1.4	1.83	1.68	1.55	3.88	8.36	6.56	1.22	5.32	1.21	3.05	3.46	4.76	8.45	4.57	14.82	15.69	2.69	4.13	2.75	1.18	6.62	1.41	2.13	3.05	0.65	0.86
MVP	12	98	41.35	97.41	20.69	12.53	8.85	13.03	10.47	9.83	25.17	24.78	23.97	8.4	27.75	8.38	16.93	19.24	24.54	32.74	35.27	35.45	41.21	14.39	18.74	10.81	8.58	12.33	9.11	12.46	21.76	8.17	4.72
MX1	19	100	12.61	99.68	19.16	16.02	3.44	3.85	3.91	3.43	12.82	20.04	21.21	12.7	25.04	4.85	12.82	8.74	40.23	33.56	18.09	11.18	15.54	8.72	10.83	9.2	5.89	6.39	4.44	6.03	13.96	24.18	1.72
MXD4	11	91	0	96.71	26.54	1.74	0.97	1.52	2.83	0.51	27.37	29.41	6.71	2.91	6.21	6.31	7.29	7.04	7.74	9.93	12.83	11.28	12.16	8.97	7.32	10.47	6.23	13.01	4.44	5.21	6.4	8.17	4.72
MYB	36	100	0	96.19	1.26	0.3	0.1	0.09	0.12	0.21	0.39	1.1	1.03	0.43	1.42	0.4	0.6	0.94	0.69	2.25	2.37	5.29	5.46	0.99	0.44	2.01	0.39	2.51	0.89	0.93	1.05	0.33	0
MYBL1	6	100	0	96.2	22.25	1.61	1.04	0.8	1.71	0.13	15.63	11.62	9.53	4.92	6.33	3.08	1.17	3.61	1.31	8.85	5.04	3.93	2.27	3.22	13.3	1.21	12.81	2.74	1.85	3.67	5.82	5.23	2.15
MYBL2	4	97	0	99.26	0.47	0.02	0	0.01	0.09	0	0.32	0.1	0.19	0.06	0.46	0.1	0.16	0.26	0.1	0.78	0.65	0.29	0.43	0.2	0.05	2.75	0.17	2.28	0.15	0.26	0.38	0.65	0
MYLIP	49	100	0	98.86	15.08	14.58	12.22	12.3	15.31	12.78	22.33	24.52	28.01	8.23	22.49	15.1	18.34	16.53	7.29	29.89	11.89	13.07	15.99	20.76	49.88	10.67	10.79	23.52	17.41	11.77	24.95	12.09	12.88
MYO15B	10	93	0	96.76	1.54	0.45	0.29	0.24	0.11	0.45	0.65	2.68	1.59	1.86	2.4	0.25	0.81	1.09	0.1	0.74	5.38	0.27	0.12	0.56	0.6	1.81	1.39	1.83	0.52	0.54	1.23	0	0.43
MYO1F	7	99	0.72	98.27	25.48	13.33	5.87	6.84	11.62	0.15	35.8	30.2	20	7.69	15.79	13.99	18.09	18.04	21.25	22.18	27.95	23.72	14.37	12.62	21.29	8.59	19.95	24.89	7.33	15.11	35.27	31.7	4.72
MYO1G	49	100	2.83	98.54	31.64	16.8	7.37	9.63	11.08	5.04	39.13	39.65	33.72	6.99	25.78	9.14	15.65	15.06	17.91	25.07	25.32	15.98	22.99	13.75	15.39	11.14	14.62	27.17	8.37	12.17	27.09	16.34	5.15
MYO5A	31	98	0.32	93.68	9.84	0.81	0.41	0.36	1.04	0.08	10.32	8.16	7.43	5.35	6.33	2.83	2.35	4.41	3.14	8.89	18.39	11.42	9.12	3.7	6.76	5.97	8.08	2.06	1.85	3.04	2.57	1.63	0.86
MYOF	1	97	0	90.41	0.39	0.09	0	0	0	0	0.06	0.34	0.28	0.31	0.21	0.2	0.18	0.08	0.12	0.74	0.78	0.99	1.63	0.32	0	0.13	0.43	0.69	2.3	0.03	0.14	0.33	0
MZT1	32	98	22.98	96.38	16.84	7.46	4.35	5.21	4.7	4.95	15.36	17.87	16.18	3.71	14.17	6.52	10.21	12.24	8.6	23.27	5.94	29.9	28.15	10.47	11.68	12.42	4.81	19.86	5.85	7.01	13.31	6.21	6.87
N4BP1	49	100	22.3	93.93	28.3	1.88	1.15	0.48	1.34	0.62	25.06	27.56	11.07	7.03	9.51	3.38	4.54	5.27	7.31	11.4	11.93	14.08	14.07	6.36	8.02	4.97	5.82	10.05	4.44	3.16	4.81	6.21	1.72
N4BP2	45	98	0	91.43	21.15	1.47	1.04	0.47	0.73	0.54	15.8	17.92	16.11	7.83	10.3	2.93	3.93	6.36	3.1	11.4	10.85	6.56	5.6	5.04	9.24	4.9	5.82	30.37	2.37	5.24	4.65	2.61	0.43
N6AMT2	18	92	0	90.92	0	1.96	1.28	1.37	1.08	1.11	0	0	1.53	0.5	0	1.26	2.21	2.75	2.57	5.28	1.51	2.48	2.11	0.73	0	1.88	0	5.02	1.11	1.65	0	0	0.43
NAA35	3	95	20.93	90.83	8.91	1.85	1.29	1.25	1.17	1.15	6.68	9.63	9.83	3.68	8.6	2.22	3.2	4.41	3.48	6.83	6.76	9.47	9.01	3.19	6.56	3.76	4.62	10.96	2	2.57	3.62	1.63	3.43
NAB1	27	99	0	93.85	3.43	1.03	0.41	0.52	0.8	0.41	3.81	3.93	3.2	2.17	3.04	3.49	2.89	5.61	5.67	9.26	13.65	19.2	17.06	9.54	4.07	7.52	2.21	7.08	2.59	1.86	1.98	1.63	2.58
NAB2	7	95	0	98.67	0.9	0.52	0.43	0.56	0.32	0.58	0.43	0.66	1.11	0.33	1.07	1.77	1.83	2.67	3.98	4.01	2.02	4.77	4.6	1.11	1.76	3.02	0.77	8.22	1.19	1.38	0.57	1.31	5.15
NAGA	6	93	0	93.07	2.43	1.1	0.95	1.1	1.13	0.71	2.38	1.98	2.44	0.92	2.34	0.76	1.75	1.92	4.22	6.83	7.8	5.33	4.94	1.74	2.23	1.48	1.13	4.34	1.7	1.19	2.81	1.31	0.43
NAMPT	22	100	22.02	99.12	16.34	3.41	1.07	1.41	1.15	1.33	14.53	19.71	15.68	6.2	14.25	13.64	9.43	11.45	17.6	10.35	32.3	28.49	37.1	29.97	21.82	8.86	14.57	31.05	16.3	4.36	8.28	1.31	21.03
NAPA	41	97	8.24	93.69	14.53	9.39	9.29	13.66	9.98	11.31	13.37	23.33	28.7	5.86	29.33	7.32	12.39	12.5	19.15	41.68	33.51	50.01	55.4	13.33	14.82	7.45	8.17	22.6	10.15	8.51	16.26	5.23	3.43
NAPRT1	14	90	0	95.47	0	7.63	8.32	12.44	10.77	9.76	0	0	7.1	3.64	0	0	0	7.34	0	0	11.89	0	0	0	0	0	0	0	0	0	0	0	3
NAPSA	5	96	0	96.23	0.27	0.16	0.14	0.11	0.11	0.21	0.23	0.25	0.52	0.13	0.75	0.2	2.14	0.72	0.17	0.25	1.12	0.06	0.41	0.19	0.62	1.01	0.05	0.23	0.3	0.25	0.32	0	0
NAT1	10	95	0	94.23	0.93	0.85	0.45	0.43	0.38	0.37	0.8	1.37	0.58	0.33	0.87	0.51	1.04	1.02	2.41	1.72	1.34	3.28	3.12	1.11	1.49	1.14	0.87	4.11	0.74	0.91	0.79	0	0.43
NAT9	30	90	0	90.96	8.93	4.17	3.33	4.02	3.04	4.86	6.01	11.19	6.49	2.18	8.06	2.32	5.17	4.22	4.69	9.77	10.38	13.14	10.47	3.47	6.06	7.99	4.23	8.9	3.41	6.01	6	6.21	1.29
NBEAL2	38	93	2.27	99.21	9.14	1.82	0.8	0.92	1.98	0.25	11.63	11.5	4.94	4.67	5.42	1.92	1.87	2.64	2.84	10.35	29.97	6.15	7.43	2.85	3.99	2.28	5.51	2.74	3.33	2.12	3.33	7.19	2.15
NCAPD2	17	97	0	99.04	8.52	1.07	0.66	0.59	0.73	0.67	4.24	3.48	3.58	2.26	4.89	1.06	1.56	1.66	1.41	8.28	8.53	5.51	4.79	0.83	2.73	2.82	1.35	12.33	0.89	1.58	2.1	0.98	0
NCAPD3	2	96	0	93.1	10.34	1.12	0.6	0.48	0.81	0.38	5.54	4.68	6.62	1.94	5.26	1.16	1.66	2.71	1.53	7.74	6.68	7.91	7.43	1.33	3.22	2.55	2.5	10.27	1.19	1.66	2.32	2.61	0.86
NCAPG	4	98	0	96.5	0.38	0.04	0.04	0.08	0.09	0.04	0.38	0.22	0.31	0.13	0.62	0.15	0.08	0.41	0.48	1.24	0.99	0.56	0.75	0.15	0.1	0.6	0.34	7.31	0.52	0.19	0.24	0	0
NCAPG2	23	98	0	96.23	3.24	0.38	0.32	0.5	0.7	0.13	1.82	2.68	2.22	2.17	2.47	0.71	0.55	0.57	1.14	2.79	3.45	2.24	3.72	0.6	0.87	1.14	1.06	7.08	0.59	0.63	1.03	0.33	0.43
NCAPH	2	95	0	95.38	0.57	0.12	0.04	0.04	0.15	0	0.76	1.14	0.86	0.11	1.27	0.4	0.5	0.49	0.52	2.07	3.1	9.25	9.27	1.41	0.8	0.47	0.82	4.57	0.44	0.28	0.16	0.65	1.29
NCAPH2	4	92	0	94.57	6.17	2.95	2.47	3.31	3.19	2.88	7.44	7.36	5.19	2.59	6.16	3.43	4.71	4.63	3.93	7.18	13.01	10.49	15.41	5.23	7.81	5.17	2.43	7.31	3.04	3.15	6.71	1.63	3.43
NCBP1	9	96	25.12	93.94	7.12	0.98	0.42	0.58	0.43	0.49	5.48	6.94	10.94	2.2	11.39	1.77	1.71	2.3	3.24	8.98	18.78	11.96	12.17	1.36	3.71	2.82	3.2	7.08	1.7	2.17	2.2	1.96	0.86
NCF2	4	97	0	96.34	5.37	1.77	0.44	0.78	0.71	0.38	1.26	3.19	3.07	2.01	1.74	0.3	0.69	0.26	0.45	1.04	1.51	0.37	0.64	0.08	0.17	0.27	1.18	2.74	0.74	0.57	1.68	1.31	0
NCF4	4	96	0	99.15	6.35	2.89	2.06	3.3	5.1	0.09	6.84	5.82	7.83	2.56	5.55	5.25	5.97	5.99	19.87	24.96	14.82	24.25	26.08	6.58	11.91	5.91	3.37	5.25	4.74	3.5	5.76	8.17	0.86
NCKAP1L	13	97	6.59	97.79	25.64	4.93	2.53	3.16	2.97	2.25	21.56	26.22	18.09	5.89	19.77	7.63	12.51	9.94	15.77	24.31	20.67	22.58	20.28	10.43	16.52	18.05	10.7	34.02	5.93	10.05	14.65	16.99	1.72
NCKIPSD	29	93	0	92.29	2.25	0.62	0.51	0.7	0.39	0.59	1.21	1.32	2.01	0.51	2.18	0.81	0.92	1.05	0.72	3.45	3.02	3.1	3.25	0.72	1.33	1.01	0.63	3.65	0.96	0.7	1.74	1.96	0.86
NCOA5	47	99	19.46	93.95	4.64	1.05	0.56	0.67	0.59	0.66	2.36	4.09	4.9	0.82	6.5	1.31	1.57	1.28	2.29	8.09	5.86	14.2	15.29	1.67	2.83	2.48	2.24	3.2	0.89	1.61	2.02	1.96	0
NCOA7	33	100	7.87	93.43	33.43	2.25	2.08	0.99	1.74	0.55	28.56	25.03	24.29	8.48	16.84	6.01	8.34	11.33	6.77	24.06	16.75	22.75	19.05	9.12	17.57	12.48	9.81	29.45	7.56	8.81	9.72	7.52	3.43
NCSTN	10	90	39.13	95.67	6	2.96	1.91	2.93	1.84	2.43	5.27	10.43	9.42	1.86	7.85	2.78	4.25	4.63	7.72	14.36	13.09	11.92	14.81	3.22	6.16	3.62	3.15	9.82	3.33	3.07	6.42	3.6	0.86
NDC80	2	98	0	95.08	3.14	0.53	0.27	0.32	0.49	0.13	3.62	4.83	2.82	1.63	3.12	1.01	1.16	1.88	2.5	4.84	4.65	3.02	4.26	1.18	1.9	1.54	2.16	8.45	1.19	1.23	1.29	2.61	0.86
NDFIP2	5	100	0	98.48	2.02	1.43	0.61	0.86	0.53	0.82	1.61	1.51	1.39	0.3	1.96	5.51	5.25	11.18	19.49	23.04	9.86	12.65	15.2	9.48	4.74	5.91	1.08	4.11	8.15	2.23	2.83	1.63	2.58
NDRG3	15	98	34.01	94.03	8.71	3.15	2.01	2.42	2.12	2.2	6.8	8.95	9.27	3.17	9.23	2.53	5.22	5.12	5.03	14.37	12.19	15.29	11.61	3.95	6.05	4.9	2.45	11.42	3.33	3.57	6.99	2.94	2.58
NDUFA7	33	99	32.23	94.53	12.41	0.02	0	0	0	0	8.69	7.7	0	0	3.59	4.6	6.83	0	16.03	7.41	7.67	3.11	2.62	3.59	9.83	10.74	3.7	29	3.33	6.08	13.41	2.61	0
NDUFA8	36	98	36.16	95.28	15.74	11.53	8.51	9.92	8.56	8.05	11.77	13.52	8.12	2.29	11.81	5.25	10.91	11.15	15.32	20.34	6.68	29.04	30.65	8.88	9.75	11.07	6.32	21.23	9.11	8.53	12.59	11.11	4.72
NDUFAF1	2	96	0	93.41	4.76	3.46	2.41	2.85	2.29	2.75	2.77	3.8	1.99	0.81	3.53	2.93	4.04	4.41	8	8.67	3.06	7.98	7.24	2.07	5.01	4.3	1.9	8.22	2.82	3.08	4.08	2.94	1.29
NDUFAF3	31	98	15.7	95.54	28.3	20.17	18.57	18.4	18.86	17.55	20.93	20.43	16.64	3.61	24.23	12.73	24.2	21.65	28.11	49.89	15.16	30.01	29.82	17.17	24.56	21.48	11.3	39.27	16.3	18.72	24.69	19.94	6.44
NDUFB10	43	99	0	98.7	54.15	26.59	24.26	27.04	33.29	21.89	51.04	47.58	38.96	16.26	37.32	19.34	30.92	29.78	29.54	57.24	16.41	58.87	60.63	25.61	31.38	30.87	16.64	54.34	25.7	24.13	39.07	35.29	24.89
NDUFB7	28	96	29.33	99.28	48.48	21.26	16.01	16.55	26.4	13.75	41.02	42.06	32.36	15.85	30.23	20.15	29.51	28.8	32.61	45.05	15.98	40.03	37.89	29.48	28.58	34.36	18.13	47.95	22.3	22.32	40.49	35.62	13.31
NDUFV1	25	99	6.32	96.24	19	11.73	8.68	10.5	9.38	9.43	20.83	25.73	35.4	8.62	28.77	7.02	14.15	14.95	11.58	44.92	24.81	37.99	32.98	14.5	16.55	12.15	9.69	36.07	12.37	10.36	21.23	5.88	6.44
NEDD9	32	99	12.54	90.1	7.58	2.15	0.63	0.56	0.81	0.43	7.12	7.16	11.2	3.76	8.75	5.96	5.37	11.26	10.53	16.29	30.23	6.19	5.76	8.49	16.87	9.26	12.64	17.58	4.59	5	9.17	3.6	4.29
NEFL	1	98	0	92.75	4.25	0	0	0	0	0	6.26	3.87	0	1.1	2.57	0.4	0.72	0	0.12	0.99	1.16	0.3	0.04	0.11	0.62	0.13	1.13	0	0.52	1.35	2.26	1.31	0
NEIL2	9	98	16.69	91.73	5.75	2.91	1.6	2.11	1.73	1.79	5.2	6.31	5.2	1.49	4.8	1.67	4.25	3.39	4.07	5.69	6.29	2.65	2.17	1.49	3.45	4.3	1.25	4.34	1.78	2.5	4.73	0.65	0.43
NEIL3	2	95	0	91.85	0.16	0.01	0	0	0.05	0	0.2	0.1	0.14	0.03	0.4	0	0.05	0.11	0.21	1.31	0.78	0.33	0.15	0.06	0.06	0.34	0.1	4.57	0	0.03	0.02	0	0
NEK2	1	96	0	97.38	0.12	0.02	0.01	0.01	0	0	0.12	0.12	0.09	0.01	0.69	0.2	0.07	0.23	0.02	0.4	0.22	0.1	0.04	0.09	0.06	0.34	0	4.34	0.07	0.07	0.12	0.33	0
NEK9	14	100	34.29	94.16	8.19	1.58	0.78	0.86	1.04	0.58	5.37	6.5	14.95	3.14	12.99	1.72	2.8	2.56	2.43	16.9	18.65	10.89	9.07	1.76	5.26	4.03	3.53	7.99	1.11	2.14	3.9	5.23	0.86
NELL2	16	100	0	98.63	19.41	8.61	3.89	4.19	2.89	4.38	12.66	22.4	26.42	9.6	17.55	6.52	10.7	7.34	5.88	38.12	24.98	27.29	32.84	4.45	6.1	9.93	4.78	21.92	2.52	6.18	17.86	1.31	2.58
NF2	10	95	15.86	92.89	7.15	0.98	0.54	0.59	0.79	0.37	5	6.14	6.42	3.19	5.72	1.77	3.34	4.14	3.14	5.68	19.12	8.82	7.4	3.83	5.49	4.7	2.5	5.94	1.7	2.18	3.72	3.27	3.43
NFE2L3	33	97	0	95.63	2.13	0.63	0.41	0.58	0.5	0.21	1.84	1.26	0.61	0.5	1.77	0.91	1.18	1.73	4.48	5.56	8.7	2.48	2.91	1.02	2.06	1.34	2.4	2.51	0.52	1.03	1.09	2.61	0
NFIL3	16	100	0	98.45	2.6	0.11	0.04	0.09	0.05	0	4.33	3.73	1.07	1.02	0.78	0.51	0.59	0.75	0.38	1.03	1.98	2.92	5.05	1.81	2.28	0.27	2.5	1.83	1.19	0.28	0.85	0	3
NFKB2	3	97	3.68	98.75	12.75	5	1.89	1.94	2.43	1.7	15.68	29.02	19.77	3.44	20.01	11.77	15.55	16.57	16.2	28.36	11.2	45.62	58.61	26.29	29.6	10.13	4.57	20.09	9.78	6.25	11.74	4.25	6.44
NFKBIB	12	90	0	94.7	6.91	2.78	2.15	2.61	2.89	2.24	9.68	15.55	16.17	2.38	12.84	5.46	6.18	8.55	6.72	13.86	10.12	21.32	25.89	10.32	12.32	4.7	3.29	10.5	4.59	2.97	6.22	1.96	3.86
NFKBID	21	100	0	99.64	4	1.63	0.67	0.78	0.7	0.47	2.86	4.31	5.44	0.48	5.14	4.8	4.74	5.91	5.67	6.97	15.29	6.18	7.32	3.66	9.29	6.64	4.35	12.79	7.63	3.22	3.6	2.61	13.73
NFKBIE	22	93	0	91.69	2.3	1.21	0.71	0.95	0.99	0.67	5.42	6.68	3.27	0.92	2.62	3.49	2.72	3.99	7.17	7.23	2.2	3.89	5.84	3.49	6.49	4.16	2.86	11.64	3.63	2.32	2.3	0.33	1.72
NFRKB	26	97	0	95.52	11.12	3.44	2.55	2.34	3.07	2.17	7.56	10.67	14.94	5.23	9.41	2.58	4.61	4.86	2.48	8.38	9.86	8.93	7.84	2.84	6.27	4.56	2.6	8.22	3.41	2.73	5.29	3.92	1.29
NGFRAP1	5	100	0	97.94	0	17.12	13.53	14.52	11.74	15.81	0	0	14.07	5.27	0	7.17	14.63	12.16	13.44	12.6	4.69	5.13	6.42	5.57	0	10.07	0	31.28	10	9.03	0	0	1.72
NIF3L1	21	96	0	93.27	4.23	2.14	1.45	1.65	1.01	1.43	2.42	2.99	4.21	0.81	5.13	0.76	2.49	2.75	3.5	9.93	3.92	6.66	6.24	0.61	3.21	2.01	1.73	5.02	1.56	2.05	2.53	0.33	0.43
NINJ1	24	100	5.07	98.95	14.16	8.11	7.28	9.53	7.05	9.18	12.19	23.18	22.51	5	19.71	10.56	11.52	11.33	18.56	21.73	12.23	36.11	52.27	21.35	13.31	7.25	4.57	23.06	6.3	5.73	15.41	3.6	9.87
NINJ2	5	95	0	94.59	2.54	1.31	1.97	3.49	4.98	0.84	4.23	4.55	3.36	0.38	2.95	2.02	4.4	5.38	13.86	17.58	5.81	5.02	3.87	3.87	1.7	4.36	2.91	5.25	3.04	2.57	2.53	2.61	0.86
NIP7	30	98	40.53	95.1	12.19	5.39	2.48	2.74	2.44	2.76	11.5	19.94	17.15	3.27	11.31	5.81	8.14	10.69	8.08	15.63	7.45	20.51	22.22	9.63	9.96	6.91	3.15	15.07	6	5.5	7.29	4.58	3
NIPA1	36	99	1.38	93.76	2.59	0.43	0.36	0.35	0.51	0.16	2.41	2.41	1.35	0.71	1.45	0.91	1.22	1.24	2.55	4.47	3.06	4.92	4.82	1.19	2.05	2.42	2.02	1.14	1.04	1.11	1.11	1.31	1.72
NIPAL3	38	97	35.55	95.12	21.21	6.6	3.25	3	2.86	3.07	13.18	18.77	11.62	5.95	14.05	4.8	7.72	6.51	4.98	12.59	21.79	15.09	14	5.23	8.65	10.47	7.28	17.12	4.15	8.18	10.89	14.71	6.87
NIPSNAP1	41	97	3.7	93.3	10.84	5.12	3.77	4.06	3.35	3.74	10.72	11.11	10.07	4.21	10.55	2.68	6.44	6.82	7.93	16.78	10.51	6.94	4.8	3.91	7.55	4.7	2.48	14.38	3.63	4.46	9.11	0.98	0.86
NIPSNAP3A	16	94	0	90.61	4.75	2.85	1.63	2.35	1.82	1.59	3.28	5	3.16	1.12	3.33	1.82	2.51	2.94	3.65	6.72	3.75	5.17	4.06	1.44	2.92	2.35	1.66	11.87	3.11	2.29	4.14	0.33	1.29
NKAP	33	92	25.19	90.12	23.01	6.35	6.69	5.65	5.68	5.61	18.09	28.3	21.66	3.94	17.36	8.49	11.08	9.34	9.15	23.74	8.4	21.41	22.8	6.7	14.27	9.8	4.66	22.37	7.78	7.05	11.07	4.9	2.58
NKG7	8	100	0	99.95	28.65	6.94	4.14	1.79	2.66	0.05	15.59	18.94	25.89	9.88	13.85	10	9.32	8.32	18.13	14.29	11.33	10.3	15.91	10.84	9.59	3.62	30.84	29.45	6.44	13.81	40.77	7.19	2.58
NLRP1	10	98	4.48	98.81	24.4	4.68	3.17	2.9	3.78	3.05	19.4	28.1	28.46	11.49	22.2	7.17	10.02	9.49	5.5	22.44	37.77	12.27	9.1	6.13	12.07	11.34	12.96	24.66	4.07	6.4	12.93	12.42	3.43
NLRP3	3	94	0	94.33	3.16	0.6	0.14	0.18	0.2	0	0.7	1.73	1.91	1.22	1.23	1.11	0.72	1.09	0.88	5.9	4.78	0.91	0.94	0.59	5.77	0.4	1.42	3.2	1.41	0.6	1.15	0.98	0.86
NMD3	47	99	13.59	94.48	11.99	5.92	3.22	4.27	2.44	3.8	9.93	12.21	12.64	4.85	20.88	4.24	7.02	8.85	7.98	11.21	8.79	9.18	10.84	6.01	9.32	7.32	4.52	17.35	5.11	5.77	8.85	2.29	4.72
NME3	19	98	20.69	96.3	37.71	13.36	16.31	19.38	20.8	18.85	38.12	40.41	26.37	7.95	24.11	13.28	19.42	21.57	20.68	42.13	9.48	31.93	27.59	16.29	24.22	17.25	12.86	23.52	12.89	14.95	27.5	21.9	7.73
NNMT	1	98	0	97.26	0	0	0	0	0	0	0.02	0	0.01	0	0.08	1.36	0.42	0.11	0.1	0.02	0.09	0	0.03	0.98	0.1	0.94	1.73	0	0.22	0.02	0.18	0	7.3
NNT	23	95	3.24	93.42	12.44	3.18	1.3	1.85	1.33	1.55	9.92	11.9	6.76	4.47	9.78	1.97	4.19	4.93	4.05	11.09	12.45	10.26	8.66	2.96	5.93	6.18	5.22	13.93	2.89	4.21	5.84	4.9	0.86
NOB1	46	98	41.33	96.06	15.25	10.97	8.09	9.35	7.46	8.05	12.54	21.18	17.92	6.12	14.85	5.1	11.31	10.92	9.05	17.28	7.06	24.35	25.15	8.33	11.75	11.54	3.94	29.91	7.78	8.84	12.26	5.23	5.15
NOC2L	17	92	0	94.42	16.63	8.43	5.5	5.83	5.47	5.83	16.54	22.72	15.37	3.14	13.76	9.39	13.03	12.73	11.24	15.85	14.56	26.94	25.72	12.79	14.82	10.74	5.31	18.04	7.56	8.8	14.91	10.78	5.15
NOC3L	35	98	0	90.5	14.32	1.24	1.22	1.08	0.73	0.75	6.7	6.44	4.31	2.84	5.88	1.47	2.24	3.8	5.5	8.36	5.77	5.61	5.08	1.42	4.14	4.43	3.1	10.05	1.85	3.41	2.81	2.61	0.43
NOC4L	8	100	0	91.4	4.89	3.11	3	3.75	3.04	3.12	5.74	6.82	6.17	1.17	5.71	2.22	3.79	5.16	3.93	8.79	5.51	10.24	13.06	4.61	5.64	3.02	2.12	9.36	2.96	2.54	5.21	1.31	3.43
NOG	1	100	0	98.27	6.92	1.57	1.45	1.45	0.08	3.58	0.37	3.41	1.96	0.28	6.85	0.2	1.49	1.09	0.02	0.42	2.33	0.02	0.18	0.19	0.72	2.15	0	3.65	0.15	0.47	3.25	0	0
NOL3	9	95	0	91.95	0.52	0.19	0.14	0.11	0.31	0	0.79	0.92	0.3	0.17	0.42	0.61	0.36	0.23	1.07	0.36	0.52	0.37	0.51	0.28	0.52	0.4	0.7	0	1.85	0.4	0.63	1.63	0.86
NOL6	26	92	14.95	90.65	3.13	0.64	0.4	0.48	0.51	0.59	2.42	3.14	2.41	0.89	2.63	0.46	0.84	0.68	0.86	2.71	7.15	3.48	2.86	0.75	1.65	1.48	1.01	1.6	1.04	0.8	1.33	1.96	0.86
NOP16	22	99	16.74	97.8	5.64	3.43	2.78	2.82	2.94	2.42	4.79	6.73	9.15	3.01	7.16	3.38	4.07	4.37	5.65	9.28	21.71	19.44	23.32	7.78	5.55	4.56	3.05	9.36	7.56	4.24	4.83	3.27	5.15
NOP2	36	98	33.59	95.7	2.65	2.25	1.31	1.81	1.52	1.83	1.7	2.04	11.75	2.26	8.63	2.53	3.57	4.63	4.19	11.86	11.28	24.85	23.52	3.37	4.51	4.23	1.18	8.45	3.04	3.28	4	2.94	3
NPCDR1	4	96	0	97.59	0	0	0	0	0	0	0	0	0.09	0	0	0	0	0	0	0	0.69	0	0	0	0	0	0	0	0	0	0	0	0
NPDC1	2	95	0	99.41	8	5.16	4.86	6.38	10	0.22	10.2	16.7	13.69	3.79	7.51	4.29	5.16	2.67	10.29	17.29	7.92	18.08	21.03	5.41	0.9	6.38	4.52	9.13	2.15	5.09	8.24	17.97	0.43
NPM3	9	97	0	98.01	7.52	7.08	8.11	8.25	6.84	10.39	3.3	5.46	2.82	3.26	2.82	4.44	8.4	9.26	6.27	4.24	1.16	7.22	7.13	6.47	7.82	14.3	3.46	26.71	8.15	8.1	12.24	8.17	3.43
NPRL2	13	98	39.78	97.16	8.6	4.47	3.43	4.67	3.74	3.63	6.86	8.26	6.18	2.74	8.43	3.69	4.95	5.54	6.77	13.16	11.15	17.23	14.12	3.75	6.68	4.03	3.89	13.7	3.26	5.38	6.18	2.61	1.72
NPTN	42	99	5.08	93.14	12.62	0.21	0.2	0.04	0.12	0.04	7.56	9.77	5.43	3.3	6.22	1.26	1.53	1.54	0.91	13.57	13.31	23.18	23.78	2.2	2.99	1.88	3.37	5.02	2	0.94	1.7	1.31	0.86
NPTX1	5	97	0	94.94	0.08	0	0.02	0	0	0	0.03	0	0.02	0	0.13	0	0.01	0	0.02	0.02	0.3	0.01	0.09	0.01	0.02	0	0.1	0	0.07	0.01	0	0	0
NQO1	5	100	0	95.09	0.87	0.81	0.4	0.65	0.68	0.32	1.2	1.26	0.9	0.18	1.35	1.11	0.99	2.82	1.6	2.29	1.21	2.84	3.28	2.2	0.6	0.54	0.77	1.6	7.48	0.42	0.85	0.98	0.43
NQO2	22	96	27.52	93.17	8.17	6.11	3.08	3.63	4	2.25	8.28	8.58	5.49	2.17	9.19	3.08	5.47	3.28	4.12	9.23	5.81	7.53	5.76	3.68	4.53	4.23	3.27	5.71	4.52	2.58	4.18	5.88	0
NR1D2	42	100	1.44	96.13	16.24	1.68	0.89	0.77	1.18	0.72	18.56	24.95	15.69	8.27	11.32	3.74	4.54	8.47	2.1	7.37	8.92	10.26	8.11	6.4	9.51	3.36	5.91	6.62	2.67	3.36	4.55	5.56	6.87
NR1H2	6	96	0	98.04	18.36	11.46	7.96	11.74	7.91	10.47	19.02	27.13	28.88	5.73	21.81	10.66	15.92	18.15	13.24	25.68	17.53	39.05	41.48	22.32	25.13	14.9	6.49	19.86	8.59	8.96	16.36	7.19	6.44
NR2C2AP	15	95	7.02	92.88	7.91	5.25	3.82	4.92	4.26	4.42	7.63	9.67	6.84	1.68	6.99	2.37	4.8	4.52	5.62	12.94	5.3	14.21	12.35	3.21	6.33	5.03	2.86	4.34	2.74	4.27	6.77	1.96	2.15
NR3C2	3	95	0	91.47	7.16	0.63	0.3	0.2	0.41	0.26	4.98	4.32	5.89	2.11	4.19	0.61	1.11	0.79	0.17	2.85	5.47	0.64	0.32	0.62	2.44	1.34	6.56	0.46	0.3	0.94	2	0.33	1.72
NR4A1	9	100	0	99.78	2.49	4.01	0.92	1.25	2.58	1.63	1.03	1.41	16.77	2.73	8.55	13.54	5.87	7.49	5.81	10.13	27.09	2.61	9.68	10	19.51	3.09	15.75	49.77	16.89	2.87	3.68	0	22.32
NR4A2	14	100	0	99.81	10.21	17.67	2.15	1.47	4.47	1.42	22.21	33.25	63.16	15.25	27.01	42.12	28.58	33.1	9.17	34.5	56.59	15.29	19.67	39.01	43.45	29.93	17.67	32.19	23.78	2.99	16.02	0.65	54.94
NR4A3	9	100	0	98.69	0.28	0.39	0.04	0.06	0.23	0	1.14	1.39	14.86	1.18	4.82	6.21	2.23	1.51	2.43	3.16	21.15	5.57	9.39	10.78	5.18	0.87	2.72	6.62	2.52	0.12	0.89	0	16.74
NRIP1	37	97	0	94.15	15.82	0.4	0.38	0.15	0.03	0.16	6.06	7.29	6.71	5.59	4.13	1.26	1.51	2.71	1.88	6.07	2.8	2.98	5.13	1.59	4.86	4.63	1.51	9.36	2.07	1.35	2.47	1.63	0.43
NRIP2	4	94	0	92.28	0.25	0.07	0.01	0	0	0	0.28	0.61	0.06	0.03	1.2	0.71	0.47	0.19	0.24	0.04	1.38	0	0	0.2	0.67	1.21	0.31	2.06	0.22	0.48	0.47	0	0
NRN1	1	96	0	97.44	0.14	0.04	0.05	0.07	0.08	0	0.18	0.1	0.13	0	0.1	0.05	0.09	0.08	0.05	0.17	0.04	0.08	0.02	0.11	0.05	0.27	0.31	7.08	0.3	0.06	0.12	0	0.86
NSD1	18	94	21.36	93.22	36.53	6.44	5.05	3.45	3.72	3.3	28.94	31.71	25.76	14.22	18.71	6.87	12.75	15.21	18.49	25.98	23.6	29.41	24.65	7.9	15.83	22.55	14.06	27.4	7.63	15.87	15.86	22.22	7.3
NSF	15	97	4.37	90.63	10.96	1.51	0.79	0.94	0.71	0.76	7.76	6.72	8.98	2.78	9.71	1.41	2.69	2.67	6.24	10.44	16.49	13.72	13.86	1.28	3.51	2.95	8.2	5.48	2.15	2.24	2.02	2.29	2.15
NSL1	29	99	0	90.2	16.38	7.86	5.04	5.11	3.55	4.89	13.77	14.77	12.47	3.75	13.4	4.09	9.92	12.27	12.89	20.8	9.6	23.34	19.13	5.64	12.39	7.32	5.55	19.41	4.37	8.46	10.67	5.23	2.58
NT5E	3	98	0	96.35	2.26	0.75	0.32	0.21	0.33	0	0.89	1.7	0.98	1.21	1.84	0.71	0.63	0.53	0.33	0.91	2.54	1.6	1.95	0.81	1.16	1.95	0.53	1.83	0.07	0.62	1.39	0.65	0.43
NTRK1	1	92	0	94.39	0.01	0.03	0.01	0.03	0	0.04	0.03	0.07	0.08	0	0.17	0.15	0.12	0.34	2.91	0.86	7.06	1.07	2.74	0.35	0.25	0	0.07	0.91	0	0.06	0.1	0	0
NUCB1	19	99	18.1	97.98	23.79	15.25	12.46	16.83	13.19	13.42	26.83	34.39	32.72	6.96	27.93	10.71	19.07	19.2	19.46	39.24	28.9	32.38	41.39	17.81	21.67	17.25	9.45	33.33	11.78	15.56	25.9	8.5	6.01
NUDCD1	3	97	0	90.06	6.52	1.76	1.13	1.58	0.89	1.37	3.41	2.34	3.06	2.12	3.78	0.76	1.69	3.77	3.12	5.82	3.62	7.79	7.47	0.93	3.76	2.08	2.02	6.16	1.19	2.17	2.55	1.31	0.43
NUDCD3	37	97	17.03	90.33	20.12	4.72	4.9	5.66	5.91	5.79	17.19	21.64	15.32	5.11	14.63	4.04	7.78	8.47	6.5	14.56	19.12	11.86	11.5	5.1	11.42	7.92	7.28	13.01	3.41	5.82	13.05	4.9	0.86
NUDT1	7	97	5.72	92.57	17.56	7.17	6.84	6.56	8.85	6.22	17.49	17.11	13.12	3.05	12.32	5.61	11.19	11.94	9.53	20.95	5.56	11.78	10.35	9.72	10.05	13.09	3.77	25.34	9.33	6.59	11.21	10.46	3.43
NUDT15	26	97	0	91.01	3.72	1.99	1.07	1.07	1	1.15	6.3	5.26	7.23	2.17	5.37	2.22	2.85	5.35	1.5	4.53	4.44	6.22	6.63	5.1	5.45	2.08	1.44	5.48	4	1.67	1.94	0.98	0.86
NUDT16L1	27	95	14.12	97.77	22.59	10.99	11.83	14.25	12.22	13.88	23.9	32.7	23.71	5.08	18.76	7.98	12.4	15.21	12.67	24.14	8.27	27.67	26.82	11.01	14.01	10.94	6.88	21.46	9.11	9.27	17.35	3.6	5.58
NUDT19	32	98	12.74	97.86	4.19	0.41	0.13	0.13	0.18	0.09	3.77	5.31	2.28	1.27	6.11	1.41	2.83	3.73	3.07	2.39	13.82	3.71	3.38	2.97	2.56	3.42	1.51	3.43	1.26	2.09	3.17	0.65	0.86
NUDT2	7	96	20.12	95.27	11.65	8.68	4.8	5.63	5.54	4.82	11.88	14.67	8.26	2.27	10.64	2.53	10.47	8.7	5.41	14.72	3.4	10.38	9.71	5.71	8.6	8.66	3.46	16.67	4.07	4.62	8.06	4.58	1.72
NUF2	1	96	0	94.31	0.93	0.2	0.11	0.15	0.26	0.18	0.69	0.71	0.75	0.26	0.95	0.1	0.36	0.72	0.5	1.84	1.16	1.09	0.7	0.47	0.49	1.01	0.96	7.76	0.96	0.45	0.36	0	0
NUMA1	38	99	7.42	96.68	28.83	2.9	2.22	1.52	3.46	1.58	19.74	20.38	20.49	8.43	18.35	5	6.64	6.66	6.22	24.94	30.28	29.19	28.12	5.88	10.77	7.65	5.94	18.49	4.89	4.69	7.82	8.5	4.29
NUP133	26	96	0	91.4	3.9	0.73	0.52	0.67	0.39	0.65	2.91	5.85	16.69	2.35	9.22	1.01	1.7	2	2.43	9.99	9.91	9.84	8.66	1.12	3.26	2.15	2.93	5.94	1.33	1.42	1.7	1.96	1.29
NUP155	15	95	1.7	93.46	5.38	0.54	0.33	0.28	0.25	0.34	3.57	4.48	9.17	1.82	8.94	1.52	1.6	1.66	1.72	6.45	10.68	5.58	5.64	1.48	3.58	3.02	1.95	7.08	0.96	1.75	2.36	1.63	0.86
NUP160	27	99	27.59	91.3	14.05	6.04	2.85	3.87	3.06	3.7	11.88	17.89	12.55	3.51	11.51	4.09	8.66	7.23	5.26	10.98	14.64	10.8	9.94	7.47	9.88	8.12	5.91	12.56	3.11	6.79	9.84	5.23	7.3
NUP188	20	94	15.57	94.84	6.22	1.37	0.59	0.57	0.91	0.62	4.79	4.53	2.53	1.95	4.62	1.47	1.88	2.67	1.57	4.94	21.06	6.99	7.1	1.75	3.33	2.89	2.57	4.8	1.85	1.77	2.4	0.98	2.58
NUP205	41	97	0	95.42	5.03	0.59	0.31	0.31	0.5	0.25	3.57	4.97	8.22	2.44	6.56	0.81	1.45	1.88	1.62	7.54	9.35	8.21	6.56	1.09	3.43	2.35	3.15	6.39	1.04	1.42	1.88	0	1.72
NUP210	27	97	20.09	98.88	24.56	5.91	3.24	3.01	5.16	2.55	18.94	23.93	14.19	5.01	15.61	7.63	10.14	10.13	9.34	26.1	33.33	15.44	11.83	6.81	11.3	16.85	8.49	23.06	3.19	9.15	12.28	15.03	1.72
NUP214	35	96	1.58	91.9	15.36	2.62	1.15	0.72	1.33	0.63	9.41	12.36	16.45	5.14	13.22	2.37	3.31	3.84	3.22	12.48	29.76	14.87	12.29	3.18	6.52	3.69	5.39	7.76	2.22	2.79	5.46	3.6	1.72
NUP37	17	98	7.21	93.94	8.4	2.66	1.45	1.69	1.43	1.22	5.69	9.11	4.58	1.32	6.32	2.58	4.6	5.8	7.38	10.26	4.95	8.13	8.11	2.09	5.36	4.03	2.64	10.96	3.78	3.07	5.23	3.27	0.86
NUP43	27	99	0	92.89	7.51	0.72	0.23	0.14	0.26	0.26	2.17	3.34	1.88	0.84	5.42	0.46	1.34	1.43	2.19	8.38	7.11	6.13	4.86	0.43	1.81	3.89	2.79	4.8	1.11	1.97	2.42	2.61	0
NUP62	40	99	38.71	94.55	12.61	4.39	2.35	3.51	2.67	2.72	8.71	12.6	7.59	3.48	9.15	4.6	6.97	9.34	7.93	14.23	12.32	20.61	21.84	6.39	10.27	8.73	2.6	15.3	4	5.32	7.25	4.9	1.29
NUP85	7	97	32.47	92.32	4.47	1.98	1.62	1.51	1.26	1.34	2.85	4.95	3.93	2.76	5.74	1.97	2.66	2.67	5.12	7.15	12.45	8.93	7.62	1.86	4.76	2.55	2.64	8.9	1.41	2.77	3.92	0.33	0.86
NUP98	43	98	34.22	94.73	14.02	2.9	1.07	0.97	1.25	0.96	10.53	16.86	28.43	5.01	20.28	5.51	5.13	7.04	5.6	21.05	43.02	36.71	37.92	12.35	13.27	5.1	9.57	11.64	4.52	3.93	5.56	1.96	7.73
NUPL1	37	99	4.23	92.55	0	2	0.73	1.02	0.96	0.72	0	0	25.4	4.08	0	0	0	7.42	0	0	21.92	0	0	0	0	0	0	0	0	0	0	0	4.29
NUSAP1	1	100	0	99.1	1.3	0.2	0.08	0.19	0.41	0	1.59	1.76	1.09	0.43	1.6	1.06	1.21	2.18	1.79	3.27	5.6	11.88	16.84	3.93	1.07	2.22	0.82	14.16	2	0.78	1.01	2.61	3
NXT1	17	98	0	98.69	18	13.09	9.49	9.84	10.74	10.06	20.87	27.44	32.53	6.81	20.97	11.67	16.04	17.92	12.98	19.84	13.65	24.37	28.85	21.36	26.32	12.22	7.43	17.81	12.44	8.25	15.01	9.8	18.46
OAS1	10	99	0	98.95	5.75	10.71	1.68	2.65	2.53	0.79	3.81	5.22	4.03	3.7	11.97	2.98	5.13	3.16	29.13	19.42	10.12	8.83	9.93	2.49	1.71	2.75	2.48	4.11	3.78	2.44	6.02	13.07	0.43
OAS3	14	99	2.9	99.45	5.09	3.81	0.55	0.48	0.59	0.38	3.77	4.51	5.21	3.39	7.57	4.55	3.59	1.81	11.82	14.01	16.02	4.73	5.95	2.88	3.71	3.69	1.37	3.65	2.37	3.09	3.27	10.46	0
OASL	12	97	5.56	99.86	2.63	2.9	0.5	0.81	0.94	0.12	3.62	5.77	6.69	2.43	8.57	4.19	4.68	3.16	23.44	22.59	14.73	15.82	28.24	3.54	2.52	0.47	3.49	1.83	1.93	1.35	3.01	4.58	9.44
OBSCN	6	92	0	91.25	4.91	0.51	0.46	0.37	0.54	0.59	2.82	3.8	3.02	1.71	3.6	0.46	1.03	0.9	0.45	2.7	10.38	0.94	0.84	0.57	2.5	2.48	2.62	3.88	0.44	1.25	1.88	1.31	0
OGDH	11	97	34.98	97.78	13.22	3.36	1.56	2.24	3.4	0.91	11.82	12.16	17.43	4.89	13.79	4.24	5.1	5.5	5.46	19.78	27.78	31.74	36.09	7.14	6.81	6.44	6.73	5.71	3.63	4.64	5.96	5.56	5.15
OGFR	27	92	0	94.39	19.38	6.52	4.59	5.1	4.46	4.8	15.08	25.03	13.26	2.04	15.89	5.46	11.41	10.39	11.72	24.78	4.31	27.32	33.1	6.04	14.39	10.81	5.94	11.64	5.78	7.79	13.09	6.86	5.58
OLR1	2	93	0	94.27	0.07	0.03	0	0	0	0	0	0.03	0.14	0.13	0.89	0	0.58	0.04	0	0.01	0.3	0.02	0	0.25	0.01	0.27	0.46	1.14	0.3	0.01	0.42	0.33	0
OMA1	42	97	0	92.9	12.38	2.61	1.11	1.24	1.09	1.51	7.15	5.72	4.57	2.66	7.15	3.49	5.13	7	6.24	10.98	7.32	5.5	3.66	2.09	6.54	5.91	1.44	8.22	3.11	4.16	6.57	2.94	1.29
OPA1	47	97	8.41	92.98	13.09	1.7	0.95	1	0.76	0.71	11.03	10.84	16.03	5.45	10.2	2.07	2.89	3.65	4.88	12.01	13.09	11.79	10.71	3.95	6.7	4.5	5.43	12.79	3.04	2.9	3.62	1.63	0.86
ORC1	2	92	0	95.87	0.2	0.04	0	0.04	0.05	0	0.35	0.25	0.35	0.07	0.81	0.1	0.06	0.23	0.12	0.81	1.25	0.53	0.47	0.16	0.12	0.2	0.22	1.83	0.15	0.07	0.02	0	0
ORC5	4	98	9.9	90.98	4.07	1.4	1.11	1.41	0.76	1.45	2.5	3.56	5.57	1.96	5.77	1.36	2.26	3.16	2.88	9.13	7.36	9.06	6.94	0.76	3.22	1.95	2.69	5.48	1.26	1.98	2.81	0.33	0.86
ORMDL3	28	98	0	98.16	14.72	11.45	8.34	9.4	6.63	9.72	12.79	19.08	17.1	8.14	18.23	5.56	14.23	13.37	14.15	26	9.35	25.12	20.56	7.44	13.15	12.08	3.2	21.69	5.04	8.12	15.98	5.88	5.15
OSBPL3	43	100	6.9	91.86	5.76	0.95	0.47	0.45	0.69	0.18	6.13	4.53	7.24	3.93	6.42	1.26	1.39	2.03	2.14	10.65	23.82	10.24	9.84	1.81	3.79	2.28	7.12	4.11	1.19	1.56	2.1	1.96	3.43
OSBPL5	10	93	0	91.12	0.93	0.15	0.15	0.13	0.08	0.18	0.63	0.85	1.26	0.29	0.85	0	0.19	0.19	0.1	0.28	1.12	0.16	0.21	0.09	0.1	0.34	1.83	3.65	0.37	0.26	0.55	0.65	0
OSM	4	99	0	99.4	6.08	2.81	1.05	1.57	2.25	0.65	4.61	8.11	6.23	2.95	3.22	2.68	2.81	1.73	2.22	2.37	4.44	1.19	2.31	2.6	5.02	1.61	2.93	4.57	2.59	1.8	6.3	3.92	3
OSTM1	36	97	24.13	92.09	12.4	4.38	3.07	4.53	2.42	3.75	10.27	9.14	11.96	5.41	11.31	5.25	7.61	10.17	11.15	13.94	12.88	17.18	14.7	7.38	9.42	8.59	4.18	7.99	3.56	5.29	9.19	3.6	4.72
OXCT1	36	99	34.81	98.42	14.73	3.89	2.07	2.83	2.32	2.33	11.62	13.45	15.08	5.83	14.17	4.04	5.34	7.94	6.86	16.38	16.67	19.95	20.72	6.49	10.43	6.18	5.39	13.47	3.93	4.14	7.29	1.96	1.72
P4HA1	35	99	9.07	98.25	8.89	1.4	0.73	0.98	0.78	0.71	5.54	5.65	6.58	2.69	6.46	1.87	2.98	4.52	5.98	11.05	12.15	16.1	17.21	4.35	6.32	3.36	3.97	16.21	1.85	2.67	3.52	1.96	3.43
P4HB	50	100	18.23	98.83	34.06	21.33	15.34	18.7	19.12	13.12	43.13	49.96	46.48	11.72	34.73	19.19	28.96	28.09	26.87	49.05	32.9	60.41	65.47	29.97	32.07	25.44	14.21	39.95	24.22	19.28	35.33	16.34	15.02
PABPC1L	3	97	0	91.47	2.96	0.67	0.37	0.4	0.46	0.65	1.94	2.83	2.28	1.79	3.21	1.31	1.14	1.09	1.17	4.12	6.07	4.46	4.76	1.19	1.74	1.41	1.23	2.06	0.89	1.03	1.33	0.33	0.43
PACSIN2	39	100	0	90.28	7.89	2.88	2.22	2.89	2.19	2.33	4.59	5.63	7.56	1.86	6.68	2.53	2.93	3.95	2.98	8.87	8.18	11.25	12.58	2.27	3.6	3.02	4.62	14.38	3.56	2.51	4.4	2.29	3
PAF1	39	98	0	97.9	8.53	3.98	2.67	3.51	2.7	2.99	6.43	10.01	15.08	3.78	14.53	3.08	5.51	8.17	5.46	16.23	21.49	27.37	35.05	11.93	10.91	4.9	4.52	11.87	5.26	3.89	6.81	1.63	8.58
PAFAH1B3	13	95	0	90.53	13.87	7.33	7.18	8.29	7.83	8.55	11.24	12.33	10.86	2.75	10.85	4.75	7.96	6.97	8.74	14.18	6.59	9.47	7.87	4.72	7.5	10.47	4.38	26.03	7.63	5.88	11.48	7.84	4.72
PAK1	5	97	0	91.56	4.94	1.21	0.68	0.83	0.64	0.72	1.63	2.66	3.3	2.13	3.53	1.41	1.64	2.86	1.95	4.05	5.17	4.86	7.91	2.47	2.16	2.82	1.64	17.81	2.07	1.4	2.75	1.96	2.58
PAK1IP1	17	97	14.12	98.48	8.67	2.9	2.52	2.18	1.56	1.96	6.16	7.26	6.42	2.5	5.98	2.32	3.8	5.65	5.91	6.56	3.75	8.6	9.75	4.52	5.85	3.22	2.5	10.27	3.33	3.26	4.49	1.96	1.72
PAN2	38	94	0	95.03	4.11	0.85	0.38	0.45	0.36	0.41	2.37	3	3.73	1.82	3.87	1.36	1.21	1.13	1.02	4.35	8.7	3.09	2.26	0.61	1.98	2.28	1.25	2.74	1.04	1.34	1.64	0.65	0.43
PAPD4	41	98	40.49	96.15	0	6.07	2.06	2.89	2.11	2.5	0	0	23.25	7.04	0	4.65	7.99	9.41	8.58	18.41	23.04	16.45	15.31	6.79	0	10.13	0	19.86	3.48	5.81	0	3.6	3.86
PAPSS1	20	98	0	94.42	6.67	3.1	1.74	2.43	1.77	1.8	5.82	5.92	7.35	1.84	7.1	2.73	3.81	6.21	7.77	12.57	7.8	16.8	14.28	3.14	5.08	3.76	2.96	9.36	2.89	2.69	5.21	2.61	2.15
PAQR8	25	97	0	94.72	4.81	3.17	1.8	2.47	1.36	2.32	2.17	1.63	1.3	0.38	9.71	2.22	4.02	3.88	2.62	9.48	3.06	3.94	2.61	1.15	3.24	5.24	0.67	8.45	1.93	4.11	3.43	2.94	0
PARD6B	1	91	0	91.81	2.51	0.2	0.09	0.03	0.1	0.05	2.14	2.92	2.42	1.11	9.41	0.86	0.95	1.21	0.81	1.62	6.85	2.22	2.05	0.76	1.14	2.01	1.03	1.6	0.52	0.64	0.91	0.65	0.86
PARP10	37	97	0	95.89	12.19	5.13	3.52	5.29	4.88	5.7	12.7	11.97	9.03	2.57	13.83	4.65	8.44	9.56	12.89	22.56	16.02	11.38	12.8	5.27	9.47	6.91	3.44	8.68	2.89	5.26	14.77	2.94	1.72
PARP14	38	98	18.88	98.31	28.85	3.18	1.25	0.7	1.5	0.61	19	16.14	15.13	8.78	14.42	7.12	6.39	6.82	17.96	18.28	35.06	15.68	17.17	5.96	11.39	12.89	11.8	24.43	5.48	9	7.62	10.46	3.86
PARP15	8	97	2.22	98.01	13.29	1.69	0.85	0.73	0.9	0.62	13.58	8.75	11.54	4.31	11.37	2.48	2.32	3.16	4.17	13.48	26.36	8.04	6.24	2.05	3.22	3.96	6.35	6.85	0.52	2.89	2.77	0.33	0
PARP2	9	96	0	90.52	3.66	1.18	0.86	0.89	0.88	0.96	2.35	3.82	3.44	1.17	3.66	0.66	1.4	1.51	1.22	4.36	2.58	2.39	1.76	0.58	1.88	1.54	1.01	5.94	0.89	0.81	2.1	1.31	0
PARP9	32	99	27.54	97.89	13.63	5.61	1.78	1.59	1.33	1.25	10.6	13.5	12.92	10.77	15.4	3.64	6.46	8.06	22.56	22.16	28.42	9.15	10.02	3.7	8.11	6.51	7.12	9.59	3.78	6.88	8.91	10.13	0
PARVG	37	97	35.48	96.36	18.58	7.07	4.8	5.68	5.3	5.24	12.15	15.5	13.09	7.34	13.5	6.16	9.45	13.22	10.89	25.78	28.94	7.15	9.01	7.36	12.88	9.53	6.9	23.29	4.82	7.77	12.02	5.56	1.29
PASK	22	100	0	96.66	19	10.12	9.86	10.97	11.63	4.68	24.67	24.56	20.17	7.73	16.64	9.5	10.73	7.49	10.58	39.82	22.35	34.36	20.91	12.76	16.2	26.44	3.73	34.48	8.15	9.78	17.9	11.11	1.29
PATL1	47	98	17.27	96.35	9.09	1.29	1.01	0.72	0.74	0.58	7.12	8.72	13.06	3.18	12.1	2.32	2.5	3.99	2.79	9.83	12.15	16.34	15.66	3.13	5.39	3.62	2.84	11.19	1.33	1.8	3.52	0.98	2.15
PATL2	14	96	8.34	98.76	6.29	2.04	1.17	1.07	1.07	1.01	6.49	8.21	9.87	2.72	9.84	3.33	4.17	3.5	4.5	12.24	13.61	4.99	4.34	2.29	4.06	5.24	4.74	3.65	1.63	3.36	5.68	6.54	0
PATZ1	12	100	0	92.65	7.48	2.57	1.41	1.74	1.9	1.86	5.8	10.73	6.43	1.31	5.24	1.06	3.72	2.82	0.95	6.87	5	2.12	1.73	1.75	3.86	4.03	1.73	3.65	0.52	1.78	3.78	1.63	0.43
PBK	1	97	0	95.29	0.11	0	0	0	0	0	0.12	0.1	0.12	0	0.19	0.05	0.06	0.19	0.07	0.6	0.35	0.02	0.07	0.18	0.03	0.6	0.05	3.65	0.67	0.12	0.1	0.33	0
PBX4	37	99	11.57	96.89	6.24	1.6	1.16	1.35	1.41	0.99	7.33	11.84	14.03	1.98	12.23	4.55	5.09	6.1	6.34	28.15	19.12	30.09	38.25	13.56	19.9	4.03	13.25	2.06	3.33	5.11	4.04	1.96	6.44
PBXIP1	50	100	47.32	99.68	53.14	24.54	17.25	19.16	20.23	13.63	53.31	52.25	46.13	21.25	42.03	20.61	33.9	41.98	35.61	51.72	62.92	75.7	67.08	37.56	51.72	22.08	13.08	34.93	16.89	23.27	40.73	16.67	16.31
PCBD1	5	90	0	92.41	6.92	4.01	3.26	3.77	5.76	1.53	8.26	8.92	6.66	1.54	6.13	4.29	6.53	6.44	8.62	15.48	4.01	24.94	28.25	6.24	5.74	6.98	2.93	8.9	9.33	6.32	6.3	11.11	3
PCF11	43	98	12.74	96.86	35.26	5	3.94	2.61	2.51	2.55	32.92	28.91	23.66	7.54	21.91	11.06	14.61	11.15	13.03	25.24	25.45	21.63	21.91	14.34	24.3	24.56	11.73	20.55	10.22	11.14	19.11	11.44	5.58
PCNT	45	98	0	93.54	10.44	0.69	0.83	0.42	0.91	0.22	6.76	6.5	8.99	6.3	6.74	1.57	1.38	2.56	1.81	6.24	13.7	7.9	7.05	1.45	3.47	3.56	3.46	17.58	1.56	1.81	1.78	1.63	0.86
PCNXL2	40	92	3.27	91.19	0	1.4	0.52	0.41	0.92	0.18	0	0	5.76	3.12	0	2.93	3.58	4.56	2.17	11.84	28.38	9.99	6.44	3.5	0	4.9	0	2.74	1.56	2.18	0	0	2.58
PCNXL3	2	92	0	93.58	0	0.65	0.27	0.25	0.49	0.12	0	0	1.6	0.96	0	1.06	0.23	1.28	0.41	3.35	9.73	4.95	5.07	0.93	0	2.15	0	1.6	1.11	0.81	0	0	0.86
PCSK7	28	97	24.28	96.87	49.98	15	8.36	7.89	10.49	6.25	47.09	67.53	25.78	8.86	30.37	25	36.38	35.96	25.47	33.57	38.85	26.69	21.21	23.91	36.15	39.46	20.72	48.4	15.78	30.92	41.82	34.64	24.03
PDAP1	23	97	14.13	97.49	37.9	17.75	14.5	16.41	15.68	14.81	33.16	36.87	26.84	9.01	26.56	14.04	21.3	21.54	21.15	40.39	24.55	37.33	37.95	17.78	22.13	22.42	8.03	43.38	15.7	14.18	26.89	13.07	5.15
PDCD11	31	95	6.24	94.62	10.21	1.17	0.75	0.77	0.61	0.38	4.02	4.38	3.44	2.97	5.13	1.47	2.23	4.52	4.12	6.01	9.35	7.58	6.58	1.24	5.16	3.83	2.07	9.82	2.22	2.64	3.56	2.29	3
PDCD5	40	96	44.83	96.02	40.31	18.21	11.47	12.38	17.2	9.95	39.75	38.78	29.42	8.64	27.66	12.22	18.5	15.81	23.39	35.99	13.78	43.37	44.39	14.75	17.61	16.11	10.43	44.29	16.07	14.73	26.1	26.8	11.59
PDCL	29	97	34.83	90.5	9.83	3.5	1.79	1.98	1.7	1.89	11.25	11.57	11.6	3.08	7.55	3.28	6.05	8.47	7.43	10.74	10.38	16.06	15.79	5.4	7.37	5.84	2.96	13.47	3.48	4.38	5.5	3.27	3.43
PDE3B	45	99	3.55	97.69	35.98	4.03	2.13	1.83	1.59	1.72	29.77	46.99	40.71	11.02	30.79	13.94	15.94	9.9	8.55	36.34	25.71	59.37	56.58	18.49	29.77	16.18	22.09	35.85	3.63	11.12	13.21	11.44	0
PDE4B	28	100	28.99	99.04	27.07	4.23	2	2.21	2.75	1.49	12.36	28.42	41.46	14.88	20.41	21.97	14.09	18.56	15.03	35.5	43.5	48.61	49.46	32.26	30.29	13.22	19.11	19.86	7.93	7.58	13.74	10.46	24.46
PDIA6	43	100	46.22	98.09	35.04	19.93	12.72	15.23	14.94	7.28	34.15	36.36	29.89	13.01	22.07	15.61	23.9	28.73	38.78	46.82	22.14	51.51	54.76	26.43	26.05	20.6	14.06	37.44	17.41	19.49	27.82	13.4	15.45
PDK3	41	99	3.63	96.67	5.11	2.06	0.94	1.06	0.94	0.82	5.08	6.97	13.01	1.62	8.37	2.27	2.55	3.69	2.57	13.42	9.22	11.22	9.68	4.04	6.83	3.49	3.63	9.13	2.22	2.67	3.8	1.31	1.29
PDK4	1	95	0	94.83	0.3	0.02	0	0	0	0	0	0.03	0.36	0.12	0.07	0.2	0.08	0.23	0.02	0.22	0.56	0.01	0.06	0.2	0.06	0.67	2.38	1.37	0.07	0.05	0.16	0	0.86
PDRG1	27	94	19.44	96.36	6.53	3.57	4.1	4.65	3.87	4.76	7.58	10.19	6.86	2.07	6.41	2.58	4.73	6.1	6.07	8.99	4.13	12.64	13.42	5.18	5.85	4.16	2.14	11.64	3.41	3.5	4.79	2.94	0.43
PDXK	38	95	16.99	90.93	10.6	2.65	1.68	2.02	2.39	1.88	10.67	15.01	4.38	3.42	6.43	3.23	3.58	5.27	5.17	10.06	8.7	10.39	13.04	5.82	6.84	3.83	4.33	4.11	5.78	3.42	4.2	5.88	2.58
PDZD11	31	97	6.97	95.88	6.42	4.92	3.54	3.96	4.43	2.66	6.28	6.9	4.52	1.53	6.02	3.33	5.82	7	9.86	15.76	7.67	12.35	11.91	5.76	5.55	5.64	2.89	15.53	6.59	3.98	5.58	4.25	1.72
PDZD4	7	91	0	95.43	3.31	0.37	0.21	0.19	0.68	0.05	2.92	3	1.49	0.73	1.22	0.3	0.29	0.04	0.12	0.32	1.08	0.05	0.03	0.15	0.22	0.07	0.96	0	0	0.44	0.75	0.33	0
PELP1	21	95	9.67	91.96	11.95	1.67	1.45	2.34	1.77	1.76	7	8.82	8.83	2.5	8.76	2.42	3.87	4.22	3.69	10.77	6.89	16.47	18.88	4.3	6.13	3.29	2.74	7.99	2.59	3.1	5.01	0.65	1.29
PEPD	15	94	3.02	94.9	16.93	9.84	7.32	9.71	8.62	5.82	18.03	20.32	14.16	3.92	12.84	3.49	9.12	8.55	10.58	16.42	8.14	10.75	9.43	6.08	8.04	5.03	5.26	17.58	5.85	6.55	11.84	3.92	2.58
PER1	49	99	2.67	99.51	12.9	2.76	0.79	0.7	2.04	0.62	20.86	35.98	35.6	10.87	18.4	8.23	7.11	13.89	1.74	12.14	49.23	15.42	19.55	15.27	27.83	4.3	9.14	15.53	10.07	2.7	7.54	0.65	15.02
PERP	22	99	0	93.93	4.62	3.08	1.4	1.78	2.85	0.11	5.84	7.29	9.22	1.78	4.68	5.35	7.1	10.32	12.17	13.08	7.54	23.96	24.44	23.22	21.15	2.28	3.58	9.59	40.44	3.81	5.92	8.82	23.18
PES1	15	96	28.23	94.38	5.47	3.55	2.95	3.78	2.77	3.53	3.09	5.16	8.34	1.62	7.68	1.62	4.22	4.71	4.93	11.07	5.56	16.67	18.92	3.62	5.42	3.42	2.12	7.08	3.26	3.04	5.64	2.29	0.43
PEX3	20	95	28.78	95.77	7.39	3.15	1.42	2.46	1.07	2.17	4.4	3.95	5.9	1.59	5.94	1.36	2.66	3.35	4.86	9.62	6.59	9.57	9.45	2.05	4.44	1.54	2.62	4.57	1.56	1.96	3.8	0.98	0
PF4	3	100	0	99.48	2.61	0.23	0.07	0	0	0	0.04	10.19	0.42	0.04	3.74	0	0.02	0	0	0	0	0	0	0.02	0	0	0.02	7.76	0	0.24	0.93	0	0
PF4V1	1	97	0	96.49	0.03	0.02	0	0	0	0	0	0.49	0.12	0	0.88	0	0	0	0	0	0.04	0	0	0	0	0	0	0.23	0	0	0	0	0
PFKFB4	4	99	0	95.73	0.48	0.15	0.07	0.17	0.03	0.07	0.22	0.25	0.38	0.22	0.43	0.2	0.12	0.04	0.1	0.34	0.78	0.33	0.28	0.06	0.14	0.07	0.29	0.23	0.3	0.09	0.24	0	0
PFKL	18	95	0.62	96	15.43	8.16	6.56	9.97	8.55	6.34	18.27	18.59	17.9	5.45	17.24	5.1	9.19	9.26	11.12	27.26	24.68	22.36	22.26	7.41	8.79	8.46	5.63	22.15	6.74	7.3	14.38	5.56	2.15
PGAM5	4	90	10.85	91.11	5.36	0.42	0.29	0.41	0.54	0.34	5.71	6.63	0.87	0.58	2.44	1.11	1.09	0.79	0.55	2.16	3.58	3.02	3.37	1.07	2.01	1.48	0.84	2.28	1.48	0.88	1.8	1.31	1.29
PGD	10	98	25.68	98.02	5.32	3.5	2.04	2.68	2.25	2.04	2.78	6.43	11.13	1.99	10.01	2.17	3.65	3.88	5.12	13	8.1	24.93	33.92	3.34	3.93	4.3	2.14	13.01	13.78	3.01	5.64	2.94	2.58
PGGT1B	46	98	27.79	94.1	14.02	1.38	0.46	0.46	0.5	0.45	11.79	14.43	7.56	3.54	7.34	2.63	4.82	3.84	6.5	7.8	12.88	8.59	8.48	3.52	5.89	6.71	3.22	8.22	2.67	3.77	5.43	3.27	0.43
PGLS	35	98	4.07	91.47	37.72	17.07	17.1	19.68	21.31	17.87	33.88	41.67	32.4	8.13	26.03	14.19	21.62	19.28	13.89	38.77	13.61	32.04	30.36	17.03	18.18	30.74	7.36	47.95	15.19	15.2	24.4	25.49	8.16
PGM1	22	99	21.02	90.67	5.76	2.97	1.65	2.2	1.78	1.46	4.77	7.24	9.46	1.49	7.81	1.97	4.24	4.93	4.6	13.17	5.94	15.3	17.62	3.76	4.81	5.44	3.25	15.3	4.52	2.8	4.99	3.6	0.86
PGM2	37	98	3.88	92.48	5.92	2.45	1.33	1.83	1.03	1.29	4.54	3.53	3.95	1.55	4.3	1.82	2.89	4.26	5.72	8.76	7.92	8.34	8.79	2.54	4.18	2.82	2.31	15.75	5.48	2.21	3.54	1.96	1.72
PHB	20	100	33.09	95.31	30.72	19.04	16.41	19.54	16.83	17.45	25.87	26.93	18.32	6.6	20.2	11.06	19.08	18.52	22.96	32.95	14.99	41.05	46.25	17.19	19.57	18.73	10.05	37.9	16.37	14.99	24.79	15.03	6.01
PHF12	20	96	14.08	95.04	16.23	2.25	1.05	1.24	1.66	0.82	11.09	17.82	10.37	5.8	10.43	3.43	4.05	5.84	2.79	12.56	24.2	17.43	15.99	6.23	8.54	6.85	4.76	9.82	1.56	3.16	5.21	4.25	9.87
PHF14	45	96	5.29	90.34	37.69	9.83	6.23	4.01	4.71	3.95	26.56	23.84	16.37	5.08	16.17	10.76	16.77	18.15	18.53	27.15	9.35	23.55	20.31	10.78	18.03	25.71	11.51	39.27	10.07	16.06	16.99	14.71	3.43
PHF19	15	98	18.65	98.46	11.74	2.93	2.16	2.67	3.75	1.88	12.46	12.85	5.59	2.64	7.47	4.5	5	4.93	7.31	12.38	8.7	14.74	16.4	5.4	6.65	7.11	3.49	18.04	2.67	3.75	5.17	6.86	6.87
PHF23	9	96	7.98	93.15	7.11	2.75	1.77	2.18	1.55	1.68	2.63	2.7	1.72	0.97	3.79	2.12	4.2	6.93	5.96	9.83	1.64	15.91	15.72	2.71	5.07	5.44	2.21	10.05	4.52	4.59	2.77	3.6	3.43
PHF6	37	100	3.62	96.21	17.31	1.78	1.27	1.3	1.01	1.11	9.43	10.11	6.28	3.11	7.01	3.03	3.32	4.03	4.43	10.37	6.16	10.61	12.65	2.12	6.14	7.05	3.77	19.64	3.26	4.19	3.5	2.94	1.29
PHGDH	8	98	0	94.27	1.98	0.72	0.52	0.45	0.33	1.15	0.8	1.93	0.9	0.26	1.86	0.35	0.75	0.94	0.26	1.9	0.86	0.62	1.23	0.47	0.7	1.81	0.55	7.08	3.7	0.57	1.52	0.98	0
PHLDA1	4	100	0	94.32	0.95	2.71	1.02	1.37	2.66	0.16	4.67	4.99	9.55	2.27	4.41	13.79	11.52	11.97	22.37	24.48	28.64	36.94	40.66	30.35	32.28	5.3	8.89	14.16	21.63	2.28	7.23	2.29	47.64
PHLDB3	1	98	0	90.32	3.68	2.24	1.17	1.51	1.16	1.78	3.7	7.53	10.43	1.02	8.07	4.95	5.35	6.14	2.38	9.47	12.19	7.62	8.22	8.08	6.65	6.64	2	14.16	4.82	2.37	3.39	0.33	3.43
PHPT1	6	99	26.8	97.11	23.69	10.84	8.77	10.06	14.78	7.46	24.82	24.59	17.7	6.31	16.3	14.5	18.46	21.57	28.37	32.58	14.08	27.77	29.42	23.81	19.29	17.85	14.06	32.42	15.04	14.48	19.88	19.28	9.44
PHRF1	20	95	0	97.04	9.27	1.05	0.76	0.65	0.95	0.58	4.88	7.6	7.11	2.28	6.64	1.72	2.24	3.05	2.22	10.03	9.52	12.55	15.23	2.13	5.24	3.09	3.22	5.71	1.85	2.14	2.49	0.65	2.15
PI3	2	99	0	99.03	0	0	0	0	0	0	0	0.03	0	0	0.01	0.46	0.04	0.45	0.02	0.01	0.26	0	0.03	1.44	0.03	0.2	0.05	0	18	0.05	0	0.65	0
PI4K2A	44	95	2.3	94.49	2.48	0.46	0.37	0.34	0.3	0.28	3.22	4.58	2.13	0	2.02	0.56	0.98	0.94	1.41	3.26	3.79	3.28	3.72	1.49	1.94	1.54	0.7	5.25	0.89	0.62	1.39	0.98	0.43
PI4K2B	45	97	10.58	95.62	3.76	3.4	1.31	1.75	1.95	1.59	2.95	2.53	4.6	2.11	2.78	1.06	1.26	4.59	3.69	8.62	8.92	6.03	4.82	1.94	2.96	2.69	1.27	4.11	1.63	1.62	3.03	1.63	0.86
PI4KA	28	95	13.41	94.03	9.89	1.45	0.92	0.73	2.1	0.83	7.83	10.19	6.69	2.79	9.86	2.42	2.52	3.39	2.19	8.92	23.34	9.95	8.8	2.47	5.16	2.82	6.92	10.5	1.11	2.12	4.44	4.9	3.43
PIGA	31	99	0	93.29	2.42	0.86	0.21	0.35	0.3	0.25	4.74	5.29	5.19	1.6	4.91	1.31	1.25	2.18	1.07	2.82	4.74	4.26	6.06	2.25	4.59	1.14	1.49	3.65	1.7	0.68	1.72	0.65	2.15
PIGK	4	97	0	91.05	10.65	3.5	2.89	3.84	2.47	3.5	8.38	7.78	5.75	3.57	6.06	3.38	4.73	6.1	6.41	8.21	5.73	5.73	4.35	3.25	4.69	2.42	3.51	14.61	2.67	3.56	6.59	1.63	0.86
PIGX	5	94	0	90.77	8.72	4.41	2.44	3.33	2.83	2.57	7.65	9.89	6.57	1.87	6.84	3.38	5.21	7	6.36	11.2	2.67	25.26	24.06	8.25	7.99	7.38	3.2	7.76	4.3	4.07	7.05	2.94	3.43
PIH1D1	39	98	41.03	94.77	19.63	13.04	9.16	10.13	10.13	8.12	18	18.76	18.09	5.68	19.65	7.17	12.45	14.23	15.84	30.15	15.03	26.37	24.72	11.44	15.86	15.77	7.98	29.91	10.3	10.5	15.31	8.17	4.72
PIK3AP1	2	99	0	94.46	1.83	0.98	0.13	0.06	0.03	0.01	0.49	0.98	1.1	1.08	1.25	0.71	0.44	0.45	0.62	1.12	1.59	0.55	0.72	0.45	0.43	3.62	2.67	0.91	0.52	0.66	1.05	0.65	0.86
PIK3IP1	16	100	39.51	99.79	66.16	38.3	32.11	36.13	22.74	39.48	67.44	87.98	75.42	35.78	62.12	25.76	51.84	51.62	37.16	73.46	54.52	44.7	43.26	29.32	58.65	36.78	22.5	53.2	31.11	41.63	55.46	11.44	5.15
PILRA	5	94	0	90.92	2.02	0.86	0.1	0	0.03	0	0.27	1.26	1.13	0.95	0.65	0.35	0.4	0.04	0.12	0.38	5.34	0.26	0.34	0.15	0.14	0.4	0.89	1.6	0.37	0.22	0.95	0.33	0
PIN1	36	94	2.2	96.77	29.03	16.78	16.61	20.52	20.36	16.1	30.54	34.56	26.84	8.71	23.56	11.62	20.83	23.72	27.16	39.28	18.78	35.96	30.81	17.06	21.32	22.42	10.43	34.93	14.52	13.07	27.21	12.09	7.3
PIP	3	98	0	99.41	0	0	0	0	0	0	0	0	0	0	0	0	0.08	0	0	0.01	0	0	0	0	0	0.27	0	0	0	0	0	0	0.43
PIP4K2C	47	98	40.68	96.1	3.37	1.13	0.6	0.84	0.6	0.65	2.61	3.78	5.27	1.3	4.94	1.16	1.55	2.03	2.48	7.99	11.41	14.26	12.26	1.62	2.68	1.21	1.8	2.06	2.37	1.28	1.94	0.98	2.15
PIP5K1A	18	96	1.96	91.46	4.41	1.6	0.63	0.58	0.71	0.4	3.89	8.8	7.2	2.44	6.61	2.17	2.67	3.54	3.79	8.42	11.46	13.48	12.71	2.59	4.37	4.09	5.39	9.59	2.07	2.42	2.87	2.61	1.29
PIP5K1B	1	98	0	90.68	0.44	0.14	0.09	0.09	0.11	0.07	0.11	0.19	0.13	0.05	0.4	0.4	0.44	0.79	1.19	1.51	0.65	0.44	1.45	0.39	0.21	0.94	1.01	0.91	0.07	0.31	0.4	1.31	0.43
PITPNM1	6	90	0	97.39	7.81	0.88	0.78	1.25	1.58	0.62	8.01	8.58	2.38	1.74	3.88	1.52	2.36	3.65	2.86	7.07	11.07	7.66	9.21	2.49	3.86	4.3	1.59	5.25	1.7	2.35	2.87	1.96	1.72
PITPNM2	20	91	0	92.92	3.96	0.39	0.26	0.21	0.32	0.43	1.39	3.8	1.66	0.77	2.75	0.56	0.55	0.6	0.52	1.2	4.91	0.37	0.38	0.36	0.78	1.07	1.15	2.51	0.44	0.43	1.33	0.65	0.43
PKIA	49	99	0	91.33	11.61	0.79	0.62	0.4	0.57	0.33	8.58	10.26	5.28	2.5	8.73	1.01	2.08	2.15	2.98	9.85	3.92	38.06	26.16	2.38	2.06	2.01	1.76	19.41	1.11	1.17	3.27	2.29	1.72
PKMYT1	12	95	0	92.09	0.16	0.01	0	0	0.13	0	0.19	0.02	0.2	0.02	0.37	0.05	0.05	0.23	0.05	1.33	1.64	0.23	0.79	0.1	0.07	0.81	0.02	4.8	0.37	0.04	0.18	0.33	0
PKN1	7	95	0	97.92	28.04	8.35	6.18	9.09	8.87	8.41	33.78	38.92	15.37	2.74	16.48	6.52	13.92	13.52	11.12	22.84	18.22	18.24	18.6	7.96	15.59	11.07	9.21	21.23	3.48	7.87	16.51	8.82	5.15
PLA2G6	41	92	0	90.73	2.72	0.85	0.62	0.94	0.87	0.7	2.65	3.61	3.09	0.87	3.1	0.76	1.46	1.85	1.31	4.39	9.95	3.26	2.43	1.04	1.87	1.14	1.47	2.97	0.74	1.26	2.2	0.98	0
PLA2G7	1	96	0	94.2	0.22	0.06	0	0	0	0	0	0.07	0.1	0.13	0.07	0.1	0.28	0	0	0.02	0.26	0.01	0.02	0.19	0.06	1.07	0.07	0.23	0	0.05	0.24	0	0
PLAGL2	31	98	0	97.41	3.61	0.55	0.23	0.13	0.23	0.22	3.41	4.75	4.61	0.6	2.85	1.11	1.18	2.07	1.36	4.89	5.04	10.2	14.76	1.9	1.79	2.42	0.94	1.6	1.48	0.83	0.89	0.65	0.86
PLAU	5	98	0	93.04	0.01	0.06	0	0	0	0	0.01	0.05	0.03	0	0.01	0.05	0.32	0.04	0.21	0.23	0.17	0.08	0.16	0.56	0.06	0.67	0.39	0.46	1.93	0.01	0.42	0	0
PLAUR	7	98	0	96.87	3.07	1.98	0.64	0.53	0.77	0.3	0.69	2.85	5.56	3.56	3.39	6.82	3.45	3.69	2.45	2.26	6.25	3.28	6.02	10.44	5.24	1.28	4.16	12.33	6	1.03	3.25	0.33	24.03
PLCB2	8	93	11.44	97.95	11.02	1.89	1.42	1.58	2.16	1.41	9.09	8.55	10.32	4.85	8.53	2.42	3.19	3.5	3.79	12.8	26.66	5.94	3.9	3.16	4.57	5.17	3.53	6.85	1.19	2.66	5.39	3.6	1.72
PLCD1	4	94	2.51	90.61	3.55	1.69	1.13	1.57	1.83	0.84	4.36	4.49	7.61	1.54	5.91	0.91	1.81	1.43	1.57	6.36	5.99	8.15	5.62	1.51	3.33	1.68	2.69	3.43	2.96	1.87	2.89	1.96	0.43
PLCXD1	23	98	0	94.62	3.83	0.51	0.34	0.37	0.48	0.37	1.72	2.71	0.82	0.7	3.49	1.36	1.24	1.21	1.07	1.58	2.67	0.73	0.78	0.92	1.77	1.81	0.48	5.71	0.67	1.13	1.64	0.65	0.43
PLEC	13	97	0.02	99.05	22.43	3.79	1.78	2.01	4.27	1.33	19.05	17.42	17.04	4.31	19.58	4.9	6.91	7.12	4.65	31.19	33.89	23.24	22.34	5.91	7.04	8.26	3.82	8.45	6.37	4.05	8.95	15.36	3.43
PLEK	2	97	0	99.15	16.05	2.17	0.74	0.46	0.75	0	8.59	6.66	7.71	4.62	7.33	1.82	1.38	1.28	1.41	5.19	5	0.49	0.67	0.45	1.36	3.09	7.72	4.11	0.96	1.92	4.26	0.33	0.43
PLEKHB1	1	97	0	92.99	7.55	6.34	4.74	6.22	3.3	6.62	5.99	11.06	10.32	1.47	10.77	2.78	8.68	4.59	2.53	11.31	5.81	2.46	2.02	3.36	5.49	4.36	1.78	4.34	2.37	5.67	10.97	2.29	2.58
PLEKHF1	27	94	0	96.07	5.95	4.04	4.03	5.07	4.36	3.12	4.57	6.39	9	0.7	7.22	3.64	8.77	13.25	16.17	21.12	7.02	24.94	23.39	6.45	7.03	9.87	3.44	7.76	4.52	6.94	4.51	6.54	6.44
PLEKHG2	17	96	0	94.72	2.83	0.38	0.14	0.23	0.27	0.21	1.85	3.97	2.7	1.02	4.26	1.52	1.37	1.39	1.86	4.51	19.51	15.46	20.62	2.93	3.87	2.15	1.66	4.8	1.33	0.84	1.11	0.65	2.58
PLEKHM2	3	93	4.91	94.99	12.84	0.63	0.61	0.54	1.19	0.41	9.35	13.6	2.8	2.07	3.7	1.31	1.5	1.88	1.24	3.14	5.04	4	4.6	2.02	2.48	1.88	3.56	4.34	1.93	1.24	2.2	1.63	1.29
PLEKHO1	13	96	2.74	93.38	26.29	2.76	2.73	3.62	4.1	2.13	23.66	23.3	8.04	5.26	7.37	4.44	8.18	7.46	5.15	12.48	9.78	12.89	14	5.8	9.11	12.62	4.04	11.19	3.19	5.16	9.84	10.78	5.58
PLEKHO2	37	93	0	92.02	2.19	1.19	0.7	1.08	0.93	0.45	1.45	1.65	0.33	0.49	0.92	1.36	2.07	2.33	5.48	2.11	6.8	1.98	2.27	1.61	3.6	2.28	1.83	2.28	2.15	2.13	1.54	2.94	0.86
PLIN3	27	95	18.27	93.82	7.76	4.35	2.43	3.18	2.98	2.8	8.39	11.43	7.67	2.66	6.2	3.59	5.47	6.78	9.27	14.18	7.41	12.14	11.85	4.03	5.9	5.57	2.45	14.61	8.52	3.03	6.4	1.63	2.15
PLK1	7	93	0	96.06	0.36	0.1	0.07	0.07	0.17	0.04	0.34	0.22	0.17	0.03	0.93	0.2	0.18	0.23	0.17	0.9	1.38	0.73	0.62	0.14	0.16	1.28	0.14	5.25	0.3	0.22	0.24	0.33	0
PLK2	1	94	0	95.86	0.52	0.67	0.18	0.22	0.26	0.15	1.47	0.63	6.66	2.47	2.4	2.93	1.05	2.45	0.6	2.33	5.6	4.31	5.8	2.78	3.66	0.87	1.97	16.21	6.59	0.65	0.95	0.33	1.29
PLK3	10	99	8.68	98.83	14.92	8.69	3.95	4.15	4.94	3.61	18.13	36.39	41.67	5.55	20.97	25.4	23.31	21.5	13.91	27.77	19.04	17.81	23.74	34.17	33.08	13.49	8.22	19.18	19.78	9.37	13.86	12.09	7.73
PLK4	9	94	0	91.82	0.5	0.13	0.04	0.06	0.1	0	0.91	0.7	0.61	0.27	0.65	0.1	0.19	0.19	0.29	1.08	1.16	0.6	0.73	0.13	0.35	0.6	0.12	4.11	0.22	0.1	0.24	0.98	0.43
PLSCR1	41	100	5.68	98.55	8.16	6.63	1.42	1.73	1.44	1.21	5.59	7.83	8.61	5.61	9.98	3.28	6.03	7.83	19.91	20.21	11.59	10.72	18.35	8.09	7.19	7.79	5.14	10.73	4.52	3.26	6.47	5.88	0.86
PLXDC1	6	97	0	94.28	4.22	1.12	0.81	1.03	0.6	1.66	2.85	3.54	2.43	1.29	4.46	1.72	2.69	2.67	0.69	3.83	5.99	0.78	1.17	1.46	2.73	3.02	2.33	4.34	0.74	1.56	2.42	1.31	3
PLXNB2	5	91	0	93.27	1.13	0.23	0.09	0	0	0	0.06	0.92	0.4	0.72	0.39	0.61	0.43	0.94	0.5	0.7	2.28	1.27	2.65	0.64	0.29	1.28	0.55	4.11	2.3	0.11	0.57	0.33	0
PLXND1	12	97	0	96.34	2.82	0.2	0.15	0.08	0.34	0	2.76	3.12	2.18	0.65	1.5	0.96	1.19	1.51	0.29	2.62	8.27	7.55	4.94	2.19	3.34	2.15	3.37	4.11	0.67	1.09	1.23	1.31	0
PMAIP1	39	100	9.65	99.77	10.78	7.8	4.94	5.93	10.77	3.17	18.72	16.26	24.64	9.58	13.16	16.62	10.65	16.76	25.23	17.95	18.17	17.34	32.19	19.4	34.47	13.62	12.98	28.08	25.19	5.12	10.16	2.94	7.3
PMCH	1	100	0	98.26	0	0	0	0	0	0	0.02	0.12	0.1	0	0.06	0.76	0.51	0.68	1.57	0.43	0.99	1.11	1.93	0.26	0.1	0.47	0.05	0	0.82	0.55	0.04	0.98	0
PMEPA1	4	99	0	94.19	1.73	0.59	0.31	0.31	0.09	0.29	0.75	1.32	1.03	0.12	3.6	4.55	2.89	5.23	4.41	6.78	3.66	12.79	17.37	11.7	2.21	2.22	0.91	3.43	1.19	0.45	0.87	0.98	4.72
PMPCA	24	97	30.75	92.3	11.14	4.16	2.79	3.6	2.66	3.29	11.69	17.04	11.22	3.21	11.35	3.94	6.04	7.79	10.15	13.84	16.15	16.48	15.36	6.03	9.26	6.11	4.11	8.45	5.33	5.19	8.65	1.96	3.43
PMVK	36	96	0	96.89	14.85	11.15	8.56	10.13	12.23	6.51	15.37	13.57	11.05	3.07	11.21	8.54	12.76	13.59	17.6	21.15	10.94	25.82	29.5	15.55	14.17	16.38	6.25	25.8	14	10.21	14.04	8.17	10.3
PNKP	24	91	3.26	93.37	16.85	5.01	3.3	3.18	3.84	2.43	16.2	16.4	13.91	2.13	12	6.92	10.78	11.75	9.22	22.73	8.61	20.22	17.5	11.62	18.04	15.71	5.65	19.86	7.26	7.75	11.72	10.13	2.15
PNMA3	3	94	0	98.4	1.46	0.2	0.15	0.13	0.23	0.18	1.55	1.14	0.31	0.01	0.35	0.15	0.19	0.15	0.31	0.69	2.02	0.17	0.19	0.2	0.66	0.47	0.53	0	0.22	0.35	0.3	1.63	0.43
PNP	10	98	3.66	95.9	11.2	4.46	2.9	3.33	3.42	2.16	6.13	7.24	13.61	1.84	13.25	5	6.42	8.17	4.84	23.69	16.58	30.09	34.83	10.52	17.86	3.22	5.17	16.21	6.67	4.71	5.72	5.56	7.73
PNPLA2	33	98	0	98.19	14.15	4.47	4.35	6.27	5.66	6.28	15.94	25.74	38.63	2.45	28.67	5.46	8.33	7.15	5.29	32.65	11.24	46.1	51.58	8.49	14.43	6.51	4.81	18.95	4.96	5.43	15.35	1.63	4.29
PNPLA6	8	96	1.11	91.4	6.06	2.57	1.45	2.27	2.29	1.66	7.42	10.82	5.1	2.07	5.54	1.97	3.98	2.52	3.93	7.96	11.33	14.15	13.58	3.5	5.7	4.5	2.21	3.65	2.37	2.59	5.52	3.6	0.43
PNPLA8	40	99	25.23	94.69	16.66	3.29	1.84	2.45	1.13	2.26	20.01	18.04	20.53	7.92	13.77	9.6	7.3	10.73	8.1	12.58	14.08	23.51	23.67	16.57	15.5	7.72	7.12	23.97	7.26	5.06	6.22	2.94	7.3
PNPT1	47	99	14.87	94.86	14.41	3.5	1.53	1.74	1.44	1.38	8.69	10.75	8.74	5.81	10.94	2.78	4.25	5.12	8.67	10.31	9.86	9.06	7.88	3.02	7.51	4.83	3.56	12.56	2.67	4.22	6.3	3.6	1.72
POFUT1	5	92	0	93	2.42	0.87	0.38	0.32	0.65	0.54	1.89	2.36	2.5	0.97	3.82	0.81	0.94	1.28	1.29	4.43	4.09	5.23	5.49	0.84	1.64	1.81	1.13	1.37	1.04	0.73	1.46	0	0
POGLUT1	25	95	21.29	91.46	9.08	2.35	0.85	0.86	0.57	0.86	5.8	6.44	5.43	2.43	6.09	3.13	3.83	5.12	5.29	9.89	13.35	16.1	15.98	2.93	5.09	4.7	3.34	8.22	1.85	3.45	3.86	1.63	2.15
POGZ	24	96	2.59	92.94	15.49	3.05	1.18	0.99	1.5	0.96	10.99	15.58	17.33	3.99	16.81	3.84	6.23	7.79	5.31	17.19	20.37	21.79	20.55	5.57	8.59	10.13	8.22	18.72	4	6.68	5.35	9.8	3.86
POLB	35	99	0	90.61	6.34	1.38	0.67	0.76	0.7	0.78	4.67	5.7	9.16	3.51	7.95	1.67	1.94	3.28	3.24	9.62	8.83	11.69	15.82	3.03	4.11	1.61	2.33	10.5	2	1.73	2.83	1.63	1.72
POLD1	6	97	0	94.49	2.58	1.14	0.99	1.18	1	1.28	2.34	2.78	2.87	0.88	3.29	0.66	1.36	1.62	1.93	4.54	5.21	3.25	2.93	0.78	2.19	2.08	0.84	5.02	0.59	1.06	2.28	0.33	0
POLD2	14	97	32.01	95.21	12.59	6.1	6.92	9.06	7.06	7.72	10.99	11.48	10.63	2.59	10.71	3.74	7.51	8.66	6.31	16.22	7.54	13.38	10.63	6.47	9.14	10.4	4.14	24.43	9.04	5.69	12.99	3.92	2.58
POLDIP2	33	97	21.07	92.73	7.97	6.15	4.26	5.03	4.39	4.53	8.6	12.02	12.75	2.91	11.73	4.39	7.32	7.12	7.72	18.47	9.78	23.14	21.92	5.88	7.56	8.05	3.03	16.44	6.22	4.47	9.09	7.52	3.43
POLG	46	99	12.23	94.7	8.16	2.93	1.73	2.08	1.9	1.61	7.31	9.51	6.15	2.53	7.1	3.08	4.1	4.63	5.36	11.11	13.7	22.35	23.29	5.74	7.38	5.1	4.54	7.31	3.04	3.57	6.24	4.25	2.58
POLH	18	92	0	93.25	3.28	1.06	0.54	0.61	0.42	0.46	1.94	1.93	5.53	1.22	4.62	1.52	1.07	1.05	1.69	7.05	7.84	7.7	5.73	1.04	2.06	1.34	1.66	5.25	0.52	1.37	2.08	1.31	0.43
POLR2D	27	96	31.92	92.12	9.28	2.94	1.59	1.77	1.21	1.82	9.02	13.67	13.27	3.53	12.49	3.49	5.76	5.99	3.91	12.27	8.7	19.68	20.8	6.65	8.06	5.71	2.6	13.47	3.63	3.84	6.59	2.94	2.58
POLR2E	6	99	0	96.56	21.35	13.39	14.45	18.92	16.38	14.43	20.82	27.79	26.09	6	27.71	10.35	18.15	18.56	23.92	44.6	25.62	51.27	53.46	16.72	20.01	17.72	10.24	43.38	16.67	13.23	23.39	6.86	12.02
POLR2L	49	100	33.95	98.09	55.21	27.48	21.16	21.24	38.7	18.12	36.87	45.8	43.16	13.37	43.51	45.05	37.56	52.33	51.74	62.03	22.09	75.97	79.58	52.51	53.62	51.34	21.78	63.24	34.3	37.05	59.25	43.79	43.35
POLR3C	44	95	33.71	90.82	5.11	2.68	1.83	1.89	1.49	1.84	3.82	6.24	9.41	2.66	8.89	1.16	2.82	2.56	2.24	11.12	8.57	12.66	11.29	1.75	3.95	1.88	2.26	5.02	1.41	2.01	4.36	0.33	0
POLR3E	46	98	30.36	96.06	12.64	3.26	1.66	2.03	2.2	2.13	11.43	29.32	12.72	3.77	10.57	7.07	7.93	8.55	4.31	7.96	33.38	26	27.04	13.44	14.05	7.18	4.98	10.27	3.63	4.83	7.25	3.27	11.16
POLR3K	36	98	14.44	95.78	10.46	8.34	4.62	4.64	5.28	3.3	6.64	6.38	4.02	1.31	6.29	3.23	7.09	8.4	11.22	17.17	8.7	20.94	18.07	3.35	6.97	8.19	3.82	14.61	6.07	7.45	7.39	15.03	6.87
POLRMT	18	96	4.87	92.29	5.17	2.72	1.79	2.57	2.08	2.29	5.63	7.26	5.01	1.52	5.3	1.57	3.44	4.07	4.69	8.43	8.53	10.61	13.45	2.45	5.73	4.7	1.88	2.06	1.63	2.64	5.74	1.63	1.29
POMT1	16	94	17.5	96.73	4.34	1.81	1.16	1.47	1.63	1.2	3.8	7.9	7.07	1.52	6.29	1.77	2.17	2.45	2	6.48	9.69	11.8	11.35	2.43	3.89	4.63	1.64	2.74	0.89	1.87	3.43	2.61	1.29
PON2	3	96	0	95.51	1.38	0.64	0.26	0.3	0.19	0.3	1.19	1.15	1.27	0.52	1.51	0.91	1.54	1.51	3.29	5.11	5.81	1.84	1.83	1.53	0.78	1.68	1.42	1.6	2.67	0.69	1.39	0.33	0
POP7	12	98	0	95.25	9.16	6.86	5.55	6.3	6.41	5.39	9.49	10.63	7.54	1.89	7.61	2.98	8.26	7.04	8.15	11.85	4.52	17.17	16.68	7.28	6.81	8.32	2.76	12.79	5.93	5.41	7.96	9.48	4.29
POU2AF1	8	100	0	97.37	0.7	0.22	0.13	0.19	0.23	0.24	0.32	0.44	1.08	0.18	1.49	0.51	0.95	2.33	1.43	4.31	3.19	1.62	2.77	0.55	0.5	8.39	0.17	1.37	0.89	1.6	0.34	0	0
POU2F2	16	94	0	95.63	28.38	6.32	2.57	2.33	3.18	1.89	17.89	20.91	11.28	4.26	15.06	7.73	9.72	13.44	9.72	16.86	15.94	19.97	23.08	5.56	8.98	21.14	5.34	19.64	4.89	5.84	11.98	9.48	0.86
POU6F1	7	96	0	91.81	1.93	0.4	0.23	0.2	0.31	0.3	1.37	1.97	0.82	0.5	1.76	0.56	0.43	0.15	0.21	0.91	3.92	0.88	0.97	0.34	0.89	0.34	1.51	0.46	0.3	0.38	0.85	0	0.43
PPA2	38	98	19.53	93.57	11.61	9.9	6.01	6.37	5.98	4.89	10.17	11.8	14.51	5.85	12	6.31	11.35	12.54	12.08	17.76	14.26	10.8	8.29	8.71	14.37	9.06	7.93	22.15	11.33	8.23	15.39	5.88	3.43
PPAP2A	36	99	0	92.51	0	1.52	0.95	1.07	0.81	1.26	0	0	5.47	1.11	0	0	0	2.75	0	0	4.74	0	0	0	0	0	0	0	0	0	0	0	1.29
PPAPDC1B	36	98	32.84	90.86	0	4.04	2.31	2.63	3.04	1.92	0	0	9.54	3.82	0	0	0	7	0	0	11.54	0	0	0	0	0	0	0	0	0	0	0	2.15
PPARD	13	99	6.13	95.81	5.82	0.92	0.67	0.94	0.92	0.91	3.44	4.94	4.69	2.22	5.51	1.16	1.61	1.17	1.5	5.33	9.3	6.73	5.95	1.07	2.32	1.48	3.32	4.11	2.44	1.08	2.47	0.98	1.29
PPBP	1	100	0	99.87	3.28	0.78	0.56	0	0	0	0.05	16.03	1.75	0.04	8.65	0	0.11	0	0.02	0	0.04	0	0	1.24	0	0	0	7.76	0	0.45	1.23	0	0
PPDPF	29	97	0	99.71	80.8	79.97	63.54	69.34	73.15	63.68	72.34	85.96	87.66	23.4	72.16	59.6	62.4	57.79	75.04	94.73	19.51	88.02	87.65	60.47	82.39	78.39	26.64	90.87	44.52	49.22	92.77	71.24	70.39
PPIF	13	99	0	98.22	3.99	1.54	1.06	1.15	1.35	1.01	5.69	10.29	10.05	1.72	6.27	1.62	3.97	3.2	5.93	10.29	8.23	25.06	27.01	6.7	6.2	3.83	2.96	8.9	8.07	2.6	2.4	1.63	1.29
PPIH	49	99	15.15	93.16	14.82	8.13	7.19	7.29	7.86	7.42	14.6	18.87	19.54	3.1	16.39	5.05	10.15	10.2	7.46	26.74	9.22	19.89	15.42	6.57	11.91	7.58	4.95	21.69	6.15	7.44	14.36	3.92	5.58
PPIL1	3	98	0	95.68	4.34	3.61	2.35	2.96	1.93	2.55	3.18	3.66	2.78	0.85	3.9	1.67	3.83	4.26	5.17	8.29	2.84	9.32	8.73	2.6	4.09	3.02	1.68	6.85	4.07	3.8	4.04	1.31	0
PPM1K	43	99	25.57	92.81	29.35	12.67	6.68	7.46	7.88	7	21.6	25.37	23.05	10.03	27.95	12.27	17.37	16.83	19.96	29.41	18.35	22.83	19.82	14.64	21.67	19.46	11.01	21.92	9.33	13.35	17.98	16.01	9.87
PPM1M	33	96	19.61	97.6	11.57	4.91	4.59	6.52	6.14	6	8.07	13.46	12.65	2.2	14.05	3.84	6.75	5.84	9.29	30.11	17.4	13.33	10.35	4.54	5.08	8.86	3.17	7.08	3.19	4.24	9.46	3.92	2.15
PPP1CA	49	100	13.3	99.29	50.84	43.38	32.16	40.64	39.56	28.04	49.84	47.75	40.77	15.85	44.07	25.61	41.52	45.82	53.65	64.09	39.49	65.28	67.75	38.57	37.06	37.38	20.65	64.84	28.44	29.16	50.28	33.33	14.16
PPP1R14B	12	98	0	97.39	30.77	1.36	0.78	1.12	2.11	0.63	29.82	30	3.85	0.69	3.95	3.23	4.77	3.65	3.65	11.95	2.58	5.2	5.51	5.41	4.52	7.58	3.58	5.02	8.82	2.62	5.68	13.07	3.43
PPP1R15A	25	100	0	99.88	18.65	36.35	14.81	17.89	26.67	9.75	56.94	38.55	82.26	44.13	45.14	41.01	42.92	67.77	29.82	50.36	69.17	44.94	57.25	65.65	78.47	27.79	20.24	60.27	48.44	15.24	28	2.94	41.63
PPP1R16B	44	99	45.88	98.62	5.68	1.11	0.64	0.29	1.25	0.2	7.59	13.8	17.83	4.16	10.22	3.64	3.4	4.29	2.86	17.77	19.42	36.76	37.05	9.96	9.02	7.18	12.16	2.28	1.93	2.58	2.26	5.23	5.58
PPP1R3B	19	96	0	90.31	2.1	0.46	0.15	0.1	0.15	0.15	2.25	5.72	2.73	1.12	1.29	1.47	1.63	1.21	2.22	2.41	6.03	1.86	2.34	1.42	5.29	2.01	1.92	3.88	0.96	1.25	1.56	3.27	0.86
PPP1R3E	13	96	0	94.16	10.86	2.83	3.56	4.43	3.45	4.84	5.16	11.94	6.33	1.56	7.09	1.97	5.26	3.61	2.1	9.52	2.5	5.8	3.12	2.1	6.44	8.46	2.43	4.8	2.67	6.92	9.66	8.5	0.86
PPP1R9B	4	95	0	98.25	9.15	1.47	0.8	0.61	2.15	0.38	8.52	7.73	3.68	1.79	4.91	2.68	2.52	2.22	2.76	6.23	6.85	6.21	7.05	1.88	3.11	4.77	2.86	7.31	1.85	2.76	3.98	5.88	2.15
PPP2R1A	15	97	39.66	96.92	17.73	14.2	12.16	15.35	13.57	13.47	16.24	27.64	36.39	5.67	32.27	8.13	16.07	18.75	21.65	46.3	27.86	42.78	47.91	12.95	18.54	15.24	8.25	39.27	13.33	11.13	22.04	7.52	6.44
PPP2R4	34	93	10.62	93.57	0	2.97	2.44	3.08	2.83	2.41	0	0	7.65	2.1	0	2.32	3.97	5.12	5.86	13.49	11.67	13.78	12.96	2.83	0	5.64	0	10.05	5.11	2.86	0	0	1.72
PPP2R5D	28	95	17.08	96.73	5.35	1.42	0.76	1.06	1.19	0.76	3.53	3.38	6.64	1.91	5.56	1.21	1.66	2.07	1.93	10.02	13.48	13.21	11.79	1.34	2.61	1.88	1.9	8.68	1.19	1.43	2.44	2.61	3
PPP3R1	16	98	8.29	94.7	13.72	3.77	1.32	1.69	1.28	1.42	9.49	13.69	9.71	2.43	7.76	3.03	1.91	5.12	2.5	17.4	6.93	14.13	13.4	4.05	9.87	7.32	2.5	5.71	3.41	3.86	5.98	1.31	7.73
PPP4C	27	97	25.88	98.64	24.72	21.91	16.85	21.09	18.35	15.34	24.93	32.75	30.55	5.87	26.65	13.54	22.4	27.37	34.92	46.28	10.9	58.24	63.46	22.49	25.33	21.28	12.55	39.5	16	16.65	26.91	11.44	12.88
PPP6R2	18	96	11.95	95.13	22.65	2.64	1.84	1.97	2.34	2.03	14.48	15.6	13.99	6.05	14.07	3.23	4.86	5.57	5.48	16.14	25.28	16.69	15.48	4.23	9.01	7.25	9.33	14.16	2.89	4.27	8.04	5.56	1.72
PPRC1	48	98	0	95.38	3.42	0.88	0.35	0.37	0.62	0.53	2.39	3.04	5.84	0.76	5.35	1.01	1.12	1.39	0.98	4.44	8.61	8.4	8.96	1.95	2.63	1.95	1.51	4.11	1.33	1.02	1.46	0.65	0.43
PQBP1	39	98	37.41	95.49	23.23	14.85	13.74	17.23	14.47	15.67	18.83	26.64	27.43	10.84	24.02	9.7	15.8	19.73	13.7	30.47	15.16	36.07	38.81	15.31	19.47	17.92	8.82	28.08	10.67	12.19	20.2	8.82	16.31
PRAF2	8	92	0	95.38	7.7	7.58	7.48	10.94	8.6	8.93	7.6	13.43	7.43	2.25	5.92	4.65	8.54	8.32	8.58	7.96	10.77	6.65	5.81	6.88	7.12	7.52	3.51	14.61	3.85	4.84	11.66	4.25	3.86
PRC1	4	99	0	96.01	0.75	0.28	0.17	0.12	0.25	0.08	1.29	2.04	2.14	0.65	1.9	0.81	0.67	1.24	0.62	2.5	2.63	1.11	1.64	1.1	0.86	1.07	0.46	6.16	1.48	0.41	0.53	0.33	0
PRCC	30	94	18.49	92.22	8.73	4.48	3.79	4.78	3.95	4.51	7.43	10.92	11.57	3.66	10.76	4.14	6.71	7.15	9.67	16.29	17.87	25.68	30.23	6.87	8.61	6.98	4.11	15.75	5.63	4.88	7.54	5.88	2.58
PRCP	42	98	5.78	94.02	6.66	3	1.71	1.98	1.82	1.59	4.73	6.94	7.93	2.06	10.17	3.99	4.25	6.06	6.12	13.78	6.85	12.12	12.96	5.17	7.11	5.17	3.22	16.9	5.04	3.88	7.29	3.27	4.29
PRDM1	4	100	0.66	99.55	26.47	1.96	0.65	0.34	1.18	0.05	29	25.69	23.07	7.01	16.95	7.78	8.67	11.63	16.91	34	48.88	29.16	29.75	9.27	27.57	4.9	24.16	8.22	12.67	12.52	10.36	10.13	22.75
PRDX3	39	99	45.6	98.91	15.16	9.68	4.93	5.95	5.02	4.12	6.53	10.06	8.69	3.22	12.75	6.52	11.46	13.74	23.27	32.9	15.76	38.33	36.01	10.26	14.55	11.75	7.45	30.82	10.37	9.49	9.43	6.21	4.29
PRDX4	36	99	0	96.24	9.86	7.5	4.23	4.48	5.6	3	9.19	9.46	9.32	3.16	8.56	3.74	7.34	7.34	10.72	15.45	6.2	15.3	17.72	8.2	7.38	5.44	5.17	6.62	8	6.73	8.18	8.17	2.58
PREP	12	94	13.37	90.1	4.66	2.39	1	1.33	1.08	1.2	3.9	4.88	8.52	1.96	6.85	1.52	3.75	3.16	4.48	14.8	10.42	20.27	19.49	3.43	4.75	3.02	4.18	4.34	3.11	2.59	3.9	1.31	0.86
PREX1	33	97	21.18	98.95	23.37	3.44	1.39	0.99	3.86	0.13	23.12	24	14.52	6.63	11.67	5.35	6.6	6.97	8.93	18.92	38.2	17.71	23.17	7.87	11.42	5.03	14.81	20.78	4.37	6.19	7.6	13.07	7.73
PRIM1	7	98	0	92.67	11.65	2.84	2.53	2.19	1.65	2.37	7.23	5.83	5.27	3.81	6.44	1.77	3.79	4.52	2.41	8.78	6.03	5.41	4.09	0.97	6.12	4.56	2.09	15.53	2.37	3.39	5.29	0.98	0.86
PRKAA1	47	97	16.51	94.93	20.19	4.13	1.65	1.83	1.75	1.47	24.14	23.37	15.81	5.7	13.66	4.95	7.6	10.84	7.05	14.14	19.25	15.03	11.78	9.32	14.29	7.85	8.49	15.53	5.11	7.29	9.52	7.52	6.87
PRKACA	18	91	0	90.69	9.84	0.91	0.5	0.24	0.83	0.5	5.68	7.29	1.58	1.08	3.21	1.31	1.86	1.85	1.43	2.84	4.95	2.58	2.33	1.66	2.53	3.62	2.43	10.5	2	1.41	2.67	2.94	0.43
PRKAG1	19	95	30.8	90.49	8.27	8.11	5.21	6.17	5.25	5.51	8.99	16.2	9.13	2.56	8.23	5.3	9.73	8.96	11.79	16.73	10.25	16.24	15.32	6.72	11.08	9.73	5.87	21.23	6.67	6.86	10.97	6.86	3.43
PRKAR2B	1	97	0	91.2	0.96	0.04	0.02	0.04	0.05	0	0.3	2.61	0.37	0.12	1.01	0	0.11	0.19	0.1	0.26	0.22	0.24	0.22	0.18	0.14	0.74	0.48	1.14	0	0.16	0.12	0.33	0.43
PRKCDBP	1	91	0	96.88	0	0.06	0.01	0	0.09	0	0	0	0.06	0.01	0	1.01	0.31	0.68	5.81	0.73	0.6	2.98	4.22	0.64	0	0.87	0	1.6	0.74	0.02	0	0	3
PRKX	25	98	20.97	97.39	17.99	4.34	2.43	2.45	2.96	1.88	21.4	31.71	17.68	7.27	21.58	15.86	12.6	8.17	7.74	22.54	16.67	21.19	24.05	15.68	20.38	12.82	11.73	9.82	4.96	11.99	15.7	18.63	12.88
PRMT1	33	100	24.54	97.65	31.96	17.62	15.32	20.28	15.66	17.52	28.2	27.78	22.3	5.34	24.9	7.53	17.19	20.82	21.37	28.78	16.62	35.26	39.68	15.41	22.59	10.94	10.6	37.22	13.85	12.41	23.62	3.92	13.73
PRMT10	18	98	0	95.62	0	9.88	4.49	3.85	7.43	3.39	0	0	10.15	1.62	0	0	0	11.15	0	0	25.54	0	0	0	0	0	0	0	0	0	0	0	9.44
PRMT5	12	98	0	92.29	3.95	2.14	1.33	1.87	1.36	1.62	2.86	3.48	3.25	1.31	3.59	1.06	2.08	2.33	2.53	4.17	5.34	8.95	8.36	2.29	3.23	1.88	1.47	5.02	2.07	1.53	3.56	0.65	0.43
PROK2	1	93	0	97.65	1.79	0.04	0.07	0.13	0.15	0	1.86	0.83	1.22	0.34	0.79	0.25	0.36	0.57	0.07	0.37	0.82	2.46	1.47	1.61	2.77	0.2	0.29	0.23	0.3	0.11	0.02	0	0
PROSC	37	98	17.58	96.53	0	7.59	5.43	6.95	4.7	6.25	0	0	9	4.97	0	5.4	8.79	8.28	9.98	19.84	9.99	23.92	20.83	6.03	0	10.81	0	15.98	5.63	6.96	0	9.15	2.15
PRPF19	30	99	0	98.76	11.36	6.98	5.45	5.72	4.38	5.09	10.83	11.45	15.66	4.11	13.71	3.74	8.89	9	9.41	19.04	5.73	24.46	25.43	7.12	13.28	5.91	3.51	18.49	5.93	6.39	11.98	3.6	4.29
PRPF3	36	98	35.81	92.59	12.9	2.37	1.56	1.44	1.34	1.79	9.08	12.23	13.97	5.33	13.03	2.07	4.36	5.42	5.1	14.12	22.31	16.72	17.41	2.58	6.9	3.89	5.05	9.13	2.37	3.53	4.67	0.65	0.43
PRPF4	44	97	19.52	93.65	8.49	2.62	1.69	1.94	1.26	1.8	5.84	8.7	7.81	2.68	7.22	2.73	3.67	5.05	4.03	9.47	9	15.64	15.03	5.09	6.5	3.09	2.43	10.73	3.19	2.74	4.42	1.31	1.72
PRPF6	18	97	45.16	98.56	35.25	11.95	6.56	6.55	6.15	6	19.91	25.98	25.56	8.09	21.96	7.63	12.66	16.04	12.77	31.13	27.52	31.87	34.83	8.62	23.41	15.3	7.45	26.48	7.26	9.14	17.92	8.5	3.86
PRPS2	17	98	37.45	96.65	8.75	5.23	2.59	3.88	2.19	3.18	7.13	9.02	7.55	3.02	8.24	2.98	7.01	7.38	6.62	12.95	12.1	11.24	12.9	5.23	7.03	7.85	2.96	9.82	4.3	4.43	7.96	3.6	6.44
PRR15L	2	93	0	91.77	0	0	0	0	0	0	0	0	0	0	0	0.05	0.1	0.11	0.02	0	0.17	0	0	0.38	0	0.67	0.02	0	0.59	0	0	0	0
PRR24	30	91	0	90.14	0	0.95	1.32	1.39	1.76	1.61	0	0	1.65	0.52	0	0	0	1.62	0	0	1.42	0	0	0	0	0	0	0	0	0	0	0	2.15
PRR5L	5	94	0	93.66	3.29	0.76	0.36	0.43	0.93	0	4.76	2.22	1.78	1.11	2.74	1.01	1.32	0.98	2.64	9.92	7.54	13.04	15.13	1.11	1.01	0.74	2.96	0.46	0.07	1.06	1.37	2.61	0.86
PRUNE	50	100	31.17	93.8	0	0.92	0.78	1.12	0.84	1.18	0	0	3.45	1.52	0	0.91	1.42	1.36	0.88	6.51	6.89	8.53	6.62	1.15	0	2.22	0	4.11	1.48	1.4	0	0	0.43
PSAT1	5	100	0	99.41	1.34	0.64	0.73	1.08	0.54	1.22	0.69	1.34	1.11	0.2	2.9	0.46	1.85	1.69	2.17	4.35	1.68	6.35	7.19	0.91	1.42	1.54	0.7	6.16	2.15	1.08	0.95	0.98	0
PSD4	17	96	0	97.3	13.76	3.13	1.64	2	1.98	1.75	9	11.07	5.84	5.21	11.5	4.24	6.21	8.13	5.93	18.1	31.91	11.19	10.46	4.55	9.23	9.46	3.85	13.47	3.48	4.24	7.64	7.19	2.15
PSENEN	3	95	20.86	94.17	14.86	9.11	7.62	7.69	10.68	5.85	11.68	11.68	9.8	4.01	9.08	8.49	13.8	14.38	15.22	15.19	7.84	20.92	20.64	14.64	16.98	11.01	7.52	19.41	9.56	9.63	17.94	2.94	9.44
PSMD10	48	99	0	97.37	7.75	2.24	1.19	1.15	0.92	1.2	3.92	5.99	7.18	2.76	7.07	1.97	3.66	4.52	3.88	13.31	7.62	18.84	21.53	3.33	4.81	4.09	1.9	10.5	2.67	2.71	4.44	2.29	1.29
PSMD3	24	98	0	95.96	13.75	6.93	5.28	7.19	5.33	6.03	16.56	24.49	20.07	4.53	15.72	5.61	10.17	11.48	12.2	19.5	11.37	27.75	31.72	7.96	12.97	7.92	4.18	22.6	7.85	6.84	11.56	4.25	2.58
PSMD8	32	99	43.56	97.61	43.02	25.78	16.21	18.87	18.7	15.08	42.18	46.16	32.84	9.2	31.67	17.37	28.8	32.87	35.78	50.86	26.14	56.81	64.97	33.09	31.47	20.67	14.86	47.49	21.93	20.18	31.03	17.65	21.03
PSMF1	37	99	43.21	96.29	22.97	14.88	8.21	10.5	8.47	9.45	22.32	29	32.84	5.83	26.17	6.92	18.38	18.22	19.27	41.3	30.1	40.07	39.63	14.09	19.77	14.23	8.25	31.96	10.15	11.66	24.51	10.46	6.87
PSMG1	40	99	10.68	93.21	8.43	5.16	3.77	3.98	3.79	2.75	6.76	5.73	5.02	1.72	6.18	2.17	4.36	5.69	6.86	9.78	4.39	11.38	11.34	2.84	5.51	3.83	2.57	10.5	4.89	3.58	7.72	4.58	3.43
PSTPIP1	32	96	33.36	96.93	18.52	8.85	5.36	6.54	8.12	4.34	20.7	22.28	18.41	4.65	16.95	8.74	14.17	13.44	13.24	43.59	25.8	24.76	22.8	11	13.27	10.27	9.33	14.61	6.67	8.56	13.46	7.52	6.01
PTER	35	94	0	90.26	6.57	2.33	1.18	1.23	1.03	1.32	4.32	5.51	3.6	2.74	4.49	1.97	3.96	4.48	5.5	6.51	5.04	2.41	1.6	1.48	4.91	4.36	4.33	4.8	1.48	3.08	2.99	2.61	2.58
PTGDR	1	97	0	92.3	2.89	0.6	0.33	0.34	0.53	0	2.88	1.26	2.43	0.38	1.98	1.21	0.82	1.36	0.76	4.62	3.32	0.18	0.21	0.34	2.08	0.67	5.7	0.69	0.07	2.12	2.87	2.29	0.43
PTGDS	6	99	0	97.26	2.07	0.64	0.69	0.58	1.04	0	1.22	3.04	1.65	0.62	1.6	1.36	1.61	0.34	0.19	0.06	0.52	0.07	0.02	0.98	0.16	6.04	2.62	0.91	0.07	0.7	3.13	0.33	3.86
PTGER2	6	100	0	99.24	21.22	14.15	8.17	10.2	12.43	1.53	21.27	20.4	26.15	5.68	16.5	10.1	7.66	6.51	4.43	14.9	13.57	3.46	2.9	8.5	27.63	2.35	14.09	22.37	2.82	13.08	24.04	26.47	0.43
PTGIR	10	92	0	98.44	2.57	0.7	0.64	0.66	0.27	1.57	0.31	1.27	0.41	0.28	4.08	0.91	0.74	0.68	7.48	0.26	1.46	0.32	0.86	0.35	0.4	1.41	0.36	18.27	0.22	1	2.55	0.65	0
PTK2B	33	94	39.38	97.06	17.55	4.35	2.55	3.57	3.41	2.82	11.07	13.3	11.61	5	12.82	5.61	8.06	8.89	7.5	24.57	40.7	8.14	10.34	5.35	10.59	13.15	11.83	19.86	4.44	6.56	10.22	6.86	3
PTMS	2	99	0	98.86	3.99	0.95	0.79	1.09	1.9	0.22	3.52	3.73	1.93	0.16	2.23	2.42	4.66	5.01	10.65	13.8	3.79	24.27	32.44	9.64	5.91	8.26	4.98	5.02	10.3	1.26	3.39	2.61	5.15
PTOV1	22	95	0	93.7	13.25	5.49	6.38	7.89	6.21	8.26	10.12	15.89	15.32	2.41	10.11	2.32	7.64	5.2	5.15	25.57	15.85	15.74	28.59	6.29	10.94	9.13	4.3	9.82	5.7	5.54	11.33	5.88	3
PTP4A3	38	98	0	96.23	6.48	3.86	1.89	2.46	1.92	2.46	6.42	9.51	9.07	1.53	6.44	3.89	5.33	4.59	8.08	10.8	4.44	2.04	5.1	5.13	6.49	4.3	3.46	6.16	2.15	2.57	4.93	1.96	2.15
PTPLAD1	11	99	28.4	94.52	0	3.95	2.66	2.27	1.89	2.47	0	0	9.42	3.17	0	0	0	8.47	0	0	7.49	0	0	0	0	0	0	0	0	0	0	0	0.86
PTPN11	40	100	24.13	98.31	17.52	1.17	1.4	0.58	0.78	0.49	12.44	12.53	18.14	9.4	12.18	3.13	3.08	5.23	5.29	17.32	14.34	18.1	16.37	3.76	6.61	8.12	3.8	18.49	3.7	3.51	4.12	2.94	4.29
PTPN12	30	97	0	94.32	8.51	0.46	0.12	0.09	0.19	0.2	4.45	4.12	2.79	2.05	3.03	1.26	1.74	1.88	1.19	2.54	1.94	2.72	2.29	1.2	1.69	2.48	3.68	10.27	4.22	0.99	2.34	0.33	0.43
PTPN13	2	95	0	95.65	3.28	0.35	0.22	0.15	0.43	0	1.93	1.03	2.93	2.77	1.5	1.16	0.73	1.81	1.62	9.77	5.99	32.07	23.98	3.58	4.53	2.95	1.95	1.6	2.15	1.63	0.77	0	1.72
PTPN18	39	97	10.16	94.54	18.16	7.99	4.48	5.83	6.19	4.21	16.03	19.15	8.56	3.16	10.29	5.76	7.57	8.32	6.38	18.66	8.01	12.5	8.73	5.38	8.67	12.42	4.88	13.24	4.37	7.24	14.04	9.8	2.15
PTPN22	35	99	31.7	97.54	15.29	3.12	0.71	1.32	0.85	1.21	12.25	11.45	11.7	5.55	11.53	11.92	9.67	15.81	17.75	22.38	33.33	44.98	39.63	21.2	27.01	10.27	15.12	23.06	6.44	7.13	9.09	8.17	12.88
PTPN9	18	91	12.47	91.44	5.36	2.09	0.84	1.21	1.47	0.68	4.48	4.61	3.25	1.92	4.4	1.87	2.75	3.58	3.55	8.21	4.26	8.79	8.93	2.4	4.69	3.83	3.82	3.2	1.63	2.08	4	2.29	0
PTPRCAP	17	100	32.41	99.78	0.62	77.24	72.29	75.14	76.8	66.36	0.38	0.17	84.61	49.91	62.76	0.05	0.19	85.88	0.26	72.99	69.85	28.23	13.42	0.03	10.16	0.07	0	0.91	0	0.19	0.51	0	50.22
PTTG1	42	100	7.37	98.67	4.86	3.23	1.36	1.67	2.84	0.62	7.81	10.11	7.15	1.57	5.97	5.81	7.78	10.02	25.3	23.53	9.56	12.82	24.91	10.49	9.07	6.91	4.81	23.74	12	4.43	4.16	5.56	21.89
PUF60	8	99	18.65	91.16	24.74	16.24	11.81	14.18	11.75	12.8	25.87	33.32	26.76	7.12	26.38	8.84	19.82	24.02	22.25	37.4	23.69	40.94	47.83	17.9	26.42	12.48	7.84	28.54	11.78	13.52	25.21	5.23	8.58
PUS3	17	93	0	93.89	6.21	3.21	2.36	2.56	2.25	2.71	3.74	5.56	3.31	1.58	4.15	2.07	3.89	3.13	2.88	6.52	2.54	7.41	6.99	2.23	4.76	3.42	1.9	5.02	2.22	3.71	3.41	3.92	0.86
PXK	23	98	1.54	90.24	7.28	2.34	1.02	1.4	0.92	1.17	5.21	6.63	6.33	2.53	5.27	1.82	2.79	3.61	5.79	7.75	8.01	13.14	15.39	2.38	3.72	4.63	2.74	7.53	2.22	2.3	3.27	1.31	1.29
PYCARD	8	98	0	91.21	26.91	15.64	12.93	14.51	19.15	10.6	19.98	20.33	14.29	5.81	14.38	10.46	15.67	15.02	22.2	27.56	11.8	15.51	13.96	11.1	14.33	15.5	9.69	34.02	13.48	13.2	20.24	26.8	4.72
PYCR1	8	95	0	92.47	0.31	0.13	0.15	0.3	0.05	0.24	0.13	0.2	0.24	0.03	0.47	0.1	0.33	0.9	0.69	0.74	0.39	0.73	0.94	0.49	0.27	0.81	0.1	3.65	1.7	0.39	0.49	2.29	0
PYCR2	33	95	19.49	95.31	18.36	9.66	10.18	12.68	8.09	10.95	9.63	12.36	3.6	4.71	6.9	4.8	12.68	13.14	15.87	11.79	17.61	11.41	9.33	5.65	11.13	7.72	5.05	23.52	6.96	10.04	14.42	3.92	2.58
PYGB	13	93	2.68	97.07	4.46	1.43	0.7	0.91	0.88	1.07	3.11	4.46	5.57	2.24	5.27	1.41	1.83	1.81	2.6	7.62	9.13	9.45	8.76	2	2.43	2.42	2.02	6.39	2.07	1.26	3.17	3.6	0
PYGO2	6	98	21.64	96.1	6.08	2.4	1.87	3.15	2.13	2.45	3.55	4.75	6.16	1.17	7.68	2.73	4.23	5.2	4.67	16.14	10.85	19.43	14.18	3.31	6.77	5.5	2.02	7.53	2.59	4.58	4.93	2.94	1.29
PYHIN1	16	99	2.43	98.73	25.12	4.75	3.37	4.22	4.66	1.82	25.16	17.65	14.26	6.37	14.78	9.39	12.04	18.75	23.82	30.03	29.76	29.47	24.14	8.87	18.54	14.7	18.41	28.77	5.78	15.04	12.65	15.36	1.72
PZP	3	98	0	96.01	0.18	0.11	0.03	0	0.03	0	0.13	0.73	0.32	0.06	2.03	0.1	0.05	0	0.02	0.08	9.52	0	0	0.03	0.2	0.13	6.3	0.23	0	0.13	0.36	0	0.43
QDPR	40	97	0	90.11	7.99	6.56	4.06	4.83	4.51	4.13	7.21	7.67	5.95	1.38	6.69	2.27	6.38	6.36	4.41	11.19	5.08	9.77	8.95	4.21	6.29	4.16	2.84	8.45	3.33	4.52	7.68	7.84	2.58
QPCT	1	98	0	90.01	0.44	0.2	0.04	0	0.03	0	0.07	0.41	0.43	0.27	0.44	1.16	1	2.52	3.07	3.65	1.51	2.27	1.96	3.18	1.16	0.67	0.43	1.37	0.67	0.17	0.73	0.98	0.43
QTRT1	8	93	13.16	90.97	11.14	6.14	4.64	5.61	4.5	5.13	10.11	14.35	12.58	1.62	12.75	6.52	7.26	7.64	9.2	16.74	9.99	14.51	12.05	6.05	8.95	9.8	5.22	17.58	4.37	6.01	10.38	2.29	7.3
RAB10	38	99	41.74	96.79	18.13	9.66	5.47	7.46	5.05	5.11	11.69	10.62	15	6.14	16.19	8.18	11.14	14.31	21.99	28.42	21.75	45.1	45.56	12.59	16.33	14.9	12.67	28.54	17.7	10.15	12.3	6.54	15.45
RAB11B	10	92	14.26	98.59	17.12	10.59	10.58	14.37	12.84	12.89	15.88	25.73	28.75	3.92	28.1	8.74	15.81	17.43	20.49	46.65	21.28	47.01	47.07	13.76	17.32	15.64	7.02	29.22	10.15	10.81	20.63	6.21	6.01
RAB11FIP1	27	100	2.72	97.22	15.04	2.39	1.04	0.76	1.3	0.25	14.74	22.25	14.67	5.25	10.72	10.1	7.17	16.23	12.29	16.88	22.35	21.75	28.43	16.15	21.05	10.74	7.38	26.94	10.15	5.06	8.3	5.88	6.01
RAB25	2	92	0	95.37	0.9	0.42	0.34	0.36	0.3	0.4	0.46	0.51	0.74	0	0.39	0.1	0.57	0.38	0.21	0.7	0.39	0.05	0.09	1.32	0.34	0.67	0.17	15.53	12.59	0.26	0.79	0.98	0.43
RAB28	3	99	17.86	92.37	7.39	3.53	1.73	2.14	2.05	1.49	4.57	6.72	6.85	1.62	6.82	3.59	5	5.35	6.96	13.48	9.26	15.44	12.49	4.77	5.81	6.64	5.39	6.62	2.44	3.11	4.99	3.27	1.72
RAB30	38	96	0	91.09	4.73	0.72	0.37	0.25	0.18	0.4	2.78	8.68	7.75	3.45	5.93	1.31	1.47	2.6	2.24	5.54	13.01	4.33	7.51	2.04	3.11	4.36	1.56	15.75	0.82	1.01	1.52	1.31	1.72
RAB33A	17	98	0	98.11	3.89	3.13	2.42	2.85	2.67	2.54	2.44	5	4	1.02	4.23	2.07	6.3	8.06	15.22	11.99	2.97	10.86	8.36	2.12	4.06	3.69	1.73	15.07	2.52	3.36	2.81	4.58	1.72
RAB33B	36	92	14.16	90.96	5.57	1.9	0.8	0.76	0.93	0.86	7.11	4.29	6.89	3.09	6.23	1.82	2.62	3.88	2.17	4.19	10.81	6.34	4.94	3.73	6.35	2.55	1.54	3.2	1.33	1.88	2.91	0	3.43
RAB37	4	98	0	95.82	9.7	4.59	1.8	3.12	2.42	1.45	12.38	11.94	9.99	3.46	11.1	1.77	5.52	5.99	1.55	13.93	10.77	2.73	1.71	2.57	3.36	8.05	2.6	16.21	1.04	2.86	6.75	5.56	0.43
RAB38	2	97	0	96.36	0.22	0.06	0	0.03	0	0	0.13	0.15	0.04	0.03	0.07	0	0.16	0.23	0.26	0.12	0.22	0.76	0.64	0.5	0.78	0.27	0.19	1.37	4.07	0.13	0.14	0	0.43
RAB5C	40	97	8.79	90.16	26.68	18.87	13.64	19.19	15.7	15.34	27.59	41.04	11.52	5.45	23.13	12.58	22.52	25.04	26.51	29.1	30.19	27.03	24.44	23.34	23.42	19.2	8.68	34.7	16.44	15.06	28.97	15.69	13.73
RACGAP1	30	99	0	97.24	1.4	0.48	0.31	0.43	0.36	0.43	0.95	0.87	1.08	0.49	1.67	0.51	0.67	0.98	1.79	3.5	2.97	6.94	7.53	1.28	0.95	1.07	0.63	6.85	0.82	0.6	0.89	0.65	2.15
RAD50	26	98	0	93.42	5.95	5.03	4.22	2.38	1.93	1.65	3.4	1.88	11.17	7.19	6.43	4.34	8.83	10.39	10.91	15.98	13.26	12.59	10.15	4.79	2.5	11.68	0.63	26.71	7.48	8.54	10.24	8.17	1.29
RAD51	3	96	0	90.4	0.04	0.17	0.08	0.07	0.19	0.05	0.14	0.05	0.29	0.12	1.13	0.2	0.16	0.87	0.26	1.35	1.08	0.53	0.62	0.15	0.03	0.4	0	3.43	0.44	0.19	0.28	0.33	0
RAD51AP1	2	99	0	94.97	0.54	0.11	0.02	0.07	0.06	0.03	0.51	0.25	0.42	0.14	0.68	0.25	0.22	0.3	0.6	1.43	0.56	0.57	0.57	0.14	0.3	1.07	0.34	5.02	0.82	0.14	0.49	0.33	0
RAD51C	18	97	0	91.48	10.75	3.75	3.14	2.98	3.46	2.88	8.12	10.11	6.17	2.32	9.34	3.69	6.08	6.63	6.36	12.2	5.86	12.53	10.91	3.76	7.66	5.97	4.11	15.98	3.41	4.42	7.13	2.94	2.15
RAD54L	3	95	0	92.35	0.06	0.02	0.01	0.01	0.03	0	0.1	0.07	0.1	0.01	0.28	0	0.04	0.23	0.02	0.66	1.12	0.1	0.26	0.03	0.08	0.13	0.07	2.74	0.15	0.03	0.14	0.33	0
RAD9A	26	94	0	90.59	10.02	4.73	3.04	2.76	3.3	2.41	5.95	8.77	3.69	1.52	6.87	6.11	7.92	9.07	9.34	8.48	9.91	8.54	5.51	6.57	8.77	9.87	5.75	17.81	3.93	7.05	12.04	7.52	6.01
RALB	18	98	4.61	97.6	6.33	4.34	2.05	2.22	1.83	1.42	5.69	4.48	4.31	3.51	4.64	2.42	4.56	5.8	7.15	9.75	6.16	11.19	10.03	4.33	6.5	4.77	2.57	11.42	5.56	3.33	5.52	3.27	5.15
RALBP1	27	95	7.48	93.31	36.05	5.17	5.16	4.05	6.14	3.16	22	18.52	8.21	7.83	12.32	7.22	9.09	11.6	9.05	15.5	8.27	23.82	21.38	8.65	15.04	14.5	7.26	31.28	10.44	8.42	12.2	13.4	4.72
RANGAP1	17	96	0	96.68	9.19	1.79	1.32	1.55	1.75	1.07	7.31	13.86	13.76	3.51	11.01	3.23	3.33	5.46	4.65	12.01	18.82	35.87	46.56	5.83	7.17	3.96	4.04	15.3	4	4.11	4.08	2.29	3
RAP1GAP2	2	98	0	98.25	5.61	1.08	0.36	0.32	0.81	0.11	5.61	7.33	7.39	2.14	5.91	0.76	0.83	0.87	0.17	1.99	4.01	0.12	0.16	0.42	0.61	0.4	2.79	2.28	0.44	0.85	1.64	1.63	0.43
RAP2A	26	99	0	94.41	4.45	0.21	0.11	0.06	0.27	0.04	5.16	3.73	1.24	1.37	1.73	1.36	0.84	0.98	1.07	2.35	3.75	4.55	3.88	1.69	1.37	1.61	2.48	4.8	1.7	0.75	1.03	2.94	1.29
RAPGEF1	5	98	9.91	98.88	18.62	1.74	0.86	0.77	2.59	0.34	18.6	16.43	8.27	5.72	7.75	3.84	3.67	5.16	3.98	10.29	24.12	13.77	14.81	5.61	7.33	4.83	11.56	7.31	3.04	3.58	3.94	3.27	3.86
RARA	2	93	0	97.26	8.18	1.97	1.34	1.99	1.8	1	6.13	11.33	13.67	1.72	13.01	4.85	5.65	3.24	7.08	14.33	9	18.78	21.13	9.32	8.41	3.62	3.27	11.87	2.74	2.4	7.05	1.31	10.3
RARS	31	99	29.07	96.16	11.58	5.27	2.71	3.3	2.08	2.7	8.21	10.6	10.98	8.05	8.96	4.44	6.08	7.53	8.79	13.97	7.88	17.29	18.31	4.8	9.4	9.06	5.51	11.64	5.85	6.2	8.02	5.56	3.43
RASA3	3	99	22.99	99.55	36.01	10.06	6.14	6.88	6.88	7.21	28.68	32.9	36.68	15.42	35.7	4.6	8.31	5.2	3.22	19.29	28.85	7.82	9.29	4.38	10.33	5.64	14.04	17.35	2.07	7.11	18.12	9.8	1.29
RASD1	5	95	0	95.92	0.2	0.25	0.17	0.24	0.39	0.11	0.26	0.48	1.46	0.26	0.47	2.22	0.43	0.45	2.12	1.22	2.37	0.91	3.43	1.36	1.72	0.34	2.57	11.64	4.52	0.61	0.67	0.33	1.29
RASGEF1B	1	91	0	94.01	2.19	1.45	0.12	0.06	0.14	0.01	1.5	3.7	12.68	2.26	8.79	6.62	3.6	9.07	2.19	4.25	35.06	3.74	5.49	5.31	16.29	3.62	10.46	10.5	2.89	0.86	2.44	0.33	6.87
RASGRF2	2	97	0	93	9.01	0.96	0.49	0.53	0.71	0.51	4.94	4.58	5.01	2.36	4.22	1.77	1.72	2	1.57	3.4	9.73	0.64	0.69	1.23	4.38	3.02	6.37	1.83	0.74	1.58	1.74	0.98	1.29
RASGRP2	17	100	0	99.58	44.49	20.66	18.86	22.22	20.82	23.06	34.45	47.97	39.48	17.76	40.93	12.63	17.73	16.94	6.19	25.02	19.68	11.62	9.67	9.88	20.64	19.53	16.18	40.87	10.15	18.91	34.32	16.67	6.01
RASGRP4	4	91	0	94.53	0.68	0.38	0.02	0.06	0.1	0	0.14	0.51	0.34	0.21	1.4	0.25	0.08	0.08	0.05	0.03	0.86	1.06	0.92	0.06	0.02	0.13	0.1	1.14	0.07	0.06	0.26	0	0
RASSF1	38	96	32.05	96.27	12.8	5.33	4.86	5.47	6.23	4.34	17.28	21.47	25.74	5.55	15.61	5	7.1	9.11	6.77	22.78	18.48	21.84	18.54	8.7	14.08	7.18	10.43	13.47	6.74	5.19	14.47	5.56	6.44
RASSF6	1	91	0	92.37	0.87	0.14	0.07	0.08	0.09	0	1.49	0.31	0.74	0.13	1	0	0.13	0.15	0	0.36	0.35	0.05	0.03	0.14	0.2	0.67	0.14	1.6	0.52	0.07	0.18	0	0
RASSF7	31	97	0	96.16	13.2	7.54	9.13	11.7	11.91	10.24	13.94	12.16	10.32	4.46	14.21	5.76	9.8	11.6	10.01	22.24	11.15	19.19	13.93	4.48	7.74	9.2	4.23	9.59	5.85	7.51	13.15	5.88	3
RB1	37	99	14.59	91.15	12.95	2.09	1.39	1.24	1.75	0.99	9.76	11.14	16.27	5.07	13.16	5.15	3.43	4.41	3.84	17.11	14.64	15.43	14.12	2.77	11.83	9.13	9.83	13.93	3.26	3.52	7.27	6.21	4.72
RBBP5	28	94	43.33	95.22	8.89	1.08	0.71	0.41	0.7	0.62	5.45	8.5	5.67	1.93	8.54	4.95	4.84	6.74	5.29	8.65	15.59	12.23	11.7	5.45	8.07	7.58	3.82	9.13	2.15	4.03	4.97	4.25	6.87
RBM14	44	97	21.14	97.73	8.29	6.41	3.15	4.16	3.03	3.86	8.58	10.41	3.93	2.94	6.67	6.16	9.2	12.39	8.74	5.05	19.51	12.11	12.98	10.83	12.61	8.39	3.25	16.21	6.37	9.09	12.99	4.25	8.16
RBM15	40	99	0	95.32	6.25	1.05	0.44	0.5	0.61	0.55	5.07	4.83	8.7	2.54	6.26	1.82	2.12	3.46	2.14	5.31	11.15	9.24	11.44	2.52	4.24	2.69	1.76	7.08	1.41	1.7	2.24	2.29	3
RBM18	21	94	34.73	91.59	7.2	3.21	2.24	2.69	2.61	2.36	6.14	8	8.46	3.26	6.78	3.23	5.06	6.33	8.55	12.44	10.25	21.8	21.34	7.08	7.15	4.36	2.93	15.07	3.85	3.97	4.67	2.94	6.01
RBM19	24	90	21.07	93.99	10.43	1.12	0.69	0.83	0.75	0.8	5.98	8.33	10.28	4.53	7.35	1.52	3.13	4.67	5.07	8.39	22.22	7.03	9.04	2.72	5.01	4.77	3.63	6.39	2.15	2.57	4.16	0.98	3.43
RBM42	13	95	0	96.2	11.75	7.4	7.48	9.87	8.87	8.22	10.44	14.74	16.2	3.53	15.28	5.35	9.21	12.16	13.58	25.61	13.35	30.57	38.88	7.63	11.53	6.44	4.93	24.2	7.93	7.1	11.78	6.54	5.58
RCBTB2	41	100	0	98.62	12.16	7.94	4.3	5.15	5.81	2.47	12.58	12.19	9.14	3.06	9.51	3.59	6.23	4.63	2.95	9.93	6.2	4.88	5.1	2.51	8.64	4.56	4.11	2.28	5.04	6.67	9.88	4.58	6.44
RCC1	33	97	0	96.16	3.55	1.48	1.12	1.09	1.26	1.25	3.5	4.66	11.13	1.57	16.78	1.77	2.57	2.45	1.57	13.21	3.58	14.84	13.81	2.55	5.3	6.58	3.32	15.07	3.63	3.18	4.04	1.31	3
RCL1	31	97	0	91.88	4.44	2.14	1.26	1.61	1.14	1.38	5.55	8.95	9.06	1.21	7.01	1.82	3.51	3.99	2.93	7.38	5.38	5.29	6.5	2.7	4.24	1.68	2.52	7.08	2.82	2.19	3.76	0.98	2.58
RDH10	6	100	0	97.28	1.18	0.08	0.07	0.02	0.15	0	1.18	1.19	0.27	0.38	0.78	1.01	0.78	0.87	1.5	3.09	4.31	11.37	22	1.93	0.43	1.61	0.63	2.51	1.04	0.35	0.4	0.33	0.43
RECQL4	13	91	0	93.8	0.34	0.1	0.05	0.1	0.09	0.07	0.4	0.32	0.21	0.03	0.36	0.2	0.11	0.23	0.12	0.83	0.69	0.64	0.84	0.11	0.22	0.54	0.12	1.37	0.59	0.08	0.06	0.33	0.43
REEP3	37	99	25	96.83	11.69	2.14	1.14	1.18	2.23	0.36	9.36	8.78	8.34	3.51	6.51	5.35	5.57	7.19	8.62	14.74	9.6	24.1	22.41	9.1	9.48	6.64	7.43	8.22	5.7	5.06	6.3	3.92	7.73
REEP4	19	90	9.11	95.27	2.99	2.17	1.33	1.69	1.79	0.93	2.81	4.05	4.13	1.32	3.9	3.03	3.11	3.35	4.5	8.94	7.06	17.1	14.88	2.71	2.96	3.22	2.24	7.08	5.56	3.2	3.37	1.96	7.3
REL	38	100	2.43	93.03	28.27	5.32	2	1.23	2.14	1.24	29.04	42.89	46.3	9.13	33.21	32.68	23.98	33.28	18.27	37.37	35.75	33.35	42.81	47.31	40.88	26.64	15.34	52.97	19.19	8.75	14.02	14.38	48.07
RELB	25	95	3.34	97.87	5.91	2.74	1.48	1.76	2.67	1.08	9.58	19.48	31.82	1.42	23.21	8.84	9.84	10.54	10.7	32.22	12.92	44.03	56.05	26.25	14.22	7.85	2.81	5.25	4.07	4.33	6.85	3.27	6.01
RELL1	39	100	0	90.87	3.4	0.27	0.18	0.09	0.17	0.07	2.16	3.19	16	1.57	6.58	0.46	0.53	0.75	0.36	6.89	5.43	10.12	7.41	0.93	2.15	0.34	3.1	2.97	0.67	0.37	0.75	0.33	0.43
RELT	16	92	0	90.52	2.76	0.86	0.71	0.96	0.91	0.61	2.41	5.14	3.39	1.72	2.83	1.62	1.91	3.05	2.19	4.3	7.11	4.21	6.87	4.62	5.7	1.75	2.52	8.68	2.96	1.24	1.96	0.33	4.29
RETN	3	95	0	93.02	0.64	0.13	0.09	0.03	0.14	0.05	0.11	0.92	0.69	0.47	0.47	0	0.46	0.08	0.1	0.11	0.13	0	0	0.07	0.06	0.54	0.55	11.64	0.15	0.69	0.89	0	0
REXO1	15	98	0	94.68	12.37	0.97	0.56	0.51	1.1	0.46	9.73	14.94	4.07	1.89	3.92	1.31	2.36	3.05	1.55	4.43	4.57	5.94	7.21	2.65	3.76	3.49	2.31	3.88	1.26	1.55	2.69	3.27	1.29
RFC1	42	97	2.5	96.21	41.2	5.98	3.43	1.91	2.57	1.89	34.73	36.56	32.25	10.18	23.14	6.06	10.92	13.86	11.55	26.56	18.3	25.3	23.14	7.45	17.05	15.3	8.15	39.5	8.59	11.2	11.72	14.38	5.15
RFC2	14	94	24.35	90.23	4.91	2.82	2.02	2.28	2.04	2.32	5.2	7.16	5.72	1.31	5.5	1.87	3.51	3.46	6.05	9.04	5.34	7.57	8.93	2.71	5.06	3.02	2.12	8.45	3.19	2.29	4.04	0.98	0
RFC3	38	98	0	94.56	3.62	0.72	0.41	0.52	0.39	0.58	1.97	2.41	1.72	0.73	1.87	0.71	1.01	1.51	1.24	3.11	1.98	1.42	1.05	0.58	1.36	1.75	1.37	8.9	0.96	0.67	1.33	0	0
RFC5	29	98	11.03	93.34	2.69	1.78	1.01	1.39	1.05	1.32	2.46	2.76	2.9	1.37	3.34	0.66	1.91	2.71	2.24	5.27	3.79	3.59	3.06	1.09	2.86	1.61	1.11	3.65	1.78	1.27	1.96	0.65	0.43
RFWD3	20	96	2.06	95.27	4.32	1.34	0.53	0.51	0.55	0.66	3.72	5.97	4.42	1.23	5.75	1.82	2.35	2.97	1.88	5.79	9.09	6.19	5.64	2.17	3.3	3.22	2.84	6.62	1.26	1.59	2.24	3.27	0.43
RFX5	40	100	17.9	95.82	4.66	2.31	1.16	1.63	1.48	1.3	3.5	4.92	5.11	2.12	5.97	2.37	3.65	4.52	8.79	14.97	10.21	12.3	9.42	2.97	5.74	6.91	1.44	7.76	2.22	3.24	3.78	2.61	0.43
RFX7	38	98	6.49	93.73	6.41	0.42	0.25	0.14	0.3	0.13	4.67	3.97	2.15	2.49	2.86	1.41	1.05	1.21	1.36	3.17	14.86	6.59	5.51	1.15	2.35	3.02	5.29	6.62	0.59	1.2	1.5	2.29	0.43
RGS1	1	100	13.39	99.91	6.32	10.89	1.02	1.88	3.97	1.16	20.67	28.74	31.25	18.72	13.7	43.89	45.03	67.58	66.17	64.46	66.75	54.76	57.67	73.53	66.02	49.53	20.84	53.65	53.93	12.15	19.21	12.75	23.18
RGS16	4	98	0	99.51	0.62	1.22	0.27	0.41	0.55	0.22	2.12	3.85	9.64	0.47	7.94	11.01	4.96	3.09	10.29	11.27	8.61	1.93	5.77	5.17	3.77	1.68	2.69	17.12	4.89	1.19	2.49	0.98	8.58
RGS18	1	99	0	96.71	1.92	0.41	0.15	0.09	0.19	0	0.43	4.14	0.61	0.59	2.81	0.46	0.38	0.64	0.55	0.75	0.95	0.47	0.43	0.31	1.5	0.2	0.7	0.46	0.96	0.81	0.79	0	0.43
RHBDF2	10	90	4.41	94.08	5.19	1.15	0.51	0.65	0.71	0.38	4.02	7.33	4.75	1.05	4.5	2.98	2.77	3.01	3.17	6.59	14	23.23	28.98	6.5	6.15	5.1	3.92	3.88	2.44	2.58	2.97	4.25	2.15
RHEBL1	2	93	0	94.38	1.43	0.73	0.55	0.46	0.88	0.25	1.34	1.31	1.46	0.44	1.81	0.81	0.48	0.45	0.72	1.08	1.42	1.1	1.63	0.57	1.16	0.4	0.67	2.06	0.3	0.58	1.05	0.65	0
RHOB	4	100	0	99.19	3.19	2.57	0.56	0.45	0.48	0.61	3.25	3.75	8.23	2.81	5.57	3.59	7.56	8.02	2.76	21.66	4.39	8.36	16.07	10.94	19.07	3.56	10.96	43.38	11.26	2.83	3.72	0.33	3
RHOC	20	98	0	91.65	9.13	6.52	3.69	4.26	6.68	0.7	8.3	12.72	4.37	3.16	4.03	15.1	13.98	18.52	27.16	14.42	14	13.07	9.53	23.61	21.78	14.9	9.78	18.04	15.04	9.95	13.5	12.42	12.45
RHOT2	34	98	8.97	97.34	17.06	6.4	5.79	7.82	6.62	6.7	16.76	21.55	15.71	6.4	16.27	6.31	11.24	12.8	12.79	19.64	29.2	23.74	20.89	10.34	13.4	9.4	10.02	13.01	7.48	8.96	13.74	5.56	5.58
RHOU	1	96	0	91.13	2.03	0.28	0.06	0.07	0.28	0.04	1.95	1.07	0.34	0.45	0.54	0.15	0.8	0.41	0.33	0.84	0.56	0.17	0.31	0.26	0.3	0.74	0.87	2.51	0.07	0.31	0.26	3.6	0.43
RHPN1	12	90	0	95.15	3.51	1.39	1.58	2.44	1.8	2.79	3.54	5.29	1.99	1.15	2.61	1.97	2.43	2.41	1.5	4.19	3.96	2.24	1.85	2.01	3.41	3.29	1.54	5.25	1.11	2.48	3.56	0.65	1.72
RIOK1	41	100	29.14	97.27	9.12	3.67	2.02	1.92	1.95	2.03	7.31	8.95	14.52	3.87	10.19	3.23	4.49	6.1	5.88	11.99	11.28	10.29	10.12	4.96	7.36	4.56	3.92	16.67	4.44	3.9	4.22	1.63	1.72
RIPK1	5	95	33.8	94.43	8.33	1.74	1.02	1.11	1.25	0.92	7.19	9.11	9.81	4.31	9.7	2.32	2.78	2.9	2.81	9.77	10.42	9.98	10	3.21	4.84	2.22	4.83	5.02	1.93	2.24	2.91	2.29	0.86
RIPK2	8	98	0	96.64	9.19	3.99	1.29	1.55	1.31	1.03	6.18	8.99	10.67	6.46	5.89	2.63	3.06	3.2	2.24	18.45	9.69	4.05	3.91	3.34	8.22	3.89	6.27	10.73	4.3	5.16	5.09	0.65	4.72
RIT1	48	98	29.18	91.79	8.76	2.07	1.33	1.52	1.18	1.15	8.58	9.62	6.94	5.17	9.51	3.49	3.96	7.08	4.98	6.49	18.39	13.66	14.6	6.28	6.46	4.83	3.75	14.38	3.56	3.76	5.01	4.25	9.01
RLF	35	99	9.77	93.95	12.16	0.63	0.64	0.33	0.34	0.28	10.98	14.01	25.82	8.72	12.51	3.84	2.77	5.87	5.46	13.58	20.8	15.12	14.85	5.15	9.97	4.23	7.33	19.64	2.59	2.87	3.13	1.63	6.44
RLTPR	6	92	0	96.76	0	1.22	0.93	1.01	1.87	1.01	0	0	3.4	1.69	0	0.71	1.69	1.66	1	7.02	6.93	2.96	3.16	1.02	0	2.15	0	2.06	0.3	1.63	0	0	0.43
RMND1	22	94	0	90.1	7	1.81	1.15	1.61	1.2	1.41	4.55	5.26	3.11	1.4	4.84	1.77	2.05	2.45	2.26	6.12	4.09	6.61	5.79	0.94	3.88	2.42	2.91	9.36	1.04	1.66	2.63	1.31	0.86
RNASE1	5	90	0	97.44	0.11	0	0	0	0	0	0	0.09	0.16	0.03	0.12	1.06	1.88	2.3	0.17	0.02	0.39	0.11	0.23	0.87	0.26	0.4	6.76	10.96	0.89	0.02	5.31	1.63	0.86
RNASE2	1	100	0	93.56	0.47	0.07	0	0	0	0	0	0.73	0.79	0.33	0.42	0	0.07	0	0	0	0.17	0	0	0	0.02	0	0.29	0.91	0.15	0.09	0.26	0	0
RNASE3	4	99	0	93.04	0.01	0.01	0	0	0	0	0	0	0.03	0	0.01	0	0	0	0	0	0.09	0	0	0	0	0	0	0	0	0.03	0.06	0	0
RNASE6	2	99	0	91.74	2.37	1.07	1.14	1.08	1.41	0.22	0.75	1.2	1.23	0.88	0.94	0.81	1.79	0.75	0.5	1.77	1.55	0.92	2.59	0.4	1.09	3.83	1.11	13.24	1.78	2.27	3.46	1.96	1.72
RNASEH2A	7	97	0	93.45	1.02	2.57	2.31	2.69	2.66	1.91	0.72	1.29	2.58	0.66	6.02	2.17	2.91	3.61	4.17	8.96	2.54	9.22	7.72	1.77	1.4	2.89	0.17	13.01	2.74	2.49	3.52	0.98	0.86
RNASEH2B	23	91	24.01	96.22	33.9	14.86	11.87	12.93	12.96	11.45	28.24	31.63	18.6	7.23	27.43	7.27	17.49	15.74	13.96	29.82	14.17	21.11	17.74	10.15	16.22	24.5	8.97	44.98	6.96	11.71	23.37	11.77	3.43
RND1	7	91	0	94.68	0.11	0.07	0.06	0.08	0.1	0.09	0.38	1.02	0.87	0.14	1.64	1.87	0.53	0.68	0.38	0.25	3.83	0.67	1.38	1.37	3.66	1.07	0.87	9.36	2.3	0.44	0.51	0	0
RNF125	48	100	0	98.47	35.26	7.8	5.59	4.04	4.54	3.74	40.33	49.99	57.26	14.26	29.59	19.8	15.33	17.17	6.1	23.76	26.01	22.41	19	28.68	24.56	10.07	14.21	33.56	6.15	8.39	17.25	8.82	10.73
RNF14	36	93	17.36	93.25	5.6	2.74	1.35	1.58	1.25	1.09	4.37	5.26	6.21	1.86	5.77	2.37	3.17	3.28	5.17	12.84	6.85	9.75	7.47	2.08	5.63	6.11	2.48	7.76	2.52	2.66	4.06	1.96	2.15
RNF144A	35	99	0	98.24	7.1	0.86	0.68	0.53	0.46	0.74	3.48	2.95	7.18	1.26	5.84	1.21	1.18	1.81	0.26	6.92	3.88	2.26	1.19	1.08	5.85	2.35	3.46	6.62	0.89	1.61	2.22	0.33	2.15
RNF157	17	97	0	95.14	19.33	2.96	1.41	0.89	2.02	1.08	9.04	15.19	5.26	1.97	7.34	3.38	3.57	2.33	1.24	2.5	4.95	0.67	0.89	1.9	6.73	3.83	8.03	7.99	1.48	5.77	6.83	4.58	3
RNF166	17	98	1.7	99.08	28.59	13.92	9.33	13.28	12.8	10.22	32.21	40.39	24.17	8.57	20.74	12.93	19.67	17.77	13.96	30.64	36.05	27.1	24.41	14.67	20.07	15.44	12.62	20.09	9.78	9.7	20.47	9.48	15.02
RNF185	31	92	20.95	91.19	2.7	1.38	0.74	1.07	0.68	1.08	1.86	3.34	2.87	1.04	3.24	1.41	2.09	1.77	3.14	6.2	5.56	8.4	7.13	1.24	3.22	2.28	1.92	4.34	2	2.02	1.88	1.31	0.86
RNF19B	2	96	4.1	99.04	4.78	0.46	0.15	0.14	0.43	0	5.22	5.82	1.28	1.16	1.81	1.11	0.98	1.09	1.14	1.45	6.72	4.84	5.51	3.83	3.7	1.21	1.85	2.97	3.41	0.62	1.05	0.65	3
RNF20	47	98	0	94.49	14.98	2.38	1.53	1.67	1.23	1.34	9.2	8.56	7.92	2.96	7.78	2.42	3.73	4.41	4.6	10.6	6.29	11.67	9.65	2.32	4.97	4.3	2.64	15.75	1.85	3.45	5.41	4.58	0
RNF214	24	96	0	90.24	14.41	3.87	3.49	4.29	5.58	0.8	12.43	11.41	12.6	4.77	10.11	2.02	4.61	4.67	3.12	16.19	11.97	6.48	4.79	1.48	6.35	3.69	3.37	8.9	2.44	3.76	6	10.78	1.72
RNF24	29	92	0	91.96	5.28	1.36	0.58	0.64	0.89	0.53	4.77	5.65	4.33	1.76	7.35	2.98	4.31	4.44	2.76	8.46	6.03	14.34	10.03	5.71	6.53	4.5	3.75	3.65	1.85	2.84	3.88	1.96	9.01
RNF26	12	91	8.82	93.52	4.01	2.06	2.42	3.1	1.86	3.37	4.1	6.55	6.69	1.17	4.6	1.06	4.15	3.58	2.79	5.78	4.48	4.31	4.88	2.5	3.72	4.56	0.72	5.48	1.85	1.99	5.23	0.98	0
RNF6	42	99	12.83	94.06	13.15	5.59	2.17	3.36	2.01	2.82	12.27	14.28	14.53	5.15	11.59	3.59	6.26	8.81	6.05	11.29	9.56	17.61	16.8	5.98	8.9	7.38	2.81	13.7	2.89	3.78	6.02	2.29	2.58
RNFT1	30	95	0	90.42	9.4	5.07	2.48	3.33	1.96	3.3	8.63	8.63	4.07	2.4	8.71	3.79	4.58	6.97	9.17	10.21	8.79	10.31	8.19	2.87	6.96	5.91	3.05	8.68	2	3.75	5.43	1.96	1.29
RNH1	15	98	1.03	93.12	32.12	23.45	20.03	23.58	20.88	20.98	34.67	39.68	27.62	7.4	28.57	13.89	26.63	24.62	22.27	38.76	21.75	39.34	39.38	22.16	31.65	16.98	12.91	27.63	20.15	17.12	33.66	9.15	15.88
RNPEP	28	95	16.83	90.87	5.68	4.25	2.37	3.16	2.55	2.05	6.35	9.48	7.79	0.85	6.03	2.78	4.73	4.26	6.79	11.48	4.39	9.98	12.08	3.45	4.33	4.16	3.32	5.94	5.41	3.46	6.24	1.96	0.86
RNPEPL1	36	92	0	96.66	32.17	9.48	4.16	4.66	10.08	2.83	37.78	39.26	10.85	2.59	10.75	4.8	11.92	7.15	4.38	17.38	14.08	8.65	9.99	14.62	7.47	10.47	6.71	8.45	3.33	6.04	13.82	19.94	1.29
RORC	1	94	0	95.32	1.88	1.12	0.49	0.83	1.39	0.01	1.06	0.76	1.45	0.34	1.84	0.91	0.98	2.03	2.14	1.33	1.9	5.63	2.49	1.84	3.64	0.67	0.96	1.14	1.41	1.18	1.23	0.98	6.01
RPAP3	23	96	21.78	92.57	18.77	3.58	2.18	2.52	1.52	2.38	9.54	9.12	7.46	4.21	9.92	2.73	4.43	6.29	6.81	9.68	10.03	10.12	8.95	2.38	7.83	4.03	3.32	23.06	2.89	4.3	6.69	1.63	3
RPL39L	2	93	0	92.13	2.5	1.13	0.63	0.95	1.7	0.25	3.89	3.48	1.84	5.75	2.38	5	2.98	3.01	5.38	8.79	3.53	2.49	2.56	2.49	3.78	6.51	1.71	10.5	2.44	2.11	4.38	4.25	2.15
RPP40	6	96	0	90.45	2.64	1.64	1.45	1.7	1.09	1.86	1.48	1.2	0.87	0.48	1.66	0.51	1.12	1.17	1.45	1.58	1.38	4.28	4.29	1.62	1.28	0.47	0.65	4.57	1.85	1.1	2.18	0.33	0
RPRM	4	95	0	93.64	0.04	0.02	0.01	0	0	0	0.03	0.2	0.07	0	0.23	0.05	0.16	0.04	0.05	0.02	0	0	0	0.01	0.13	0	0	0.23	0.15	0.03	0.34	0	0
RPS4Y1	4	100	0	99.5	78.77	92.28	0	0	0	0	38.17	30.51	79.87	0.47	49.38	31.21	62.42	78.46	0	0	35.23	55.09	81.69	29.14	38.46	84.63	30.1	13.24	49.26	22.19	0.02	0	74.25
RPS6KA1	18	98	32.6	97.3	15.12	6.56	4.51	5.99	6	4.24	15.96	14.45	11.66	3.96	14	4.6	8.24	7.64	10.34	21.97	15.29	15.13	15.79	3.61	7.6	9.13	5.39	19.18	3.41	6.32	13.31	7.52	1.72
RPS6KA5	43	99	0	91.89	18.55	2.68	1.27	1.34	1.32	1.15	14.28	21.47	15.73	2.33	16.38	8.64	7.2	6.74	6.93	13.63	13.57	16.42	10.69	5.2	17.29	10.81	11.32	15.07	3.33	6.78	11.19	3.27	7.3
RPUSD2	20	92	0	92.51	6.26	2.04	1.67	2.02	1.92	2.37	7.42	10.41	6.41	1.07	6	0.71	2.85	2.26	2.38	4.73	2.5	6.4	7.26	1.66	3.26	1.68	1.06	4.34	1.48	2.1	4.69	0.33	0.43
RRAD	2	93	0	95.91	0.06	0.01	0	0	0	0	0.07	0.14	0.05	0.03	0.04	0.3	0.2	0.04	0	0.03	0.13	0.12	0.51	0.5	0.5	0.13	1.42	0.69	3.63	0.02	0.16	0	1.29
RRBP1	9	95	1.82	93.93	14.54	1.28	1.03	0.61	1.14	0.38	11.5	12.18	9.8	3.69	6.97	5.46	3.48	6.14	5.48	8.56	6.72	13.1	15.99	6.16	6.72	5.91	6.2	23.97	6.44	5.56	3.64	3.92	4.72
RRM2	2	100	0	99.3	0.64	0.08	0.02	0.07	0.33	0	0.5	0.48	0.76	0.2	1.02	0.1	0.18	0.72	0.17	1.35	1.38	0.87	1.39	0.51	0.22	2.42	0.24	9.82	1.93	0.46	0.4	0.65	0
RRP1	19	93	0	92.06	7.05	3.77	2.51	2.54	2.73	2.38	6.1	8	5.23	1.45	6.56	2.98	4.57	5.16	5.31	7.75	5.94	14.52	15.11	5.02	6.12	3.89	2.19	7.99	4.59	3.19	5.27	1.96	1.29
RRP12	9	96	0	97.88	1.96	0.72	0.2	0.23	0.3	0.28	1.8	3.53	10.44	1.33	5.57	1.01	1.25	1.13	1.29	3.99	8.14	5.41	6.87	2.65	4.05	1.95	1.73	3.65	2.22	0.72	1.7	0.98	0.86
RRP36	44	97	39.52	93.48	15.57	0.91	0.49	0.66	0.88	0.63	14.26	17.92	3.04	2.61	4.09	1.67	3.01	2.49	2.43	4.52	2.41	8.73	8.88	2.09	3.44	3.89	3.37	5.48	1.93	2.17	3.82	3.6	2.15
RRP7A	19	96	28	93.7	16.65	8.07	7.31	8.33	7.32	6.63	14.79	24.91	17.7	5.21	19.94	6.77	11.46	13.18	16.08	26.66	20.84	24.96	30.02	11.22	19.1	12.48	6.78	17.12	10.44	9.64	12.38	7.84	2.58
RRP9	3	95	0	96.8	4.26	3.44	2.72	2.99	2.85	2.89	3.72	4.17	5.03	1.07	4.65	1.31	3.27	4.33	3.91	6.28	4.35	6.26	6.36	1.98	4.63	2.89	2.19	4.34	2.37	2.06	4.63	0.65	0.86
RSAD1	21	96	23.53	93.45	10.24	3.71	2.77	3.61	3.26	3.51	9.96	11.75	13.71	2.41	13.36	2.22	4.99	3.58	3.48	14.47	5.38	18.69	14.84	2.43	7.3	4.7	3.03	6.16	2	3.89	9.74	1.63	2.58
RSAD2	18	100	0	99.46	2.75	3.86	0.23	0.36	0.25	0.32	1.69	1.71	2.18	3.01	6.05	1.31	2.31	1.21	10.91	9.78	6.63	0.85	1.04	1.09	1.6	1.28	1.25	1.37	0.82	0.82	1.52	4.25	0.43
RTKN2	1	97	0	94.32	5.29	0.88	0.48	0.39	0.58	0.17	4.01	5.75	6.02	3.39	5.87	3.03	2.21	2.86	16.39	4.4	9.78	2.3	3.94	1.26	2.23	3.42	3.65	18.72	4	4.64	3.7	6.21	10.3
RTP4	2	97	0	96.15	2.96	4.04	1.31	1.57	1.3	0.97	2.07	4.36	1.99	1.02	3.79	0.81	3.42	3.13	9.84	10.89	3.32	3.39	3.31	0.73	1.62	2.22	1.08	4.57	1.19	2.61	2.28	7.19	0
RUFY3	16	94	0	94.9	6.94	0.7	0.3	0.17	0.23	0.11	5.63	4.78	2.06	2.26	2.47	0.81	1.35	1.58	0.93	2.69	3.66	1.95	1.3	0.83	2.65	2.75	3.08	6.16	2	1.82	1.68	1.31	0.86
RUNX2	5	100	5.51	96.9	8.4	1.32	0.91	0.54	1.2	0.12	8.28	10.5	10.58	3.21	8.15	4.04	3.1	3.99	4.65	11.53	17.74	23.74	25.6	4.48	11.11	3.02	12.48	4.57	4.44	3.66	4.28	0.98	1.72
RUVBL2	48	99	20.1	94.63	6.29	4.55	4.53	5.49	4.76	5.45	6.08	6.34	6.76	2.07	8.72	3.49	4.88	6.25	6.96	12.56	9.09	16.55	20.4	4.48	6.92	6.44	3.1	19.18	6.15	4.81	7.13	1.96	1.72
RYBP	32	100	0	93.53	14.19	1.38	0.36	0.36	0.41	0.36	6.77	12.43	5.92	4.07	5.94	7.12	5.19	6.89	5.62	6.24	7.32	13.83	17.56	8.48	9.18	6.91	6.08	27.63	3.7	3.44	3.41	2.29	9.87
S100A12	2	100	0	99.27	6.98	0.2	0.03	0	0	0	0.01	4.8	7.37	2.89	2.64	0	0.09	0.11	0	0	0.43	0	0	0.02	0.04	0.54	2.64	3.88	4.15	2.6	3.09	0	0
S100A16	4	97	0	95.52	0	0	0	0	0	0	0	0	0	0	0	1.26	0.63	0.83	0.17	0.04	0.09	0.06	0.07	2.87	0.1	1.81	1.42	1.83	36.89	0.13	0.06	0.98	1.72
S100A2	4	98	0	95.21	0.17	0.05	0.02	0.03	0.08	0	0.16	0.17	0.09	0.04	0.11	0.1	1.31	0.38	0.55	0.44	0.13	0.49	1.36	0.48	0.09	0.07	0.12	0.23	74.3	0.26	0.02	0	5.58
S100A8	1	100	0	99.67	43.03	5.25	0.95	0	0	0	0.06	23.03	43.44	32.64	18.54	0.51	3.22	1.02	0.48	0.02	1.72	0.2	1.14	0.59	0.53	4.03	12.98	35.39	96.37	15.23	21.37	0	0.43
S100A9	4	100	0	99.95	61.52	9.15	2.04	0.9	1.32	0.32	1.1	32.75	45.82	35.44	20.35	0.56	7.75	1.66	0.76	0.48	2.07	0.23	1.25	2.01	1.1	4.5	12	34.25	96.3	13.97	29.96	2.29	0
S1PR1	2	99	0	99.72	22.44	3.69	1.98	2.14	2.53	1.99	11.22	30.19	46.32	9.93	37.88	6.11	7.44	7.64	2.79	23.72	31.44	27.32	29.29	5.4	4.71	6.04	4.57	26.03	0.89	5.06	6.83	8.82	0.86
S1PR4	13	98	14.54	99.57	43.27	27.45	30.22	33.96	33.15	27.09	33.24	35.15	19.28	3.78	21.03	12.32	23.67	18.37	21.39	29.49	7.28	30.14	32.26	20.48	16.94	16.11	13.46	38.36	5.11	22.68	29.48	36.6	3
S1PR5	2	98	0	98.51	2.5	0.25	0.26	0.06	0.05	0.01	2.47	1.19	3.08	0.58	2.86	0.25	0.28	0.26	0.38	0.88	0.65	0.19	0.13	0.13	0.06	0.07	3.41	0.69	0.37	0.7	1.01	0.33	0
SAMD1	12	93	0	98.79	22.07	0.39	0.46	0.41	0.74	0.46	8.54	18.4	2.11	1.01	4.16	1.52	1.48	1.81	0.86	4.66	2.37	4.15	3.71	0.97	2.17	3.15	1.03	9.59	1.93	1.21	2.42	1.63	0.86
SAMD3	34	99	0	94.99	25.21	8.38	4.66	5.94	4.31	5.54	17.04	17.89	10.91	9.64	15.08	4.04	6.4	6.63	11.6	18.12	18.26	2.7	2.17	1.77	5.44	4.09	18.63	53.2	0.82	6.78	14.53	15.36	1.72
SAMD4B	28	94	0	90.98	9.74	2.53	0.8	0.77	1.31	0.61	7.94	14.87	2.79	1.12	5.22	4.14	5.42	6.55	2	4.26	9.04	6.4	6.11	7.11	8.88	6.98	4.66	9.59	4	2.9	4.57	7.52	1.72
SAMD9	47	99	0	99.09	35.54	3.44	1.53	0.94	1.33	0.9	23.86	19.62	16.66	12.89	16.99	8.59	10.81	15.47	31.8	25.21	14.9	19.23	17.94	8.46	18.05	15.57	9.47	31.05	8	13.47	11.9	16.67	1.29
SAMD9L	41	99	0	99.45	19.92	7.02	1.62	1.45	1.67	0.72	14.92	9.77	7	10.28	11.19	5.1	8.09	6.89	22.46	23.16	18.35	9.98	9.24	4.42	7.4	9.33	6.56	9.36	3.26	6.03	8.08	27.45	0
SAMSN1	48	100	49.08	99.46	24.79	9.68	4.97	5.96	4.65	4.04	21.91	46.43	25.19	13.12	21.2	34.04	31.13	39.42	46.55	43.22	46.34	58.67	63.49	51.65	57.64	14.23	28.97	33.11	15.7	12.14	19.88	10.46	67.38
SAP30	24	99	0	95.22	5.25	0.3	0.12	0.19	0.31	0.03	8.46	6.87	1.15	0.53	1.32	0.56	1.23	1.28	0.72	3.06	0.99	2.06	5.33	1.85	2.44	0.94	3.85	1.83	1.48	1.11	1.05	2.61	5.58
SBK1	6	98	0	96.12	8.31	0.8	0.51	0.55	0.86	0.3	3.45	5.75	1.82	0.98	2.62	0.46	0.83	0.57	0.62	1.66	1.72	0.67	1.03	0.25	0.65	2.48	1.37	7.08	0.3	0.94	1.6	1.63	0.43
SBNO1	45	97	29.95	97.73	30.14	7.46	3.81	4.3	3.26	3.68	19.29	21.96	18.24	8.49	18.61	7.12	11.77	12.73	9.81	17.94	32.43	30.3	28.02	11.61	16.17	13.22	6.92	18.04	6	11.06	15.84	9.15	14.16
SBNO2	4	94	0	98.51	5.52	0.46	0.24	0.43	0.53	0.22	6.83	10.72	8.07	1.48	6.3	2.68	2.26	2.26	3.17	9.79	7.54	8.04	11.51	2.19	6.31	3.69	4.54	3.88	1.78	2.73	2	1.31	0.43
SCAND1	38	97	0	98.76	51.05	23.33	26.05	27.95	32.72	27.14	52.66	56.52	56.35	18.95	43.22	19.14	35.12	36.37	26.73	49.77	22.44	43.38	48.52	34.55	39.05	28.99	13.92	45.89	20.82	18.81	43.13	16.01	13.73
SCCPDH	8	96	0	93.1	2.83	2.66	1.32	1.62	1.04	1.16	2.56	5.14	2.64	1.41	2.21	1.06	2.46	3.24	4.79	5.62	2.93	7.46	8.17	2.29	0.82	3.49	1.39	18.04	1.7	1.14	2.3	0.98	1.72
SCD	8	100	0	99.29	0.41	0.03	0.04	0.06	0.06	0.03	0.23	0.36	0.35	0.43	0.46	0.56	0.76	0.34	0.41	0.81	3.02	0.6	1.45	1.15	0.64	0.74	1.13	10.96	6	0.43	0.4	2.94	0
SCGB2A2	1	99	0	99.12	0	0	0	0	0	0	0	0	0	0	0	0	0	0	0	0.03	0.09	0	0	0	0	0	0	0	0.07	0	0	0	0
SCGB3A1	6	92	0	96.2	3.63	7.63	0.06	0.06	0.08	0	0.61	0	3.83	1.94	0.04	0.46	5.19	0.3	0.07	0.52	0.52	0.07	0.06	0.14	1.71	6.58	1.2	8.22	1.48	3.73	0.14	0.33	0
SCML1	1	99	0	94.75	6.37	1.72	0.6	0.72	0.28	1.15	3.42	10.48	13.01	2.26	10.57	6.21	5.27	5.46	1.86	15.02	6.5	3.9	4.69	4.67	7.34	6.78	3.01	14.38	3.7	3.54	3.23	0.65	1.29
SCML4	1	99	0	97.08	28.45	10.42	5.08	4.51	5.02	3.84	22.14	22.91	27.18	8.93	30.32	7.58	14.05	14.53	6.55	45.65	35.57	5.92	3.74	7.14	21.75	13.96	13.27	12.1	6.96	14.56	12.32	6.21	5.58
SCO1	8	93	14.54	90.85	12.03	1.56	1.28	1.25	1.64	1.07	8.5	15.13	7.12	1.8	9.03	2.27	4.51	3.31	5	12.08	5.08	13.61	13.43	3.61	6.82	4.43	3.2	10.5	3.33	4.48	5.25	3.6	0.86
SCRN2	20	93	6.34	91.27	9.44	4.84	4.27	5.9	4.5	6.21	7.26	9.14	8.89	3.22	9.78	2.07	5.91	5.99	5.55	13.78	5.25	9.71	6.12	3.83	7.97	4.36	2.04	10.96	3.11	3.18	7.82	3.27	0.43
SCYL1	12	91	0	93.51	7.35	3.69	2.59	3.85	2.82	2.91	7.69	9.62	9.13	2.32	9.85	2.88	6.04	5.65	6.36	16.87	12.79	19.4	19.57	4.19	7.49	6.78	3.73	9.36	4	4.89	6.89	1.96	1.72
SDC4	10	100	0	99.69	0.36	0.05	0.02	0.02	0.04	0	0.36	0.68	0.57	0.14	4.91	2.48	1.2	2.18	8.65	6.04	12.15	7.04	12.76	5.65	4.07	0.94	1.23	1.83	7.11	0.39	0.67	1.63	6.01
SDF2	25	92	39.57	93.47	16.22	11.62	7.08	6.19	7.07	5.28	12.94	20.88	13.22	2.47	13.23	9.24	13.74	15.44	15.89	25.1	11.24	38.37	40.88	14.55	15.21	12.82	7.02	27.4	8.59	9.51	11.39	10.46	5.15
[truncated: 609 more rows]

## Sheet: CD8T
Sheet 2. A list of highly plastic genes with polarized expression in CD8+ T cells.
	min (array)	max (array)	min (RNA-Seq)	max (RNA-Seq)	Dataset1	Dataset2	Dataset3	Dataset9	Dataset10	Dataset12	Dataset14	Dataset15	Dataset16	Dataset17	Dataset18	Dataset19	Dataset20	Dataset21	Dataset22	Dataset23	Dataset24	Dataset25	Dataset26	Dataset27	Dataset28	Dataset29	Dataset30	Dataset31	Dataset32	Dataset34	Dataset35	Dataset36	Dataset37	Dataset38
A2M	8	98	0	99.22	1.29	0.16	0.02	0	0	0.43	2.03	0.59	1.25	10.95	1.59	2.34	1.09	0.8	0	0.24	0.55	25.55	0.11	0	1.15	0.19	2.35	17.31	8.22	0.25	0.19	3.14	0.92	2.11
AAAS	5	94	0	90.38	5.61	2.95	2.9	2.79	3.18	3.67	4.72	4.96	2.44	7.02	2.27	3.63	2.68	3.57	2.95	8.34	1.54	10.24	4.63	6.92	2.04	4.29	3.53	2.7	4.11	1.51	3.49	5.58	1.64	2.24
AAGAB	14	97	13.16	95.67	7.51	3.26	1.86	1.59	1.37	6.98	7.88	9.22	4.56	9.76	2.65	4.8	3.46	5.81	3.42	13.48	2.27	17.26	10.76	12.47	3.69	5.88	3.82	5.64	4.11	1.51	3.71	5.19	2.87	1.87
AAMP	27	93	15.19	97.17	14.31	9.17	7.5	5.74	6.38	13.1	13.51	13.71	6.8	15.88	7.51	10.76	9.99	13.36	8.74	21.88	5.17	26.62	29.19	36.66	10.98	14.18	10	7.25	17.81	5.14	11.19	13.43	3.17	9.95
AARS	14	98	0	98.16	5.07	1.52	1.05	0.77	0.8	3.15	3.26	2.81	2.5	6.09	1.59	3.98	2.18	2.97	3.19	7.87	1.05	11.13	7.75	13.09	2.11	4.39	2.65	3.06	5.48	1.26	3.14	2.57	2.56	1.12
ABCA1	1	97	0	93.62	0.57	0.09	0.04	0	0	0.08	0.7	1.13	0.49	0.88	0.72	0.23	0.42	1.34	0.29	0.56	0.26	1.76	0.3	0.59	0.46	1.3	2.65	3.07	0	0.13	0.51	1	0	1.74
ABCA2	8	91	0	97.14	7.6	1.12	1.16	1.12	0.63	8.03	11.44	4.26	1.89	7.19	2.92	2.69	3.28	3.37	2.03	6.53	1.69	27.43	3.92	4.66	2.89	2.58	2.65	2.7	1.37	0.88	2.67	2.57	3.28	1.37
ABCA7	29	96	0.63	95.98	8.94	1.07	1	1.61	1.44	7.22	7.3	4.07	3.72	5.8	1.82	3.16	2.55	2.6	1.51	7.07	1.2	22.59	4.97	5.28	2.19	3.82	3.24	3.79	4.11	0.75	2.26	3.31	5.12	1
ABCB1	23	97	0	98.21	9.38	1.05	1.32	1.1	0.38	2.86	4.01	5.74	2.79	7.63	4.93	6.2	2.59	10.05	3.47	7.91	9.01	19.14	7.07	10.14	5.19	7.89	13.24	4.95	12.33	1.63	6.64	5.63	3.48	0
ABCB8	29	90	0	91.77	5.93	1.48	1.25	1.31	1.36	5.96	8.01	5.74	1.37	6.04	2.96	3.74	2.47	3.67	2.32	7.29	1.64	9.04	4.58	4.98	2.84	3.91	4.71	2.74	5.48	0.88	2.25	3.75	2.05	1.87
ABCD2	8	93	0	91.6	12.02	0.81	0.39	0.67	0.47	5.95	2.44	4.25	3.38	3.89	1.14	1.4	1.66	1.57	2.2	5.89	2.47	9.26	2.11	2.09	0.82	2.29	4.71	3.22	0	0.88	1.64	1.83	2.25	0.25
ABCD4	11	92	0	90.26	11.48	4.52	2.27	1.91	1.57	11.04	15.09	7.44	4.2	8.96	5.99	7.6	6.16	7.75	5.44	10.02	3.67	20.16	12.61	12.62	6.13	7.57	8.53	6.45	12.33	1.88	6.77	9.38	4.81	6.1
ABCF2	44	97	0	97.14	0.57	3.96	2.7	2.13	2.59	0.55	5.45	5.92	3.92	0.31	2.81	6.32	3.6	5.38	4.05	10.46	1.95	10.18	15.45	19.91	3.22	1.53	3.82	0.15	8.22	1.76	5.23	5.71	3.28	2.99
ABCG1	29	99	0	98.17	3.93	1.74	1.73	1.44	1.58	2.71	6.65	6.55	0.87	5.78	5.38	5.26	6.43	8.18	8.22	19.12	4.66	20.74	28.86	27.96	7.93	10.37	1.47	6.66	6.85	2.38	4.2	4.8	3.48	6.47
ABHD13	2	95	23.46	94.61	8.5	3.15	1.89	2.22	1.87	9.23	12.26	12.53	5.1	8.29	5.08	5.73	5.44	9.72	6.02	15.04	3.04	9.88	13.72	14.41	6.31	6.14	8.82	4.7	9.59	1.63	6.11	6.54	3.58	7.21
ABHD14A	8	95	0	94.3	18.07	12.1	10.77	10.25	9.89	19.43	19.67	3.5	4.15	3.41	7.96	9.01	12.44	12.55	8.74	1.88	4.83	10.68	1.56	1.07	8.67	9.06	10	4.72	6.85	5.65	9.42	17.18	8.5	7.09
ABHD15	12	91	0	91.48	5.01	0.94	0.81	0.48	0.26	4.14	5.57	1.29	1.23	2.78	2.73	2.46	2.36	4.17	1.97	3.94	1.22	3.6	2.41	2.7	1.93	2.77	5.59	1.7	10.96	0.88	3.16	2.84	3.17	1.24
ABHD2	30	96	0	91.72	9.75	1.77	0.85	0.81	0.38	7.2	9.03	6.42	5.13	8.98	6.44	6.2	3.92	4.61	2.78	7.57	2.46	20.21	5.69	4.31	3.56	4.26	4.41	9.18	1.37	1.63	3.8	4.49	2.76	3.86
ABHD4	6	92	0	94.12	1.54	0.45	0.32	0.2	0.32	0.85	1.66	1.36	0.61	2.65	0.99	1.17	0.73	0.84	0.23	2.38	0.3	5.86	5.38	6.6	0.68	1.08	2.35	0.91	5.48	0.38	1.04	1.27	1.13	0.87
ABI3	18	94	0	99.03	15.17	15.74	12.59	7.49	4.15	14.79	22.66	13.4	7.73	26.05	9.4	14.62	22.23	32.62	22.29	31.99	9.78	31.01	21.75	31.24	17.56	20.45	31.77	15.31	17.81	13.93	21.56	17.1	8.6	3.11
ABL1	20	97	0	94.24	3.73	0.78	0.87	1.11	1.04	3.59	5.25	1.42	1.71	2.3	1.82	2.46	1.77	2.54	1.22	2.02	0.88	7.22	3.9	4.81	2.98	3.05	3.24	10.14	4.11	0.38	1.28	2.09	1.43	1.87
ABT1	10	95	0	96.8	21.75	11.49	6.88	6.08	4.53	21.07	35.15	27.33	7.12	16.39	10.77	12.4	15.7	16.83	12.68	28.58	6.53	15.45	25.31	30.95	15.5	18.89	16.18	7.64	19.18	6.65	15.01	15.18	7.98	8.96
ABTB1	14	92	0	95.29	16.47	8.14	7.19	7.87	7.04	15.93	19.04	15.87	5.11	17.34	5.16	9.12	10.32	8.68	6.2	21.12	3.85	16.73	13	12.91	7.3	12.46	7.06	6.56	15.07	3.14	8.43	15.22	4.81	3.36
ACAA2	28	100	0	98.3	17.53	7.85	5.78	4.22	3.23	17.98	22.79	7.8	11.22	16.03	5.16	19.3	13.28	13.06	10.19	15.54	5.4	17.46	6.31	6.51	7.58	7.25	10.29	7.44	30.14	2.89	13.13	15.48	6.45	1
ACADM	14	98	14.87	92.28	18.15	7.51	5.93	5.73	5.34	9.78	8.11	6.67	6.62	10.63	5.42	12.98	7	9.65	9.27	15.88	5.36	13.63	7.21	10.69	4.3	9.63	9.71	8.24	20.55	4.27	8.86	12.47	4.61	4.48
ACAP1	20	100	29.08	98.61	70.94	38.23	38.57	41.76	37.07	70.67	65.56	58.43	17.19	50.86	42.27	43.63	59.86	57.06	42.5	73.85	32.57	59.7	41.46	40.91	44.96	53.8	75.29	39.9	64.38	33.88	55.02	61.84	51.79	44.15
ACAP3	3	91	0	93.22	6.35	1.74	1.27	1.26	1.12	6.19	8.21	4.43	1.47	3.46	2.27	4.68	2.49	2.81	0.93	3.67	1.2	3.55	3.31	4.42	2.87	2.93	4.12	3.14	4.11	1.88	2.28	3.97	1.95	3.23
ACAT2	31	98	0	94.16	11.26	6.77	3.88	3.75	3.5	11.73	12.3	8.36	6.59	9.29	6.03	12.75	7.12	7.51	5.04	10.24	2.29	13.11	9.78	12.68	6.91	7.92	3.24	5.02	9.59	5.9	5.88	7.11	4.71	4.98
ACBD5	34	98	0	95.1	13.54	1.65	0.76	0.99	0.32	12.14	12.94	11.71	9.48	9.14	3.6	3.86	3.67	4.74	3.47	8.08	4.42	11.08	8.42	9.37	2.32	4.39	4.12	5.72	6.85	1.88	4.25	4.75	3.28	3.73
ACD	26	94	18.37	97.45	7.38	4.76	4.47	4.28	3.8	7.35	7.48	8.91	3.79	11.54	3.94	7.95	5.06	7.08	4.92	15.26	2.36	15.62	22.21	25.45	6.53	9.44	7.94	3.93	10.96	3.51	5.23	7.46	2.56	6.22
ACIN1	41	98	11.44	97.7	36.32	4.05	2.98	4	2.41	25.7	23.61	29.66	17.9	23.32	9.93	13.92	8.23	10.38	6.14	23.6	8.82	34.39	27.22	31.47	8.06	15.64	10.88	13.38	20.55	3.89	7.83	11.3	6.76	6.47
ACN9	5	90	0	90.71	0	8.59	5.29	5.34	6.11	0	0	5.08	5.13	0	0	0	0	9.82	0	0	3.44	7.1	0	0	0	0	0	0	0	0	0	0	0	5.1
ACO2	23	95	26.41	93.89	13.26	7.22	5.09	4.96	4.67	13.99	20.4	18.77	4.63	13.67	5.99	9.94	8.25	11.29	8.28	18.4	3.71	18.5	22.09	25.6	8.77	11.07	8.82	7.89	10.96	3.89	7.36	11.86	5.32	3.86
ACOT7	16	94	0	95.08	3	1.36	0.74	0.5	0.21	3.55	8.05	2.99	4.89	3.95	1.67	11.23	3.37	6.11	3.01	4.15	1.81	9.61	5.13	8.17	7.24	2.42	7.94	2.42	4.11	2.51	1.97	2.92	1.13	9.33
ACP5	2	98	0	98.22	4.73	3.49	1.99	2.3	2.25	5.96	9.44	5.68	2.56	6.17	4.09	15.21	13.48	11.19	16.85	16.8	5.44	24.62	11.6	19.02	15.74	6.77	10	2.22	2.74	3.39	5.34	9.51	6.65	1.74
ACSL1	19	97	0	92.65	3.4	0.65	0.1	0.06	0.06	1.23	3.18	3.58	1.71	3.5	2.77	2.57	1.56	1.64	2.72	3.13	0.8	10.1	7.14	7.65	2.67	1.34	1.18	4.21	1.37	0.88	0.95	1.31	1.84	0.87
ACSL4	18	95	7.5	91.59	10.4	0.6	0.48	0.46	0.36	6.96	8.05	7.55	8.89	6.29	3.18	5.61	2.62	3.74	1.97	7.48	4.38	17.63	10.17	9.75	2.51	3.05	3.53	6.6	4.11	1.26	2.01	2.92	2.25	1.62
ACTA2	5	96	0	97.4	2.27	2.64	0.95	0.62	0.04	4.18	4.56	2.79	2.05	3.02	3.26	10.41	4.86	3.37	4.05	15.87	1.69	12.31	3.55	5.74	3.12	2.8	5.59	7.96	21.92	1.51	3.61	2.88	5.63	8.46
ACTL6A	32	97	0	93	9.95	3.67	2.6	1.47	2.05	6.07	4.5	3.51	5.11	6.41	3.26	11.23	4.53	6.08	6.43	10.6	2.66	14.23	8.78	10.61	3.35	7.09	4.71	4.43	16.44	2.13	5.28	5.58	3.17	3.61
ACTN1	9	100	0	98.09	25.21	8.52	5.98	6.94	12.99	2.47	3.15	9.44	2.27	10.11	2.12	1.87	0.85	2.6	1.16	4.89	0.5	21.53	0.86	1.22	0.81	5.95	1.77	2.5	9.59	0.38	1.53	16.88	0.21	3.11
ACTR1B	46	98	0	96.75	13.73	7.4	6.82	7.37	6.62	14.95	15.35	15.05	6.03	14.5	5.08	12.16	11.35	10.08	4.75	18.13	4.59	16.61	10.2	9.87	8.7	10.94	10	6.68	8.22	4.64	6.9	12.65	4.5	6.34
ACTR6	40	97	0	92.86	23.14	3.31	1.75	1.99	2.62	13.79	15.53	11.84	8.94	11.24	6.79	8.42	6.8	8.61	7.93	16.47	6.02	10.06	13.62	16.85	4.39	11.45	5.59	7.12	16.44	2.89	7.37	10.07	2.87	6.34
ACVR2A	28	97	0	94.49	2.96	0.09	0.1	0.06	0.06	1.91	1.24	1.97	0.89	2.3	1.1	0.47	0.43	0.74	0.29	1.28	0.76	2.68	0.81	0.5	0.08	0.32	0	6.21	0	0.38	0.41	0.39	0.51	4.6
ACYP1	13	95	11.99	90.55	12.23	4.38	4.33	5.45	4.01	13.11	9.25	5.83	5.27	8.15	6.9	11.81	5.56	4.84	7.3	13.25	4.28	12.97	4.78	4.86	3.36	6.71	2.65	5.84	5.48	4.14	6.18	10.82	5.53	2.86
ADA	20	99	23.21	98.85	11.58	8.16	6.24	5.3	4.96	13.78	18.8	10.44	9.26	12.73	6.94	14.15	11.94	13.06	7.35	15.71	4.78	15.73	10.32	9.13	10.11	7.09	15	7.2	24.66	4.02	10.08	14.26	9.62	2.24
ADAM19	10	100	0	99.63	2.04	0.49	0.09	0.05	0	4.58	4.46	3.74	1.84	2.15	6.48	5.61	2.95	10.22	1.85	5.93	3.25	28.28	6.7	9.72	7.68	2.67	3.82	10.06	0	1.51	1.48	3.18	4.71	6.1
ADAM8	32	98	15.14	98.38	12.73	5.32	5.33	3.17	0.77	16.1	25.87	17.42	8.7	22.79	5.35	10.18	11.76	11.85	9.5	23.51	4.74	23.26	25.85	26.08	8.87	7.09	9.71	7.08	15.07	5.02	8.61	12.6	4.91	8.83
ADAMTS10	8	91	0	90.36	3.59	0.58	0.78	1.07	0.87	1.46	2.91	3.34	0.16	3.37	0.11	0.47	0.21	0.17	0.41	1.19	0.2	0.7	0.43	0.47	0.2	0.6	0.59	1.04	0	0	0.38	1.79	0.31	0.37
ADCK2	23	92	0	94.06	4.97	1.54	1.17	1.17	1.27	5.38	5.88	1.6	1.05	2.14	1.59	2.81	1.75	2.64	1.1	1.8	0.77	2.36	2.27	3.65	1.85	2.74	4.41	1.11	1.37	0.5	1.78	3.05	2.15	1.49
ADHFE1	21	95	0	94.9	2.58	1.14	0.74	0.78	0.47	3.27	2.86	5.5	1.39	5.2	1.33	0.59	1.49	1.3	0.87	5.13	1.03	7.55	2.03	1.34	0.64	3.34	2.94	3.84	0	0.63	2.23	2.31	1.23	0.25
ADM	2	100	0	97.71	0.26	0.02	0.05	0.03	0.03	0.02	0.53	0.28	0.47	0.18	2.09	0.94	0.41	0.5	0.06	0.08	0.16	0.47	0.75	0.45	1.3	0.51	0.29	1.29	9.59	2.13	0.61	1.22	0	3.73
ADO	44	99	0	93.6	3.26	0.94	0.5	0.8	0.66	2.75	3.86	1.18	0.96	1.55	2.12	2.69	1.56	2.54	1.39	2.44	0.89	2.17	2.43	2.93	1.24	2.61	2.65	1.28	2.74	0.5	2.37	1.53	2.05	2.36
ADRB1	1	90	0	97.43	0.68	0.05	0.02	0	0	0.54	0.64	0.14	0.13	0.6	1.1	1.4	0.37	1.17	0.52	0.13	0.5	1.36	0.09	0.1	0.82	0.54	3.24	0.34	1.37	0	0.29	0.35	0.51	0.75
ADRB2	3	99	0	98.76	10.02	5.23	5.24	2.58	0.28	11.53	14.47	12.68	4.94	15.7	5.72	4.21	8.86	3.47	4.63	9.03	4.48	9.83	10.6	7.44	2.37	6.07	0.88	7.2	19.18	4.14	9.51	6.02	6.76	6.1
ADRBK1	20	98	7.26	99.27	0	4.96	3.63	3.85	3.82	0	0	12.19	8.13	0	6.82	14.15	8.57	9.22	6.54	20.01	4.36	41.11	16.04	20.3	8.24	0	12.65	0	5.48	2.51	8.59	0	0	5.1
ADRBK2	1	90	0	91.53	0	0.36	0.11	0.05	0.04	0	0	0.5	0.81	0	0.61	1.17	0.47	0.47	0.64	0.41	0.6	4.05	0.27	0.66	0.45	0	0.88	0	0	0	0.36	0	0	0.5
ADRM1	25	97	39.41	97.82	23.99	15.52	15.92	13.67	11.61	25.52	38.93	30.33	9.6	27.68	14.71	25.38	23.05	22.3	18.53	36.54	9.02	32.44	43.51	56.2	24.5	21.59	12.65	12	16.44	9.54	17.04	23.72	12.39	21.39
AEBP1	8	99	0	98.32	2.42	0.22	0.3	0.43	0.69	0.33	0.21	0.86	0.13	0.94	0.23	0.94	0.12	0.23	0.12	0.28	0.02	0.65	0.06	0.13	0.35	0.86	0	0.54	1.37	0	0.24	1.4	0.1	4.73
AEN	26	92	0	96.49	6.3	2.19	1.3	1.6	1.46	5.65	7.93	7	2.43	4.69	3.72	2.81	3.07	4.11	1.39	6.27	1.45	9.66	6.54	9.21	2.39	5.12	2.65	2.84	8.22	2.51	3.49	5.15	2.56	2.11
AFAP1L2	1	94	0	93.89	0.93	0.27	0.12	0.11	0.07	0.54	0.44	0.4	0.09	0.63	0.61	3.04	1.14	1.74	4.57	3.32	1.61	17.58	1.96	2.7	2.28	0.8	0.59	0.55	1.37	0.5	0.84	2.62	0.61	0.5
AGPAT5	12	96	0	92.19	8.07	1.19	0.73	0.68	0.56	3.47	3.4	7.77	3.27	3.9	2.84	3.98	1.59	3.31	1.91	6.5	1.94	10.05	7.04	12.15	3.5	4.17	3.24	2.75	6.85	0.5	1.89	2.05	0.72	0.37
AGPAT6	44	98	11.1	90.25	0	2.26	1.5	1.5	1.3	0	0	10.03	3.8	0	0	0	0	4.81	0	0	1.88	20.21	0	0	0	0	0	0	0	0	0	0	0	3.23
AGPAT9	1	99	0	98.9	0	0.38	0.25	0.28	0.17	0	0	1.05	0.25	0	0	0	0	0.67	0	0	0.36	0.81	0	0	0	0	0	0	0	0	0	0	0	7.71
AGTRAP	11	97	11.57	97.7	17.19	6.57	7.14	5.71	3.83	19.16	25.58	18.88	8.22	22.48	6.14	16.02	12	10.55	8.51	21.77	5.41	17.83	3.57	3.63	5.56	4.96	3.24	7.15	10.96	5.02	9.59	17.75	9.21	6.84
AHCY	24	97	0	97.64	5.75	3.15	2.53	3.15	3.76	4.68	6.05	8.43	4.79	7.01	3.03	7.02	2.79	3.81	1.62	7.01	0.79	8.7	15.04	19.33	4.72	5.41	3.24	1.43	15.07	3.01	3.62	5.98	2.05	3.61
AHCYL1	40	99	7.47	96.02	15.91	2.39	1.13	1.34	1.28	10.75	8.89	2.32	4.75	5.75	7.85	7.95	3.79	4.44	2.09	6.15	3.67	6.75	5.67	6.66	3.96	5.09	5.88	4.97	8.22	1.76	3.77	4.58	5.63	5.1
AHI1	5	96	4.24	96.14	12.92	1.61	1.38	1.11	0.92	8.94	9.49	8.23	2.69	6.29	13.87	12.52	6.3	8.72	4.17	5.85	5.86	28.71	23.91	26.66	15.5	8.43	5.59	12.76	10.96	2.89	2.83	4.19	3.89	9.2
AHR	1	98	1.28	98.72	4.15	0.69	0.23	0.31	0.07	5.43	4.89	10.8	4.62	5.65	7.62	6.08	2.75	5.38	1.22	9.33	4.98	14.59	22.03	15.04	7.04	7.09	5.59	2.3	10.96	2.64	1.31	3.97	2.46	26.74
AIFM1	12	95	0	90.31	8.84	2.46	1.74	2.12	1.58	6.82	5.62	4.73	5.34	6.4	2.24	5.15	3.37	4.64	1.68	7.51	2.45	8.36	5	7.8	2.03	4.55	2.35	2.89	5.48	1.13	2.61	4.36	1.54	0.87
AIM2	5	95	0	97.84	1.99	1.12	0.27	0.25	0	2.63	1.68	0.97	1.84	1.48	1.78	2.34	1.32	1.37	1.68	8.73	0.89	9.32	10.8	12.08	1.65	2.93	0.88	1.98	0	1	3.44	0.83	0.61	0.5
AIMP2	13	98	0	95.02	4.97	3.2	2.07	1.49	1.57	4.17	6.18	4.48	2.53	14.3	1.86	5.61	2.86	3.01	2.66	8.3	1.07	5.89	6.27	8.44	1.86	2.39	1.77	3.51	6.85	1.51	2.24	2.84	1.23	1.87
AK4	2	98	0	95.21	0.27	0	0.01	0	0	0.09	0.15	0.06	0	0.24	0.83	0.47	0.31	0.3	0.58	0.35	0.19	3.09	0.62	0.41	0.31	0.29	0	0.47	1.37	0.38	0.13	0.22	0.61	1.37
AKAP11	9	98	0.26	93.64	16.07	0.98	0.6	0.94	0.48	9.51	7.13	7.48	6.4	7.3	3.6	5.85	2.83	3.41	2.72	11.33	4.03	19.21	6.92	6.3	1.96	6.11	9.41	4.92	4.11	1.13	3.31	3.71	3.48	4.23
AKAP8L	1	95	0	97.21	24.1	4.11	2.66	4.49	3.09	22.22	25.13	14.24	6.56	10.98	6.1	8.19	5.77	9.15	4.46	12.31	4.29	5.64	11.39	15.62	5.18	11.7	7.94	9.59	19.18	2.38	6.07	9.25	6.14	6.22
AKR7A2	28	97	0	97.64	19.84	11.04	9.67	9.21	8.79	17.22	19.31	12.6	5.5	14.18	6.33	13.33	10.6	10.52	7.47	20.12	4.2	12.74	11	12.05	8.59	8.11	9.71	3.79	13.7	4.89	9.92	13.87	7.17	5.6
AKT1	15	94	0.3	93.96	17.16	1.92	1.14	1.46	0.99	24.88	29.82	4.44	3.82	6.36	3.6	5.26	4.09	4.67	2.9	6.5	2.17	11.5	4.24	5.4	3.76	3.59	5.59	4.43	5.48	1.38	3.21	3.49	5.94	2.99
AKT3	23	98	6.01	93.06	17.37	1.39	0.63	1.16	0.2	12.76	10.35	5.74	4.92	9	3.45	2.34	2.39	2.4	1.85	8.89	3.29	8.34	10.49	8.56	3.5	6.96	6.18	29.48	4.11	1.26	2.66	3.18	1.13	3.73
AKTIP	43	99	0	92.71	18.08	7.65	5.22	4.55	6.15	8.79	9.15	5.77	3.14	7.59	6.07	6.2	8.87	10.25	9.9	18.29	4.34	16.14	17.03	16.06	5.59	9.6	9.41	6.08	1.37	3.39	5.63	13.04	9.21	7.09
ALAS1	7	97	0	95.45	4.5	2.24	1.35	0.81	1.04	2.7	4.89	4.18	2.56	4.81	3.11	4.33	2.57	3.34	3.47	7.09	1.69	11.06	7.68	9.99	2.97	4.39	2.65	3.11	9.59	1.88	3	3.49	1.33	3.48
ALDH16A1	5	91	0	92.46	9.51	3.26	2.18	2.15	2.23	9.66	9.27	6.57	3.3	9.21	2.01	4.33	3.93	5.01	1.33	8.97	1.43	11.77	5.42	5.31	3.79	3.59	4.71	1.8	4.11	2.13	3.06	6.11	2.05	2.36
ALDH18A1	29	97	0	95.93	4.87	1.92	1.31	1.3	1.06	4.44	3.68	4.71	3.54	5.31	1.74	2.81	2.33	2.64	2.37	6.66	1.09	10.44	7.62	9.39	2.46	3.02	2.94	2.69	2.74	1.13	2.58	3.84	1.84	1
ALDH1A1	1	92	0	94.58	0.55	0.02	0	0	0	0.03	0.35	0.15	0.17	0.12	0.08	2.11	0.73	1.87	0	0.01	0.05	0.29	0	0	0.35	0.03	2.35	0.47	0	0.38	0.01	0.52	0.31	0.37
ALDH1B1	5	99	0	91.76	1.39	0.72	0.42	0.31	0.17	0.85	0.85	0.8	0.6	1.75	0.53	1.4	0.7	0.57	0.81	1.33	0.19	2.91	0.44	0.42	0.35	0.83	1.47	0.45	0	0.13	0.74	1.53	0.92	0.5
ALDH2	19	99	0	98.3	2.94	0.49	0.12	0.03	0.06	0.18	1.92	0.7	1.21	3.89	0.68	1.52	2.43	1.2	0.06	0.11	0.09	0.48	0.04	0.09	1.12	1.02	3.24	0.99	1.37	1.26	0.43	2.53	0.31	1.49
ALDH3A2	46	96	0	90.96	4.77	2.3	1.25	1.32	1	3.69	3.39	3.3	2.35	4	2.84	3.98	2.56	3.24	2.84	4.81	1.61	13.31	3.27	2.95	2.28	3.18	1.77	2.32	8.22	2.13	2.16	3.79	1.23	2.11
ALDOC	35	98	0	98.68	5.1	3.11	3.55	4.22	4.68	2.29	2.27	2.21	0.96	2.92	3.56	3.63	4.12	4.57	2.14	4.58	1.3	8.03	4.22	5.58	5.59	5.18	3.53	1.65	5.48	4.39	4.51	6.76	1.64	3.86
ALG13	26	98	32	92.77	18.25	5.7	3.89	4.5	3.41	16.07	24.06	22.7	8.87	16.51	15.54	10.88	11.18	13.56	7.41	18.24	6.29	22.88	20.16	20.88	18.02	20.89	10.59	15.7	16.44	5.27	7.81	13.35	4.81	9.2
ALG3	13	95	0	94.73	7.81	5.61	5.83	5	5.07	7.48	9.42	8.14	2.24	9.1	3.18	6.55	5.49	6.28	5.44	14.55	1.87	9.76	9.68	14.63	4.4	6.61	5	3.64	5.48	2.76	4.85	9.07	3.48	2.86
ALKBH3	42	95	0	92.15	6.1	4.4	2.62	2.6	2.48	5.31	5.16	5.92	2.86	6.29	2.05	3.39	3.37	2.84	2.9	10.92	1.46	4.64	4.73	4.19	1.42	4.45	6.18	3.64	5.48	0.75	3.36	4.8	2.87	1.62
ALKBH7	14	98	0	97.42	44.78	19.34	20.91	28.13	30.61	30.12	30.23	32.49	14.81	26.42	14.22	17.54	18.19	16.29	7.41	34.94	6.68	14.19	21.48	24.72	15.58	22.29	28.82	6.95	28.77	9.79	15.56	31.88	21.7	11.94
AMFR	31	94	13.38	94.31	8.58	1.12	0.57	0.68	0.47	9.09	13.51	4.23	3.63	69.97	3.37	4.09	2.44	4.21	1.33	3.92	2.2	28.11	3.32	4.66	3.25	4.2	4.41	4.16	2.74	1.13	3.22	4.19	2.46	4.35
AMICA1	24	100	27.05	98.97	0	15.36	10.8	12.37	10.79	0	0	6.84	10.75	0	0	0	0	37.76	0	0	20.7	35.64	0	0	0	0	0	0	0	0	0	0	0	35.32
AMIGO1	1	96	0	93.27	2.67	0.81	0.55	0.58	0.99	0.85	0.5	0.6	0.28	0.84	0.3	0.23	0.34	0.1	0.12	1.8	0.21	0.7	0.35	0.28	0.03	0.73	1.18	0.25	0	0.38	0.61	1.13	0.31	0.12
AMIGO2	11	99	0	92.13	8.02	1.14	0.76	0.96	0.78	5.37	5.41	2.95	1.6	3.17	1.86	2.11	2.51	2.07	2.09	4.83	2.1	6.79	2.88	4.25	1.53	1.94	2.06	1.49	1.37	0.88	1.32	2.7	1.74	1.37
ANAPC13	31	99	42.94	96.78	14.38	8.34	7.86	7.41	8.14	9.67	14.14	10.39	4.14	10.98	6.98	9.24	9.56	9.92	9.38	18.41	4.12	8.71	9.49	15.6	6.28	11.96	14.41	4.55	9.59	4.14	8.23	12.78	5.63	6.34
ANAPC2	6	92	0	95.82	3.17	2.39	1.82	1.6	1.67	3.06	4.02	5.42	1.93	6.55	2.24	4.21	3.13	3.67	2.78	7.97	0.98	10.5	9.46	13.59	2.84	4.42	2.35	2.1	1.37	0.88	2.37	4.45	1.74	2.61
ANKMY2	42	97	0	90.65	5.51	1.39	0.86	0.54	0.38	4.49	4.67	3.08	2.93	4.05	1.44	1.64	2.06	1.97	1.74	4.47	1.08	5.79	3.62	3.84	1.34	1.97	4.12	2.45	0	0.5	1.84	1.92	0.92	1
ANKRD13D	16	98	18.47	96.16	31.46	4.02	2.74	3.2	2.59	29.36	40.56	9.77	5.88	13.44	8.91	9.47	8.85	11.09	3.36	16.26	4.01	19.67	14.1	14.63	7.57	10.65	13.53	14.07	2.74	4.39	7.13	9.59	13.72	10.45
ANKRD32	44	97	10.02	92.58	0	2.84	2.02	2.59	0.63	0	0	13.71	8.71	0	0	0	0	12.72	0	0	15.09	23.47	0	0	0	0	0	0	0	0	0	0	0	13.93
ANKRD36	23	99	19.53	95.09	20.93	3.33	1.48	1.98	0.46	15.18	16.37	33.06	9.71	12.8	7.77	7.84	5.2	19.27	5.15	11.7	16.48	56.46	13.26	11	5.89	13.16	9.71	17.86	10.96	2.64	6.88	7.94	5.12	8.46
ANKRD37	20	99	0	96.53	2.51	1.57	0.74	0.54	0.4	3.16	5.07	6.47	0.96	7.62	18.73	8.89	4.22	4.54	1.39	15.6	2.81	12.34	17.91	14.48	11.47	10.62	2.94	8.78	16.44	8.41	3.13	2.88	3.69	10.32
ANKRD9	1	90	0	96.64	1.08	0.11	0.08	0.05	0	1.39	3.66	0.43	0.03	0.92	2.46	1.17	0.58	1.67	0.06	0.33	0.17	0.29	0.7	0.88	1.78	1.84	2.65	2.1	2.74	0.38	0.91	0.83	1.02	1.74
ANKZF1	21	97	1.74	98.25	21.99	5.12	3.01	3.55	3.62	16.06	14.85	11.03	4.36	11.76	8.11	6.55	8.29	8.18	7.88	15.71	5.2	21.78	10.49	10	5.7	13.77	7.06	8.39	8.22	3.89	9.79	11.25	5.94	2.99
ANO9	10	94	1.26	96.03	5.36	1.54	0.8	1.09	0.94	4.86	5.18	4.69	1.09	3	3.07	2.69	2.6	4.47	2.84	7.41	1.29	19.79	5.64	2.98	3.08	5.12	4.71	4.2	0	1.76	3.19	3.58	2.76	2.74
ANTXR2	8	99	0	92.4	5.95	1.45	0.57	0.48	0.23	7.6	5.84	7.12	3.21	5.45	4.25	3.86	3.13	3.41	2.61	5.93	2.12	9.68	12.27	6.87	1.98	3.72	2.65	8.96	1.37	1.76	2.03	2.75	2.76	5.22
ANXA2	4	100	13.5	99.3	35.93	27.66	16.71	9.86	1.25	48.66	46.57	27.14	26.66	38.06	25.51	35.79	41.64	38.5	30.69	52.73	17.58	46.54	52.61	47.73	35.23	23.21	19.41	24.48	17.81	36.26	23.88	34.06	27.12	63.68
ANXA5	44	99	27.94	99.31	35.09	15.02	16.57	13.15	7.27	38.53	45.49	30.88	28.36	26.64	18.35	29.01	29.16	27.58	29.99	42.69	16.59	45.19	62.45	73.61	30.78	18.35	11.77	12.96	17.81	14.81	16.08	24.47	16.89	31.84
ANXA6	12	99	28.76	99.3	49.07	32.71	22	18.66	15.54	57.74	52.19	47.34	30	54.33	21.08	31.81	37.12	35.49	30.11	62.19	16.57	61.34	34.83	37.46	26.87	25.72	16.47	22.41	56.16	18.32	31.87	47.67	18.42	31.72
AOAH	19	99	3.94	99.47	16.89	9.68	5.76	3.38	1.93	8.9	18.93	25.12	14.2	22.92	5.8	5.03	12.1	11.55	9.73	42.03	10.42	44.05	37.53	33.93	8.74	21.4	7.65	40.84	30.14	5.52	12.69	12.65	8.91	1.99
AP1B1	36	90	13.4	95.21	6.6	1.99	1.32	1.37	1.32	6.05	7.11	7.5	4.97	9.01	3.41	3.98	3.32	4.17	2.9	8.75	2.88	20.38	8.24	8.91	3.08	4.8	4.12	6.6	8.22	2.64	2.97	5.84	2.15	1.74
AP1S1	1	91	0	95.24	7.82	3.69	3.14	3.08	2.29	9.86	11.08	4.68	2.28	6.78	4.55	9.12	7.27	8.18	6.54	12.4	2.47	6.01	3.06	6.32	7.44	4.1	6.18	3.41	5.48	4.77	4.86	6.02	6.55	4.85
AP2A1	15	97	0	93.63	11.12	3.49	1.8	1.63	1.36	8.64	14.13	10.1	4.63	11.69	3.18	7.37	5.48	5.94	3.88	13.48	2.92	14.33	9.2	10.52	3.74	7.35	9.12	5.83	8.22	2.89	5.37	6.67	3.48	3.61
AP2B1	46	96	9.83	92.34	35.09	4.25	1.97	2.58	1.93	19.1	21.18	13.08	9.34	18.17	16.76	18.36	11.49	19.87	11.18	22	24.61	39.37	29.37	31.57	10.11	15.77	18.53	16.84	20.55	3.51	10.14	15.92	14.74	5.22
AP2S1	34	99	0	97.86	39.83	19.41	20.55	20.01	18.84	34.85	39.5	25.02	16.02	30.41	15.66	31.7	25.51	24.07	19.4	36.7	9.74	23.78	32.59	45.02	23.61	18.57	27.65	12.15	43.84	11.17	19.92	34.06	21.29	16.05
AP3B1	35	91	20.25	90.7	27.6	2.86	1.68	1.7	0.85	18.82	19.66	26.07	12.43	16.7	5.84	8.19	5.28	7.61	5.04	16.54	5.88	21.96	14.91	14.91	4.2	9.51	5.59	16.96	10.96	2.26	4.86	6.02	3.07	3.73
AP3M2	24	95	0	91.04	10.82	1.97	1.15	1.01	0.46	16.77	16.75	15.38	2.76	6.87	10.69	6.43	5.53	6.58	4.05	10.18	4.78	9.77	12.38	10.42	4.85	9.86	3.24	7.5	1.37	1.76	3.13	5.67	2.97	8.33
APBA2	8	98	0	98.28	21.76	9.23	3.1	5.1	6.17	10.93	17.85	14.33	2.56	11.41	10.99	5.38	9.16	12.69	2.66	11.04	3.7	5.81	5.14	3.52	6.63	16.41	9.41	14.44	4.11	3.64	11.49	15	4.2	0.12
APBA3	21	97	0	91.87	5.07	2.12	2.61	2.7	2.34	5.12	5.79	6.1	2.9	7.89	2.65	3.39	4.42	5.48	4.29	13.28	2.28	11.84	11.49	17.59	2.87	5.12	5	2.69	4.11	1.38	4.82	4.84	1.95	2.24
APEH	37	93	0	96.98	11.33	5.48	4.83	4.8	4.5	10.31	11.3	11.31	6.59	14.59	3.34	7.37	6.02	7.25	5.56	20.24	2.32	25.22	10.81	13.79	4.15	6.52	6.18	3.21	6.85	2.76	4.79	10.64	3.79	1.99
APH1A	9	97	0	95.13	27.47	15.69	12.88	12.92	10.01	27.12	38.49	43.04	9.61	33.04	11.03	20	21.72	21.77	11.81	43.09	7.04	16.44	36.88	41.86	18.12	23.12	21.77	8.91	15.07	8.53	16.53	27.17	11.36	12.94
APOA1BP	46	97	34.83	98.77	0	11.13	10.3	9.55	8.91	0	0	20.46	6.84	0	7.24	12.28	11.02	11.59	8.63	25.69	4.33	15.52	17.75	22.14	11.24	0	11.47	0	20.55	5.4	10.03	0	0	6.72
APOBEC3A	1	98	0	98.11	3.43	1.12	0.15	0.07	0.05	0.02	1.55	1.7	4.92	1	0.15	0.47	0.2	0.07	0.12	0.03	0.16	1.29	0.01	0.02	0.18	0.16	0.29	0.54	0	0.25	0.19	1.13	0.21	0.37
APOBEC3B	1	99	0	95.41	0.08	0.2	0.01	0	0	0.2	0.03	0.18	1.58	0.33	0.04	0.82	0.02	0.27	0	0.08	0.22	8.63	0.15	0.21	0.1	0	0	0.05	1.37	0.13	0.04	0.22	0	0.25
APOC1	6	97	0	99.11	0	0	0	0	0	0.06	0.01	0.01	0	0.04	4.81	9.71	19.32	0.74	0.23	0.37	0.18	0.45	0.04	0.11	2.23	0.45	1.47	0.34	1.37	0.13	0.36	6.06	8.6	0.87
APOL1	17	92	0	94.21	6.64	1.12	0.48	0.41	0.18	5.2	6.31	2.86	4.46	5.4	1.97	3.86	3.85	3.61	3.36	7.11	3.59	9.59	2.39	3.41	3.03	5.31	6.47	1.83	1.37	0.38	4.68	4.62	4.09	0.25
APOL2	26	100	0	98.85	13.06	1.45	0.45	0.38	0.33	11.66	12.52	5.09	6.67	8.29	2.69	4.21	6.32	7.88	5.79	10.11	2.52	46.18	7.58	11.63	4.32	5.85	9.12	5.61	6.85	1.88	8.81	8.11	5.12	3.73
APP	10	99	0	97.45	4.86	1.3	0.94	0.99	1.17	1.94	2.87	4.62	1.09	3.62	5.38	4.44	1.08	3.04	1.91	3.57	0.7	1.87	4.07	2.93	2.08	2.61	2.35	4.15	6.85	1	1.06	4.1	2.15	6.97
APPL1	44	94	16.62	93.97	28.12	4.58	2.58	2.82	1.33	16.94	18.86	20.32	8.96	14.07	8.15	8.19	7.16	9.38	3.88	19.07	6.1	6.3	13.26	16.03	4.93	9.51	8.53	6.98	8.22	3.76	7.24	8.07	6.24	5.47
APPL2	29	95	0	93.81	8.61	0.65	0.47	0.66	0.45	5.73	6.75	3.52	2.13	4.12	2.73	2.69	1.71	1.8	1.62	3.43	1.92	9.89	2.91	2.81	1.25	3.02	2.06	8.41	1.37	0.38	1.71	1.92	2.25	1
APTX	36	95	14.23	91.43	8.37	3.09	1.98	1.79	1.57	7.59	10.25	9.03	4.21	8.24	3.41	5.61	3.65	4.37	3.13	11.1	2.8	10.36	9.39	9.33	2.85	6.11	4.41	6.4	5.48	1.51	3.52	4.49	2.87	2.11
AQP1	2	94	0	95.73	0	0	0.01	0	0	0.03	0.01	0.01	0	0	0.34	1.64	0.45	0.33	0	0.03	0.04	0.26	0.01	0	0.21	0.03	1.47	2.15	1.37	0.13	0	0.04	0.1	7.09
AQP9	1	96	0	90.41	0.79	0.05	0	0	0	0	0.57	0.43	0.36	0.26	0.04	0.12	0.25	0.1	0	0.01	0.02	0.27	0	0.01	0.15	0	0	0.22	0	0	0.09	0.61	0	0
ARAF	35	95	25.03	96.87	8.92	5.28	3.71	4.1	3.6	8.47	14.26	13.16	4.62	14.16	4.7	8.77	6.37	7.28	6.02	15.73	2.67	18.77	13.44	15.02	6.79	7.47	6.47	5.05	13.7	1.88	5.77	8.55	3.38	4.98
ARAP1	12	92	0	96.72	7.19	1.68	1.14	0.98	1.07	6.1	9.81	7.37	4.49	7.99	1.93	3.63	2.57	2.2	2.84	9.84	1.43	25.98	10.09	12.86	2.67	4.23	3.82	4.33	1.37	0.88	2.82	4.84	3.58	1
AREG	1	98	0	96.08	5.53	0.31	0.18	0.43	0.2	7.06	11.54	23.14	0.83	7.35	28.01	21.29	7.35	5.04	2.37	15.29	5.65	12.65	10.11	6.96	17.52	33.32	3.24	16.89	13.7	15.31	5.51	13.78	0.31	3.23
ARF3	43	97	5.81	94.55	16.21	6.13	4.37	4	3.41	12.14	16.07	7.98	5.29	13.62	6.82	11.46	9.03	12.05	7.3	15.72	3.65	19.09	12.22	12.3	9.08	8.05	12.06	4.33	21.92	4.14	7.87	12.39	6.76	6.22
ARF5	28	96	0	99.06	23.95	19.18	19.9	20.35	16.92	35.91	52.81	49.26	7.71	42.63	15.62	20.35	19.2	24.51	16.79	58.55	8.79	38.6	46.46	50.68	18.48	25.37	19.12	10.96	21.92	5.52	14.9	29.48	13.61	17.41
ARFGAP1	13	91	0	92.67	5.29	1.54	1.27	1.21	1.37	4.17	6.01	3.31	2.29	4.09	2.5	3.16	2.28	3.21	2.14	5.88	1.01	16.61	7.57	8.66	2.11	3.69	4.12	2.69	5.48	0.38	3.06	3.14	3.28	1.49
ARFGAP2	39	97	26.93	94.67	21.23	10.96	7.33	8.05	5.95	25.39	36.19	19.52	6.88	18.26	13.53	10.99	15.18	16.36	8.57	19.43	5.6	24.4	18.65	21.83	14.84	17.68	15	8.48	16.44	5.14	11.33	19.71	10.13	5.97
ARFGAP3	44	98	0	95.31	23.39	5.95	3.93	3.85	2.19	19.69	23.39	16.84	8.99	16.41	7.43	8.66	8.11	9.38	5.68	17.18	5.97	18.43	27.69	25.77	8.09	11.35	6.77	8.65	12.33	4.02	9.58	11.73	4.3	8.71
ARFIP2	16	93	0	91.79	8.49	4.4	3.62	3.53	3.26	8.48	9.23	7.04	2	7.66	5.27	5.97	4.79	4.91	3.94	10.19	1.92	9.74	10.49	12.97	5.19	7.12	4.41	2.7	8.22	2.01	5.12	7.2	2.56	2.61
ARG1	2	97	0	90.05	0.02	0	0.02	0	0	0.02	0.03	0.02	0	0.18	0.08	0.12	0.01	0	0	0.02	0	1.1	0	0	0	0.03	0	0.17	0	0	0.04	0.09	0	0
ARG2	20	98	0	93.12	0.15	0.05	0.07	0.06	0.05	0.17	0.27	0.46	0.2	0.66	3.9	0.7	0.31	0.17	0.17	0.23	0.12	4.49	2.91	2.9	1.63	1.4	0.59	2.15	0	1	0.4	0.52	0	0.37
ARHGAP12	41	92	0	90.94	11.74	0.89	1.14	1.37	0.44	9.49	6.63	9.96	4.91	6.83	2.35	1.4	2.22	1.97	1.22	5.34	2.23	5.33	4.12	3.45	0.84	4.29	2.65	7.3	5.48	0.38	2.35	2.49	1.43	1.99
ARHGAP18	2	96	0	94.82	7.84	1.01	0.73	0.44	0.09	9.66	8.61	5.69	5.55	6.94	10.35	7.49	7.82	12.42	4.34	15.07	7.75	16.34	5.16	4.59	6.25	5.88	5.88	8.75	8.22	3.76	5.37	5.19	4.91	4.1
ARHGAP5	13	93	0	90.42	17.42	1.61	0.94	1.33	0.63	13.43	6.64	9.62	4.44	5.66	8.19	3.51	2.21	4.94	2.26	3.81	3.3	4.82	5.65	3.7	1.78	6.96	5.88	7.52	5.48	1.63	3.53	5.36	1.02	4.35
ARHGEF1	26	99	17.78	99.22	58.8	23.83	18.46	21.3	18.79	58.89	65.49	62.84	18.8	55.14	24.49	29.83	31.21	36.69	30.69	64.52	17.25	78.48	47.13	39.91	25.07	43.24	32.65	29.91	34.25	13.68	23.69	44.88	20.57	13.18
ARHGEF12	1	98	0	93.38	5.89	0.6	0.49	0.27	0	4.26	4.54	1.58	2.43	9.64	3.41	3.51	2.14	4.37	2.03	2.27	3.94	8.48	2.11	2.19	3.2	2.45	5.88	4.28	1.37	2.26	1.5	1.53	0.82	2.86
ARHGEF7	46	99	3.64	96.34	8.01	1.01	0.62	0.58	0.63	6.57	10.5	13.94	3.78	11.42	5.88	4.91	3.34	7.01	2.66	13.31	2	25.62	20.98	24.97	6.83	7.5	6.47	11.08	9.59	1.88	3.13	3.75	2.76	2.49
ARID5A	20	99	25.1	99.65	16.49	10.75	7.46	6.06	6.6	18.52	41.5	41.16	6.19	23.77	19.41	21.99	24.39	25.41	24.49	43.68	10.18	37.59	48.1	46.42	30.53	33.42	16.18	16.9	30.14	9.66	16.09	20.76	9.62	20.65
ARID5B	27	99	28.47	99.64	32.42	8.65	4.92	5.57	1.37	37.92	38.02	28.52	14.14	81.9	36.81	19.77	23.21	19.8	10.65	30.05	20.43	50.32	51.18	42.21	28.78	28.14	6.47	31.54	36.99	10.54	16.41	16.88	14.53	44.78
ARL2	39	93	9.74	94.79	24.62	11.98	12.39	12.87	14.58	17.96	13.44	4.94	3.21	9.35	6.48	11.35	10.16	15.26	11.47	13.28	4.79	13	3.54	6.39	9.1	10.21	16.77	4.87	10.96	7.53	10.72	15.7	8.09	6.72
ARL2BP	31	96	32	98.79	22.83	15.4	9.15	9.49	9.39	19.32	27.65	29.79	10.06	19.52	10.05	13.8	15.46	18.77	11.81	30.53	6.01	11.01	25.51	30.99	13.53	15.07	19.12	7.27	21.92	7.53	11.22	24.07	6.65	13.31
ARL4D	4	93	0	98.33	1.24	1.52	1	1	1.59	1.55	2.07	3.7	0.55	2.45	2.77	1.05	2.04	1.57	0.81	2.01	1.12	4.28	4.11	3.24	2.18	3.72	1.77	4.43	10.96	4.02	0.79	2.53	0.51	6.97
ARL5A	44	99	4.71	92.25	13.15	18.56	11.81	10.68	8.24	9.75	7.71	30	10.16	24.15	14.86	20	20.86	19.37	14.59	31.48	8.63	8.44	24.49	27.36	16.24	9.98	25.59	5.83	23.29	6.9	16.84	23.16	5.94	13.06
ARL6IP6	23	99	11.51	93.19	11.23	8.16	5.98	4.63	3.86	10.84	10.51	12.13	5.14	12.33	7.62	16.49	11.96	15.69	12.68	25.98	8.23	18.65	19.4	24.31	11.95	11.26	10.88	10.04	10.96	5.52	9.16	13.04	5.22	12.81
ARL8A	9	90	0	95.79	13.73	1.59	1.03	1.11	0.8	15.04	23.07	3.88	3.28	5.09	4.06	3.28	3.85	4.41	1.45	5.14	1.92	4.08	6.67	7.62	2.93	3.21	4.41	3.53	2.74	1.76	3.4	5.41	4.2	3.73
ARMC1	47	98	0	95.24	14.82	4.54	2.91	2.91	2.03	8.64	8.46	8.36	4.88	8.12	4.81	9.71	5.15	6.75	5.62	16.39	4.11	10.8	10.54	9.9	4.07	7.82	9.71	5.46	9.59	3.26	6.29	6.19	4.2	3.48
ARMCX3	42	98	0	91.92	17.13	4.63	3.01	2.06	1.87	11.75	17.12	12.83	1.99	10.09	13.34	10.29	8.95	11.99	8.4	16.49	7.03	12.74	25.64	23.06	11.06	14.63	7.35	8.75	23.29	5.65	9.53	10.29	4.61	12.44
ARNT	33	91	1.21	91.31	6.91	1.57	0.52	0.4	0.53	4.32	5.05	5.11	2.99	6.14	3.11	2.92	2.62	3.17	2.66	7.18	1.86	25.43	6.45	5.67	2.13	3.05	3.82	6.3	5.48	1	2.83	3.05	2.97	4.1
ARPC1A	35	96	12.45	93.72	11.38	8.29	4.45	4.85	4.63	10.35	15.2	15.8	4.4	1.84	6.07	10.18	7.89	7.85	6.66	20.95	2.87	16.5	19.01	21.46	6.86	6.74	13.53	3.39	8.22	5.14	6.85	12.12	10.34	3.23
ARRB2	34	97	20.1	98.66	42.2	20.72	18.33	21.49	19.15	39.57	42.91	44.4	19.37	40.32	10.58	20.82	22.42	20.74	14.36	46.54	8.07	32.7	37.73	38.45	15.63	22.48	30.29	16.52	26.03	11.67	15.49	31.53	20.78	10.82
ARRDC1	2	94	14.76	95.54	14.36	6.71	5.64	5.51	5.09	13.97	16.87	12.85	4.56	14.91	5.95	8.42	9.51	10.85	9.84	27.74	4.11	23.86	15.98	14.16	7.75	9.98	9.71	9.07	17.81	5.27	8.28	11.82	8.19	7.96
ARRDC2	29	99	3.24	98.79	14.67	5.5	3.87	4.6	3.98	14.05	24.95	15.34	5.04	10.71	6.33	6.43	5.18	6.68	2.49	10.9	1.99	8.28	12.76	17.03	6.17	8.74	6.47	4.82	8.22	1.26	4.58	9.55	4.2	5.22
ARV1	20	96	0	92.5	7.86	3.42	2.68	2.66	2.91	5.83	4.31	2.92	3.4	5.31	2.05	4.09	3.34	4.04	4.46	9.1	1.49	6.35	2.54	3.64	1.4	3.91	3.24	1.95	4.11	1.63	3.25	6.89	1.43	1.74
ASB2	2	99	0	97.07	0.5	0.65	0.27	0.14	0	2.03	1.3	0.71	0.16	0.99	1.37	5.38	4.35	9.25	2.9	5.78	2.2	16.56	3.02	8.13	7.16	7.76	7.65	1.23	4.11	1.76	3.03	2.27	1.74	0.12
ASB6	23	95	0	95.04	4.95	1.72	1.3	1.12	1.12	6.14	8.4	7.24	1.89	6.74	2.5	3.28	2.75	2.37	3.07	6.65	0.79	7.99	9.96	12.85	3.02	3.59	2.94	1.95	2.74	1.51	3	3.71	1.95	1.12
ASCC2	13	97	18.6	94.51	12.93	8.43	6.03	6.21	6.02	13.6	20.35	15.16	6.14	14.64	8.57	10.29	12.21	11.32	8.74	20.25	5.53	25.39	14.5	15.79	10.29	14.12	13.82	9.72	15.07	4.27	10.47	16.7	9.93	5.1
ASCC3	36	95	3.21	90.66	24.4	2.06	1.71	1.91	0.86	17.94	16.96	20.11	10.14	13.14	8.87	9.94	5.77	8.45	6.54	14.64	9.64	31.87	11.91	12.19	6.22	9.63	9.12	16.07	16.44	3.14	6.26	7.68	4.81	3.61
ASCL2	3	97	0	98.47	12.91	6.95	6.42	2.01	0	11.17	11.52	7.17	0.84	12.04	0.61	1.4	3.39	0.3	1.39	0.55	0.8	0.18	0.75	0.52	0.84	0.32	0.59	5.15	0	0.38	1.51	4.67	2.35	0.12
ASF1B	4	97	0	98.35	0.9	0.56	0.21	0.22	0.17	1.39	1.04	0.94	2.43	1.64	0.68	11.23	0.83	1.47	0.7	1.59	0.81	7.6	0.84	1.12	2.34	0.67	0.88	0.64	6.85	0.88	0.8	2.09	0.72	0.62
ASMTL	16	98	0	92.05	8.21	3.2	3.07	3.57	2.86	9.14	15.16	15.42	5.31	10.01	3.34	4.56	5.29	4.84	4.17	10.22	2.44	14.23	23.72	21.79	4.48	6.11	2.65	5.15	12.33	2.89	3.47	8.02	1.95	4.48
ASNA1	4	94	30.4	98.02	16.29	11.36	11.02	9.89	7.97	19.94	25.41	17.75	7.19	19.81	7.24	20	15.35	15.83	14.36	25.14	5.25	18.35	19.18	29.36	15.38	10.75	7.65	7.57	15.07	6.02	11.43	17.88	7.78	9.33
ASNS	44	99	0	96.36	4.65	1.63	1.07	1.15	1.35	3.56	3.18	2.27	1.87	3.31	2.96	3.63	2.21	4.31	2.43	4.94	1.58	5.67	4.72	6.16	2.42	2.86	2.65	1.71	2.74	1.26	1.63	3.4	2.15	2.61
ASNSD1	46	98	0	97.37	18.94	7	3.77	4.36	4.3	16.36	19.92	14.52	8.02	13.96	8.23	10.76	8.19	12.19	6.43	15.74	8.19	12.01	19.15	23.8	9.12	14.53	10.88	6.01	21.92	5.65	9.63	11.08	5.12	7.21
ASPM	1	99	0	93.87	0.61	0.02	0.01	0.03	0	1.53	0.54	0.5	4.33	0.84	0.46	11.58	0.47	0.7	0.46	0.43	1.05	7.16	0.7	0.74	1.86	0.13	0.59	0.52	0	0.38	0.26	1.18	1.54	0.75
ASPN	1	91	0	92.77	0.04	0	0	0	0	0.02	0.03	0.01	0	0.23	0	0.47	0.05	0.13	0	0	0.01	1.18	0	0	0.07	0	0.29	0.89	0	0	0.02	0.04	0	0.87
ASTE1	28	92	7.14	94.81	7.77	2.21	1.09	1.4	0.78	7.73	9.74	14.47	2.53	7.03	3.79	3.63	3.64	3.81	3.24	9.03	2.38	9.19	7.65	8.3	2.97	5.6	2.35	3.48	6.85	1	3.12	3.58	4.3	0.87
ASXL1	28	96	12.88	96.28	27.86	3.98	3.24	5.37	3.04	22.56	32.69	17.39	5.3	14.53	7.35	7.72	6	6.64	3.01	17.42	5.05	22.89	11.74	16.09	7.9	13.8	9.12	18.53	4.11	2.38	5.67	9.59	9.93	9.2
ASXL2	42	99	0	96.09	16.91	1.99	1.2	1.55	0.69	10.43	6.84	9.42	6.14	11.64	9.93	9.24	6.34	8.25	4.98	17.07	6.96	37.2	20.97	22.11	9.51	10.37	10	14.81	8.22	2.64	7.31	5.84	8.91	8.21
ATAD1	41	97	28.09	93.7	18.3	4.49	2.14	2.2	2.1	11.11	12.09	14.77	5.04	12.12	6.22	8.54	6.57	8.68	10.02	19.73	7.6	19.2	16.06	17.67	6.23	10.68	7.94	9.2	19.18	3.14	7.7	9.64	4.2	6.72
ATAD2	19	96	2.25	95.7	10.61	0.78	0.61	0.85	0.24	11.08	14.15	12.25	9.02	7.82	5.04	13.33	3.71	4.51	2.37	9.49	5.93	17.18	6.22	5.19	3.71	6.01	3.82	7.67	5.48	1.51	3.18	4.27	5.22	2.99
ATAD3A	25	90	0	94.58	4	1.45	0.82	1.25	0.85	5.02	4.75	2.28	1.32	2.73	1.33	5.5	2.06	2.34	0.98	2.77	0.88	3.76	4.19	5.61	2.46	2.58	1.77	1.58	4.11	1	1.83	3.4	1.43	1.62
ATF3	4	99	0	98.94	0.55	1.25	0.1	0.35	0	1.16	3.23	11.88	1.55	5.04	20.05	16.14	4.18	6.54	0.17	11.07	11.62	13.34	7.8	6.11	11.29	18.67	5	13.31	15.07	12.67	1.62	6.06	0.41	10.82
ATF6	21	96	37.85	92.21	17.67	2.46	1.51	1.74	1.17	10.8	9.1	10.93	9.85	9.33	6.79	5.85	5.53	6.91	4.63	10.06	5.17	17.74	6.93	8.26	4.34	8.68	5.88	10.83	9.59	1.88	5.57	8.81	4.4	4.85
ATF7IP2	16	97	1.51	92.01	29.49	5.54	6.03	9.35	8.33	25.7	28.63	23.21	14.96	14.71	8.76	9.47	9.33	9.05	8.05	10.87	6.21	13.83	7.31	7.89	5.41	9.25	8.53	11.89	17.81	3.76	7.1	20.8	6.45	9.45
ATG14	33	98	2.56	94.3	10.52	0.78	0.74	1.15	0.32	8.98	11.02	15.5	5.37	10.14	3.49	2.69	2.15	2.57	1.27	7.71	4.38	9.26	5.5	6.04	1.86	4.2	2.35	6.36	4.11	0.88	1.87	2.7	1.02	1.49
ATG16L1	43	98	2.17	94.83	8.72	1.79	0.84	0.67	0.64	9.25	11.61	9.92	5.75	6.35	5.38	3.63	3.85	4.61	2.78	8.45	2.38	17.77	11.85	12.97	3.86	5.95	5	8.8	1.37	3.01	4.74	4.49	3.58	2.86
ATG16L2	24	98	0	92.2	9.46	2.84	2.89	3.02	1.77	11.35	11.19	11.18	4.05	12.16	2.46	5.03	4.75	3.41	3.13	11.56	2.55	17.4	5.98	3.97	2.67	6.3	6.47	7.57	5.48	2.26	5.54	5.54	2.87	1.99
ATG2A	37	100	0	99.02	20.46	4.78	2.63	2.45	0.76	40.63	48.91	19.36	5.33	12.67	15.73	11.35	15.41	12.69	2.43	7.66	6.32	21.44	16.64	15.95	18.81	15.74	5.59	9.03	19.18	5.52	6.26	12.39	4.5	8.21
ATG2B	14	98	0	91.36	6.58	0.4	0.37	0.36	0.21	5.01	4.54	6.14	1.96	5.37	2.2	2.69	1.24	1.37	0.93	5.34	1.5	12.41	5.22	5.27	1.04	2.7	0.88	7.03	2.74	0.63	1.55	1.66	0.51	2.49
ATG4A	26	93	0	90.46	5.73	2.26	1.58	1.27	1.11	4.49	4.32	3.02	3.15	3.74	2.05	2.22	2.63	3.27	2.43	4.68	1.41	5.52	5.75	6.87	2.29	2.74	2.35	2.15	1.37	1.63	2.29	3.18	1.02	1.12
ATG4B	33	96	15.23	91.04	11.7	5.08	4.28	4.5	3.64	11.89	15.4	14.04	6.13	14.1	5.27	9.01	7.37	7.35	5.5	14.84	3.31	26.27	20.6	22.86	7.53	9.32	5.88	8.41	13.7	3.64	5.89	10.29	3.17	3.48
ATL3	30	99	10.91	97.74	15.49	1.5	0.89	0.87	0.72	12.98	9.51	9.28	8.67	12.42	4.44	7.37	4.53	5.44	2.66	10.61	3.92	17.22	10.6	10.78	3.53	5.02	5.88	5.79	4.11	3.01	4.11	5.84	4.09	6.59
ATN1	18	95	0	93.47	6.11	0.58	0.36	0.5	0.3	3.57	6.08	2.64	0.93	3.53	2.58	2.22	1.74	1.7	0.87	3.22	0.96	14.25	2.09	2.65	1.73	2.48	4.41	2.25	1.37	0.25	1.29	2.05	0.72	2.24
ATP11B	10	98	11.78	97.72	22.84	2.26	1.51	2.13	1.01	17.95	19.62	12.86	11.34	13.05	6.71	7.49	5.41	6.98	3.88	15.57	5.41	21.81	15.79	15.53	6.05	9	6.47	17.74	10.96	1.88	5.48	7.28	7.27	7.21
ATP13A1	16	94	0	94.84	5.88	2.39	1.34	1.6	1.41	6.37	6.32	6.84	2.19	7.09	2.92	2.81	3.48	3.14	2.66	10.45	1.53	15.99	9.64	15.4	3.3	6.04	4.41	2.45	4.11	1.38	3.33	4.32	2.25	1.49
ATP1B1	9	99	0	99.38	1.82	0.18	0.21	0.11	0.04	0.97	1.74	2.27	0.57	4.94	5.12	7.72	2.45	7.75	2.14	5.32	2.72	7.44	9.67	5.11	4.4	3.56	5.59	4.6	8.22	6.52	1.18	2.57	5.02	14.18
ATP2B4	22	99	10.52	99.01	25.1	3.02	2.1	1.37	0.29	26.03	23.43	22.18	18.37	25.45	8.49	9.12	10.84	9.65	5.21	33.82	8.38	47.29	28.93	27.87	8.61	8.68	9.71	17.27	8.22	1.88	5.59	7.07	11.46	7.96
ATP5D	43	98	10.34	98.12	0	43.17	47.47	53.99	52.6	0	0	63.31	17.31	0	36.2	47.6	50.05	45.94	29.01	70.74	24.42	39.84	51.74	54.12	45.73	0	64.71	0	34.25	27.23	44.49	0	41.45	46.52
ATP5G1	36	97	0	99.19	0	17.28	15.04	19.39	20.42	0	0	22.27	14.4	0	15.81	25.97	18.89	23.67	21.66	33.57	11.64	17.15	13.82	19.4	16.35	0	27.06	0	26.03	12.92	18.44	0	13.51	17.16
ATP5J2	34	100	18.66	95.67	0	25.37	18.47	26.28	26.96	0	0	41.06	22.94	0	35.52	50.41	41.08	49.62	42.85	65.61	27.18	26.21	53.71	68.65	38.81	0	46.77	0	75.34	24.22	39.62	0	33.78	32.21
ATP6V1D	25	97	0	93.04	15.12	5.16	4.1	3.52	2.87	13.4	18.32	9.61	7.7	11.46	8.49	14.39	9.61	12.45	7.99	13.48	4.66	12.57	16.32	21.2	12.6	7.54	7.35	7.69	12.33	4.77	7.79	9.16	5.12	6.22
ATP8B2	6	99	0	98.1	22.29	1.1	0.84	0.97	0.73	13.92	8.94	6.09	6.11	6.85	4.09	1.64	2.18	2.3	1.33	8.1	2.96	7.49	2.86	3.73	1.19	4.26	3.82	6.35	2.74	1.13	3.05	3.75	4.71	2.11
ATP8B4	1	96	0	92.34	0.9	0.02	0.01	0	0	0.18	0.88	0.53	0.71	1.91	0.72	1.29	0.52	2.07	1.68	0.65	1.73	12.35	3.82	4.69	3	1.18	0.88	4.25	1.37	0.63	0.33	1.48	0.51	1.37
ATXN1L	42	98	0	93.5	8.42	1.25	0.68	0.61	0.5	7.17	10.37	5.19	2.47	4.53	3.72	3.86	5.16	3.71	2.26	4.22	2.25	12.94	5.97	5.98	4.86	6.01	4.12	2.07	5.48	1.76	3.53	5.54	3.07	4.48
ATXN2L	6	95	0	97.66	25.23	4.65	2.22	2.86	2.62	20.56	28.54	17.4	8.28	13.67	7.81	8.66	8.26	8.31	3.53	23.81	5.38	32.83	23.24	29.06	10.4	12.59	12.65	9.47	16.44	2.38	6.35	11.25	6.24	5.72
ATXN7L3	17	92	0	94.46	11.67	0.83	0.65	0.65	0.57	7.71	8.15	3.41	3.75	3.69	1.71	2.11	1.49	1.37	0.98	3.28	1.26	7.75	4.47	6.21	1.78	2.1	2.35	1.51	4.11	0.88	1.52	2.09	1.13	0.87
AUH	12	98	0	91.47	6.42	2.64	2.13	1.4	1.08	6.11	7.31	7.06	3.62	6.32	3.03	3.51	3.42	3.57	3.19	8.42	2.19	10.28	4.78	4.73	1.73	4.74	2.94	12.37	0	1	3.92	3.45	1.84	2.11
AURKA	5	98	0	94.99	0.59	0.31	0.13	0.13	0.04	0.53	0.48	0.42	2	0.72	1.52	7.72	0.58	1.07	0.58	0.54	0.62	5.68	1.78	2.33	1.68	0.73	0.59	0.4	2.74	0.25	0.38	1.09	0.21	0.87
AURKB	4	95	0	96.99	0.31	0.02	0.05	0.04	0	0.76	0.47	0.24	1.64	0.73	0.27	11.81	0.22	0.6	0.06	0.23	0.51	6.02	0.06	0.21	1.81	0.19	0.59	0.3	1.37	0.5	0.31	1.83	0.51	0.37
AUTS2	3	100	0	97.25	8.27	0.92	0.47	0.3	0	6.84	20.68	6.01	2.85	10.11	8.57	4.09	5.18	9.22	1.39	6.15	3.89	10.06	23.93	24.31	13.62	5.47	7.65	19.59	6.85	2.26	2.6	5.19	6.65	3.61
AVPI1	9	93	0	95.44	1.26	0.85	0.38	0.9	0.31	1.87	3.9	4.55	1.12	1.95	5.35	5.61	3.63	3.61	0.93	1.46	0.92	5.65	4.18	3.36	7.19	3.28	1.77	3.34	8.22	1.38	1.21	2.44	0.82	7.71
AXIN1	5	95	0	94.81	12.02	1.7	1.43	1.44	1.09	11.33	12.64	5.05	4.31	9.1	2.65	2.57	2.23	2.67	0.93	3.1	0.97	8.7	3.82	4.71	1.83	2.13	2.65	5	5.48	0.5	2.52	3.79	3.17	1.99
AZIN1	45	98	35.34	97.78	16.04	4.36	1.6	2.01	1.88	12.78	13.82	23.37	10.79	15.13	14.41	13.22	8.29	12.65	7.12	18.69	6.15	26.9	34.3	25.16	11.28	14.75	10.29	8.85	20.55	3.39	7.35	10.47	5.94	12.44
B3GALT2	1	92	0	95.73	0.23	0.05	0.11	0.07	0	0.17	0.14	0.18	0.23	0.71	1.18	0.59	0.31	2.3	0.12	0.31	0.52	3.47	0.56	0.25	0.23	0.7	2.65	0.44	4.11	1	2.72	0.13	0.1	0.75
B3GALT6	29	92	0	94.51	7.11	1.45	0.79	1.92	1.79	5.63	8.28	0.73	0.41	1.58	2.58	1.29	1.45	2.6	0.35	3.21	0.76	2.65	0.77	1.74	2.26	2.77	5	1.04	0	0.25	1.19	2.31	3.07	1
B3GAT1	5	90	0	90.39	3.35	0.27	0.33	0.12	0	3.65	7.43	1.26	0.74	3.68	1.33	1.05	1.59	0.33	0.23	0.71	0.3	4.84	0.59	0.34	0.58	0.64	0.29	2.35	0	0	0.54	0.31	3.07	0
B3GNT5	3	97	0	93.51	0.18	0.02	0.01	0	0	0.23	0.5	0.42	0.15	0.69	1.18	0.7	0.55	0.57	0.12	0.67	0.25	2.47	4.78	6.82	1.09	0.25	0.88	0.6	5.48	0.5	0.1	0.74	0	1.37
B3GNT7	2	95	0	96.66	0.57	0.02	0	0	0	0.06	1.3	0.48	1.7	1.79	1.06	4.21	0.85	3.31	0.35	0.17	0.14	2.69	0.38	0.42	0.79	0.41	1.18	1.06	8.22	0.25	0.82	4.01	0.21	1.49
B4GALT1	48	100	13.16	99.58	25.58	1.83	0.92	1.14	0.37	17.87	37.34	34.51	15.9	44.84	14.14	10.99	11.2	20.03	5.04	29.33	5.5	69.23	34.55	26.78	21.6	17.71	9.71	15.02	27.4	3.26	10	13.52	4.71	17.66
B4GALT3	10	94	0	96.49	9.63	6.26	4.92	4.48	4.5	9.92	14.66	11.19	5.18	12.49	5.23	7.14	7.89	7.81	5.33	21.34	2.79	20.53	19.59	22.1	6.61	10.11	8.82	5.29	5.48	3.26	8.51	10.12	6.35	3.98
B4GALT5	11	98	0	96.18	7.71	0.47	0.37	0.18	0.06	6.87	11.91	2.96	2.43	4.67	5.8	4.56	2.96	3.41	0.64	3.11	2.23	5.23	5.28	5.07	4.67	2.42	3.53	7.62	6.85	1	2.61	2.7	2.56	3.61
BACH1	42	95	0	91.98	12.6	0.58	0.43	0.77	0.37	9.74	9.53	14.95	6.58	8.16	4.81	5.61	2.45	3.44	1.8	5.44	4.62	12.6	16.22	15.7	5.29	6.49	2.06	10.95	15.07	1.63	2.08	2.92	1.13	2.49
BAG3	6	98	0	99.85	3.55	0.98	0.68	0.74	0.79	3.18	4.17	5.54	0.81	3.43	24.91	12.98	1.98	2	1.85	4.47	3.17	10.99	18.06	15.08	3.28	5.98	2.06	7.99	16.44	3.64	3.38	2.05	0.72	8.33
BAG4	6	94	13.61	97.4	6.77	0.72	0.94	0.83	0.59	6.49	7.99	10.42	3.15	6.8	2.92	3.16	2.41	4.01	2.37	8.25	1.59	16.59	8.16	9.36	2.85	4.55	2.65	3.53	4.11	1.38	2.95	2.97	1.74	5.6
BAK1	23	96	0	96.98	7.14	3.91	2.06	1.36	1.22	8.64	18.62	11.05	4.07	9.71	4.09	11.35	7.61	11.49	5.1	14.65	2.71	25.73	20.75	21.48	11.13	6.87	10.59	4.95	8.22	2.51	6.08	7.46	4.71	6.97
BANF1	49	99	13.22	97.72	37.8	17.26	17.71	17.83	22.74	23.43	26.69	20.44	6.91	31.31	20.24	34.04	22.99	25.81	20.21	43.76	10.41	30.97	34.13	45.9	20.03	23.37	38.24	13.31	38.36	11.67	25.4	37.9	15.97	18.78
BAP1	25	95	9.06	96.49	7.47	1.52	1.27	1.55	1.27	6.46	7.91	3.43	2.9	8.56	2.73	3.51	2.36	3.34	1.16	5.13	1.25	15.51	5.41	7.51	2.59	3.85	4.12	2.38	5.48	1.13	2.74	5.41	2.15	2.36
BARD1	2	90	0	94.38	4.54	0.54	0.43	0.39	0.19	4.29	4.15	3	4.04	3.88	3.26	7.02	2.36	3.94	2.61	5.84	2.41	16.73	3.32	4.04	2.19	2.16	1.47	2.99	1.37	1.38	1.69	2.18	2.56	2.86
BASP1	1	99	0	91.3	1.39	0.07	0.02	0	0	0.05	0.8	0.57	0.32	0.57	2.05	1.87	0.81	0.7	0.06	0.13	0.15	0.33	0.17	0.77	0.66	0.86	0.59	1.13	2.74	0.13	0.45	0.7	0.1	1
BATF	34	97	0	99.69	13.84	11.02	8.13	5.35	3.09	19.34	17.55	12.32	6.26	19.24	16.68	21.64	18.14	14.73	16.73	33.36	10.34	32.52	32.22	37.47	14.8	16.53	14.71	16	13.7	10.54	15.53	10.16	15.25	19.53
BATF3	3	98	0	97.43	0.75	0.09	0.04	0.03	0.06	0.72	0.81	0.15	0.31	0.19	0.46	0.94	0.29	0.6	0.17	0.35	0.38	0.66	0.51	0.85	0.58	0.57	0.59	0.25	0	0.5	0.26	0.7	0.41	0.62
BAX	4	98	0	98.82	44.31	21.91	19.57	22.09	18.02	44.2	54.12	37.96	9.02	35.01	19.26	37.31	30.29	31.05	19.98	49.36	13.83	13.98	26.16	36.73	29.48	31.19	22.35	21.84	34.25	17.69	26.78	40.34	30.6	18.04
BAZ2A	23	99	12.51	97.93	32.82	6.15	2.56	2.53	1.61	21.97	35.14	37.16	8.7	23.88	9.78	11.11	13.01	13.32	5.33	22.08	9.63	34.45	23.28	23.47	10.02	16.18	17.06	9.4	17.81	5.02	11.88	12.43	10.65	8.58
BBS4	39	94	0	91.07	5.32	1.27	0.86	0.8	0.78	3.68	4.15	3.11	2.12	3.12	1.97	2.57	2.1	3.21	3.94	7.21	1.61	7.26	2.36	2.17	1.24	2.93	2.06	3.53	1.37	1.76	1.91	2.53	1.64	1
BBX	42	98	39.44	94.79	46.28	16.16	10.42	11.33	7.71	33.31	41.14	34.45	14.36	26	22.52	16.49	22.57	22.27	14.42	34.68	14.53	31.33	26.8	26.54	16.42	25.76	23.53	23.7	21.92	10.67	20.75	24.42	16.27	10.82
BCL10	11	97	0	98.65	11.79	1.83	1.02	1.65	0.66	12.49	13.41	16.03	6.23	12.07	6.37	3.98	4.65	6.88	3.36	7.92	3.96	23.82	14.39	14.34	4.17	7.79	3.53	4.15	6.85	1.63	3.58	4.01	2.15	6.84
BCL2	41	100	17.19	99.56	35.77	7.38	5.22	7.76	5.57	24.09	18.77	23.64	7.19	14.57	11.75	11.7	7.5	9.78	5.15	18.54	9.02	9.47	9.95	7.86	6.81	16.95	21.47	30.89	15.07	9.66	11.17	21.46	6.04	4.35
BCL2A1	39	100	0	98.75	14.92	2.39	1.07	1.2	0.66	7.76	10.82	15.98	8.31	9.69	6.94	7.6	9.94	9.78	5.56	17.14	4.83	7.48	16.24	14.34	7.98	17.93	17.35	4.84	0	4.02	9.66	13.61	4.3	4.35
BCL2L1	6	97	11.52	99.09	6.81	3.06	2.29	1.54	0.95	6.57	7.08	6.02	3.06	9.13	3.64	7.49	6.24	5.28	4.29	12.96	2.24	17.29	6.75	7.92	2.06	4.52	11.77	9.96	2.74	2.01	6.48	8.02	7.17	6.1
BCL3	23	99	0	98.31	4.77	0.63	0.49	0.66	0.37	3.7	19.99	9.33	1.63	4.82	3.64	8.42	3.62	4.71	3.42	17.37	2.47	15.16	18.6	22.59	5.21	6.77	1.77	4.5	4.11	0.63	2.83	3.4	1.33	7.21
BCL6	13	99	0	94.42	3.94	0.67	0.24	0.19	0.11	1.66	4.7	2.68	2.22	2.68	4.28	3.86	1.57	1.8	1.04	3.52	2.16	19.09	9.85	6.61	1.62	4.52	2.35	6.77	2.74	0.75	1.55	1.88	1.54	8.58
BCR	34	96	0	92.13	13.13	1.65	0.67	0.97	0.7	9.9	17.39	4.36	2.5	4.9	2.05	3.28	2.49	1.8	0.87	3.1	1.01	11.58	5.08	6.71	1.76	3.53	2.35	7.42	1.37	0.75	2.68	3.84	3.79	1.49
BET1L	37	97	20.58	92.15	9.59	2.59	1.39	1.71	1.65	4.95	9.46	14.96	3.31	10.85	3.98	3.04	2.83	2.94	1.85	20.56	1.78	19.76	19.89	17.9	2.75	8.46	5.29	3.27	9.59	1.26	3.85	4.19	4.09	3.36
BEX2	8	99	0	97.88	22.41	11.4	8.79	11.1	12.54	13.82	10.19	16.14	1.99	8.05	6.94	5.15	4.18	4.67	4.29	12.48	3.65	3.57	8.32	10.11	2.01	13.26	12.35	4.68	13.7	1.51	6.45	12.6	3.28	4.48
BEX4	37	97	0	99.36	28.3	9.77	7.38	8.75	9.75	12.9	15.54	15.48	2.67	11.36	7.01	4.91	5.68	8.11	7.99	12.92	3.84	7.96	8.53	6.66	4.93	13.86	10.29	4.82	23.29	2.76	9.58	19.15	3.07	5.1
BFAR	30	96	4.44	91.15	22.96	9.1	5.27	5.57	5.03	16.76	28.97	22.85	9.61	17.72	8.49	9.24	11.89	12.65	5.5	26.77	5.47	13.64	21.78	22.99	10.01	13.67	7.65	8.44	9.59	4.77	9.51	12.21	5.83	7.46
BHLHE40	5	100	5.63	99.87	11.43	3.78	1.83	2.94	0.06	17.41	45.92	44.16	17.03	26.72	15.32	17.54	13.06	15.26	18.36	16.76	14.58	41.21	36.08	33.22	17.94	16.57	7.35	9.94	20.55	8.16	4.47	16.79	3.79	15.17
BID	19	95	15.68	94.98	19.1	8.88	7.89	6.98	6.13	17.09	20.9	13.78	12.71	12.33	7.09	14.04	10.07	9.55	7.99	13.45	4.18	11.97	13.64	14.73	8.56	8.36	5.29	8.66	20.55	5.14	9.39	12.91	8.91	14.3
BIN1	37	99	33.73	96.69	54.2	30.72	28.69	28.1	25.26	45.94	47.64	41.96	14.88	38.73	14.33	20.35	27.18	29.02	25.25	50.36	12.79	34.27	25.31	27.21	18.78	27.09	28.24	13.25	53.43	10.79	23.5	42.56	18.63	17.04
BLM	19	94	0	92.9	3.8	0.36	0.27	0.28	0.18	2.76	2.84	2.73	2.95	3.06	1.18	4.09	1.18	2	1.56	3.23	1.57	8.17	1.92	3.19	1.45	2.1	1.77	2.75	1.37	0.38	1.31	1	0.92	0.5
BLMH	37	95	2.26	95.33	11.4	3.04	2.16	1.9	2.04	9.28	11.63	11.19	4.92	8.84	4.32	5.5	3.87	6.71	3.13	10.54	2.25	10.75	9.61	11.9	3.08	6.8	5.88	4.85	8.22	2.01	4.3	6.41	3.58	1.12
BLOC1S3	34	93	0	98.52	2.24	0.45	0.27	0.27	0.26	2.11	3.24	0.6	0.58	2.38	1.37	1.17	1.77	3.01	1.16	2.33	0.62	9.89	1.44	2.06	1.58	1.94	2.06	0.76	0	0.13	2.45	2.84	1.84	3.48
BLVRA	32	97	0	98.27	8.38	6.93	3.73	3.23	2.08	11.48	12.98	9.54	8.36	7.2	3.75	8.89	7.69	4.11	6.37	10.64	2.51	14.51	4.9	5.75	5.52	5.06	4.12	4.68	5.48	4.52	5.26	8.85	4.4	4.98
BLVRB	7	99	0	94.53	9.25	3.22	3.13	2.78	2.88	5.76	10.22	6.31	3.09	7.62	5.8	8.19	6.36	8.05	2.37	8.02	2.62	4.82	5.69	4.59	5.77	4.99	7.35	5.76	9.59	5.77	4.76	10.38	4.2	7.34
BLZF1	7	90	26	93.48	7.91	1.95	1.15	1.12	0.96	5.02	5.79	3.95	4.17	5.5	3.3	2.92	3.17	5.51	3.88	6.98	2.55	9.02	8.16	9.25	3.59	5.15	6.77	5.25	9.59	2.01	4	4.1	3.38	3.48
BNIP1	6	91	0	92.46	5.88	3.62	2.25	2.17	1.98	8.5	15.63	8.63	4.37	6.35	2.35	4.68	3.24	4.41	2.32	6.81	2.82	9.54	3.56	3.84	2.98	3.72	2.94	2.74	5.48	2.38	2.59	4.27	0.82	1.62
BNIP3	24	99	0	99.42	17.54	4.56	2.9	3.25	2.86	11.29	10.96	10.21	3.79	11.01	10.35	5.5	6.6	2.14	3.24	12.24	2.24	6.7	11.38	14.64	4.8	10.72	8.82	4.68	9.59	5.27	6.18	11.25	7.17	4.48
BOLA3	18	98	12.09	91.2	19.45	6.86	5.54	8.36	7.11	17.27	20.33	12.7	7.68	14.69	8.34	17.08	11.49	12.79	7.93	21.36	7.48	8.81	10.61	13.76	10.57	9.95	17.06	5.62	16.44	4.89	9.42	16.22	12.69	8.21
BPGM	36	97	0	98.15	7.83	5.46	2.36	2.02	2.11	9.04	11.33	8.75	4.76	7.07	7.09	5.03	7.81	4.24	5.1	6.71	3.23	14.31	9.56	13.11	6.99	5.41	2.94	9.75	5.48	1.76	5.24	6.28	2.46	3.48
BPNT1	1	94	0	90.22	6.11	2.73	1.39	1.54	1.38	4.28	2.99	2.36	3.38	5.74	2.12	4.09	2.62	3.14	1.51	5.1	1.81	5.24	3.73	5.17	1.95	3.05	3.53	2.18	1.37	1.63	2.57	4.62	1.33	1
BRAF	39	95	9.56	94.53	22.51	1.5	1.2	1.25	0.95	20.43	32.53	13.02	3.62	14.71	4.28	5.15	3.34	4.57	1.97	8.5	2.42	20.1	17.57	16.18	6.1	14.12	2.65	21.27	4.11	1	3.34	4.01	2.46	4.85
BRAP	36	98	4.81	92.85	6.87	2.57	1.35	1.1	0.87	6.6	8.95	11.58	6.13	8.69	2.73	2.11	2.88	2.81	2.84	8.48	1.93	12.02	9.05	11.39	2.87	4.48	3.82	5.19	4.11	0.63	2.83	4.23	1.74	1.24
BRD3	45	99	4.42	95.44	14.38	1.97	1.62	1.54	0.8	9.31	10.8	9.3	5.62	8.71	5.27	7.6	5.76	7.91	5.39	11.06	4.47	22.38	7.96	11.36	3.91	7.19	11.47	3.49	8.22	2.51	6.62	7.63	6.86	4.48
BRD8	16	98	11.45	95.71	12.63	1.43	1.96	2.14	1.38	5.12	4.39	4.89	4.04	7.29	3.72	4.91	2.36	4.04	3.65	8.34	5.88	24.37	12.79	18.22	2.77	6.46	7.06	4.31	8.22	2.01	3.99	4.36	2.35	1.74
BRD9	18	99	6.65	93.91	29.42	5.23	2.88	4.38	2.41	16.96	27.1	13.35	4.04	13.28	21.8	10.41	8.1	13.42	4.69	13.86	11.99	11.69	16.62	16.83	7.9	11.77	10.59	13.06	24.66	2.64	7.01	11.16	7.37	6.72
BRIX1	9	93	29.29	97.55	19.52	7.74	5.44	5.51	4.97	22.9	23.07	19.52	7.58	13.33	7.7	10.06	8.8	10.25	11.58	15.04	5.92	12.3	13.78	18.49	8.41	11.73	4.12	6.18	9.59	3.89	8.68	11.25	4.2	6.22
BRMS1	33	96	0	96.88	17.41	10.53	8.85	9.42	7.63	21.73	28.52	19.64	6.77	16.8	7.13	12.87	12.21	11.72	7.93	21.04	5.29	17.04	21.48	26.87	12.71	14.18	12.06	6.26	6.85	6.02	9.15	15.61	5.63	9.95
BRPF1	18	96	0	95.26	5.74	1.34	0.63	0.64	0.47	4.71	5.96	6.66	2.12	5.51	0.95	1.75	1.56	1.44	1.16	5.76	0.99	4.56	6.66	9.07	1.11	3.28	2.94	1.61	2.74	0.63	1.71	2.27	1.43	1.49
BST2	20	98	32.97	99.8	45.97	35.37	24.76	23.63	20.87	39.44	43.57	33.15	21.24	41.25	21	34.97	32.4	31.62	41.34	57.51	15.4	36.64	39.03	53.12	25.01	27.22	32.06	17.76	32.88	15.56	36.83	40.86	29.27	23.38
BTBD11	28	99	0	97.27	2.95	0.56	0.26	0.4	0.33	0.93	1.85	1.51	1.05	1.92	0.53	0.7	0.25	0.4	0.06	0.79	0.2	1.48	2.89	2.89	0.18	2.16	1.18	5	5.48	0.38	0.84	1.13	0.21	0.12
BTBD19	5	95	0	90.98	0.17	0.13	0.03	0.04	0	0.22	0.62	0.46	0.09	1.37	2.62	2.34	0.25	0.4	0.12	0.27	0.33	6.6	0.52	0.32	0.86	0.35	0.29	0.52	1.37	0.13	0.08	0.13	0.21	0.25
BTG3	13	99	23.33	97.63	10.64	4.9	2.39	3.63	1.08	23.25	39.73	26.69	11.02	14.46	17.7	19.88	16.45	18.46	8.34	23.46	14.84	31.87	35.38	32.07	20.38	21.59	8.24	13.3	10.96	7.91	7.5	13.83	9.21	21.39
BTLA	7	90	0	92.61	3.1	0.76	0.43	0.43	0.64	1.44	1.06	1.51	1.16	1.94	3.26	3.74	1.21	2.67	1.91	6.77	1.59	10.24	2.02	2.14	0.73	2.07	3.82	1.11	6.85	0.88	2.98	1.53	0.72	3.36
BTN3A2	49	100	8.01	99.02	61.48	23.74	13.99	12.87	11.07	45.98	39.41	28.4	23.36	49.37	23.31	22.22	29.57	25.24	22.29	58.68	17.78	62.98	40.72	44.73	16.83	26.93	28.82	19.91	26.03	11.04	31.32	32.36	19.55	7.21
BUB1	1	97	0	94.92	0.42	0.05	0.03	0.05	0	0.64	0.37	0.74	2.83	0.73	0.49	4.8	0.3	0.9	0.75	1.46	0.97	7.56	0.43	0.54	0.92	0.45	0.29	0.29	2.74	0.25	0.21	0.92	0.21	0.37
BUB1B	2	97	0	91.55	0.29	0	0	0	0	0.52	0.32	0.41	1.05	0.4	0.15	2.69	0.24	0.27	0.12	0.18	0.62	6.96	0.48	1.08	0.63	0.13	0	0.59	2.74	0.13	0.06	0.26	0.21	0.12
BYSL	5	93	0	96.42	1.66	0.76	0.73	0.55	0.7	1.12	1.37	1.01	0.67	1.7	0.57	1.87	0.97	1.6	1.68	1.6	0.45	3.54	2.28	4.03	0.86	0.64	1.18	1.65	1.37	0.63	1.47	1.88	0.92	0.87
BZRAP1	10	94	0	96.57	0	0.47	0.2	0.17	0.06	0	0	3.78	2.86	0	1.37	3.16	1.3	1.5	0.46	4.4	0.96	13.33	2.71	3.63	1.27	0	5.88	0	2.74	0.13	1.52	0	0	0.5
C10orf118	28	95	22.47	90.72	0	4.2	5.57	7.61	1.83	0	0	24.98	11.57	0	0	0	0	15.43	0	0	11.4	25.1	0	0	0	0	0	0	0	0	0	0	0	8.46
C10orf128	3	100	0	94.9	0	1.57	2.26	1.15	0	0	0	3.48	1.54	0	4.02	4.09	3.6	5.11	1.04	1.97	1.53	2.7	1.77	1.32	2.32	0	8.24	0	2.74	2.13	6	0	0	2.11
C10orf2	12	93	0	90.51	0	0.87	0.68	0.82	0.83	0	0	0.42	0.7	0	0.38	1.17	0.47	0.67	0.46	0.67	0.33	2.16	0.62	1.38	0.5	0	1.77	0	4.11	0.25	0.92	0	0	0.12
C10orf54	22	98	38.86	98.65	0	25.04	20.15	18.79	18.04	0	0	32.68	14.81	0	17.82	17.19	21.59	21.4	16.04	39.99	7.79	28.6	19.52	15.98	14.24	0	13.82	0	24.66	8.91	23.31	0	0	16.17
C11orf68	22	96	0	96.9	8.54	1.03	0.88	0.97	1.16	4.71	6.22	0.78	0.84	2.16	1.4	1.05	1.65	2	1.56	3.13	0.65	2.26	1.69	2.18	0.63	2.1	3.82	1.11	0	1.26	2.88	2.57	0	0.62
C11orf73	21	99	21.37	94.55	0	10.73	10.74	12.53	10.9	0	0	10.91	11.53	0	15.28	16.73	13.9	14.49	15.17	25.68	6.64	16.55	20.85	31.96	12.2	0	13.82	0	28.77	6.78	12.89	0	0	11.44
C12orf45	11	95	0	96.37	15.09	2.84	2.84	3.5	4	7.96	6.88	5.86	4.05	20.85	3.45	4.44	4.05	4.67	3.13	7.21	1.92	4.05	6.23	7.31	2.87	5.88	5.29	3.44	12.33	3.51	4.06	6.89	0	3.48
C12orf5	4	97	0	96.12	0	1.54	0.93	0.77	0.6	0	0	9.12	2.29	0	0	0	0	3.64	0	0	1.43	7.22	0	0	0	0	0	0	0	0	0	0	0	3.23
C12orf75	11	100	4	98.75	43.48	27.39	22.52	18.03	7.1	55.45	72.76	43.31	29.35	46.37	19.33	35.91	44.92	34.59	29.71	47.42	24.46	24.39	31.68	38.04	34.9	14.02	16.18	25.03	46.58	19.2	23.78	36.11	0	13.81
C14orf142	2	95	0	92.89	0	3.78	2.24	2.32	2.05	0	0	5.45	5.11	0	3.87	7.25	4.14	5.81	3.01	9.88	2.33	6.82	8.4	12.59	3.46	0	4.12	0	6.85	2.26	4.37	0	0	3.11
C14orf159	38	96	11.02	90.7	0	3.4	2.08	1.79	1.33	0	0	10.33	4.97	0	3.9	4.09	6.13	5.31	5.27	14.24	3.94	26.84	4.89	5.27	2.8	0	9.71	0	6.85	3.26	8.07	0	0	2.49
C14orf64	11	97	0	90.84	0	6.64	5.08	7.93	9.5	0	0	6.69	3.38	0	0	0	0	5.44	0	0	3.39	8.78	0	0	0	0	0	0	0	0	0	0	0	2.86
C15orf48	1	100	0	99.25	2.5	0.09	0.02	0	0.05	0.17	0.5	0.27	0.84	0.22	2.35	4.68	3.02	2.77	0.58	0.15	0.22	0.71	1.69	2.86	7.04	0.57	8.82	1.14	4.11	2.76	1.21	4.32	0	5.1
C16orf13	25	96	29.15	97.26	0	15.54	16.02	18.96	17	0	0	32.34	12.01	0	15.39	26.2	19.97	18.77	14.13	46.56	9.38	22.88	31.98	41.28	18.43	0	28.24	0	26.03	8.16	19.73	0	0	15.05
C16orf91	13	93	0	94.46	9.7	4	4.91	4.39	3.36	9.23	10.07	6.23	4.65	6.72	4.55	7.95	6.1	6.44	4.4	7.96	2.87	6.83	8	11.66	10.06	8.14	5	3.31	8.22	3.64	4.16	4.97	0	4.35
C17orf59	10	91	0	97.2	0	5.66	5.09	3.52	3.67	0	0	5.4	1.63	0	0	0	0	5.21	0	0	2.1	6.93	0	0	0	0	0	0	0	0	0	0	0	5.35
C17orf62	15	97	3.35	95.22	0	11.8	10.02	8.9	8.64	0	0	14.85	13.04	0	8.11	22.34	17.64	17.06	14.88	38.6	9.14	50.49	15.43	14.96	10.6	0	20.59	0	15.07	7.15	13.18	0	0	9.58
C17orf96	7	96	0	95.34	0	0.16	0.08	0.1	0.14	0	0	0.1	0.02	0	0.23	1.87	0.37	0.3	0.35	0.31	0.06	0.96	0.51	1.09	0.53	0	0	0	0	0.25	0.47	0	0	0.62
C18orf21	41	99	0	92.55	9.26	3.35	2.28	1.9	1.78	8.27	13.61	11.77	4.33	7.25	3.53	5.73	5.21	4.54	3.13	8.85	2.45	7.51	9.32	12.4	3.4	3.94	3.53	2.79	5.48	1.38	5.15	4.97	0	2.36
C18orf32	33	97	0	93.45	11.27	7.11	3.54	4.09	2.82	8.03	7.03	17.28	4.53	21.71	6.75	5.73	4.49	14.49	7.76	27.49	5.67	21.53	19.58	15.91	3.22	11.35	7.06	4.28	15.07	1	5.79	10.95	0	3.23
C19orf10	44	97	10.54	98.87	0	19.03	19.63	18.03	14.73	0	0	35.52	13.85	0	0	0	0	21	0	0	9.78	23.4	0	0	0	0	0	0	0	0	0	0	0	16.54
C19orf12	39	98	0	91.4	12.41	3.98	3.78	3.11	2.68	8.42	11.95	8.55	5.01	10.6	3.11	5.38	4.87	4.34	4.23	12.01	2.45	10.07	7.29	9.88	3.58	6.55	9.41	6.82	4.11	2.89	5.57	6.63	0	3.36
C19orf24	11	96	0	95.11	28.56	15.9	15.33	15.95	14.63	30.34	28.56	21.42	6.82	20.95	16.26	20.94	22.44	19.4	12.1	28.89	8.82	20.53	24.14	38.63	22.31	18.09	31.77	9.43	16.44	11.54	18.25	27.78	0	10.7
C19orf25	8	92	0	92.5	22.28	8.47	7.63	7.47	5.95	16.7	24.19	10.63	3.69	14.91	11.03	13.33	12.83	12.39	9.09	22.54	6.75	13.83	17.58	20.05	9.56	14.5	18.82	10.79	13.7	6.27	13.16	14.3	0	4.85
C19orf48	6	90	0	97.36	8.65	3.98	4.06	4.13	5.22	8.23	12.95	9.75	4.12	7.22	7.62	11.7	4.49	5.21	3.07	8.28	2.27	11.67	6.33	7.43	5.26	7	7.94	2.54	13.7	2.13	3.77	8.33	0	4.73
C19orf59	5	97	0	97.74	0	0.07	0.02	0	0	0	0	0.51	0.28	0	0	0	0	0.17	0	0	0.06	0.17	0	0	0	0	0	0	0	0	0	0	0	0.12
C19orf70	27	98	21.72	98.23	42.92	17.28	15.83	22.25	21.46	35.23	38.08	31.34	14.04	30.74	16.68	27.49	22.47	25.74	19.51	42.54	13.25	14.74	22.99	28.66	19.7	23.94	30.59	12.69	31.51	14.93	20.95	0	0	22.64
C1D	10	97	6.31	90.53	24.66	7.49	3.92	3.41	3.57	23.97	37.06	27.62	11.25	20.27	11.03	18.71	15.33	18.43	15.75	28.41	9.71	15.27	21.98	30.73	15.51	15.29	11.77	8.43	31.51	5.14	13.32	17.92	8.09	9.58
C1GALT1C1	3	98	0	96.83	6.24	1.81	0.93	0.59	0.45	3.86	5.63	2.54	2.34	4.24	2.69	6.67	3.37	6.91	6.54	8.22	2.29	6.57	6.49	9.62	3.69	4.29	1.18	2.82	6.85	1.38	3.87	3.79	2.35	2.49
C1orf122	21	96	0	96.71	19.61	5.97	5.53	6.76	5.37	21.07	27.02	10.03	5.01	7.76	7.24	11.35	11.26	9.28	3.94	11.85	3.26	2.31	5.68	8.2	9.02	7.98	10.29	5.62	15.07	4.14	6.05	11.03	0	6.59
C1orf134	6	92	0	92.6	0	0.02	0.01	0	0.04	0	0	0.01	0	0	0	0	0	0.13	0	0	0.03	1.02	0	0	0	0	0	0	0	0	0	0	0	0.12
C1orf162	8	100	0	97.18	28.99	12.7	17.77	19.71	22.08	13.81	14.7	15.12	4.27	19.17	7.54	8.54	8.17	4.54	8.4	12.77	3.27	3.36	4.4	1.22	1.24	7.82	7.06	5.86	6.85	2.26	5.8	30.75	0	21.64
C1orf21	7	98	0	93.14	19.6	8.12	5.83	3.04	0.06	19.83	29.02	19.27	13.69	24.18	4.85	4.91	12.43	2.74	3.88	11.78	5.61	7.96	19.3	20.4	4.91	7.09	3.24	11.16	15.07	1.88	6.42	8.24	0	2.36
C1orf216	2	92	0	90.97	3.54	1.39	0.54	0.47	0.22	4.51	5.38	2.33	0.51	4.37	1.02	2.81	2.98	3.31	2.32	5.15	0.84	3.18	4.49	5.77	0.99	2.07	3.24	1.46	1.37	1	2.23	2.22	0	1.74
C1orf228	2	98	0	97.53	0	6.98	7.32	11.94	16.72	0	0	9.91	2	0	2.5	3.04	2.12	2.1	2.78	14.34	1.73	5.39	3.31	2.33	2.18	0	8.24	0	8.22	1.63	1.78	0	0	5.47
C1orf50	27	92	14.93	90.37	5.02	4.29	3.47	3.5	3.29	4.97	5.13	9.36	2.59	4.33	3.37	4.68	4.24	5.24	4.52	12.07	2.1	4.52	9.9	10.62	4.27	3.66	3.82	0.96	8.22	1.13	4.7	5.58	0	4.48
C1orf56	19	98	0	98.11	55.55	1.45	0.55	0.55	0.74	22.47	41.46	1.29	14.26	2.06	16.53	14.27	15.01	25.61	12.62	1.85	14.67	76.82	1.22	1.18	11.46	18.41	23.24	17.06	21.92	6.52	25.11	30.66	0	17.91
C20orf196	23	94	0	91.21	0	2.44	1.89	2.24	1.39	0	0	6.96	3.69	0	4.89	4.44	3.93	4.94	4.17	11.21	2.2	6.53	6.32	6.36	4.22	0	3.82	0	9.59	1.76	3.28	0	0	3.98
C21orf119	2	93	0	91.76	0	1.16	1.27	1.27	1.38	0	0	2.82	1	0	0	0	0	1	0	0	0.62	1.54	0	0	0	0	0	0	0	0	0	0	0	0.25
C2orf68	23	95	0	98.89	10.98	2.46	1.02	0.99	1.11	6.24	10.08	5.8	3.99	9.6	4.74	5.38	4.14	6.58	4.34	6.8	2.2	42.9	4.1	4.35	2.56	5.47	7.65	4.26	5.48	1.26	6.31	9.68	0	2.11
C2orf76	11	90	0	91.08	5.21	1.39	0.88	0.88	0.83	4.27	4.05	3.02	2.48	4.08	3.49	3.28	3.65	4.57	3.65	5.74	2.16	2.75	2.21	2.36	2.47	3.43	2.65	2.79	2.74	1.13	2.59	5.02	0	2.74
C3	4	94	0	94.52	0.05	0.05	0	0	0	0	0.06	0	0.02	0.48	0.19	3.63	0.98	0.17	0.06	0.03	0.05	0.82	0.03	0.07	0.25	0.16	0.29	1.18	0	0.13	0.06	1	1.13	4.73
C3AR1	30	98	0	95.37	2.03	1.3	0.56	0.26	0.12	1.27	2.86	1.23	0.6	2.15	2.84	0.94	2.76	6.28	1.8	2.94	1.05	2.7	3.19	2.95	2.13	2.83	2.65	2.97	2.74	1.38	2.29	3.88	1.95	0.12
C3orf38	47	97	0	93.06	12.73	4.07	2.38	3.09	1.43	15.39	16.26	14.54	6.8	9.13	5.57	6.2	7.32	9.22	6.54	11.69	3.75	10.55	13.42	15.94	6.48	8.65	4.41	4.62	8.22	1.38	5.14	7.11	0	3.23
C3orf58	7	99	0	97.07	4.24	0.89	0.68	0.81	0.28	4.72	4.4	7.45	6.4	4.19	4.09	3.74	1.94	2.24	1.1	3.62	2.34	11.9	5.6	6.77	3.22	4.07	5.59	2.77	9.59	0.88	2.03	0	0	4.1
C4orf46	18	94	0	90.39	1.64	0.85	0.41	0.39	0.42	2.13	2.1	2.3	1.58	2.97	2.01	3.51	1.11	2.04	1.04	2.41	0.67	6.02	3.06	3.36	1.75	1.97	1.18	1.19	0	0.75	1.32	2.22	0	2.49
C4orf48	21	99	0	98.77	26.61	7.33	7.55	10.74	6.82	21.08	29.94	23.64	12.79	16.26	14.97	25.03	17.35	22.64	13.38	34.71	13.68	15.55	35.26	42.71	20.43	17.3	32.06	9.18	15.07	7.65	16.01	26.08	0	15.92
C5AR1	1	98	0	93.13	2.61	1.1	0.08	0	0	0.03	1.06	3.45	1.57	0.88	0.11	0.35	0.47	0.2	0	0.03	0.1	0.81	0	0.05	0.2	0.1	0.59	1.43	0	0	0.06	2.05	0	0.62
C5orf28	37	95	0	91.71	0	2.15	1.37	1.43	1.59	0	0	2.89	1.42	0	2.84	5.26	2.73	3.64	2.78	3.79	1.73	5.34	2.45	3.21	1.88	0	3.82	0	0	1.13	2.91	0	0	2.61
C6orf211	23	98	0	92.32	0	3.67	1.76	1.3	1.57	0	0	3.06	3.33	0	0	0	0	4.17	0	0	1.63	5.7	0	0	0	0	0	0	0	0	0	0	0	2.24
C6orf226	27	93	0	97.5	16.27	4.74	4.79	6.81	6.06	16.3	21.81	17.33	4.47	11.78	4.7	4.8	6.45	5.94	2.9	12.7	3.47	4.46	5.43	5.96	4.88	8.05	3.53	3.84	12.33	3.76	3.82	10.03	0	3.73
C7orf43	23	99	0	93.96	3.89	1.43	0.73	1.36	1.34	3.35	4.24	1.57	1.02	2.75	1.06	1.75	1.17	2.2	0.41	4.68	0.46	3.12	4.56	6.21	1.34	3.12	2.06	1.71	1.37	1	2.22	1.83	0	1.12
C8orf33	6	94	0	94.44	23.54	3.96	2.94	3.1	3.06	11.13	13.35	7.93	5.85	7.89	8.68	9.12	5.31	7.75	4.34	7.54	6.67	8.17	7.71	10.63	3.91	8.17	5.88	5.12	8.22	2.76	5.81	9.99	0	2.61
C9orf114	20	94	0	91.89	0	4.94	3.93	3.72	3.17	0	0	4.79	3.75	0	2.77	4.91	3.75	4.71	5.04	8.7	4.35	13.23	10.76	13.68	2.8	0	5	0	10.96	2.38	5.16	0	0	1.74
C9orf142	18	94	23.7	99.42	0	31.88	31.69	36.56	31.55	0	0	56.45	16.76	0	30.82	37.78	40.78	44.88	25.01	74.75	23.29	49.94	45.36	46.29	40.95	0	50.29	0	53.43	21.33	35.55	0	0	16.29
C9orf16	39	98	0	98.28	64.93	31.41	33.7	40.56	37.29	60.97	66.4	59.1	20.6	52.68	31.84	42.69	46.93	45.31	25.13	59.04	21.81	34.57	42.22	40.58	43.34	32.11	51.77	18.21	65.75	21.96	34.8	51.85	0	46.77
C9orf41	44	96	0	93.73	0	2.01	1.25	2.01	1.11	0	0	9.04	6.32	0	0	0	0	4.54	0	0	3.5	6.96	0	0	0	0	0	0	0	0	0	0	0	2.11
C9orf69	8	91	0	96.59	0	1.81	1.77	1.87	1.69	0	0	0.99	1.42	0	2.2	4.68	2.1	3.64	1.56	4.78	1.12	4.58	3.65	5.63	1.43	0	5.29	0	4.11	1.38	3.66	0	0	1
C9orf72	14	93	0	94.77	8.45	1.21	0.47	0.85	0.74	4.89	5.66	6.36	2.64	3.71	4.44	2.22	1.67	2.27	1.51	3.87	1.83	10.1	4.61	2.66	1.86	4.93	0.88	6.03	4.11	1	1.99	4.54	0	4.23
C9orf89	12	94	20.37	96.62	0	8.23	8.9	10	8.16	0	0	9.48	4.62	0	0	0	0	12.02	0	0	6.76	10.28	0	0	0	0	0	0	0	0	0	0	0	20.77
CA2	1	96	0	97.16	0.26	0.16	0.19	0.11	0.04	0.08	1.61	0.23	0.32	1.21	1.1	0.7	0.37	6.98	0.06	0.04	0.17	0.32	0.59	0.46	0.79	0.51	0	0.32	5.48	0.5	1.38	0.48	0.1	0.75
CA5B	6	99	0.46	93.15	15.73	2.77	1.93	3.17	1.47	14.79	19.85	24.43	9.82	20.63	5.19	3.04	3.45	3.21	3.01	18.16	5.3	14.18	10.12	7.63	2.44	7.31	1.77	9.22	4.11	1.63	2.71	7.63	2.15	6.84
CA6	6	93	0	97.38	2	0.56	1.19	1.61	2.89	0.06	0.05	0.37	0.07	4.86	0	0	0.05	0.07	0	0.03	0.1	0.33	0	0	0.07	0.22	0	0.52	0	0	0.03	1.79	0	0.12
CABLES2	23	90	0	95.51	1.07	0.16	0.08	0.05	0.04	0.87	1.58	0.37	0.36	0.63	0.27	1.99	0.26	0.47	0.23	0.54	0.18	2.35	0.4	0.57	0.5	0.22	0.88	0.67	0	0.13	0.27	0.35	0.51	0.37
CACNA2D2	13	98	0	92.85	3.92	0.38	0.32	0.18	0.07	4.57	4.96	1.81	0.61	2.68	0.19	0.12	0.73	0.13	0.06	0.46	0.26	2.02	0.86	0.82	0.1	0.6	0	0.92	0	0	0.4	1.09	0.31	0.37
CAD	18	94	0	95.95	4.98	0.85	0.49	0.64	0.54	2.79	2.58	2.53	1.45	3.39	0.76	1.4	0.93	1.27	1.1	3.33	0.58	8.29	1.86	2.38	0.79	1.65	1.77	1.54	1.37	0.25	1.03	2.27	1.64	0.75
CALCOCO1	22	99	0	96.63	20.64	2.82	1.64	1.55	0.77	15.35	20.86	13.07	3.5	14	6.1	3.86	6.21	4.81	4.98	15.39	3.47	24.62	12.35	14.23	3.48	8.14	4.12	6.88	5.48	2.26	7.15	7.76	7.68	2.86
CALCOCO2	48	98	43.53	94.02	29.84	6.57	5.13	5.58	4	20.14	22.65	22.27	13.21	22.81	8.07	13.1	11.02	15.06	12.1	31.33	11.8	34.24	32.15	34.46	11.06	15.17	13.82	8.85	12.33	8.66	12.33	14.65	8.8	10.57
CALHM2	7	96	0	95.99	6.23	5.1	3.27	1.84	0.41	4.49	6.31	5.08	2.12	10.69	4.06	6.08	5.79	7.41	6.02	19.57	3.39	14.07	7.88	11.88	1.8	5.34	14.71	4.43	5.48	4.27	6.05	4.62	6.35	6.22
CALU	25	96	30.35	98.59	8.94	2.48	1.34	1.23	1.05	8.73	10.13	9.58	5.85	8.45	5.42	7.72	4.42	5.71	3.71	9.09	3.14	14.09	12.12	14.85	4.72	6.96	5.59	5.83	6.85	2.76	4.29	4.27	3.28	7.71
CAMP	10	99	0	97.45	0.02	0	0.01	0	0	0	0.04	0.02	0.02	0.04	0	0	0.2	0	0	0	0	0.01	0	0	0	0.13	0	0	0	0.13	0.28	0.79	0.1	0
CAMTA2	11	93	0	96.49	7.34	0.72	0.6	0.7	0.61	5.36	6.27	4.48	3.35	4.92	2.62	2.46	2.36	2.84	1.85	6.71	1.23	17.21	5.57	6.36	1.93	3.4	6.77	3.26	1.37	1.26	2.42	3.45	2.66	1.87
CAPG	11	97	0	99.49	5.12	4.32	2.11	2.07	1.07	7.34	5.52	6.27	2.6	3.92	12.7	20.82	14.4	41.17	15.92	19.91	11.76	11.16	16.31	19.7	23.18	10.97	27.94	2.45	10.96	27.6	4.85	16.92	9.72	36.07
CAPN1	5	95	2.57	96.74	17.12	9.81	7.57	5.92	4.36	23.5	28.22	13.96	7.67	18.15	6.63	11.93	13.9	13.59	8.4	20.14	4.86	28.43	13.03	13.75	10.63	10.84	13.53	7.61	8.22	7.28	10.55	16.44	6.96	7.34
CAPN10	13	90	0	91.07	8.15	1.83	1.14	2.18	1.16	9.11	7.35	1.76	1.9	3.76	1.29	3.28	2.21	2.97	1.27	3.62	1.05	5.43	3.05	3.87	1.76	2.77	1.47	3.14	1.37	0.75	2.43	3.71	4.09	1.37
CARD11	28	96	35.14	98.16	15.02	3.33	1.4	1.58	1.27	15.09	16.49	7.82	5.74	12.44	4.51	3.39	4.14	3.61	2.72	13.77	2.23	20.8	7.47	9.27	4.35	7.06	8.82	18.62	4.11	2.76	5.4	4.8	5.43	5.47
CARD16	36	99	28.57	98.4	38.49	17.01	10.55	11.35	8.79	31.85	40.56	24.24	20.14	35.27	21.11	24.8	29.32	30.32	38.22	44.29	17	23.51	33.44	39.13	25.77	19.36	19.12	18.35	26.03	12.55	32.22	35.46	25.38	21.02
CARHSP1	24	98	13.37	90.15	22.29	11.13	10.32	11.16	9.55	18.27	25.66	15	9.87	17.05	12.13	30.53	17.95	18.33	13.43	20.89	7.33	23.43	23.27	26.09	23.24	15.07	16.18	10.83	45.21	12.55	16.26	20.19	22.42	10.82
CARM1	16	90	0	95.17	5.39	0.38	0.28	0.31	0.18	4.05	8.09	1.34	1.45	1.75	1.78	2.46	1.22	0.5	0.7	1.91	0.58	6.88	1.3	1.94	0.99	1.62	1.47	1.8	1.37	0.25	0.9	2.31	1.95	0.87
CARNS1	2	95	0	94.14	4.06	0.85	0.64	0.61	0.84	1.89	2.63	1.86	0.35	2.26	0.57	0.35	0.78	0.7	0.64	1.32	0.45	2.28	0.42	0.42	0.2	0.45	0.29	0.81	0	0	0.58	2.01	0.21	0.5
CASC4	48	99	18.18	91.3	20.68	3.2	2.33	2.52	1.24	18.25	14.65	13.42	12.79	12.49	7.13	6.9	6.54	7.61	2.95	12.13	5.58	24.88	8.49	8.73	5.92	7.85	12.94	10.02	12.33	2.13	5.77	7.37	5.63	6.1
CASP6	41	94	0	93.41	8.54	4.09	2.91	2.85	3.15	4.77	3.7	3.12	2.88	4.52	3.83	5.5	2.86	3.87	2.26	10.53	1.46	5.33	5.31	5.87	1.65	5.22	2.65	6.19	8.22	1.63	4.02	4.88	2.87	2.49
CASP7	42	96	16.1	92.96	6.75	2.41	1.41	0.93	0.96	6.9	9.82	6.26	4.72	6.26	2.96	7.6	5.02	5.94	8.28	10.84	3.34	12.13	12.9	15.04	5.13	5.98	6.47	3.58	10.96	2.01	5.45	4.75	3.07	2.24
CASP8AP2	24	96	20.12	91.44	26.72	0	0	0	0	16.63	7.13	0	9.42	11.11	4.63	4.68	4.09	0	3.94	12.67	0	12.74	5.72	6.66	2.77	8.14	7.35	5.83	6.85	2.51	5.53	6.24	4.71	0
CASS4	13	93	0	98.06	3.21	0.38	0.17	0.22	0.2	2.41	4.73	6.37	1.15	3.43	4.74	3.74	1.73	1.3	0.87	6.53	1.51	11.73	5.29	3.68	1.53	3.5	1.18	5.32	6.85	1.26	0.93	3.27	0.92	2.36
CBLL1	42	94	1.66	97.71	15.52	3.18	1.75	1.78	1.56	13.23	16.36	20.92	6.19	12.93	3.3	4.09	4.61	3.91	3.13	10.25	3.31	17.17	12.93	16.12	3.96	7.85	4.71	4.28	10.96	1.51	3.41	6.5	2.97	3.11
CBR1	8	92	0	95.17	9.55	7.62	6.54	4.18	5.58	5.8	6.97	5.2	4.75	8.04	6.33	7.02	5	6.11	5.15	9.23	2.08	8.73	11.27	15.7	4.45	5.76	7.65	4.78	8.22	5.52	5.46	7.28	4.81	5.72
CBR4	8	93	1.65	97.3	11.12	2.88	2.05	1.82	1.85	7.36	7.09	3.03	3.18	5.68	3.26	3.86	4.48	4.64	3.13	5.12	2.41	6.83	2.28	3.2	1.86	3.59	7.65	6.75	5.48	2.38	5.73	7.89	4.81	2.49
CBX5	45	96	4.86	98.46	26.08	2.93	2.29	3.42	2.21	13.53	10.33	8.21	13.26	13.03	8.57	18.01	6.33	8.45	5.91	12.12	6.09	34.4	5.42	7.38	6.17	9.38	10.59	6.03	23.29	3.26	6.96	11.51	6.35	4.35
CBX6	22	99	6.59	98.23	21.28	2.37	2.09	2.15	1.51	17.93	21.05	5.42	4.63	9.93	5.91	9.01	11.78	17.5	5.85	6.38	3.7	52.31	7.08	11.31	12.22	10.46	18.53	5.24	10.96	3.01	10.25	14.61	12.69	12.69
CBX7	41	98	4.67	94.54	13.04	4.52	2.37	2.63	2.14	11.26	16.88	4.62	1.44	4.38	5.46	2.81	7.08	6.38	5.15	8.24	2.88	12.82	2.76	2.76	4.95	8.9	11.47	5.66	1.37	2.13	9.17	9.25	13.1	2.74
CC2D1A	19	91	0	90.17	7.21	2.46	1.35	1.51	0.85	7.3	10.59	8.05	1.32	7.74	2.09	4.44	4.58	4.78	1.74	9.38	1.82	7.12	6.68	9.41	3.5	4.9	5.59	3.9	1.37	1.63	3.95	4.41	2.66	2.24
CCDC101	25	95	11.25	93.43	0	7.6	6.91	7.44	7.03	0	0	12.34	3.06	0	0	0	0	6.81	0	0	2.3	8.98	0	0	0	0	0	0	0	0	0	0	0	3.61
CCDC107	20	98	0	96.81	30.63	16.97	15.88	13.39	9.4	35.69	35.14	21.6	9.92	24.72	18.73	27.6	24.48	26.41	17.83	38.06	15.8	29.77	27.39	24.71	15.91	20.57	29.12	17.95	34.25	18.44	24.19	29.13	25.9	46.27
CCDC117	43	97	0	91.39	7.44	1.34	0.56	0.75	0.6	4.25	4.61	2.88	5.39	4.25	6.98	4.91	1.89	1.84	1.51	3.52	2.1	19.45	11.05	11.31	2.28	4.55	2.94	4.33	4.11	0.88	2.77	2.4	2.35	1.74
CCDC130	40	97	7.49	96.72	17.07	3.38	3.35	3.59	3.3	12.45	14.66	13.65	5.37	11.97	4.85	5.61	6.07	7.85	5.39	19.46	4.4	14	16.96	18.34	4.76	8.84	5.59	7.74	6.85	2.89	6.73	8.2	3.38	5.35
CCDC163P	9	91	0	93.63	0	0.27	0.81	0.97	0.81	0	0	1.09	0.04	0	0.42	0.23	0.29	0.17	0.58	0.65	0.19	3.49	1.12	1.12	0.12	0	0.29	0	4.11	0.13	0.47	0	0	0
CCDC23	20	96	10.17	94.04	0	7.33	6.06	6.47	6.92	0	0	13.86	4.92	0	0	0	0	8.65	0	0	3.96	6.13	0	0	0	0	0	0	0	0	0	0	0	6.84
CCDC51	9	90	0	92	2.21	1.81	1	0.67	0.89	1.74	2.31	1.07	1.05	2.14	0.83	1.64	1.41	1.8	1.85	3.05	0.5	8.03	1.29	2.5	0.79	1.81	2.35	0.87	5.48	1	1.87	1.35	1.02	0.62
CCDC58	48	99	0	96.92	7.43	1.01	0.7	1.07	0.91	4.18	4.91	6.2	3.33	4.7	1.86	5.03	1.77	3.11	1.16	4.99	2.42	7.63	4.01	4.81	2.09	2.39	1.18	1.73	6.85	1.88	1.84	4.19	2.05	1.24
CCDC64	12	99	0	98.76	0	1.25	0.59	0.9	0.37	0	0	3.7	3.15	0	7.24	7.25	5.63	4.98	4	7.87	4.24	28.9	22.69	29.06	12.35	0	7.06	0	9.59	1.13	2.48	0	0	1.87
CCDC65	7	95	0	91.99	6.46	4.61	3.07	3.25	2.26	6.19	4.91	2.88	2.47	4.1	2.12	1.4	2.72	1.7	0.46	1.5	1.12	1.85	0.5	0.29	0.43	1.62	1.18	4.65	0	0.63	2.66	4.75	0.82	2.24
CCDC78	5	95	0	91.81	0.42	0.18	0.08	0.08	0.09	0.65	0.55	0.33	0	0.56	0.27	0.35	0.31	0.3	0.12	0.79	0.13	1.06	0.25	0.22	0.21	0.1	0	0.3	0	0.13	0.37	0.35	0.1	0.37
CCDC85B	7	96	0	99.27	58.95	34.09	39.59	41.87	42.22	52.04	49.71	45.02	7.9	45.56	23.69	37.08	36.56	34.32	22.53	48.62	15.99	7.67	33.44	32.25	32.16	35.17	60.59	18.43	53.43	20.45	31.36	44.83	35.52	41.29
CCDC86	25	95	0	97.94	2.12	1.43	1.19	1.72	1.46	2.95	2.82	4.42	1.07	3.28	1.06	2.11	1.03	1.67	0.93	3.21	0.5	4.16	3.28	5.34	1.58	1.78	0.29	0.55	4.11	0.63	1.17	1.83	0.21	4.6
CCDC88B	34	97	3.63	97.05	17.03	2.28	1.31	1.78	0.84	16.64	22.83	11.27	6.27	11.37	5.61	9.47	6.87	8.58	4.81	11.33	5.82	14.85	7.95	9.63	7.14	9.79	14.12	6.58	10.96	4.64	8.5	8.07	6.45	4.23
CCDC88C	22	100	18.86	98.03	47.32	8.72	7.19	7.63	4.63	38.49	42.92	27.3	14.96	28.42	15.01	21.75	15.29	12.32	9.96	34.98	11.87	40.65	14.42	14.15	8.66	23.88	21.47	25.52	19.18	5.65	18.65	21.2	19.14	13.06
CCDC91	35	96	27.67	93.16	32.58	10.17	8.46	10.62	5.94	25.17	23	19.49	11.22	16.36	8.15	10.06	11.42	11.99	7.7	24.36	6.49	20.21	13.4	13.29	7.98	13.36	10.29	28.5	17.81	5.14	9.88	14.57	9.42	7.84
CCDC94	14	93	0	95.32	0	3.96	3.23	2.98	2.82	0	0	9.54	3.65	0	3.53	5.03	5.98	4.74	3.07	7.26	1.74	8.71	6.96	10.25	5.39	0	3.53	0	1.37	1.51	3.5	0	1.95	1.74
CCDC97	15	95	6.36	96.37	8.66	2.55	2.41	2.78	2.18	7.42	11.22	8.15	2.45	9.46	5.69	5.97	5.83	6.34	4.34	12.77	2.52	21.42	12.17	13.81	5.23	8.2	7.65	5.15	6.85	2.13	4.43	6.8	4.71	3.36
CCL2	1	100	0	99.33	0.04	0	0	0	0	0	0.05	0.18	0.23	0.05	1.25	1.17	2.92	0.3	0.17	0.04	0.01	0.36	0.01	0.03	3.08	0.03	1.77	5.71	6.85	0.13	0.01	3.1	0.72	27.86
[truncated: 2,480 more rows]

## Sheet: Bcell
Sheet 3. A list of highly plastic genes with polarized expression in B cells.
[truncated: 2,210 more rows]

[truncated: 3 more sheets: NK, monocyte, Dataset]
