# Supplementary material for: A theoretical framework of immune cell phenotypic classification and discovery
Source: Front Immunol. 2023 Mar 2;14:1128423. doi: 10.3389/fimmu.2023.1128423 (PMC10018129; doi:10.3389/fimmu.2023.1128423)
Supplement: Supplementary file 6 [file Table_5.xlsx]

## Sheet: PTMS.Tcell
Table S5. Results of virtual sorting and functional enrichment analysis of the indicated genes.
Note: There are eight work sheets indicating the results of virtual sorting and functional enrichment analysis via the DAVID tool (https://david.ncifcrf.gov/tools.jsp).
Note: Sheets 1~4 indicate virtual sorting results of PTMS in T cells (Sheet 1), SPINK2 in NK cells (Sheet 2), CDHR1 in NK cells (Sheet 3), and DCAF12 in B cells (Sheet 4).
Note: Sheets 5~8 indicate the functional enrichment results of the correlated and anti-correlated gene sets from virtual sorting of above genes in the indicated cell types.
Note: In the functional enrichment results, p values were adjusted by different methods including Bonferroni, Benjamini and FDR (false discovery rate).
Sheet 1. Virtual sorting result of PTMS in T cells.
Cell type	Gene	Delta (RNA-Seq)	Delta (Array)	Pearson correlation r (RNA-Seq)	Pearson correlation r (Array)	Cosine similarity (RNA-Seq)	Cosine similarity (Array)
CD4 T cell	PTMS	50.18	36.74	1	1	1	1
CD4 T cell	MYBL2	46.48	13.94	0.76	0.15	0.78	0.12
CD4 T cell	CDC20	46.42	20.58	0.72	0.28	0.77	0.11
CD4 T cell	DLGAP5	45.24	12.36	0.7	0.11	0.73	0.1
CD4 T cell	CEP55	45.17	10.24	0.73	0.11	0.78	0.12
CD4 T cell	CDCA5	44.47	11.92	0.74	0.2	0.79	0.16
CD4 T cell	HJURP	43.58	17.22	0.71	0.27	0.74	0.12
CD4 T cell	TPX2	42.65	15.42	0.72	0.28	0.8	0.16
CD4 T cell	AURKB	40.53	15.66	0.7	0.32	0.77	0.17
CD4 T cell	C17orf96	40.37	19.32	0.82	0.25	0.65	0.14
CD4 T cell	TOP2A	40.36	11.89	0.68	0.16	0.74	0.14
CD4 T cell	PLK1	40.06	10.76	0.74	0.27	0.8	0.17
CD4 T cell	KIF20A	39.59	14.83	0.68	0.15	0.71	0.1
CD4 T cell	NCAPG	38.85	17.19	0.69	0.34	0.74	0.15
CD4 T cell	CDC45	37.62	22.99	0.67	0.24	0.7	0.08
CD4 T cell	TK1	37.25	19.24	0.69	0.35	0.74	0.15
CD4 T cell	BIRC5	37.24	21.36	0.67	0.29	0.7	0.16
CD4 T cell	ZBTB32	36.93	12.35	0.74	0.04	0.62	0.06
CD4 T cell	TROAP	36.92	10.13	0.72	0.32	0.72	0.25
CD4 T cell	KIF23	36.55	14.05	0.68	0.09	0.74	0.09
CD4 T cell	ASPM	36.33	10.98	0.66	0.11	0.58	0.1
CD4 T cell	SLCO4A1	36.04	13.72	0.67	0.1	0.54	0.09
CD4 T cell	KIF4A	35.89	10.2	0.68	0.14	0.77	0.14
CD4 T cell	CDT1	35.49	14.39	0.73	0.2	0.77	0.11
CD4 T cell	CKAP2L	35.28	11.52	0.67	0.17	0.77	0.15
CD4 T cell	ASB2	34.91	13.83	0.62	0.15	0.62	0.12
CD4 T cell	SPC25	34.72	15.56	0.67	0.15	0.71	0.12
CD4 T cell	E2F8	34.61	11.64	0.71	0.11	0.77	0.08
CD4 T cell	CDC25A	34.59	23.73	0.72	0.34	0.76	0.12
CD4 T cell	FAM111B	34.58	10.52	0.62	0.1	0.71	0.13
CD4 T cell	ANLN	34.24	12.71	0.64	0.13	0.7	0.11
CD4 T cell	FOXM1	34.01	26.22	0.7	0.46	0.82	0.2
CD4 T cell	DSCC1	33.78	15.8	0.7	0.25	0.77	0.12
CD4 T cell	EXO1	32.12	15.52	0.66	0.16	0.74	0.11
CD4 T cell	SKA1	31.59	13.1	0.68	0.1	0.74	0.12
CD4 T cell	NCAPH	30.88	10.06	0.61	0.1	0.78	0.13
CD4 T cell	MND1	30.43	19.09	0.61	0.33	0.71	0.2
CD4 T cell	SLC29A1	29.62	13.52	0.66	0.31	0.69	0.17
CD4 T cell	CDC25C	29.06	11.89	0.67	0.12	0.73	0.12
CD4 T cell	RAD54L	29.06	15.6	0.63	0.21	0.74	0.12
CD4 T cell	EGR2	28.47	10.03	0.52	0.08	0.2	0.08
CD4 T cell	CCNF	28.36	10.79	0.68	0.3	0.76	0.18
CD4 T cell	GJB2	28	11.85	0.58	0.04	0.55	0.05
CD4 T cell	SPC24	27.96	13	0.6	0.17	0.56	0.14
CD4 T cell	INCENP	27.76	13.11	0.6	0.4	0.77	0.37
CD4 T cell	EBI3	27.61	12.51	0.58	0.16	0.64	0.11
CD4 T cell	GINS2	26.98	11.19	0.6	0.13	0.69	0.1
CD4 T cell	NT5DC2	26.63	25.69	0.71	0.44	0.67	0.19
CD4 T cell	ZBED2	26.47	27.06	0.54	0.3	0.61	0.07
CD4 T cell	FURIN	25.89	14.46	0.77	0.53	0.84	0.3
CD4 T cell	UBE2T	25.54	10.45	0.55	0.19	0.7	0.12
CD4 T cell	FBXL19	25.45	17.08	0.57	0.43	0.7	0.29
CD4 T cell	UCK2	25.2	12.19	0.68	0.12	0.7	0.11
CD4 T cell	IL17F	24.51	11.04	0.46	0.09	0.29	0.05
CD4 T cell	LRFN4	24.46	11.23	0.74	0.3	0.7	0.34
CD4 T cell	IL21	24.34	10.15	0.52	0.07	0.41	0.11
CD4 T cell	CENPI	24.07	10.3	0.62	0.13	0.7	0.16
CD4 T cell	C16orf59	23.98	16.04	0.72	0.32	0.75	0.17
CD4 T cell	IGFBP4	23.56	14.94	0.57	0.43	0.74	0.37
CD4 T cell	CBS	23.03	12.48	0.64	0.34	0.66	0.18
CD4 T cell	GNG8	22.98	13.95	0.44	0.23	0.34	0.11
CD4 T cell	SCAF1	22.15	16.75	0.53	0.48	0.64	0.4
CD4 T cell	CENPM	22.09	10.37	0.46	0.25	0.63	0.19
CD4 T cell	FOSL1	22.08	12.43	0.55	0.17	0.4	0.11
CD4 T cell	NFE2L3	22.01	10.14	0.54	0.32	0.72	0.22
CD4 T cell	HNRNPUL2	21.25	12.23	0.5	0.62	0.59	0.54
CD4 T cell	CCL1	20.94	14.98	0.42	0.17	0.16	0.01
CD4 T cell	ERF	20.93	10.7	0.51	0.39	0.62	0.3
CD4 T cell	GPT2	20.71	10.49	0.7	0.1	0.71	0.15
CD4 T cell	RASGRP4	20.54	14.49	0.63	0.43	0.62	0.27
CD4 T cell	ZNF787	19.97	12.39	0.56	0.45	0.63	0.33
CD4 T cell	BYSL	19.44	12.61	0.5	0.19	0.61	0.13
CD4 T cell	ICAM1	19.34	10.52	0.56	0.24	0.67	0.16
CD4 T cell	RGS16	19.31	11.16	0.32	0.21	0.34	0.14
CD4 T cell	SBNO2	19.16	17.79	0.49	0.4	0.48	0.25
CD4 T cell	HPDL	19.1	14.88	0.57	0.25	0.5	0.17
CD4 T cell	PPP1R9B	19.02	11.77	0.45	0.47	0.53	0.38
CD4 T cell	FSD1	18.68	13.84	0.63	0.5	0.62	0.39
CD4 T cell	DBN1	18.22	10.58	0.61	0.12	0.67	0.17
CD4 T cell	FANCA	18.15	11.11	0.67	0.47	0.72	0.33
CD4 T cell	MAZ	17.89	10.45	0.47	0.61	0.52	0.42
CD4 T cell	BCL3	17.39	11.58	0.51	0.57	0.48	0.38
CD4 T cell	IL9	17.24	15.04	0.42	0.13	0.31	0.07
CD4 T cell	SLC4A2	17.23	17.71	0.55	0.37	0.62	0.34
CD4 T cell	IL2RA	17.18	13.35	0.59	0.24	0.73	0.15
CD4 T cell	MUC1	17.18	10.24	0.51	0.19	0.6	0.04
CD4 T cell	PGAM5	17.14	21.36	0.63	0.54	0.7	0.41
CD4 T cell	MXD3	17.12	13.48	0.61	0.42	0.65	0.27
CD4 T cell	TNIP3	17.08	13.18	0.41	0.12	0.24	0.26
CD4 T cell	KLF16	17.03	16.83	0.49	0.37	0.52	0.2
CD4 T cell	KCTD17	16.73	11.03	0.61	0.52	0.64	0.51
CD4 T cell	PPP5C	16.72	18.26	0.66	0.51	0.7	0.39
CD4 T cell	RRAD	16.6	12.2	0.49	0.33	0.25	0.16
CD4 T cell	TRAIP	16.54	12.98	0.53	0.23	0.74	0.17
CD4 T cell	RAVER1	16.47	13.74	0.56	0.5	0.67	0.23
CD4 T cell	GALK1	16.45	15.26	0.59	0.54	0.7	0.41
CD4 T cell	CXCL13	16.43	11.63	0.21	0.13	0.11	0.17
CD4 T cell	CD151	16.36	16.46	0.65	0.4	0.68	0.35
CD4 T cell	RAB13	16.23	19.91	0.53	0.5	0.48	0.28
CD4 T cell	REEP2	16.23	11.07	0.65	0.49	0.62	0.38
CD4 T cell	ZG16B	16.21	10.12	0.54	0.27	0.6	0.19
CD4 T cell	IL3	15.8	19.71	0.4	0.18	0.21	0.03
CD4 T cell	TGFB1	15.8	10.58	0.5	0.29	0.43	0.18
CD4 T cell	CCDC106	15.75	12.09	0.57	0.38	0.73	0.28
CD4 T cell	ATN1	15.68	16.13	0.44	0.56	0.53	0.39
CD4 T cell	KIAA0895L	15.65	12.72	0.46	0.39	0.53	0.38
CD4 T cell	IL26	15.64	18	0.31	0.14	0.34	0.07
CD4 T cell	GLDC	15.62	12.53	0.48	0.24	0.46	0.09
CD4 T cell	MVD	15.38	15.71	0.59	0.33	0.67	0.23
CD4 T cell	CAMK1	15.35	18.06	0.6	0.45	0.7	0.28
CD4 T cell	LIMK1	15.2	16.84	0.62	0.42	0.67	0.15
CD4 T cell	RIBC2	15.19	12.58	0.52	0.11	0.63	0.11
CD4 T cell	IL17A	15.16	12.14	0.35	0.03	0.24	0.04
CD4 T cell	ALDH1B1	15.08	24.57	0.46	0.63	0.67	0.46
CD4 T cell	TMEM217	14.7	11.41	0.54	0.2	0.65	0.22
CD4 T cell	MPDU1	14.61	16.28	0.58	0.35	0.69	0.24
CD4 T cell	PSPH	14.57	12.45	0.5	0.16	0.72	0.22
CD4 T cell	NTRK1	14.47	12.46	0.43	0.25	0.4	0.08
CD4 T cell	LRRC3	14.41	10.48	0.58	0.48	0.75	0.38
CD4 T cell	GPSM2	14.33	15.28	0.52	0.53	0.66	0.39
CD4 T cell	PDGFA	14.33	15.3	0.29	0.35	0.26	0.19
CD4 T cell	GIT1	14.26	11.2	0.51	0.59	0.59	0.46
CD4 T cell	PCBD1	14.18	15.71	0.52	0.37	0.7	0.28
CD4 T cell	ATP9A	13.88	10.73	0.4	0.21	0.43	0.39
CD4 T cell	CD72	13.71	11.24	0.49	0.17	0.49	0.18
CD4 T cell	FOXP3	13.64	18.47	0.44	0.59	0.44	0.51
CD4 T cell	C19orf68	13.6	15.36	0.45	0.57	0.52	0.63
CD4 T cell	FOXRED2	13.53	17.44	0.52	0.5	0.7	0.32
CD4 T cell	ITPKA	13.46	10.49	0.56	0.44	0.69	0.33
CD4 T cell	ANKLE1	13.43	21.44	0.52	0.55	0.62	0.45
CD4 T cell	RAC3	13.39	10.2	0.5	0.21	0.66	0.18
CD4 T cell	GRINA	13.34	10.93	0.56	0.43	0.66	0.32
CD4 T cell	TTC38	13.25	14.65	0.48	0.39	0.42	0.28
CD4 T cell	BTBD2	13.23	11.29	0.39	0.27	0.47	0.22
CD4 T cell	C1orf112	12.98	18.01	0.5	0.4	0.66	0.29
CD4 T cell	REXO1	12.88	11	0.4	0.5	0.42	0.27
CD4 T cell	NR2F6	12.8	12.07	0.46	0.04	0.56	0.1
CD4 T cell	SLC25A23	12.72	11.64	0.43	0.36	0.6	0.32
CD4 T cell	ZNF296	12.61	21.74	0.42	0.56	0.55	0.39
CD4 T cell	PCNXL3	12.56	17.07	0.4	0.39	0.46	0.37
CD4 T cell	GPR87	12.33	16.79	0.45	0.25	0.31	0.02
CD4 T cell	INO80B	12.31	11.8	0.41	0.52	0.49	0.39
CD4 T cell	PMCH	12.22	14.73	0.28	0.18	0.21	0.06
CD4 T cell	PPFIA4	12.19	17.81	0.42	0.46	0.35	0.16
CD4 T cell	PYCRL	12.16	17.83	0.44	0.37	0.54	0.28
CD4 T cell	PDE1B	12.05	16.14	0.46	0.65	0.64	0.39
CD4 T cell	PRICKLE3	12.02	13.49	0.56	0.43	0.65	0.38
CD4 T cell	TPM4	11.94	12.06	0.74	0.68	0.79	0.7
CD4 T cell	ZSWIM4	11.94	14.83	0.44	0.61	0.55	0.48
CD4 T cell	RNF19B	11.93	13.03	0.41	0.39	0.7	0.36
CD4 T cell	XRCC3	11.92	16.25	0.47	0.4	0.57	0.27
CD4 T cell	ANGPTL6	11.7	15.11	0.46	0.47	0.55	0.39
CD4 T cell	PSMC3IP	11.52	10.11	0.43	0.52	0.64	0.38
CD4 T cell	FMNL1	11.42	11.08	0.47	0.57	0.52	0.45
CD4 T cell	ENG	11.32	10.3	0.43	0.33	0.56	0.32
CD4 T cell	CCDC124	11.29	13.66	0.49	0.38	0.65	0.26
CD4 T cell	TWIST1	10.98	11.21	0.38	0.13	0.35	0.12
CD4 T cell	IL1R2	10.93	12.77	0.32	0.14	0.38	0.21
CD4 T cell	S100A2	10.75	11.27	0.27	0.3	0.11	0.15
CD4 T cell	TLX2	10.69	12.22	0.47	0.48	0.52	0.41
CD4 T cell	SCAMP4	10.54	21.45	0.57	0.52	0.6	0.31
CD4 T cell	CTDSPL	10.48	12.73	0.47	0.27	0.64	0.14
CD4 T cell	SERPINH1	10.23	12.92	0.4	0.34	0.49	0.46
CD4 T cell	CNOT3	10.13	12.25	0.46	0.56	0.52	0.37
CD4 T cell	TLCD1	10.11	17.97	0.26	0.33	0.41	0.18
CD4 T cell	YIPF2	10.1	11.92	0.49	0.41	0.63	0.26
CD4 T cell	RPTOR	10	10.13	0.41	0.36	0.55	0.31
CD4 T cell	ZMYM1	-10.11	-15.45	-0.42	-0.45	0.24	0.12
CD4 T cell	ADHFE1	-10.29	-10.09	-0.44	-0.26	0.21	0.19
CD4 T cell	PARD6B	-10.37	-16.13	-0.56	-0.59	0.15	0.09
CD4 T cell	PCSK5	-10.42	-11.47	-0.44	-0.25	0.12	0.1
CD4 T cell	REM2	-10.42	-13.91	-0.41	-0.34	0.16	0.08
CD4 T cell	FAM169A	-10.58	-10.37	-0.32	-0.39	0.3	0.1
CD4 T cell	KLHDC1	-10.59	-14.76	-0.42	-0.37	0.18	0.12
CD4 T cell	TRIM23	-10.63	-10.24	-0.42	-0.41	0.27	0.18
CD4 T cell	AMN1	-10.69	-12.02	-0.61	-0.35	0.18	0.14
CD4 T cell	CELA1	-10.75	-12.91	-0.39	-0.35	0.09	0.14
CD4 T cell	SNRPN	-10.8	-11.85	-0.51	-0.33	0.16	0.11
CD4 T cell	SHPRH	-10.95	-11.51	-0.48	-0.64	0.22	0.13
CD4 T cell	CASS4	-11.05	-11.71	-0.38	-0.29	0.23	0.13
CD4 T cell	C14orf132	-11.14	-13.36	-0.4	-0.34	0.12	0.08
CD4 T cell	SPINK2	-11.39	-12.9	-0.37	-0.36	0.1	0.08
CD4 T cell	CMTM8	-11.6	-10.04	-0.25	-0.47	0.2	0.11
CD4 T cell	TSPAN6	-11.94	-13.45	-0.53	-0.38	0.07	0.14
CD4 T cell	LYZ	-12.21	-17.77	-0.19	-0.19	0.11	0.11
CD4 T cell	BAZ2B	-12.54	-10.78	-0.57	-0.33	0.16	0.17
CD4 T cell	DPYD	-12.74	-11.16	-0.41	-0.54	0.26	0.1
CD4 T cell	ZNF563	-12.74	-10.01	-0.56	-0.26	0.22	0.14
CD4 T cell	C10orf118	-12.79	-11.9	-0.49	-0.59	0.26	0.12
CD4 T cell	CCR9	-13.29	-15.61	-0.34	-0.3	0.12	0.11
CD4 T cell	PPBP	-13.34	-17.65	-0.25	-0.22	0.02	0.03
CD4 T cell	ZMAT1	-13.73	-15.32	-0.33	-0.32	0.16	0.13
CD4 T cell	SCML1	-14.04	-14.64	-0.38	-0.36	0.14	0.07
CD4 T cell	KRT1	-14.23	-15.39	-0.31	-0.31	0.04	0.06
CD4 T cell	FAM19A1	-14.52	-18.88	-0.54	-0.26	0.08	0.09
CD4 T cell	DSC1	-14.98	-11.78	-0.39	-0.22	0.04	0.13
CD4 T cell	TNFRSF10D	-15.04	-11.12	-0.4	-0.43	0.17	0.12
CD4 T cell	ZNF573	-15.04	-11.95	-0.58	-0.46	0.13	0.1
CD4 T cell	FCRL3	-15.23	-16.01	-0.37	-0.3	0.13	0.08
CD4 T cell	EPHA1	-15.25	-11.94	-0.36	-0.17	0.15	0.19
CD4 T cell	ST6GALNAC1	-15.34	-18.55	-0.39	-0.44	0.16	0.08
CD4 T cell	KRT73	-15.35	-10.46	-0.31	-0.22	0.03	0.07
CD4 T cell	NAP1L3	-15.4	-14.58	-0.47	-0.41	0.15	0.09
CD4 T cell	ANKRD55	-15.92	-10.11	-0.32	-0.24	0.19	0.12
CD4 T cell	SESN1	-16.06	-10.24	-0.49	-0.55	0.22	0.15
CD4 T cell	PI16	-17.01	-12.56	-0.34	-0.27	0.16	0.14
CD4 T cell	C1orf172	-17.04	-10.46	-0.54	-0.28	0.09	0.11
CD4 T cell	KPNA5	-18.13	-10.72	-0.58	-0.6	0.2	0.09
CD4 T cell	AK5	-19.2	-12.34	-0.51	-0.19	0.09	0.14
CD4 T cell	C9orf72	-19.3	-11.51	-0.65	-0.47	0.19	0.12
CD4 T cell	MPP7	-20.07	-11.93	-0.55	-0.35	0.2	0.11
CD4 T cell	S100A8	-20.16	-17	-0.32	-0.22	0.05	0.05
CD4 T cell	NOG	-20.47	-18.12	-0.36	-0.28	0.08	0.07
CD4 T cell	EDAR	-20.74	-13.54	-0.37	-0.34	0.09	0.11
CD4 T cell	C14orf64	-21.92	-13.63	-0.62	-0.44	0.16	0.11
CD4 T cell	VSIG1	-22.12	-18.24	-0.48	-0.34	0.17	0.11
CD4 T cell	GPA33	-22.73	-19.42	-0.4	-0.3	0.13	0.1
CD4 T cell	EPHA4	-23.15	-14.18	-0.56	-0.26	0.15	0.13
CD4 T cell	NR3C2	-24.25	-12.16	-0.51	-0.22	0.1	0.11
CD4 T cell	NEFL	-24.77	-13.22	-0.58	-0.23	0.09	0.1
CD4 T cell	NPCDR1	-25.01	-16.4	-0.47	-0.35	0.02	0.08
CD4 T cell	GPRASP1	-26.1	-10.96	-0.46	-0.28	0.1	0.12
CD4 T cell	MDS2	-26.24	-11.75	-0.59	-0.26	0.09	0.12
CD4 T cell	S100A9	-27.26	-10.3	-0.29	-0.12	0.07	0.04
CD4 T cell	ZBTB20	-27.93	-11.97	-0.7	-0.43	0.07	0.1
CD4 T cell	SLC40A1	-30.78	-10.45	-0.64	-0.33	0.12	0.09
CD8 T cell	PTMS	41.68	43.32	1	1	1	1
CD8 T cell	CDC20	27.23	18.01	0.46	0.27	0.41	0.23
CD8 T cell	ASB2	26.78	15.3	0.67	0.12	0.75	0.07
CD8 T cell	CEP55	26.76	13.02	0.57	0.06	0.33	0.19
CD8 T cell	KIF11	25.26	13.48	0.59	0.09	0.39	0.26
CD8 T cell	TPX2	25.15	10.22	0.57	0.14	0.45	0.31
CD8 T cell	HJURP	24.72	11.64	0.55	0.17	0.39	0.18
CD8 T cell	AURKB	24.11	11.86	0.51	0.2	0.41	0.27
CD8 T cell	SLC29A1	24.07	19.69	0.41	0.49	0.38	0.47
CD8 T cell	TK1	23.13	16.06	0.45	0.31	0.44	0.28
CD8 T cell	ADAM19	22.88	11.02	0.53	0.19	0.75	0.26
CD8 T cell	SAC3D1	22.68	14.53	0.53	0.15	0.51	0.49
CD8 T cell	SLC16A3	22.6	14.04	0.62	0.45	0.6	0.34
CD8 T cell	CDCA5	22.42	19.25	0.48	0.29	0.41	0.43
CD8 T cell	SCAF1	22.36	15.29	0.58	0.39	0.84	0.39
CD8 T cell	CDC45	22.07	17.81	0.4	0.23	0.41	0.29
CD8 T cell	PPP1R9B	21.78	12.93	0.52	0.37	0.69	0.43
CD8 T cell	SLC4A2	21.62	19.75	0.62	0.47	0.65	0.5
CD8 T cell	C17orf96	21.49	20.48	0.52	0.41	0.48	0.32
CD8 T cell	INCENP	21.33	13.79	0.53	0.39	0.52	0.59
CD8 T cell	KIFC1	20.99	19.04	0.51	0.51	0.39	0.46
CD8 T cell	GINS2	20.85	18.57	0.36	0.22	0.34	0.37
CD8 T cell	LRFN4	20.75	16.94	0.67	0.43	0.69	0.49
CD8 T cell	FBXL19	20.49	10.2	0.54	0.16	0.66	0.33
CD8 T cell	BIRC5	20.4	18.25	0.44	0.26	0.38	0.44
CD8 T cell	CDC25A	20.4	22.23	0.54	0.45	0.42	0.5
CD8 T cell	FAM111B	20.32	13.11	0.46	0.2	0.36	0.41
CD8 T cell	MTA2	20.24	18.87	0.51	0.43	0.63	0.47
CD8 T cell	KCTD17	20.04	18.06	0.64	0.54	0.76	0.58
CD8 T cell	CTNNA1	19.99	11.85	0.61	0.39	0.51	0.5
CD8 T cell	JAKMIP1	19.86	11.16	0.48	0.22	0.41	0.42
CD8 T cell	NT5DC2	19.25	21.36	0.54	0.41	0.52	0.36
CD8 T cell	FOXM1	19.14	20.63	0.52	0.41	0.43	0.35
CD8 T cell	TST	19.04	13.29	0.55	0.09	0.48	0.15
CD8 T cell	HNRNPUL2	18.93	16.65	0.51	0.68	0.68	0.68
CD8 T cell	NCAPG	18.75	16.3	0.48	0.42	0.38	0.43
CD8 T cell	UHRF1	18.36	11.73	0.48	0.07	0.47	0.19
CD8 T cell	CD151	18.14	20.12	0.63	0.41	0.6	0.5
CD8 T cell	NEK6	17.94	19.62	0.55	0.65	0.62	0.52
CD8 T cell	LIMK1	17.64	18.86	0.59	0.46	0.62	0.26
CD8 T cell	ZNF787	17.63	12.17	0.55	0.36	0.79	0.46
CD8 T cell	CIITA	17.6	21.05	0.59	0.68	0.73	0.75
CD8 T cell	SBNO2	17.55	12.06	0.5	0.28	0.76	0.34
CD8 T cell	CAMK1	17.54	17.13	0.57	0.39	0.55	0.28
CD8 T cell	KCTD11	17.45	13.31	0.53	0.37	0.58	0.5
CD8 T cell	ANLN	17.43	14.05	0.49	0.21	0.37	0.32
CD8 T cell	DSCC1	17.29	11.45	0.42	0.23	0.36	0.28
CD8 T cell	GALK1	16.72	19.88	0.45	0.54	0.48	0.58
CD8 T cell	DUSP4	16.62	17.41	0.4	0.22	0.5	0.22
CD8 T cell	NCAPH	16.6	12.24	0.43	0.13	0.46	0.28
CD8 T cell	PCNXL3	16.53	14.31	0.48	0.36	0.57	0.49
CD8 T cell	C16orf59	16.44	10.29	0.41	0.22	0.4	0.42
CD8 T cell	HIST1H2BH	16.39	21.04	0.35	0.68	0.39	0.71
CD8 T cell	B3GNT9	16.36	10.05	0.59	0.53	0.7	0.5
CD8 T cell	FDXR	16.32	13.04	0.52	0.33	0.55	0.41
CD8 T cell	ALDH1B1	16.31	27.52	0.39	0.67	0.52	0.6
CD8 T cell	ATN1	16.28	11.74	0.53	0.37	0.62	0.44
CD8 T cell	TNFRSF4	16.25	14.94	0.27	0.57	0.22	0.51
CD8 T cell	PPP3R1	16.14	13.05	0.49	0.68	0.73	0.69
CD8 T cell	CLPTM1	16.12	11.54	0.47	0.3	0.61	0.32
CD8 T cell	PPP5C	16.02	19.03	0.6	0.5	0.65	0.56
CD8 T cell	IGFBP4	15.95	13.17	0.31	0.25	0.37	0.34
CD8 T cell	HIST1H3G	15.94	20.03	0.4	0.51	0.24	0.62
CD8 T cell	SRCAP	15.88	12.09	0.49	0.57	0.74	0.63
CD8 T cell	ICAM1	15.78	11.48	0.41	0.23	0.38	0.28
CD8 T cell	EBI3	15.77	12.47	0.36	0.09	0.34	0.1
CD8 T cell	BMF	15.71	16.64	0.58	0.39	0.72	0.49
CD8 T cell	HIST1H3C	15.55	21.68	0.36	0.56	0.46	0.59
CD8 T cell	TBKBP1	15.53	13.6	0.39	0.41	0.36	0.59
CD8 T cell	ENG	15.48	10.97	0.49	0.29	0.55	0.44
CD8 T cell	ATXN2L	15.41	12.53	0.47	0.54	0.59	0.58
CD8 T cell	CLPB	15.03	24.84	0.52	0.59	0.65	0.53
CD8 T cell	KLF16	15	17.56	0.45	0.36	0.55	0.23
CD8 T cell	NFE2L3	14.96	10.48	0.5	0.28	0.64	0.33
CD8 T cell	GIT1	14.9	12.9	0.46	0.65	0.58	0.59
CD8 T cell	TP53	14.9	12.02	0.43	0.67	0.56	0.62
CD8 T cell	CCR4	14.72	12.13	0.24	0.27	0.22	0.29
CD8 T cell	SLAMF7	14.66	11.21	0.5	0.25	0.56	0.52
CD8 T cell	MND1	14.45	15.41	0.33	0.29	0.35	0.47
CD8 T cell	JOSD2	14.36	12.91	0.52	0.5	0.6	0.53
CD8 T cell	PDLIM7	14.35	22.86	0.49	0.62	0.58	0.51
CD8 T cell	PLBD2	14.34	17.24	0.4	0.5	0.46	0.54
CD8 T cell	THEM5	14.34	14.19	0.33	0.44	0.22	0.47
CD8 T cell	YIPF2	14.22	14.51	0.52	0.32	0.71	0.4
CD8 T cell	DYRK1B	14.17	14.3	0.45	0.39	0.58	0.49
CD8 T cell	GOLIM4	14.04	11.1	0.39	0.17	0.37	0.35
CD8 T cell	MAF	13.94	12.2	0.34	0.32	0.54	0.51
CD8 T cell	GPC1	13.87	18.21	0.52	0.54	0.27	0.51
CD8 T cell	CENPM	13.86	10.76	0.25	0.24	0.39	0.33
CD8 T cell	HIST1H2BO	13.62	12.37	0.39	0.39	0.58	0.51
CD8 T cell	APOL2	13.49	11.52	0.32	0.67	0.44	0.7
CD8 T cell	LRFN1	13.36	10.74	0.51	0.55	0.67	0.6
CD8 T cell	PCBD1	13.3	13.72	0.43	0.36	0.49	0.42
CD8 T cell	BAX	13.21	12.96	0.53	0.15	0.58	0.21
CD8 T cell	MPDU1	13.19	14.15	0.49	0.27	0.53	0.36
CD8 T cell	SPSB1	13.08	13.25	0.48	0.26	0.56	0.42
CD8 T cell	HPDL	12.98	11.5	0.31	0.28	0.37	0.39
CD8 T cell	NCLN	12.95	13.33	0.39	0.37	0.49	0.46
CD8 T cell	TMEM201	12.86	10.63	0.5	0.21	0.57	0.4
CD8 T cell	PKN1	12.83	10.88	0.43	0.48	0.57	0.51
CD8 T cell	TNFSF12	12.82	16.25	0.51	0.32	0.57	0.41
CD8 T cell	SAP30	12.69	11.95	0.47	0.48	0.58	0.59
CD8 T cell	HIST1H2BL	12.66	17.61	0.32	0.56	0.34	0.58
CD8 T cell	PRICKLE3	12.63	10.35	0.6	0.2	0.7	0.42
CD8 T cell	HIST1H3I	12.54	35.22	0.24	0.68	0.46	0.64
CD8 T cell	FKBP8	12.47	26.89	0.55	0.57	0.77	0.43
CD8 T cell	POFUT1	12.47	14.81	0.48	0.43	0.6	0.54
CD8 T cell	CREB3L3	12.36	12.95	0.54	0.21	0.63	0.18
CD8 T cell	HIST1H2BE	12.31	13.93	0.3	0.73	0.25	0.74
CD8 T cell	PYCRL	12.29	15.16	0.36	0.27	0.41	0.38
CD8 T cell	HIST1H3F	12.25	18.48	0.32	0.49	0.16	0.51
CD8 T cell	FAM131B	12.24	13.32	0.44	0.38	0.44	0.5
CD8 T cell	HIST1H4L	12.21	17.51	0.32	0.56	0.42	0.56
CD8 T cell	C21orf58	12.13	19.3	0.42	0.44	0.42	0.4
CD8 T cell	USF1	12.01	11.04	0.27	0.26	0.4	0.4
CD8 T cell	HIST1H2BM	11.84	24.66	0.28	0.63	0.17	0.56
CD8 T cell	ZNF296	11.66	17.5	0.47	0.42	0.52	0.44
CD8 T cell	IL5	11.65	13.86	0.37	0.14	0.24	0.06
CD8 T cell	HIST1H2AJ	11.62	22.92	0.27	0.69	0.21	0.7
CD8 T cell	GPSM2	11.53	18.47	0.53	0.45	0.66	0.42
CD8 T cell	PMCH	11.52	27.08	0.36	0.38	0.13	0.06
CD8 T cell	ZDHHC14	11.52	12.82	0.62	0.31	0.77	0.38
CD8 T cell	TMEM129	11.38	10.22	0.34	0.55	0.42	0.59
CD8 T cell	FBXL8	11.37	15.37	0.48	0.24	0.58	0.32
CD8 T cell	C1orf192	11.24	14.02	0.37	0.47	0.55	0.48
CD8 T cell	TRIM65	11.2	15.77	0.4	0.67	0.5	0.58
CD8 T cell	ZBED2	11.05	19.6	0.28	0.34	0.29	0.13
CD8 T cell	PGAM5	10.97	24.41	0.42	0.62	0.67	0.59
CD8 T cell	NOL3	10.9	13.37	0.48	0.36	0.32	0.29
CD8 T cell	KIAA0895L	10.89	19.96	0.45	0.34	0.56	0.34
CD8 T cell	GNG8	10.88	10.47	0.17	0.19	0.28	0.18
CD8 T cell	FSD1	10.83	11.13	0.39	0.34	0.5	0.47
CD8 T cell	CTLA4	10.82	14.17	0.28	0.41	0.3	0.54
CD8 T cell	MFSD3	10.81	11.11	0.31	0.12	0.37	0.38
CD8 T cell	HIST1H3B	10.79	26.89	0.26	0.64	0.15	0.55
CD8 T cell	NMUR1	10.68	23.9	0.2	0.48	0.34	0.4
CD8 T cell	RHOB	10.68	15.84	0.34	0.51	0.41	0.51
CD8 T cell	REEP2	10.65	11.08	0.52	0.31	0.5	0.35
CD8 T cell	AKT1S1	10.53	14.68	0.5	0.34	0.68	0.41
CD8 T cell	LRRC3	10.52	12.37	0.47	0.36	0.48	0.46
CD8 T cell	KANK2	10.5	14.66	0.43	0.42	0.29	0.46
CD8 T cell	LENG9	10.48	11.81	0.54	0.4	0.73	0.49
CD8 T cell	IL17RB	10.46	21.11	0.38	0.44	0.42	0.08
CD8 T cell	FBXL18	10.4	11.56	0.5	0.34	0.65	0.53
CD8 T cell	ZNF668	10.32	12.62	0.47	0.21	0.62	0.4
CD8 T cell	XRCC3	10.31	18.44	0.41	0.43	0.5	0.44
CD8 T cell	HIST1H2BI	10.24	17.43	0.29	0.67	0.59	0.72
CD8 T cell	PHOSPHO1	10	22.7	0.37	0.63	0.66	0.61
CD8 T cell	MS4A1	-10.05	-10.95	-0.27	-0.35	0.14	0.08
CD8 T cell	MDS2	-10.08	-24.15	-0.41	-0.62	0.08	0.1
CD8 T cell	SH3RF3	-10.08	-29.79	-0.32	-0.64	0.05	0.05
CD8 T cell	HABP4	-10.12	-10.39	-0.2	-0.56	0.24	0.19
CD8 T cell	TNK1	-10.13	-13.37	-0.27	-0.55	0.18	0.16
CD8 T cell	FAM169A	-10.16	-16.27	-0.3	-0.48	0.19	0.14
CD8 T cell	RGMB	-10.19	-15.39	-0.33	-0.46	0.17	0.13
CD8 T cell	EDAR	-10.24	-21.36	-0.34	-0.59	0.05	0.11
CD8 T cell	ABCA1	-10.35	-15.2	-0.28	-0.35	0.07	0.07
CD8 T cell	ZNF567	-10.42	-13.71	-0.27	-0.7	0.38	0.14
CD8 T cell	TNFRSF10D	-10.44	-10.9	-0.16	-0.5	0.22	0.14
CD8 T cell	AK5	-10.66	-17.28	-0.35	-0.35	0.08	0.12
CD8 T cell	ITGA6	-10.71	-10.85	-0.2	-0.3	0.19	0.16
CD8 T cell	BEX4	-10.74	-12.01	-0.46	-0.58	0.18	0.16
CD8 T cell	SNRPN	-10.78	-17.76	-0.35	-0.59	0.27	0.11
CD8 T cell	NGFRAP1	-10.89	-17.28	-0.28	-0.52	0.25	0.1
CD8 T cell	TSPAN32	-10.89	-12.97	-0.16	-0.35	0.18	0.19
CD8 T cell	SLC40A1	-11.01	-20.75	-0.35	-0.58	0.11	0.07
CD8 T cell	KPNA5	-11.08	-11.86	-0.3	-0.68	0.37	0.14
CD8 T cell	S100A9	-11.17	-22.53	-0.21	-0.37	0.04	0.03
CD8 T cell	ZSCAN18	-11.23	-18.04	-0.35	-0.45	0.16	0.14
CD8 T cell	SPINT2	-11.32	-14.39	-0.31	-0.53	0.25	0.12
CD8 T cell	ZNF563	-11.49	-18.16	-0.41	-0.55	0.13	0.13
CD8 T cell	ZNF516	-11.74	-11.95	-0.34	-0.37	0.1	0.18
CD8 T cell	TCEAL1	-11.84	-11.48	-0.46	-0.43	0.19	0.21
CD8 T cell	C14orf64	-12.21	-17.61	-0.43	-0.64	0.17	0.1
CD8 T cell	EFHC1	-12.31	-17.11	-0.47	-0.6	0.17	0.15
CD8 T cell	NELL2	-12.36	-12.48	-0.44	-0.7	0.17	0.06
CD8 T cell	SESN1	-12.42	-12.5	-0.33	-0.62	0.27	0.15
CD8 T cell	EFNA1	-12.6	-12.25	-0.36	-0.38	0.03	0.1
CD8 T cell	ZMAT1	-12.61	-14.71	-0.39	-0.4	0.15	0.16
CD8 T cell	KRT72	-12.82	-12.34	-0.3	-0.22	0.05	0.17
CD8 T cell	DSC1	-12.89	-25.59	-0.37	-0.45	0.01	0.06
CD8 T cell	NR3C2	-12.95	-16.19	-0.36	-0.4	0.12	0.14
CD8 T cell	ZNF711	-13.48	-14.15	-0.47	-0.47	0.06	0.15
CD8 T cell	NAA16	-13.62	-11.53	-0.34	-0.8	0.28	0.1
CD8 T cell	NRCAM	-14.02	-33.96	-0.35	-0.62	0.04	0.04
CD8 T cell	RBM11	-14.63	-19.78	-0.41	-0.55	0.1	0.1
CD8 T cell	EPHX2	-14.66	-14.44	-0.38	-0.45	0.14	0.08
CD8 T cell	NOG	-14.76	-34.68	-0.27	-0.58	0.05	0.03
CD8 T cell	MPP7	-14.91	-14.17	-0.41	-0.32	0.24	0.2
CD8 T cell	ZNF571	-15.15	-10.89	-0.53	-0.26	0.14	0.24
CD8 T cell	TXK	-15.39	-20.98	-0.33	-0.61	0.19	0.09
CD8 T cell	C9orf72	-15.43	-13.18	-0.5	-0.72	0.21	0.16
CD8 T cell	SELM	-15.64	-14.62	-0.53	-0.42	0.18	0.08
CD8 T cell	ZBTB20	-15.78	-13.96	-0.38	-0.54	0.22	0.15
CD8 T cell	S100B	-16.29	-21.11	-0.29	-0.38	0.05	0.1
CD8 T cell	GPRASP1	-17.24	-18.25	-0.39	-0.45	0.09	0.12
CD8 T cell	SCML1	-23.35	-32.72	-0.52	-0.6	0.05	0.03

## Sheet: SPINK2.NKcell
Sheet 2. Virtual sorting result of SPINK2 in NK cells.
Gene	Delta (RNA-Seq)	Delta (Array)	Pearson correlation r (RNA-Seq)	Pearson correlation r (Array)	Cosine similarity (RNA-Seq)	Cosine similarity (Array)
SPINK2	52.83	43.33	1	1	1	1
HIST1H3B	35.39	11.92	0.28	0.19	0.05	0.2
CENPM	35.17	14.31	0.51	0.2	0.37	0.2
CAPG	34.89	15.33	0.78	0.53	0.67	0.29
CDC20	32.68	13.59	0.46	0.2	0.37	0.15
BIRC5	32.31	15.15	0.42	0.3	0.39	0.23
SIRPG	28.32	16.38	0.58	0.46	0.56	0.45
GNA15	28.3	11.21	0.37	0.32	0.21	0.28
HIST1H2BH	27.53	10.38	0.29	0.13	0.06	0.25
SPC24	26.67	11.87	0.38	0.19	0.3	0.23
CBR3	26.52	14.38	0.47	0.37	0.56	0.36
CCNB2	25.96	16.77	0.36	0.27	0.29	0.2
PAFAH1B3	25.64	15.33	0.61	0.26	0.51	0.33
APOBEC3B	25.59	12.14	0.38	0.28	0.35	0.32
HIST1H2AI	25.59	10.69	0.25	0.11	0.05	0.23
TMEM14C	25.43	10.29	0.69	0.53	0.75	0.44
SPC25	25.25	11.64	0.39	0.22	0.35	0.22
HIST1H2AM	25.23	11.49	0.22	0.26	0.27	0.44
TOP2A	25.13	12.8	0.33	0.25	0.16	0.29
ITM2C	25.07	13.18	0.44	0.45	0.32	0.34
PBK	24.42	10.16	0.34	0.18	0.19	0.2
SPNS3	23.62	12.24	0.57	0.15	0.53	0.29
MND1	23.14	13.04	0.47	0.27	0.34	0.26
DLGAP5	23.02	11.29	0.32	0.16	0.14	0.2
MYBL2	22.5	10.28	0.33	0.16	0.23	0.16
IGFBP4	22.32	11.63	0.54	0.41	0.71	0.45
TPX2	22.14	12.53	0.28	0.22	0.22	0.19
KIF2C	21.66	11	0.34	0.24	0.2	0.26
CXCR3	20.81	12.27	0.65	0.49	0.7	0.46
EIF4EBP1	20.64	10.29	0.41	0.32	0.45	0.32
LSR	20.1	16.88	0.41	0.49	0.57	0.51
DPP4	19.78	10.51	0.41	0.31	0.2	0.23
CDCA7	19.65	11.31	0.4	0.28	0.33	0.23
CDC45	19.57	15.7	0.35	0.17	0.24	0.16
CD27	19.49	10.08	0.46	0.48	0.48	0.49
KIF20A	18.93	10.44	0.3	0.2	0.17	0.19
HSPB1	18.59	10.06	0.32	0.24	0.3	0.43
KIF18B	18.51	10.74	0.33	0.25	0.22	0.25
DUSP4	18.08	12.98	0.17	0.37	0.13	0.32
EPS8L2	17.87	11.77	0.5	0.37	0.43	0.42
TRIM47	17.69	10.14	0.69	0.49	0.76	0.6
KRT81	17.38	12.47	0.41	0.44	0.37	0.52
C19orf48	17.27	14.92	0.44	0.26	0.46	0.28
RAB32	16.75	10.46	0.42	0.33	0.55	0.28
C19orf77	16.58	13.83	0.43	0.5	0.42	0.53
SPRY2	16.52	14.21	0.23	0.58	0.24	0.49
HIST1H2BB	16.42	12.06	0.11	0.24	0.04	0.34
AIF1	16.18	20.6	0.24	0.16	0.19	0.14
SPINT2	16.18	12.41	0.53	0.31	0.67	0.27
CDC25C	15.93	10.63	0.34	0.2	0.24	0.22
MPDU1	15.78	11.41	0.5	0.09	0.44	0.23
SKA1	15.33	11.69	0.33	0.14	0.21	0.16
KIF4A	14.55	11.38	0.29	0.2	0.17	0.19
NDUFA7	14.04	11.18	0.49	0.23	0.52	0.35
LY96	14.02	11.04	0.23	0.2	0.26	0.28
NGFRAP1	13.73	14.92	0.28	0.41	0.66	0.18
CDCA7L	13.51	11.39	0.37	0.28	0.4	0.44
RIBC2	13.43	11.66	0.34	0.25	0.33	0.34
GNB4	13.06	12.59	0.31	0.34	0.23	0.36
TACC3	13.03	13.33	0.28	0.19	0.4	0.24
CENPN	12.9	10.8	0.18	0.22	0.27	0.28
RNASE6	12.32	18.31	0.3	0.27	0.56	0.28
IMMP2L	12.31	10.76	0.45	0.46	0.77	0.46
P2RY14	12.31	15.33	0.63	0.58	0.77	0.54
REEP6	12.29	10.2	0.33	0.18	0.56	0.49
ZNF296	12	12.17	0.28	0.23	0.62	0.44
STYK1	11.82	10.31	0.4	0.46	0.57	0.59
KIF23	11.7	10.39	0.21	0.18	0.17	0.19
UBASH3A	11.65	12.3	0.27	0.34	0.22	0.49
HIST1H2BG	11.43	12.73	0.05	0.22	0.05	0.34
CHCHD10	11.42	10.51	0.18	0.29	0.36	0.37
SUSD3	11.35	10.17	0.36	0.33	0.4	0.38
FHL1	11.29	13.02	0.49	0.54	0.75	0.45
NCAPG	11.19	11.78	0.21	0.27	0.13	0.47
CCRL2	10.9	10.66	0.18	0.3	0.22	0.5
GZMK	10.8	10.02	0.48	0.65	0.65	0.46
UBASH3B	10.39	10.91	0.18	0.51	0.35	0.72
MMP25	10.36	11.31	0.26	0.27	0.28	0.17
CDC25A	10.26	10.79	0.26	0.21	0.17	0.27
FGF9	-10.45	-11.19	-0.44	-0.36	0.07	0.16
VLDLR	-10.56	-11.82	-0.37	-0.29	0.03	0.09
CADM1	-11.57	-10.96	-0.3	-0.46	0.07	0.16
RAG1	-12.79	-10.45	-0.34	-0.26	0.09	0.17
FAM131B	-12.96	-14.26	-0.3	-0.4	0.1	0.17
IRF6	-14.58	-12.03	-0.5	-0.42	0.12	0.16
ASB16	-16.37	-11.46	-0.29	-0.25	0.11	0.22
EIF1AY	-17.11	-17.21	-0.17	-0.2	0.38	0.19
GNAL	-17.98	-12.5	-0.58	-0.42	0.08	0.17
NUAK1	-18.53	-12	-0.43	-0.35	0.06	0.21
KIF13A	-18.56	-12.58	-0.34	-0.37	0.08	0.16
LINGO2	-21.11	-10.25	-0.5	-0.41	0.1	0.12
LONRF3	-22.01	-10.14	-0.6	-0.33	0.09	0.16
ZFY	-26.2	-15.45	-0.35	-0.22	0.15	0.2
ASCL2	-26.67	-10.52	-0.35	-0.37	0.09	0.16
HAVCR1	-27.65	-10.16	-0.58	-0.28	0.06	0.07
MYOM2	-27.86	-11.55	-0.34	-0.31	0.04	0.09
B3GAT1	-29.71	-13.3	-0.37	-0.48	0.06	0.14
KDM5D	-32.19	-17.73	-0.33	-0.27	0.2	0.26
USP9Y	-33.15	-18.96	-0.37	-0.26	0.12	0.25
CMKLR1	-33.91	-10.05	-0.44	-0.33	0.07	0.13
RPS4Y1	-34.57	-18.29	-0.23	-0.21	0.31	0.34
DDX3Y	-38.35	-17.97	-0.36	-0.24	0.13	0.23

## Sheet: CDHR1.NK
Sheet 3. Virtual sorting result of CDHR1 in NK cells.
Gene	Delta (RNA-Seq)	Delta (Array)	Pearson correlation r (RNA-Seq)	Pearson correlation r (Array)	Cosine similarity (RNA-Seq)	Cosine similarity (Array)
FCER1A	42.42	19.5	0.58	0.33	0.33	0.12
CDHR1	36.34	41.33	1	1	1	1
S100A9	31.94	21.63	0.38	0.25	0.14	0.12
MYO15B	31.79	11.32	0.66	0.44	0.45	0.36
PACSIN1	31.59	22.41	0.65	0.71	0.57	0.72
PLCH2	31.06	14.71	0.63	0.32	0.47	0.44
RAP1GAP2	30.59	27.12	0.52	0.34	0.42	0.2
NEIL1	30.4	22.77	0.68	0.57	0.53	0.37
CACNA2D2	30.24	12.88	0.54	0.16	0.41	0.18
LYZ	30.2	30.22	0.43	0.48	0.33	0.33
PDZD4	29.24	28.54	0.48	0.42	0.4	0.24
KRT72	28.47	14.14	0.44	0.29	0.32	0.23
KIFC2	28.32	13.4	0.45	0.56	0.41	0.58
MIB2	26.69	12.41	0.58	0.5	0.43	0.4
FCN1	26.25	23.09	0.4	0.34	0.3	0.17
ARVCF	26.08	11.06	0.43	0.27	0.4	0.29
KLF4	25.91	21.98	0.47	0.5	0.29	0.38
SIK1	25.4	19.82	0.57	0.54	0.32	0.28
PITPNM2	25.34	12.13	0.61	0.54	0.46	0.49
TBKBP1	25.25	15.78	0.56	0.43	0.41	0.44
ZMAT1	25.1	16.98	0.69	0.57	0.48	0.45
CARNS1	25.02	18.23	0.55	0.29	0.4	0.23
SBK1	24.69	13.45	0.48	0.22	0.41	0.24
MPEG1	24.53	22.27	0.42	0.32	0.27	0.18
ZMAT4	24.4	25.35	0.57	0.53	0.49	0.43
COL13A1	24.1	21.08	0.51	0.19	0.37	0.16
ACCS	23.74	12.49	0.69	0.55	0.54	0.43
CLEC10A	23.59	10.61	0.45	0.28	0.34	0.21
CAPS	23.32	15.73	0.61	0.36	0.48	0.4
DNAH1	23.19	11.41	0.61	0.52	0.48	0.41
TRAM2	22.97	10.93	0.66	0.2	0.5	0.28
ATHL1	22.92	13.86	0.73	0.63	0.56	0.48
KRT73	22.68	21.2	0.41	0.34	0.33	0.16
ITGA6	22.52	12.2	0.58	0.22	0.49	0.17
TPM2	22.44	26.86	0.58	0.55	0.44	0.41
CD1D	22.42	16.54	0.48	0.21	0.35	0.16
LCNL1	22.34	11.24	0.45	0.25	0.22	0.22
PLXND1	21.91	14.53	0.56	0.53	0.35	0.4
S100A8	21.82	20.27	0.31	0.22	0.11	0.13
EFHC2	21.64	19.89	0.52	0.37	0.52	0.32
CD1C	21.33	22.01	0.37	0.39	0.31	0.14
ZNF853	21.26	20.1	0.55	0.6	0.48	0.49
TSPAN32	21.15	13.09	0.71	0.62	0.54	0.48
RASGRP2	21.14	11.92	0.53	0.38	0.44	0.35
ASCL2	21.1	13.63	0.33	0.04	0.33	0.15
DLG5	21.05	12.76	0.62	0.61	0.49	0.47
CPVL	21.03	26.74	0.47	0.31	0.39	0.15
ARHGAP12	20.84	17.3	0.56	0.52	0.47	0.32
MNDA	20.84	20.9	0.4	0.3	0.25	0.23
DTX1	20.79	22.63	0.63	0.57	0.48	0.55
PLXDC1	20.76	14.84	0.53	0.34	0.51	0.23
ERBB2	20.74	10.91	0.39	0.14	0.4	0.19
DLL1	20.41	11.36	0.58	0.37	0.51	0.31
SLC14A1	20.28	20.01	0.56	0.34	0.47	0.25
DTX3	20.14	11.33	0.52	0.53	0.45	0.37
PPM1L	19.97	14.96	0.43	0.26	0.42	0.2
ZNF276	19.86	12.06	0.59	0.44	0.48	0.37
WNT10B	19.69	13.88	0.47	0.19	0.39	0.2
KLF11	19.64	10.39	0.53	0.4	0.43	0.34
SEC31B	19.59	19.29	0.63	0.48	0.51	0.4
TTC16	19.35	16.77	0.36	0.05	0.35	0.16
BAIAP3	19.24	11.61	0.6	0.5	0.49	0.58
FLYWCH1	19.23	13.53	0.54	0.39	0.44	0.36
CAPN5	19.16	16.7	0.49	0.29	0.46	0.25
GLI4	19.01	14.06	0.45	0.43	0.42	0.4
ERMN	18.96	10.91	0.49	0.35	0.32	0.25
COLQ	18.5	14.48	0.49	0.29	0.65	0.23
PLEKHG3	18.36	10.84	0.49	0.3	0.44	0.28
ULK1	18.3	14.92	0.52	0.37	0.42	0.37
AMIGO1	18.25	15.18	0.58	0.44	0.49	0.47
SCML1	17.95	20.49	0.62	0.56	0.42	0.39
CFP	17.83	27	0.44	0.41	0.35	0.21
LDLRAP1	17.76	14.63	0.69	0.69	0.66	0.53
ARRDC4	17.61	13.77	0.5	0.35	0.42	0.29
ENC1	17.57	13.2	0.38	0.26	0.26	0.17
PRAM1	17.53	20.6	0.59	0.38	0.49	0.46
CD160	17.38	12.02	0.52	0.43	0.82	0.3
C8G	17.3	11.66	0.42	0.41	0.3	0.55
FLT3	17.27	13.69	0.43	0.25	0.37	0.24
FOS	17.14	14.21	0.42	0.32	0.38	0.29
SOX13	17.08	13.03	0.5	0.36	0.46	0.41
MS4A1	17.05	15.79	0.48	0.38	0.23	0.33
VILL	16.96	10.45	0.61	0.18	0.55	0.31
ZNF365	16.92	17.82	0.63	0.37	0.5	0.35
AGAP1	16.89	25.47	0.44	0.26	0.37	0.15
D2HGDH	16.83	14.93	0.46	0.39	0.37	0.2
SULF2	16.62	18.96	0.51	0.49	0.35	0.44
AFF3	16.49	22.11	0.64	0.5	0.52	0.46
ALDH2	16.41	12.52	0.43	0.33	0.33	0.28
SGSM1	16.26	12.79	0.54	0.24	0.46	0.23
NRBP2	16.22	10.52	0.5	0.52	0.42	0.43
NTNG2	16.02	14.61	0.36	0.25	0.32	0.15
LGR6	15.99	11.03	0.3	0.14	0.37	0.14
PLEC	15.93	15.2	0.33	0.35	0.33	0.42
IL7R	15.92	17.33	0.43	0.59	0.44	0.46
CLEC12B	15.9	22.34	0.57	0.56	0.46	0.72
UST	15.84	13.98	0.6	0.34	0.5	0.28
ZNF831	15.8	10.04	0.49	0.31	0.45	0.32
CD300LF	15.71	16.77	0.41	0.29	0.29	0.19
SH3BP4	15.71	17.03	0.58	0.49	0.45	0.56
CYTH3	15.7	23.43	0.49	0.64	0.41	0.51
ZNF251	15.61	13.79	0.6	0.35	0.51	0.39
TTC22	15.4	11.03	0.46	0.42	0.45	0.42
FOSB	15.33	14.18	0.25	0.41	0.21	0.17
ARHGEF10	15.3	11.12	0.67	0.35	0.5	0.35
LRRC25	15.24	12.4	0.43	0.35	0.29	0.32
PYROXD2	15.19	12.01	0.56	0.29	0.59	0.51
GPRASP1	15.07	13.88	0.52	0.36	0.44	0.27
RIMKLB	15.05	12.73	0.57	0.51	0.51	0.35
FLNB	15.03	17.57	0.65	0.72	0.55	0.78
BAALC	14.79	17.42	0.65	0.44	0.7	0.54
RASGEF1A	14.74	11.54	0.56	0.48	0.52	0.39
BFSP1	14.73	12.2	0.36	0.01	0.38	0.19
LIME1	14.66	11.18	0.49	0.15	0.44	0.27
ZCCHC14	14.61	10.74	0.52	0.56	0.44	0.47
C1orf162	14.56	27.26	0.41	0.56	0.48	0.33
PPP1R9A	14.53	10.36	0.51	0.44	0.5	0.56
GNRH1	14.52	10.33	0.47	0.38	0.44	0.53
CMKLR1	14.49	15.93	0.27	0.1	0.38	0.14
HHEX	14.48	11.11	0.46	0.29	0.42	0.29
CD33	14.33	10.02	0.48	0.16	0.47	0.3
SVIL	14.33	14.96	0.51	0.63	0.41	0.43
CELSR1	14.31	13.17	0.59	0.58	0.46	0.58
ZNF516	14.31	11.95	0.43	0.27	0.4	0.27
NR1D2	14.25	11.04	0.39	0.47	0.36	0.31
COL24A1	14.23	11.71	0.54	0.45	0.33	0.45
PLCB2	14.13	14.26	0.58	0.52	0.45	0.4
NMUR1	14	16.44	0.56	0.29	0.51	0.28
CCDC114	13.95	13.46	0.5	0.41	0.37	0.32
FRAT1	13.89	10.62	0.37	0.46	0.39	0.36
SERPINA1	13.8	17.99	0.28	0.22	0.14	0.11
SORCS2	13.75	13.92	0.46	0.17	0.38	0.26
CCDC78	13.68	13.64	0.58	0.38	0.54	0.47
KCTD12	13.57	17.49	0.36	0.29	0.3	0.23
FCRL3	13.45	13.28	0.4	0.18	0.44	0.15
GPR56	13.37	14.9	0.5	0.35	0.42	0.17
C15orf52	13.26	14.03	0.63	0.25	0.51	0.29
CSTA	13.23	26.59	0.28	0.39	0.28	0.19
KLF8	13.23	11.41	0.52	0.41	0.47	0.39
GOLGA7B	13.21	12.78	0.4	0.26	0.4	0.28
HCK	13.14	14.91	0.26	0.31	0.24	0.2
ISYNA1	13.14	10.75	0.61	0.36	0.69	0.34
PRR7	13.14	12.95	0.33	0.1	0.33	0.25
ALOX5	13.09	21.56	0.33	0.35	0.25	0.19
CACNA2D3	13.09	14.48	0.46	0.28	0.38	0.18
GRASP	13.04	16.42	0.28	0.31	0.23	0.21
ZSCAN18	12.97	12.86	0.59	0.5	0.5	0.38
TSPAN18	12.95	10.59	0.52	0.38	0.41	0.5
TSC22D1	12.92	11.42	0.56	0.48	0.47	0.27
F13A1	12.84	15.3	0.32	0.2	0.22	0.07
FCHSD1	12.81	13.37	0.52	0.32	0.46	0.31
HES4	12.71	15.06	0.2	0.28	0.08	0.18
COL4A4	12.66	16.51	0.75	0.55	0.63	0.68
ZNF358	12.66	12.19	0.47	0.45	0.42	0.52
BTK	12.6	17.8	0.39	0.26	0.31	0.2
WDFY4	12.57	18.15	0.4	0.41	0.34	0.34
KANK3	12.52	16.75	0.42	0.39	0.45	0.4
NTN5	12.45	15.02	0.47	0.52	0.38	0.51
TIE1	12.42	10.9	0.54	0.28	0.47	0.48
PTGDS	12.41	14.45	0.15	0.18	0.22	0.13
AXIN2	12.37	12.56	0.58	0.43	0.44	0.45
P2RY13	12.37	10.69	0.27	0.23	0.22	0.26
KIAA1683	12.36	11.16	0.56	0.32	0.41	0.36
ENPP5	12.35	17.08	0.39	0.17	0.42	0.17
S100A12	12.33	15.85	0.17	0.28	0.09	0.23
FXYD7	12.31	13.99	0.46	0.41	0.45	0.46
PPP1R14A	12.29	15.9	0.2	0.31	0.08	0.28
APBA2	12.26	11.87	0.45	0.54	0.39	0.39
BOK	12.22	21.69	0.28	0.24	0.36	0.19
JMY	12.18	10.07	0.41	0.41	0.37	0.26
PCOLCE	12.02	11.16	0.55	0.24	0.48	0.39
LGALS2	11.96	14.95	0.17	0.28	0.12	0.14
ZNF683	11.95	13.52	0.21	0.57	0.26	0.56
DAB2	11.94	14.5	0.28	0.2	0.34	0.19
TLE2	11.9	14.1	0.4	0.12	0.38	0.24
NR3C2	11.86	14.41	0.53	0.29	0.41	0.28
CLNK	11.77	10.95	0.45	0.48	0.68	0.67
TGFBI	11.73	25.72	0.38	0.37	0.33	0.26
LMO2	11.72	12.59	0.27	0.28	0.15	0.19
LILRA1	11.7	10.59	0.31	0.23	0.22	0.22
CD14	11.64	11.38	0.29	0.22	0.26	0.24
DMKN	11.62	14.33	0.57	0.57	0.58	0.58
PSD2	11.58	11.72	0.5	0.35	0.44	0.33
SPON2	11.55	22.13	0.36	0.36	0.37	0.15
AGPAT4	11.53	15.33	0.44	0.52	0.37	0.39
BCO2	11.48	11.01	0.53	0.55	0.33	0.52
PLBD1	11.43	10.62	0.31	0.21	0.16	0.21
AK5	11.41	23.75	0.28	0.34	0.28	0.17
MXD4	11.36	13.84	0.35	0.47	0.37	0.34
ZNF711	11.36	11.07	0.5	0.45	0.45	0.44
C17orf103	11.34	10.29	0.42	0.47	0.39	0.35
IRS2	11.34	12.16	0.33	0.47	0.26	0.28
LILRB2	11.29	22.53	0.25	0.33	0.15	0.15
RTN1	11.28	16.06	0.37	0.2	0.3	0.15
TANC2	11.26	14.66	0.57	0.33	0.5	0.27
CPNE2	11.25	18.98	0.59	0.46	0.53	0.42
SGK223	11.24	13.86	0.49	0.43	0.43	0.42
DPEP2	11.23	16.24	0.44	0.39	0.5	0.38
FBXO32	11.22	11.65	0.42	0.18	0.41	0.24
C21orf2	11.14	10.87	0.57	0.57	0.54	0.48
DPPA4	11.09	16.34	0.41	0.56	0.35	0.55
PLK2	11.07	17.47	0.33	0.52	0.38	0.53
RASGRP4	11.04	11.08	0.33	0.37	0.29	0.42
USP6NL	10.92	14.6	0.59	0.46	0.55	0.51
MYH3	10.9	12.2	0.5	0.31	0.4	0.37
CCDC65	10.88	14.04	0.41	0.2	0.47	0.21
TIMP2	10.81	22.47	0.43	0.69	0.34	0.82
RCVRN	10.79	13.02	0.42	0.38	0.38	0.41
LY9	10.72	11.1	0.56	0.36	0.8	0.27
UTS2	10.72	19.96	0.3	0.31	0.35	0.18
KIAA1598	10.71	17.63	0.34	0.39	0.3	0.24
NRXN2	10.7	11.62	0.39	0.12	0.3	0.27
SLITRK5	10.59	11.16	0.48	0.38	0.47	0.45
PELI2	10.58	10.07	0.35	0.19	0.36	0.26
CEBPA	10.56	11.81	0.4	0.04	0.34	0.17
ZNF335	10.53	10.24	0.53	0.22	0.48	0.34
SNX30	10.5	10.94	0.48	0.33	0.46	0.36
FRY	10.49	12.21	0.43	0.11	0.4	0.22
IL6R	10.44	19.69	0.33	0.36	0.36	0.32
NFE2	10.41	13.17	0.28	0.23	0.25	0.12
KIAA1377	10.4	11.49	0.49	0.46	0.48	0.42
CLEC7A	10.38	18.77	0.18	0.28	0.19	0.2
FBLN2	10.37	13.87	0.31	0.32	0.34	0.35
ANKRD6	10.34	10.89	0.6	0.52	0.55	0.47
NAP1L3	10.34	10.94	0.42	0.37	0.42	0.43
TMEM170B	10.31	13.7	0.38	0.29	0.36	0.29
POU6F1	10.28	10.77	0.45	0.26	0.33	0.29
ARHGAP32	10.26	19.95	0.56	0.38	0.48	0.34
CUEDC1	10.25	10.57	0.47	0.32	0.41	0.46
NDRG2	10.16	10.41	0.5	0.27	0.51	0.26
CCDC120	10.15	10.46	0.49	0.27	0.44	0.35
CFD	10.14	20.45	0.17	0.34	0.22	0.22
PWWP2B	10.13	10.72	0.43	0.49	0.41	0.35
MAP4K2	10.11	12.33	0.4	0.08	0.46	0.3
ZNF571	10.06	19.49	0.48	0.56	0.48	0.41
C8orf46	10.03	15.87	0.44	0.31	0.42	0.26
REM2	10.02	12.98	0.36	0.12	0.38	0.22
KLHL11	10.01	12.01	0.37	0.3	0.46	0.33
BUB1B	-10	-16.92	-0.33	-0.46	0.08	0.11
ENO2	-10	-13.34	-0.2	-0.37	0.1	0.05
PERP	-10.17	-11.41	-0.32	-0.39	0.08	0.34
CDCA3	-10.2	-17.57	-0.49	-0.5	0.12	0.13
ESCO2	-10.24	-15.26	-0.49	-0.36	0.04	0.22
MAGOHB	-10.26	-10.61	-0.4	-0.51	0.33	0.11
FAM83D	-10.5	-10.71	-0.39	-0.36	0.1	0.27
CASC5	-10.56	-15.04	-0.39	-0.46	0.04	0.1
RAD54L	-10.57	-18.45	-0.4	-0.36	0.16	0.16
PKMYT1	-10.58	-13.93	-0.43	-0.52	0.08	0.16
C1orf74	-10.68	-10.04	-0.34	-0.25	0.23	0.39
KIF18B	-10.72	-13.01	-0.39	-0.42	0.07	0.13
KIF14	-10.73	-20.41	-0.38	-0.48	0.03	0.08
TNFSF14	-10.77	-10.75	-0.22	-0.18	0.37	0.19
AFAP1L2	-10.78	-13.22	-0.31	-0.11	0.06	0.72
NEIL3	-10.81	-20.44	-0.42	-0.5	0.08	0.13
MCM10	-10.93	-17.78	-0.44	-0.52	0.08	0.15
PHGDH	-10.98	-10.95	-0.52	-0.43	0.11	0.2
FAM64A	-11.06	-16.47	-0.41	-0.38	0.11	0.16
GINS1	-11.07	-14.83	-0.43	-0.5	0.08	0.13
CDC25C	-11.1	-20.64	-0.46	-0.43	0.08	0.1
TROAP	-11.12	-16.77	-0.38	-0.48	0.13	0.15
KIF23	-11.13	-23.05	-0.38	-0.4	0.07	0.08
CCNF	-11.15	-12.06	-0.39	-0.51	0.18	0.17
FAM111B	-11.17	-21.93	-0.43	-0.38	0.06	0.1
SLC7A11	-11.24	-26.81	-0.43	-0.51	0.03	0.09
ASB2	-11.32	-14.61	-0.37	-0.37	0.11	0.19
CLSPN	-11.35	-18.04	-0.45	-0.44	0.1	0.1
ARNTL2	-11.46	-23.3	-0.36	-0.38	0.04	0.17
PCBD1	-11.48	-13.81	-0.47	-0.5	0.25	0.19
PRC1	-11.54	-11.45	-0.36	-0.46	0.13	0.13
DEPDC1	-11.58	-22.92	-0.45	-0.52	0.03	0.09
HMGB3	-11.61	-13.81	-0.46	-0.47	0.09	0.18
CENPF	-11.62	-12.01	-0.34	-0.3	0.04	0.28
BCAT1	-11.63	-22.13	-0.43	-0.54	0.06	0.08
TTK	-11.63	-15.48	-0.41	-0.46	0.06	0.11
CHEK1	-11.67	-15	-0.48	-0.5	0.13	0.13
KCNK5	-11.84	-13.41	-0.42	-0.36	0.03	0.32
CDC45	-11.86	-20.22	-0.4	-0.43	0.1	0.07
NCAPG	-11.91	-14.93	-0.42	-0.28	0.05	0.32
MND1	-11.95	-17.63	-0.51	-0.4	0.06	0.12
LAYN	-12	-11.39	-0.3	-0.16	0.12	0.25
CSF1	-12.04	-14	-0.27	-0.26	0.04	0.58
CENPQ	-12.13	-14	-0.26	-0.51	0.34	0.14
DEPDC1B	-12.14	-22.93	-0.44	-0.55	0.11	0.04
KIF11	-12.2	-13.81	-0.35	-0.45	0.05	0.08
KIF4A	-12.23	-20.45	-0.41	-0.47	0.05	0.07
PSAT1	-12.25	-18.89	-0.42	-0.61	0.08	0.06
CDT1	-12.28	-17.64	-0.42	-0.44	0.1	0.12
CD70	-12.31	-22.36	-0.37	-0.51	0.04	0.07
SLC1A5	-12.38	-14.13	-0.4	-0.52	0.17	0.15
CDC6	-12.42	-18.39	-0.41	-0.53	0.12	0.13
CTLA4	-12.45	-10.6	-0.52	-0.29	0.06	0.21
ADAM19	-12.58	-21.96	-0.38	-0.59	0.05	0.09
SKA1	-12.72	-20.18	-0.53	-0.55	0.06	0.06
KIF15	-12.79	-17.77	-0.42	-0.42	0.06	0.12
CENPA	-12.84	-15.34	-0.45	-0.5	0.03	0.12
ESPL1	-12.88	-20.26	-0.41	-0.55	0.07	0.11
LAMP3	-12.96	-16.26	-0.32	-0.28	0.09	0.03
SLC43A3	-12.96	-12.04	-0.47	-0.57	0.19	0.17
CEP55	-12.97	-20.96	-0.42	-0.47	0.03	0.07
HIST1H3E	-12.99	-10.73	-0.34	-0.17	0.05	0.33
ANLN	-13.01	-21	-0.4	-0.43	0.06	0.14
PYCR1	-13.12	-10.17	-0.47	-0.36	0.03	0.35
CKAP2L	-13.15	-19.18	-0.42	-0.42	0.07	0.15
EGR1	-13.24	-10.85	-0.28	-0.1	0.09	0.3
CHAC1	-13.26	-15.49	-0.51	-0.28	0.03	0.25
CXCL9	-13.49	-11.14	-0.35	-0.15	0.03	0.06
HJURP	-13.49	-22.85	-0.41	-0.48	0.07	0.07
IRF4	-13.51	-10.03	-0.26	-0.48	0.16	0.15
TRIP13	-13.6	-17.74	-0.48	-0.49	0.07	0.1
ICOS	-13.75	-22.57	-0.44	-0.48	0.05	0.12
CLIC4	-13.78	-12.59	-0.41	-0.44	0.12	0.15
DTL	-13.8	-10.87	-0.44	-0.42	0.09	0.1
PLK1	-13.82	-18.61	-0.41	-0.47	0.11	0.08
HMMR	-13.89	-17.34	-0.44	-0.48	0.05	0.1
MYBL2	-13.99	-21.89	-0.4	-0.48	0.06	0.06
MELK	-14.18	-13.36	-0.43	-0.45	0.06	0.13
RAD51	-14.33	-16.24	-0.48	-0.46	0.12	0.11
ITGA1	-14.37	-21.79	-0.32	-0.24	0.04	0.58
CDCA2	-14.51	-17.89	-0.46	-0.47	0.04	0.13
KIF20A	-14.93	-24.99	-0.43	-0.42	0.07	0.08
OIP5	-15.29	-20.88	-0.53	-0.57	0.11	0.06
SLC27A2	-15.36	-22.61	-0.37	-0.44	0.04	0.27
WNT11	-15.41	-13.62	-0.44	-0.31	0.05	0.14
SKA3	-15.46	-15.95	-0.51	-0.44	0.08	0.17
ASF1B	-15.48	-11.69	-0.48	-0.54	0.09	0.09
CXCL10	-15.48	-19.17	-0.33	-0.37	0.02	0.05
POC1A	-15.58	-18.84	-0.51	-0.39	0.12	0.23
TPX2	-15.63	-14.89	-0.39	-0.43	0.09	0.08
GSG2	-15.64	-14.5	-0.43	-0.53	0.07	0.24
NEK2	-15.76	-15.47	-0.5	-0.45	0.05	0.06
NCAPH	-15.81	-18.61	-0.45	-0.52	0.08	0.08
NCF4	-15.82	-16.74	-0.35	-0.5	0.1	0.08
GNA15	-15.84	-11.59	-0.42	-0.22	0.07	0.38
SPP1	-16	-12.88	-0.27	-0.24	0.03	0.17
CYP1B1	-16.15	-20.89	-0.38	-0.51	0.04	0.09
KIF2C	-16.27	-17.77	-0.47	-0.42	0.06	0.12
CDK1	-16.51	-13.4	-0.45	-0.42	0.06	0.11
CDCA8	-16.7	-17.45	-0.45	-0.51	0.11	0.07
AK4	-16.8	-27.31	-0.44	-0.49	0.03	0.07
CCNB2	-16.84	-17.78	-0.41	-0.46	0.11	0.07
DLGAP5	-16.87	-21.17	-0.45	-0.43	0.04	0.08
CDCA5	-16.89	-10.72	-0.48	-0.41	0.06	0.15
GINS2	-17.08	-15.6	-0.53	-0.37	0.05	0.2
NUSAP1	-17.4	-10.58	-0.47	-0.42	0.08	0.18
TNF	-17.46	-20.21	-0.46	-0.55	0.05	0.08
SLCO4A1	-17.59	-26.88	-0.43	-0.34	0.11	0.31
CDKN3	-17.66	-15.7	-0.5	-0.53	0.11	0.07
SPC25	-17.7	-22.54	-0.52	-0.44	0.07	0.08
AURKA	-17.92	-16.77	-0.51	-0.43	0.09	0.21
AURKB	-17.95	-15.23	-0.46	-0.49	0.07	0.05
FAM166B	-17.99	-14.24	-0.56	-0.38	0.04	0.18
TK1	-18.02	-15.76	-0.51	-0.52	0.05	0.07
TOP2A	-18.16	-10.61	-0.42	-0.36	0.05	0.11
PBK	-18.28	-22.55	-0.53	-0.49	0.04	0.07
PHLDA1	-18.48	-14.1	-0.43	-0.43	0.1	0.37
UBE2T	-18.66	-21.25	-0.56	-0.59	0.09	0.04
CDC20	-18.72	-22.53	-0.46	-0.47	0.1	0.05
CCNB1	-18.75	-19.45	-0.46	-0.52	0.13	0.09
GEM	-18.99	-17.38	-0.47	-0.27	0.05	0.11
GPR171	-19.43	-10.36	-0.42	-0.42	0.19	0.32
CENPM	-19.57	-10.67	-0.51	-0.37	0.06	0.1
BUB1	-19.94	-25.08	-0.5	-0.51	0.07	0.08
IL2RA	-19.94	-27.39	-0.38	-0.52	0.05	0.1
PLAU	-19.99	-17.44	-0.41	-0.14	0.04	0.64
BIRC5	-20.41	-13.47	-0.56	-0.35	0.05	0.1
SPC24	-20.46	-19.79	-0.6	-0.41	0.04	0.14
C15orf48	-20.82	-22.9	-0.48	-0.37	0.02	0.34
APOBEC3B	-20.83	-11.85	-0.59	-0.37	0.04	0.21
CENPW	-21.14	-14.8	-0.56	-0.49	0.06	0.1
TNFRSF9	-21.58	-17.62	-0.38	-0.41	0.09	0.07
NDFIP2	-22.25	-16.43	-0.54	-0.44	0.09	0.48
UBE2C	-23.99	-15.81	-0.54	-0.62	0.04	0.05
DUSP4	-24.49	-20.84	-0.41	-0.13	0.06	0.58
SDC4	-25.48	-12.06	-0.54	-0.5	0.04	0.24
CD82	-26.79	-17.31	-0.48	-0.47	0.08	0.2
CCL1	-27.07	-17.79	-0.4	-0.24	0.01	0.04
RGS16	-29.01	-25.74	-0.53	-0.33	0.05	0.17
EGR2	-30.26	-22.36	-0.52	-0.38	0.06	0.16

## Sheet: DCAF12.Bcell
Sheet 4. Virtual sorting result of DCAF12 in B cells.
Gene	Delta (RNA-Seq)	Delta (Array)	Pearson correlation r (RNA-Seq)	Pearson correlation r (Array)	Cosine similarity (RNA-Seq)	Cosine similarity (Array)
DCAF12	53.27	42.02	1	1	1	1
RRM2	62.61	33.22	0.89	0.81	0.66	0.79
MKI67	60.95	21.44	0.9	0.73	0.74	0.74
DLGAP5	58.5	40.77	0.89	0.81	0.64	0.82
CDC20	55.61	37.38	0.89	0.77	0.76	0.82
UBE2C	55.38	20.48	0.87	0.75	0.69	0.78
TPX2	54.99	33.86	0.89	0.79	0.73	0.76
CEP55	53.58	34.44	0.89	0.8	0.68	0.83
TYMS	53.12	30.84	0.87	0.83	0.63	0.72
HJURP	52.18	29.26	0.89	0.7	0.78	0.82
ZWINT	51.96	25.37	0.87	0.84	0.71	0.84
BUB1	51.69	28.86	0.9	0.8	0.7	0.86
MELK	50.8	38.66	0.87	0.82	0.68	0.83
CDK1	50.62	36.87	0.87	0.8	0.76	0.85
AURKB	49.44	28.67	0.86	0.76	0.71	0.83
KIF20A	49.28	32.78	0.87	0.73	0.77	0.81
KIF2C	48.71	28.15	0.89	0.77	0.73	0.88
CCNB2	47.98	30.17	0.85	0.76	0.81	0.86
TOP2A	47.94	32.27	0.86	0.71	0.74	0.75
ASPM	47.54	39.5	0.9	0.78	0.75	0.82
CDC45	47.3	34.92	0.86	0.78	0.65	0.84
HMMR	47.1	32.84	0.87	0.79	0.69	0.78
KIF18B	47.02	28.09	0.88	0.79	0.75	0.83
PBK	46.78	36.46	0.86	0.79	0.79	0.88
KIF4A	46.63	29.45	0.89	0.73	0.76	0.8
DTL	46.43	24.52	0.87	0.73	0.62	0.8
CDC6	46.34	27.96	0.87	0.76	0.64	0.79
NCAPG	46.34	24.94	0.88	0.67	0.75	0.73
KIAA0101	46.32	26.96	0.85	0.83	0.69	0.83
NCAPH	46.19	39.11	0.86	0.84	0.73	0.87
BUB1B	45.9	25.45	0.86	0.82	0.76	0.91
CDCA5	45.76	29.72	0.85	0.7	0.62	0.73
CENPF	44.93	27.29	0.88	0.75	0.73	0.73
KIF11	44.59	26.4	0.89	0.68	0.78	0.87
AURKA	43.88	26.21	0.87	0.71	0.74	0.69
NEK2	43.84	24.88	0.87	0.7	0.75	0.82
CDT1	43.67	31.75	0.85	0.77	0.62	0.84
CDCA8	43.65	30.16	0.83	0.75	0.76	0.85
SPC24	43.61	28.51	0.87	0.73	0.65	0.74
KIF23	43.16	34.9	0.87	0.76	0.77	0.85
SKA3	43.15	23.65	0.85	0.68	0.62	0.78
MND1	42.93	33.01	0.84	0.69	0.72	0.52
E2F8	42.81	41.51	0.88	0.82	0.83	0.86
SHCBP1	42.4	29.51	0.84	0.81	0.75	0.89
DEPDC1B	42.03	33.96	0.88	0.77	0.74	0.82
SPC25	41.7	39.2	0.85	0.79	0.64	0.71
MCM10	41.28	20.43	0.87	0.65	0.6	0.5
PSAT1	41.23	29.18	0.73	0.74	0.43	0.5
ANLN	41.17	37.9	0.85	0.78	0.81	0.78
KIF14	40.97	26.8	0.88	0.7	0.7	0.75
CKAP2L	40.83	21.86	0.86	0.65	0.75	0.72
CDC25A	40.79	33.11	0.88	0.72	0.7	0.75
NT5DC2	40.27	27.49	0.79	0.59	0.49	0.32
DIAPH3	39.15	20.9	0.86	0.72	0.64	0.82
CCNB1	39.1	23.72	0.81	0.78	0.73	0.86
UBE2T	38.95	24.49	0.77	0.64	0.63	0.77
CDKN3	38.91	27.24	0.82	0.8	0.75	0.8
AICDA	38.35	27.85	0.7	0.69	0.39	0.86
PLXNB2	37.36	26.17	0.77	0.76	0.74	0.83
CENPE	36.63	29.85	0.85	0.7	0.65	0.73
TTK	36.51	28.21	0.85	0.74	0.73	0.84
EXO1	35.99	26.71	0.83	0.7	0.59	0.78
APOBEC3B	35.41	30.59	0.7	0.71	0.34	0.53
ESPL1	35.39	25.46	0.83	0.76	0.73	0.84
UHRF1	35.19	26.31	0.82	0.71	0.57	0.69
POLQ	35.17	23.56	0.87	0.73	0.68	0.83
CDCA7	34.85	20.6	0.76	0.76	0.92	0.92
NUF2	34.69	25.44	0.83	0.69	0.8	0.86
VDR	34.14	33.61	0.82	0.77	0.49	0.36
BRCA1	34.1	22.94	0.85	0.66	0.68	0.86
DSCC1	33.45	23.74	0.81	0.69	0.67	0.87
CDC25C	33.18	23.63	0.83	0.66	0.72	0.82
RAD54L	32.75	21.56	0.81	0.62	0.66	0.8
KIF15	32.67	20.89	0.81	0.63	0.68	0.73
RAD51	32.48	25.67	0.81	0.7	0.69	0.85
GINS2	32.36	33.3	0.76	0.73	0.69	0.86
CTNNAL1	32.18	27.4	0.75	0.7	0.68	0.63
KCNN3	32.11	38.55	0.8	0.72	0.56	0.38
SKA1	31.72	21.31	0.85	0.64	0.64	0.81
TUBG1	31.72	20.39	0.75	0.68	0.59	0.79
ECT2	31.09	22.17	0.85	0.73	0.8	0.82
CPXM1	30.43	23.08	0.75	0.65	0.53	0.66
TK1	30.36	21.07	0.75	0.65	0.62	0.85
PIF1	30.28	24.25	0.72	0.71	0.58	0.72
CDKN2C	30.17	28.95	0.78	0.79	0.7	0.87
GFI1	30.11	31.17	0.82	0.7	0.48	0.55
CDCA3	29.87	20.83	0.85	0.74	0.77	0.86
PAQR4	28.93	21.04	0.77	0.66	0.7	0.79
PLK4	28.47	20.7	0.74	0.66	0.72	0.85
BIK	28.21	39.13	0.61	0.8	0.6	0.79
RCBTB2	28.15	25.57	0.68	0.74	0.56	0.59
E2F7	26.33	24.08	0.75	0.7	0.55	0.73
CHEK1	26.32	24.94	0.73	0.74	0.66	0.88
BCAT1	26.29	22.07	0.69	0.72	0.57	0.5
UCHL1	26.21	33.17	0.71	0.78	0.69	0.63
FBXO43	25.63	23.52	0.82	0.67	0.72	0.72
MFI2	25.34	24.47	0.71	0.66	0.39	0.41
ASB2	25.26	33.11	0.66	0.69	0.51	0.63
ZNRF1	24.83	23.8	0.72	0.63	0.36	0.55
TST	24.44	28.27	0.71	0.62	0.54	0.62
MYBL2	24.14	23.22	0.69	0.65	0.71	0.89
WBP5	23.54	26.01	0.67	0.72	0.49	0.78
S1PR2	23.34	25.18	0.51	0.66	0.78	0.78
SLC1A1	23.18	24.39	0.62	0.7	0.64	0.59
H1F0	22.94	24.68	0.59	0.64	0.59	0.51
CHAC1	22.8	20.52	0.54	0.5	0.32	0.4
MYO6	22.52	22.49	0.58	0.57	0.32	0.47
HIST1H3G	22.25	20.61	0.51	0.51	0.16	0.36
TIAM1	21.89	23.67	0.69	0.62	0.31	0.45
KEAP1	20.19	22.43	0.7	0.63	0.55	0.61
FBXO16	20.01	26.62	0.75	0.64	0.61	0.32
LIX1	-10.14	-26.72	-0.28	-0.66	0.06	0.03
ANGPTL1	-10.79	-12.48	-0.28	-0.43	0.07	0.02
FBLN2	-12.73	-15.39	-0.38	-0.55	0.08	0.09
CRIP2	-13.29	-12.37	-0.46	-0.23	0.06	0.08
CNTNAP2	-14.31	-22.43	-0.39	-0.61	0.09	0.04
CARNS1	-14.66	-19.33	-0.37	-0.65	0.09	0.09
ZBTB16	-18.77	-11.56	-0.45	-0.36	0.05	0.1
SLC38A11	-19.56	-27.66	-0.42	-0.61	0.06	0.07
ZNF703	-20.02	-16.27	-0.5	-0.43	0.03	0.05
IL13RA1	-21.11	-17.36	-0.48	-0.6	0.06	0.1
KLF11	-21.13	-17.38	-0.56	-0.69	0.1	0.08
PPP1R14A	-22.1	-27.71	-0.45	-0.63	0.02	0.06
P2RY14	-22.68	-24.78	-0.49	-0.58	0.08	0.07
KIAA1683	-25.01	-14.77	-0.57	-0.51	0.07	0.08
IRS2	-25.5	-11.79	-0.62	-0.51	0.04	0.1
IL6	-26.2	-17.08	-0.55	-0.49	0.04	0.08
GRASP	-33.75	-15.58	-0.66	-0.47	0.03	0.08

## Sheet: PTMS.DAVID
Sheet 5. Functional enrichment result of the correlated and anti-correlated genes of PTMS in T cells.
Gene set	Category	Term	Genes	PValue	Bonferroni	Benjamini	FDR
correlated genes in CD4 T cells	GOTERM_BP_DIRECT	GO:0000281~mitotic cytokinesis	ANLN, INCENP, KIF4A, PLK1, BIRC5, KIF23, KIF20A, AURKB, CEP55	4.97034e-08	6.17297e-05	3.19371e-05	3.15771e-05
correlated genes in CD4 T cells	GOTERM_BP_DIRECT	GO:0051301~cell division	GPSM2, CDT1, CDCA5, CCNF, CCDC124, NCAPG, CDC25C, CDC25A, NCAPH, SKA1, AURKB, CDC20, TPX2, BIRC5, FSD1, SPC24, SPC25	5.14285e-08	6.38722e-05	3.19371e-05	3.15771e-05
correlated genes in CD4 T cells	GOTERM_BP_DIRECT	GO:0007059~chromosome segregation	TOP2A, CDT1, INCENP, HJURP, BIRC5, SPC24, SKA1, DLGAP5, SPC25	1.35449e-07	0.000168213	5.60758e-05	5.54437e-05
correlated genes in CD4 T cells	GOTERM_BP_DIRECT	GO:0007052~mitotic spindle organization	GPSM2, INCENP, KIF4A, PLK1, BIRC5, DLGAP5, AURKB, SPC25	2.54802e-07	0.000316414	7.91161e-05	7.82243e-05
correlated genes in CD4 T cells	GOTERM_BP_DIRECT	GO:0051256~mitotic spindle midzone assembly	INCENP, KIF4A, BIRC5, KIF23, AURKB	1.1188e-06	0.00138859	0.000277911	0.000274778
correlated genes in CD4 T cells	GOTERM_BP_DIRECT	GO:0000278~mitotic cell cycle	CDT1, TPX2, PPP5C, INCENP, CDCA5, PLK1, BIRC5, MYBL2, SKA1, AURKB	3.36475e-06	0.00417031	0.000696503	0.000688652
correlated genes in CD4 T cells	GOTERM_BP_DIRECT	GO:0007094~mitotic spindle assembly checkpoint	CDC20, PLK1, BIRC5, SPC24, AURKB, SPC25	4.55945e-06	0.00564685	0.000808977	0.000799858
correlated genes in CD4 T cells	GOTERM_BP_DIRECT	GO:0090267~positive regulation of mitotic cell cycle spindle assembly checkpoint	INCENP, XRCC3, BIRC5, AURKB	9.6809e-05	0.113295	0.0150296	0.0148602
correlated genes in CD4 T cells	GOTERM_BP_DIRECT	GO:0032465~regulation of cytokinesis	PLK1, KIF20A, FSD1, GIT1, AURKB	0.00031452	0.323414	0.0404191	0.0399635
correlated genes in CD4 T cells	GOTERM_BP_DIRECT	GO:0007076~mitotic chromosome condensation	CDCA5, PLK1, NCAPG, NCAPH	0.000346959	0.35014	0.0404191	0.0399635
correlated genes in CD4 T cells	GOTERM_BP_DIRECT	GO:1901970~positive regulation of mitotic sister chromatid separation	INCENP, BIRC5, AURKB	0.000357979	0.358977	0.0404191	0.0399635
correlated genes in CD4 T cells	GOTERM_CC_DIRECT	GO:0030496~midbody	ASPM, ANLN, INCENP, KIF4A, PLK1, BCL3, CCDC124, BIRC5, KIF23, KIF20A, AURKB, CEP55	1.94071e-07	4.21125e-05	4.08953e-05	3.91991e-05
correlated genes in CD4 T cells	GOTERM_CC_DIRECT	GO:0000776~kinetochore	CDT1, INCENP, CENPI, PLK1, HJURP, CENPM, BIRC5, SPC24, SKA1, AURKB, SPC25	3.76915e-07	8.17872e-05	4.08953e-05	3.91991e-05
correlated genes in CD4 T cells	GOTERM_CC_DIRECT	GO:0005654~nucleoplasm	TOP2A, ANKLE1, GLDC, DSCC1, ATN1, HJURP, FOXM1, PPP1R9B, RPTOR, CDC20, EXO1, MYBL2, REXO1, ZBTB32, KIF23, CDC25C, FOXP3, CDC25A, TRAIP, INCENP, HNRNPUL2, ERF, BIRC5, KIF20A, INO80B, CDCA5, TWIST1, CCDC106, RASGRP4, NCAPH, AURKB, PSMC3IP, CDC45, ALDH1B1, RAD54L, PCBD1, E2F8, GINS2, CDT1, EGR2, XRCC3, PLK1, FANCA, NR2F6, BYSL, FOSL1, ANLN, TPX2, PPP5C, CENPI, UBE2T, KIF4A, BCL3, CENPM, SPC24	5.12749e-06	0.00111205	0.000370888	0.000355506
correlated genes in CD4 T cells	GOTERM_CC_DIRECT	GO:0000775~chromosome, centromeric region	TOP2A, INCENP, DSCC1, CDCA5, HJURP, BIRC5, AURKB	8.75573e-06	0.0018982	0.000457394	0.000438424
correlated genes in CD4 T cells	GOTERM_CC_DIRECT	GO:0005634~nucleus	TOP2A, ZNF296, ANKLE1, DSCC1, CCNF, CCDC124, PMCH, ATN1, HJURP, FOXM1, PTMS, RAVER1, EXO1, MYBL2, DLGAP5, REXO1, ZBTB32, CTDSPL, KIF23, CDC25C, FOXP3, KLF16, CDC25A, TRAIP, ASPM, INCENP, HNRNPUL2, ITPKA, ERF, BIRC5, KIF20A, CDCA5, MAZ, NCAPG, TWIST1, AURKB, PSMC3IP, MUC1, SBNO2, CDC45, CBS, ZBED2, RAD54L, ZNF787, FSD1, RIBC2, GINS2, CDT1, EGR2, TGFB1, LIMK1, XRCC3, PLK1, FANCA, MND1, SCAF1, NR2F6…	1.0539e-05	0.00228437	0.000457394	0.000438424
correlated genes in CD4 T cells	GOTERM_CC_DIRECT	GO:0005829~cytosol	GPSM2, ANKLE1, IL26, CCNF, CCDC124, RNF19B, RPTOR, CDC20, RAC3, TK1, PPFIA4, GIT1, DLGAP5, PSPH, TPM4, CKAP2L, KIF23, CDC25C, CDC25A, INCENP, ITPKA, ERF, BIRC5, MVD, DBN1, CD151, PDE1B, RRAD, CDCA5, NCAPG, CCDC106, RASGRP4, NCAPH, SKA1, AURKB, ALDH1B1, CBS, BTBD2, PCBD1, E2F8, CDT1, FBXL19, LIMK1, XRCC3, PLK1, BYSL, FOSL1, ANLN, TPX2, GJB2, PPP5C, UCK2, FMNL1, CENPI, TNIP3, KIF4A, BCL3, RAB13, CN…	9.18294e-05	0.0197306	0.00332116	0.00318342
correlated genes in CD4 T cells	GOTERM_CC_DIRECT	GO:0005819~spindle	CDC20, ASPM, TPX2, INCENP, PLK1, KIF23, KIF20A, AURKB	0.000147942	0.0315959	0.00458621	0.00439599
correlated genes in CD4 T cells	GOTERM_CC_DIRECT	GO:0097431~mitotic spindle pole	ASPM, GPSM2, PLK1, GIT1, AURKB	0.000200565	0.0425932	0.00544032	0.00521468
correlated genes in CD4 T cells	GOTERM_CC_DIRECT	GO:0005876~spindle microtubule	KIF4A, PLK1, BIRC5, SKA1, AURKB	0.000355916	0.0743393	0.00858153	0.00822561
correlated genes in CD4 T cells	GOTERM_CC_DIRECT	GO:0000785~chromatin	EGR2, DSCC1, CDCA5, PLK1, ZBTB32, FANCA, TWIST1, FOXM1, FOXP3, KLF16, NR2F6, FAM111B, FOSL1, MUC1, TLX2, NFE2L3, ZBED2, ERF, MXD3, E2F8	0.000483779	0.0996804	0.010498	0.0100626
correlated genes in CD4 T cells	GOTERM_CC_DIRECT	GO:0032133~chromosome passenger complex	INCENP, BIRC5, AURKB	0.000859078	0.170141	0.0169473	0.0162444
correlated genes in CD4 T cells	GOTERM_MF_DIRECT	GO:0008017~microtubule binding	TPX2, PPP5C, KIF4A, PLK1, REEP2, BIRC5, KIF23, KIF20A, FSD1, SPC24, SKA1, DLGAP5	1.48922e-05	0.00432429	0.00433364	0.00430385
correlated genes in CD4 T cells	GOTERM_MF_DIRECT	GO:0005515~protein binding	ZNF296, ANKLE1, DSCC1, CCNF, ATN1, HJURP, RNF19B, KIAA0895L, ICAM1, CDC20, SCAMP4, RAVER1, PPFIA4, TPM4, S100A2, IGFBP4, IL1R2, ZBTB32, CDC25C, FOXP3, CDC25A, TRAIP, ERF, KIF20A, KCTD17, INO80B, CD151, PDE1B, RRAD, TROAP, CDCA5, MAZ, EBI3, PDGFA, TWIST1, NCAPG, NCAPH, C1ORF112, SKA1, BTBD2, SERPINH1, MPDU1, CDT1, EGR2, TGFB1, ZG16B, XRCC3, PLK1, FANCA, NR2F6, FAM111B, FOSL1, TPX2, GJB2, PPP5C, LR…	0.000112191	0.0321223	0.0163239	0.0162117
correlated genes in CD4 T cells	KEGG_PATHWAY	hsa04060:Cytokine-cytokine receptor interaction	IL21, IL3, TGFB1, IL26, IL2RA, IL1R2, EBI3, IL9, IL17F, CCL1, CXCL13, IL17A	2.09337e-05	0.00359417	0.0036006	0.0036006
correlated genes in CD4 T cells	KEGG_PATHWAY	hsa04659:Th17 cell differentiation	IL21, TGFB1, IL2RA, EBI3, IL17F, FOXP3, IL17A	0.000223623	0.037737	0.0192316	0.0192316
correlated genes in CD4 T cells	UP_KW_BIOLOGICAL_PROCESS	KW-0498~Mitosis	GPSM2, CDT1, CDCA5, CCNF, PLK1, NCAPG, KIF23, CDC25C, CDC25A, NCAPH, SKA1, AURKB, CDC20, ASPM, ANLN, TPX2, INCENP, BIRC5, FSD1, SPC24, CEP55, SPC25	1.32822e-13	7.7014e-12	7.70369e-12	7.43805e-12
correlated genes in CD4 T cells	UP_KW_BIOLOGICAL_PROCESS	KW-0131~Cell cycle	GPSM2, DSCC1, CDCA5, CCNF, CCDC124, HJURP, NCAPG, FOXM1, NCAPH, SKA1, AURKB, CDC20, CDC45, FSD1, DLGAP5, CEP55, E2F8, CDT1, PLK1, KIF23, CDC25C, CDC25A, ASPM, ANLN, TPX2, INCENP, BIRC5, CAMK1, SPC24, SPC25	1.76491e-12	1.02365e-10	5.11825e-11	4.94175e-11
correlated genes in CD4 T cells	UP_KW_BIOLOGICAL_PROCESS	KW-0132~Cell division	GPSM2, CDT1, CDCA5, CCNF, PLK1, CCDC124, NCAPG, KIF23, CDC25C, CDC25A, NCAPH, SKA1, AURKB, CDC20, ASPM, ANLN, TPX2, INCENP, BIRC5, FSD1, SPC24, CEP55, SPC25	1.86444e-11	1.08138e-09	3.60458e-10	3.48029e-10
correlated genes in CD4 T cells	UP_KW_CELLULAR_COMPONENT	KW-0137~Centromere	CDT1, INCENP, CENPI, PLK1, HJURP, CENPM, BIRC5, SPC24, SKA1, AURKB, SPC25	3.25414e-07	8.13532e-06	8.13535e-06	8.13535e-06
correlated genes in CD4 T cells	UP_KW_CELLULAR_COMPONENT	KW-0995~Kinetochore	CDT1, INCENP, PLK1, CENPM, BIRC5, SPC24, SKA1, AURKB, SPC25	2.36788e-06	5.91953e-05	2.95985e-05	2.95985e-05
correlated genes in CD4 T cells	UP_KW_CELLULAR_COMPONENT	KW-0158~Chromosome	GINS2, CDT1, CDCA5, PLK1, HJURP, NCAPG, NCAPH, SKA1, AURKB, TRAIP, INCENP, CENPI, KIF4A, CENPM, BIRC5, SPC24, SPC25	2.43133e-05	0.000607655	0.000202611	0.000202611
correlated genes in CD4 T cells	UP_KW_CELLULAR_COMPONENT	KW-0539~Nucleus	TOP2A, ZNF296, ANKLE1, DSCC1, CCNF, ATN1, HJURP, FOXM1, PPP1R9B, RAVER1, EXO1, MYBL2, DLGAP5, REXO1, ZBTB32, CTDSPL, KIF23, CDC25C, FOXP3, KLF16, TRAIP, ASPM, INCENP, HNRNPUL2, ERF, BIRC5, INO80B, CDCA5, MAZ, NCAPG, TWIST1, CCDC106, NCAPH, AURKB, PSMC3IP, MUC1, CDC45, CBS, ZBED2, RAD54L, PCBD1, ZNF787, FSD1, E2F8, GINS2, CDT1, EGR2, LIMK1, XRCC3, PLK1, FANCA, MND1, SCAF1, NR2F6, BYSL, FOSL1, ANLN…	3.54615e-05	0.000886159	0.000221634	0.000221634
correlated genes in CD4 T cells	UP_KW_CELLULAR_COMPONENT	KW-0206~Cytoskeleton	GPSM2, CCNF, CCDC124, SKA1, AURKB, PPP1R9B, CDC20, RAC3, FSD1, GIT1, DLGAP5, CEP55, TPM4, CKAP2L, LIMK1, PLK1, KIF23, ASPM, ANLN, TPX2, INCENP, KIF4A, ITPKA, BIRC5, KIF20A, ASB2	7.91987e-05	0.00197809	0.000395993	0.000395993
correlated genes in CD4 T cells	UP_KW_CELLULAR_COMPONENT	KW-0963~Cytoplasm	TOP2A, GPSM2, ANKLE1, CCNF, CCDC124, ATN1, PPP1R9B, RPTOR, CDC20, RAVER1, RAC3, TK1, PPFIA4, GIT1, DLGAP5, PSPH, CEP55, TPM4, CKAP2L, KIF23, FOXP3, TRAIP, ASPM, INCENP, ITPKA, BIRC5, MVD, KIF20A, KCTD17, DBN1, PDE1B, TROAP, CDCA5, NCAPG, PRICKLE3, RASGRP4, NCAPH, SKA1, AURKB, MUC1, CDC45, CBS, BTBD2, PCBD1, FSD1, LIMK1, XRCC3, PLK1, FANCA, BYSL, ANLN, TPX2, PPP5C, FMNL1, KIF4A, BCL3, CNOT3, CENPM…	0.00941698	0.210646	0.0374004	0.0374004
correlated genes in CD4 T cells	UP_KW_CELLULAR_COMPONENT	KW-0493~Microtubule	TPX2, INCENP, KIF4A, BIRC5, KIF23, KIF20A, FSD1, SKA1	0.0104721	0.231399	0.0374004	0.0374004
correlated genes in CD4 T cells	UP_KW_MOLECULAR_FUNCTION	KW-0202~Cytokine	IL21, IL3, IL26, EBI3, IL9, IL17F, CCL1, CXCL13, IL17A	0.000294077	0.0145984	0.0147039	0.0147039
anti-correlated genes in CD4 T cells	GOTERM_BP_DIRECT	GO:0070488~neutrophil aggregation	S100A9, S100A8	0.00477215	0.823853	0.860098	0.860098
anti-correlated genes in CD4 T cells	GOTERM_BP_DIRECT	GO:0032119~sequestering of zinc ion	S100A9, S100A8	0.00952202	0.968978	0.860098	0.860098
anti-correlated genes in CD4 T cells	GOTERM_BP_DIRECT	GO:0045109~intermediate filament organization	KRT1, NEFL, KRT73	0.0108672	0.981058	0.860098	0.860098
anti-correlated genes in CD4 T cells	GOTERM_BP_DIRECT	GO:0018119~peptidyl-cysteine S-nitrosylation	S100A9, S100A8	0.0118886	0.986982	0.860098	0.860098
anti-correlated genes in CD4 T cells	GOTERM_BP_DIRECT	GO:0030593~neutrophil chemotaxis	PPBP, S100A9, S100A8	0.0164241	0.997549	0.860098	0.860098
anti-correlated genes in CD4 T cells	GOTERM_BP_DIRECT	GO:0006954~inflammatory response	CELA1, PPBP, LYZ, S100A9, S100A8	0.0164819	0.997601	0.860098	0.860098
anti-correlated genes in CD4 T cells	GOTERM_BP_DIRECT	GO:0042742~defense response to bacterium	PPBP, LYZ, S100A9, S100A8	0.0183218	0.998784	0.860098	0.860098
anti-correlated genes in CD4 T cells	GOTERM_BP_DIRECT	GO:0035425~autocrine signaling	S100A9, S100A8	0.0189553	0.999038	0.860098	0.860098
anti-correlated genes in CD4 T cells	GOTERM_BP_DIRECT	GO:0002544~chronic inflammatory response	S100A9, S100A8	0.023639	0.999831	0.953438	0.953438
anti-correlated genes in CD4 T cells	GOTERM_BP_DIRECT	GO:0002523~leukocyte migration involved in inflammatory response	S100A9, S100A8	0.0352525	0.999998	1	1
anti-correlated genes in CD4 T cells	GOTERM_BP_DIRECT	GO:0007169~transmembrane receptor protein tyrosine kinase signaling pathway	EPHA4, CASS4, EPHA1	0.0396699	1	1	1
anti-correlated genes in CD4 T cells	GOTERM_BP_DIRECT	GO:0014002~astrocyte development	S100A9, S100A8	0.0421557	1	1	1
anti-correlated genes in CD4 T cells	GOTERM_CC_DIRECT	GO:0005615~extracellular space	CMTM8, MDS2, KRT1, NOG, CELA1, PPBP, PI16, LYZ, PCSK5, S100A9, C9ORF72, S100A8	0.00835505	0.599294	0.910701	0.910701
anti-correlated genes in CD4 T cells	GOTERM_MF_DIRECT	GO:1990782~protein tyrosine kinase binding	EPHA4, FCRL3, CASS4	0.007819	0.597705	0.612658	0.612658
anti-correlated genes in CD4 T cells	GOTERM_MF_DIRECT	GO:0035662~Toll-like receptor 4 binding	S100A9, S100A8	0.0105906	0.709183	0.612658	0.612658
anti-correlated genes in CD4 T cells	GOTERM_MF_DIRECT	GO:0050544~arachidonic acid binding	S100A9, S100A8	0.0158446	0.843185	0.612658	0.612658
anti-correlated genes in CD4 T cells	GOTERM_MF_DIRECT	GO:0050786~RAGE receptor binding	S100A9, S100A8	0.0288603	0.966528	0.836948	0.836948
anti-correlated genes in CD4 T cells	GOTERM_MF_DIRECT	GO:0005005~transmembrane-ephrin receptor activity	EPHA4, EPHA1	0.0442566	0.994757	1	1
anti-correlated genes in CD4 T cells	KEGG_PATHWAY	hsa04061:Viral protein interaction with cytokine and cytokine receptor	CCR9, PPBP, TNFRSF10D	0.0268614	0.624778	0.692386	0.692386
anti-correlated genes in CD4 T cells	KEGG_PATHWAY	hsa04060:Cytokine-cytokine receptor interaction	EDAR, CCR9, PPBP, TNFRSF10D	0.0384659	0.756371	0.692386	0.692386
anti-correlated genes in CD4 T cells	UP_KW_BIOLOGICAL_PROCESS	KW-0145~Chemotaxis	CMTM8, PPBP, S100A9, S100A8	0.00150775	0.0370196	0.0376937	0.0376937
anti-correlated genes in CD4 T cells	UP_KW_CELLULAR_COMPONENT	KW-0403~Intermediate filament	KRT1, NEFL, KRT73	0.0200542	0.346504	0.421138	0.421138
anti-correlated genes in CD4 T cells	UP_KW_DOMAIN	KW-0677~Repeat	ZNF573, EPHA4, SNRPN, ANKRD55, FCRL3, KLHDC1, ZBTB20, PCSK5, MPP7, TNFRSF10D, EDAR, ZMYM1, ZMAT1, VSIG1, DPYD, KPNA5, EPHA1, S100A9, DSC1, S100A8, ZNF563	0.040253	0.413811	0.52329	0.52329
anti-correlated genes in CD4 T cells	UP_KW_MOLECULAR_FUNCTION	KW-0929~Antimicrobial	PPBP, LYZ, S100A9, S100A8	0.00319226	0.0914641	0.0957677	0.0957677
correlated genes in CD8 T cells	GOTERM_BP_DIRECT	GO:0051301~cell division	GPSM2, CDCA5, NEK6, NCAPG, KIF11, CDC25A, NCAPH, AURKB, CDC20, TPX2, KIFC1, BIRC5, FSD1, SAC3D1	7.03744e-07	0.000643719	0.000643926	0.000638296
correlated genes in CD8 T cells	GOTERM_BP_DIRECT	GO:0007052~mitotic spindle organization	GPSM2, INCENP, NEK6, BIRC5, KIF11, AURKB	2.45986e-05	0.0222566	0.0112539	0.0111555
correlated genes in CD8 T cells	GOTERM_BP_DIRECT	GO:0090267~positive regulation of mitotic cell cycle spindle assembly checkpoint	INCENP, XRCC3, BIRC5, AURKB	4.86097e-05	0.0435043	0.0134773	0.0133595
correlated genes in CD8 T cells	GOTERM_BP_DIRECT	GO:0000281~mitotic cytokinesis	ANLN, INCENP, BIRC5, AURKB, CEP55, RHOB	5.89172e-05	0.0524834	0.0134773	0.0133595
correlated genes in CD8 T cells	GOTERM_BP_DIRECT	GO:0007049~cell cycle	CDC45, UHRF1, CDCA5, HJURP, BIRC5, KCTD11, FSD1, CAMK1, KIF11, TP53, CDC25A	7.86969e-05	0.0694789	0.0144015	0.0142756
correlated genes in CD8 T cells	GOTERM_BP_DIRECT	GO:1901970~positive regulation of mitotic sister chromatid separation	INCENP, BIRC5, AURKB	0.000225396	0.186379	0.0343728	0.0340723
correlated genes in CD8 T cells	GOTERM_BP_DIRECT	GO:1903490~positive regulation of mitotic cytokinesis	INCENP, BIRC5, AURKB	0.000374139	0.289937	0.0448004	0.0444087
correlated genes in CD8 T cells	GOTERM_BP_DIRECT	GO:0000278~mitotic cell cycle	TPX2, PPP5C, INCENP, CDCA5, BIRC5, KIF11, AURKB	0.000391698	0.301258	0.0448004	0.0444087
correlated genes in CD8 T cells	GOTERM_BP_DIRECT	GO:0034644~cellular response to UV	BAX, BMF, TP53, CDC25A, AURKB	0.000485462	0.358731	0.0493553	0.0489238
correlated genes in CD8 T cells	GOTERM_CC_DIRECT	GO:0000775~chromosome, centromeric region	INCENP, DSCC1, CDCA5, HJURP, BIRC5, AURKB	3.98985e-05	0.00786893	0.0078999	0.00742111
correlated genes in CD8 T cells	GOTERM_CC_DIRECT	GO:0032991~macromolecular complex	GPSM2, SRCAP, NEK6, KIF11, CDC20, PPP5C, NCLN, INCENP, AKT1S1, FKBP8, BIRC5, PKN1, MTA2, TP53, SAC3D1	9.27972e-05	0.0182069	0.00918692	0.00863014
correlated genes in CD8 T cells	GOTERM_CC_DIRECT	GO:0005654~nucleoplasm	CIITA, SRCAP, UHRF1, DSCC1, CDCA5, ATN1, HJURP, FOXM1, NCAPH, AURKB, PPP1R9B, CDC20, PPP3R1, CDC45, CREB3L3, ALDH1B1, GPC1, PCBD1, MTA2, TRIM65, PDLIM7, DUSP4, GINS2, NEK6, XRCC3, DYRK1B, USF1, CDC25A, IL17RB, SAP30, ANLN, TPX2, PPP5C, INCENP, HNRNPUL2, FAM131B, AKT1S1, BIRC5, CENPM, PKN1, TP53	0.000380102	0.0725111	0.0212766	0.0199871
correlated genes in CD8 T cells	GOTERM_CC_DIRECT	GO:0016020~membrane	CD151, GOLIM4, NCAPG, KIF11, SLC4A2, NOL3, NCAPH, ICAM1, NCLN, CREB3L3, POFUT1, CTNNA1, CLPTM1, MTA2, SLC16A3, GIT1, CEP55, APOL2, MPDU1, TNFSF12, LIMK1, IL17RB, ATXN2L, HNRNPUL2, KIFC1, REEP2, FKBP8, BAX, SLC29A1, GALK1	0.000522444	0.0982978	0.0212766	0.0199871
correlated genes in CD8 T cells	GOTERM_CC_DIRECT	GO:0032133~chromosome passenger complex	INCENP, BIRC5, AURKB	0.000537288	0.100946	0.0212766	0.0199871
correlated genes in CD8 T cells	UP_KW_BIOLOGICAL_PROCESS	KW-0131~Cell cycle	GPSM2, UHRF1, DSCC1, CDCA5, HJURP, NCAPG, KIF11, FOXM1, NCAPH, AURKB, CDC20, CDC45, FSD1, SAC3D1, CEP55, NEK6, CDC25A, ANLN, TPX2, INCENP, KIFC1, BIRC5, KCTD11, CAMK1, TP53	5.22797e-10	2.71855e-08	2.64703e-08	2.59612e-08
correlated genes in CD8 T cells	UP_KW_BIOLOGICAL_PROCESS	KW-0498~Mitosis	GPSM2, CDCA5, NEK6, NCAPG, KIF11, CDC25A, NCAPH, AURKB, CDC20, ANLN, TPX2, INCENP, KIFC1, BIRC5, FSD1, SAC3D1, CEP55	1.01809e-09	5.29405e-08	2.64703e-08	2.59612e-08
correlated genes in CD8 T cells	UP_KW_BIOLOGICAL_PROCESS	KW-0132~Cell division	GPSM2, CDCA5, NEK6, NCAPG, KIF11, CDC25A, NCAPH, AURKB, CDC20, ANLN, TPX2, INCENP, KIFC1, BIRC5, FSD1, SAC3D1, CEP55	1.71222e-07	8.90349e-06	2.96784e-06	2.91077e-06
correlated genes in CD8 T cells	UP_KW_CELLULAR_COMPONENT	KW-0206~Cytoskeleton	GPSM2, NEK6, LIMK1, KIF11, JAKMIP1, AURKB, PPP1R9B, CDC20, ANLN, TPX2, TMEM201, INCENP, KIFC1, CTNNA1, BIRC5, FSD1, ASB2, TP53, GIT1, PDLIM7, SAC3D1, CEP55	7.35623e-05	0.00169056	0.00169193	0.00169193
correlated genes in CD8 T cells	UP_KW_CELLULAR_COMPONENT	KW-0493~Microtubule	TPX2, INCENP, KIFC1, NEK6, BIRC5, FSD1, KIF11, JAKMIP1	0.00246718	0.0552314	0.0283726	0.0283726
anti-correlated genes in CD8 T cells	GOTERM_BP_DIRECT	GO:0007229~integrin-mediated signaling pathway	TXK, ITGA6, TSPAN32	0.02294	0.999703	1	1
anti-correlated genes in CD8 T cells	GOTERM_BP_DIRECT	GO:0006915~apoptotic process	EDAR, SH3RF3, SLC40A1, S100A9, TNFRSF10D	0.0394652	0.999999	1	1
anti-correlated genes in CD8 T cells	GOTERM_CC_DIRECT	GO:0005634~nucleus	BEX4, ZNF571, TXK, ZBTB20, S100B, C9ORF72, NR3C2, ZMAT1, SCML1, SESN1, ZNF516, TCEAL1, HABP4, ZNF711, NAA16, KPNA5, ZNF567, GPRASP1, S100A9, RBM11, ZSCAN18, ZNF563	0.00643924	0.47924	0.650363	0.650363
anti-correlated genes in CD8 T cells	GOTERM_MF_DIRECT	GO:0005515~protein binding	BEX4, TXK, SLC40A1, FAM169A, C9ORF72, NR3C2, SESN1, TCEAL1, HABP4, NRCAM, KPNA5, ZNF567, GPRASP1, RBM11, ZSCAN18, ZNF563, ABCA1, SNRPN, TNK1, NOG, RGMB, S100B, MPP7, KRT72, TNFRSF10D, NELL2, EFNA1, EDAR, SH3RF3, ZNF516, EFHC1, ZNF711, ITGA6, NAA16, S100A9, DSC1, MS4A1	0.0102595	0.684943	1	1
anti-correlated genes in CD8 T cells	GOTERM_MF_DIRECT	GO:0050786~RAGE receptor binding	S100B, S100A9	0.024866	0.940406	1	1
anti-correlated genes in CD8 T cells	UP_KW_BIOLOGICAL_PROCESS	KW-0805~Transcription regulation	ZNF571, SCML1, TXK, ZNF516, TCEAL1, HABP4, ZBTB20, ZNF711, ZNF567, NR3C2, ZSCAN18, ZNF563	0.0226282	0.496738	0.416226	0.416226
anti-correlated genes in CD8 T cells	UP_KW_BIOLOGICAL_PROCESS	KW-0804~Transcription	ZNF571, SCML1, TXK, ZNF516, TCEAL1, HABP4, ZBTB20, ZNF711, ZNF567, NR3C2, ZSCAN18, ZNF563	0.0277484	0.570108	0.416226	0.416226

## Sheet: SPINK2.DAVID
Sheet 6. Functional enrichment result of the correlated genes of SPINK2 in NK cells.
Gene set	Category	Term	Genes	PValue	Bonferroni	Benjamini	FDR
correlated genes in NK cells	GOTERM_BP_DIRECT	GO:0051301~cell division	CDCA7L, CDCA7, NCAPG, CDC25C, CDC25A, SKA1, CDC20, CCNB2, TPX2, KIF18B, TACC3, BIRC5, KIF2C, SPC24, SPC25	3.50556e-11	1.52141e-08	1.52141e-08	1.50739e-08
correlated genes in NK cells	GOTERM_BP_DIRECT	GO:0007059~chromosome segregation	TOP2A, BIRC5, CENPN, SPC24, SKA1, DLGAP5, SPC25	2.32827e-07	0.000101042	5.05234e-05	5.00578e-05
correlated genes in NK cells	GOTERM_BP_DIRECT	GO:0007052~mitotic spindle organization	KIF4A, TACC3, BIRC5, DLGAP5, SPC25	4.04295e-05	0.0173937	0.0058488	0.00579489
correlated genes in NK cells	GOTERM_BP_DIRECT	GO:0007094~mitotic spindle assembly checkpoint	CDC20, BIRC5, SPC24, SPC25	0.000177662	0.0742141	0.0160531	0.0159052
correlated genes in NK cells	GOTERM_BP_DIRECT	GO:0000278~mitotic cell cycle	TPX2, KIF18B, PBK, BIRC5, MYBL2, SKA1	0.000184944	0.0771358	0.0160531	0.0159052
correlated genes in NK cells	GOTERM_BP_DIRECT	GO:0007018~microtubule-based movement	KIF18B, KIF4A, KIF23, KIF2C, KIF20A	0.000246925	0.101635	0.0178609	0.0176963
correlated genes in NK cells	GOTERM_BP_DIRECT	GO:0051256~mitotic spindle midzone assembly	KIF4A, BIRC5, KIF23	0.000623803	0.237242	0.0386758	0.0383193
correlated genes in NK cells	GOTERM_CC_DIRECT	GO:0000776~kinetochore	CENPM, BIRC5, KIF2C, CENPN, SPC24, SKA1, SPC25	1.48741e-05	0.00216928	0.00217162	0.00202288
correlated genes in NK cells	GOTERM_CC_DIRECT	GO:0005819~spindle	CDC20, TPX2, HSPB1, KIF23, KIF2C, KIF20A	0.000142937	0.020654	0.0104344	0.00971973
correlated genes in NK cells	GOTERM_CC_DIRECT	GO:0005634~nucleus	TOP2A, ZNF296, CDCA7L, FHL1, CDCA7, NCAPG, HSPB1, CAPG, AIF1, CCNB2, CDC45, UBASH3B, PBK, EIF4EBP1, TRIM47, MYBL2, DLGAP5, RIBC2, DUSP4, CHCHD10, KIF23, MND1, CDC25C, CDC25A, TPX2, KIF18B, BIRC5, SPRY2, CENPM, KIF2C, KIF20A, REEP6, SPC24, APOBEC3B, SPC25	0.000289824	0.0414375	0.0131512	0.0122504
correlated genes in NK cells	GOTERM_CC_DIRECT	GO:0005829~cytosol	KRT81, CDCA7L, FHL1, CDCA7, NCAPG, HSPB1, AIF1, SKA1, CDC20, CCNB2, EIF4EBP1, TRIM47, EPS8L2, UBASH3A, DLGAP5, CBR3, KIF23, CDC25C, CDC25A, RAB32, TPX2, KIF18B, KIF4A, GNB4, TACC3, BIRC5, SPRY2, CENPM, CENPN, KIF2C, PAFAH1B3, SPC24, SPC25	0.000360306	0.0512541	0.0131512	0.0122504
correlated genes in NK cells	GOTERM_CC_DIRECT	GO:0015630~microtubule cytoskeleton	CCNB2, TPX2, BIRC5, SPRY2, KIF2C, SKA1	0.000535081	0.0751676	0.0156244	0.0145542
correlated genes in NK cells	GOTERM_CC_DIRECT	GO:0005871~kinesin complex	KIF18B, KIF23, KIF2C, KIF20A	0.000719511	0.0997532	0.0175081	0.0163089
correlated genes in NK cells	GOTERM_CC_DIRECT	GO:0072686~mitotic spindle	TPX2, TACC3, KIF23, CAPG, SKA1	0.00128365	0.170999	0.0267734	0.0249396
correlated genes in NK cells	GOTERM_MF_DIRECT	GO:0008017~microtubule binding	TPX2, KIF18B, KIF4A, BIRC5, KIF23, KIF2C, KIF20A, SPC24, SKA1, DLGAP5	3.61665e-07	5.31633e-05	5.31647e-05	5.28031e-05
correlated genes in NK cells	GOTERM_MF_DIRECT	GO:1990939~ATP-dependent microtubule motor activity	KIF18B, KIF4A, KIF23, KIF2C, KIF20A	1.39923e-05	0.00205476	0.00102843	0.00102143
correlated genes in NK cells	GOTERM_MF_DIRECT	GO:0003777~microtubule motor activity	KIF18B, KIF4A, KIF23, KIF2C, KIF20A	5.81376e-05	0.00851006	0.00257964	0.0025621
correlated genes in NK cells	GOTERM_MF_DIRECT	GO:0005515~protein binding	TOP2A, ZNF296, CDCA7L, FHL1, SIRPG, HSPB1, CDC20, MMP25, UBASH3B, PBK, MYBL2, UBASH3A, DLGAP5, TMEM14C, DUSP4, SPINK2, IGFBP4, KIF23, CDC25C, CDC25A, RAB32, BIRC5, KIF2C, KIF20A, PAFAH1B3, KRT81, CDCA7, NCAPG, LY96, CAPG, AIF1, SKA1, DPP4, CCNB2, CDC45, CXCR3, EIF4EBP1, SUSD3, EPS8L2, RIBC2, MPDU1, CBR3, NDUFA7, STYK1, CHCHD10, MND1, GZMK, TPX2, KIF18B, KIF4A, GNB4, TACC3, SPRY2, CD27, REEP6, SPC…	7.01944e-05	0.0102659	0.00257964	0.0025621
correlated genes in NK cells	UP_KW_BIOLOGICAL_PROCESS	KW-0132~Cell division	CDCA7L, CDCA7, NCAPG, KIF23, CDC25C, CDC25A, SKA1, CDC20, CCNB2, TPX2, KIF18B, TACC3, BIRC5, KIF2C, SPC24, SPC25	1.04106e-12	3.43549e-11	3.43551e-11	3.43551e-11
correlated genes in NK cells	UP_KW_BIOLOGICAL_PROCESS	KW-0498~Mitosis	NCAPG, KIF23, CDC25C, CDC25A, SKA1, CDC20, CCNB2, TPX2, KIF18B, TACC3, BIRC5, KIF2C, SPC24, SPC25	3.12583e-12	1.03152e-10	5.15761e-11	5.15761e-11
correlated genes in NK cells	UP_KW_BIOLOGICAL_PROCESS	KW-0131~Cell cycle	CDCA7L, CDCA7, NCAPG, KIF23, CDC25C, CDC25A, SKA1, CDC20, CCNB2, TPX2, CDC45, KIF18B, TACC3, BIRC5, KIF2C, SPC24, DLGAP5, SPC25	8.57008e-12	2.82811e-10	9.42709e-11	9.42709e-11
correlated genes in NK cells	UP_KW_CELLULAR_COMPONENT	KW-0995~Kinetochore	CENPM, BIRC5, KIF2C, CENPN, SPC24, SKA1, SPC25	1.76306e-06	4.58386e-05	4.58396e-05	4.58396e-05
correlated genes in NK cells	UP_KW_CELLULAR_COMPONENT	KW-0493~Microtubule	TPX2, KIF18B, KIF4A, BIRC5, SPRY2, KIF23, KIF2C, KIF20A, SKA1	7.89558e-06	0.000205265	0.000100573	0.000100573
correlated genes in NK cells	UP_KW_CELLULAR_COMPONENT	KW-0137~Centromere	CENPM, BIRC5, KIF2C, CENPN, SPC24, SKA1, SPC25	1.16046e-05	0.000301676	0.000100573	0.000100573
correlated genes in NK cells	UP_KW_CELLULAR_COMPONENT	KW-0206~Cytoskeleton	HSPB1, KIF23, AIF1, SKA1, CDC20, TPX2, KIF18B, KIF4A, TACC3, BIRC5, SPRY2, KIF2C, KIF20A, DLGAP5	0.000608149	0.0156922	0.00395297	0.00395297
correlated genes in NK cells	UP_KW_CELLULAR_COMPONENT	KW-0158~Chromosome	KIF4A, NCAPG, CENPM, BIRC5, KIF2C, CENPN, SPC24, SKA1, SPC25	0.000944082	0.0242586	0.00490923	0.00490923
correlated genes in NK cells	UP_KW_MOLECULAR_FUNCTION	KW-0505~Motor protein	KIF18B, KIF4A, KIF23, KIF2C, KIF20A	0.00132067	0.0452007	0.0462235	0.0462235

## Sheet: CDHR1.DAVID
Sheet 7. Functional enrichment result of the correlated and anti-correlated genes of CDHR1 in NK cells.
Gene set	Category	Term	Genes	PValue	Bonferroni	Benjamini	FDR
correlated genes in NK cells	UP_KW_BIOLOGICAL_PROCESS	KW-0399~Innate immunity	CFD, FCN1, ZNF683, MAP4K2, SPON2, CD160, CLEC10A, CD1D, CFP, LY9, MPEG1, HCK, C8G, CLEC7A, BTK, S100A12, TBKBP1, CD14, S100A9, S100A8	3.35739e-08	1.98086e-06	1.98086e-06	1.88014e-06
correlated genes in NK cells	UP_KW_BIOLOGICAL_PROCESS	KW-0391~Immunity	CFD, FCN1, SPON2, PRR7, CLEC10A, LILRA1, CD1D, CFP, CD1C, LY9, C8G, CLEC7A, S100A12, CD14, CD300LF, ZNF683, MAP4K2, CD160, LILRB2, LIME1, MPEG1, HCK, BTK, TBKBP1, S100A9, S100A8	1.10121e-05	0.000649509	0.000324858	0.00030834
correlated genes in NK cells	UP_KW_BIOLOGICAL_PROCESS	KW-0879~Wnt signaling pathway	WNT10B, DAB2, TLE2, FRAT1, HHEX, AXIN2, NDRG2, TMEM170B, LGR6	0.00139351	0.0789808	0.0274057	0.0260122
correlated genes in NK cells	UP_KW_MOLECULAR_FUNCTION	KW-0009~Actin-binding	SVIL, MYH3, MYO15B, TPM2, JMY, ENC1, MIB2, FLNB, VILL, PPP1R9A, ERMN, PLEC	0.000857703	0.0469157	0.0480314	0.0480314
anti-correlated genes in NK cells	GOTERM_BP_DIRECT	GO:0051301~cell division	CDCA2, CDCA3, CDCA5, CCNF, KIF14, NCAPG, CDCA8, BUB1B, KIF11, SKA3, NCAPH, SKA1, AURKB, AURKA, CDC20, CCNB2, CCNB1, OIP5, NEK2, FAM83D, BUB1, CDT1, CENPW, UBE2C, CDC6, CDC25C, TPX2, CENPF, KIF18B, PRC1, CDK1, BIRC5, KIF2C, SPC24, SPC25	6.34161e-29	6.86797e-26	6.86797e-26	6.66504e-26
anti-correlated genes in NK cells	GOTERM_BP_DIRECT	GO:0000278~mitotic cell cycle	CDT1, CENPW, CDCA5, PLK1, CDCA8, BUB1B, KIF11, CDC6, PKMYT1, SKA3, SKA1, GEM, AURKB, KIF15, AURKA, TPX2, CENPF, KIF18B, PBK, BIRC5, NEK2, MYBL2	6.4894e-22	7.02802e-19	3.51401e-19	3.41018e-19
anti-correlated genes in NK cells	GOTERM_BP_DIRECT	GO:0007059~chromosome segregation	TOP2A, CDT1, CDCA2, CENPW, HJURP, TTK, SKA3, SKA1, CENPF, BIRC5, OIP5, NEK2, SPC24, DLGAP5, SPC25	7.51124e-17	1.20237e-13	2.71156e-14	2.63144e-14
anti-correlated genes in NK cells	GOTERM_BP_DIRECT	GO:0007094~mitotic spindle assembly checkpoint	CDC20, CENPF, PLK1, BIRC5, BUB1B, TTK, TRIP13, BUB1, SPC24, AURKB, SPC25	6.74385e-15	7.33447e-12	1.8259e-12	1.77195e-12
anti-correlated genes in NK cells	GOTERM_BP_DIRECT	GO:0000281~mitotic cytokinesis	ANLN, ESPL1, KIF4A, PLK1, NUSAP1, CDCA8, BIRC5, KIF23, KIF20A, CENPA, AURKB, CEP55	6.78179e-13	7.34409e-10	1.46894e-10	1.42553e-10
anti-correlated genes in NK cells	GOTERM_BP_DIRECT	GO:0007052~mitotic spindle organization	CCNB1, KIF4A, PLK1, CDCA8, BIRC5, TTK, KIF11, DLGAP5, AURKB, AURKA, SPC25	3.24135e-12	3.51044e-09	5.85064e-10	5.67777e-10
anti-correlated genes in NK cells	GOTERM_BP_DIRECT	GO:0051256~mitotic spindle midzone assembly	PRC1, KIF4A, CDCA8, BIRC5, KIF23, AURKB	5.36841e-09	5.81397e-06	7.92489e-07	7.69073e-07
anti-correlated genes in NK cells	GOTERM_BP_DIRECT	GO:0000086~G2/M transition of mitotic cell cycle	CCNB1, MELK, PLK1, CHEK1, CDK1, BIRC5, PKMYT1, CDC25C, AURKA	5.85403e-09	6.33989e-06	7.92489e-07	7.69073e-07
anti-correlated genes in NK cells	GOTERM_BP_DIRECT	GO:0000070~mitotic sister chromatid segregation	KIF18B, ESPL1, PLK1, NUSAP1, CDCA8, NEK2, KIF11	1.06264e-07	0.000115078	1.27871e-05	1.24093e-05
anti-correlated genes in NK cells	GOTERM_BP_DIRECT	GO:0000079~regulation of cyclin-dependent protein serine/threonine kinase activity	CCNB2, CCNB1, CCNF, CDC6, PKMYT1, CDC25C, CDKN3	1.36296e-06	0.001475	0.000147608	0.000143247
anti-correlated genes in NK cells	GOTERM_BP_DIRECT	GO:0051310~metaphase plate congression	CENPF, KIF2C, FAM83D, CENPQ, GEM	1.77085e-06	0.00191599	0.000174348	0.000169196
anti-correlated genes in NK cells	GOTERM_BP_DIRECT	GO:0007018~microtubule-based movement	KIF18B, KIF4A, KIF14, KIF23, KIF2C, KIF20A, KIF11, KIF15	2.1314e-06	0.00230565	0.000192359	0.000186675
anti-correlated genes in NK cells	GOTERM_BP_DIRECT	GO:0007049~cell cycle	CDT1, CDCA2, CDCA3, CDCA5, HJURP, KIF11, CDC25C, AURKA, CDC45, BIRC5, OIP5, SPC24, CDKN3	5.0097e-06	0.00541082	0.000410216	0.000398095
anti-correlated genes in NK cells	GOTERM_BP_DIRECT	GO:0007076~mitotic chromosome condensation	CDCA5, PLK1, NUSAP1, NCAPG, NCAPH	5.30288e-06	0.00572658	0.000410216	0.000398095
anti-correlated genes in NK cells	GOTERM_BP_DIRECT	GO:0000076~DNA replication checkpoint	CDT1, CDC45, CDC6, CLSPN	3.32743e-05	0.035395	0.0024024	0.00233142
anti-correlated genes in NK cells	GOTERM_BP_DIRECT	GO:0051983~regulation of chromosome segregation	CDCA2, KIF2C, BUB1, AURKB	6.04114e-05	0.0633331	0.0040891	0.00396828
anti-correlated genes in NK cells	GOTERM_BP_DIRECT	GO:0007095~mitotic G2 DNA damage checkpoint	PLK1, CHEK1, CDK1, CLSPN, DTL	9.30505e-05	0.0958666	0.00592786	0.00575271
anti-correlated genes in NK cells	GOTERM_BP_DIRECT	GO:0051382~kinetochore assembly	CENPF, CENPW, CENPA, DLGAP5	0.000123131	0.124849	0.00740836	0.00718946
anti-correlated genes in NK cells	GOTERM_BP_DIRECT	GO:0006468~protein phosphorylation	PLK1, CDCA8, PKMYT1, AURKB, AURKA, CCNB1, MELK, WNT11, CHEK1, CDK1, BIRC5, NEK2, BUB1	0.000130171	0.131497	0.00741976	0.00720053
anti-correlated genes in NK cells	GOTERM_BP_DIRECT	GO:0090307~mitotic spindle assembly	CDC20, TPX2, MYBL2, NEK2, KIF11	0.000155918	0.155384	0.00843995	0.00819057
anti-correlated genes in NK cells	GOTERM_BP_DIRECT	GO:0007080~mitotic metaphase plate congression	CCNB1, CDCA5, KIF14, CDCA8, KIF2C	0.000171449	0.169473	0.00843995	0.00819057
anti-correlated genes in NK cells	GOTERM_BP_DIRECT	GO:0032465~regulation of cytokinesis	PRC1, PLK1, KIF20A, AURKB, AURKA	0.000171449	0.169473	0.00843995	0.00819057
anti-correlated genes in NK cells	GOTERM_BP_DIRECT	GO:0007051~spindle organization	TTK, KIF11, AURKB, AURKA	0.000182238	0.179123	0.00858104	0.00832749
anti-correlated genes in NK cells	GOTERM_BP_DIRECT	GO:1901970~positive regulation of mitotic sister chromatid separation	CDCA8, BIRC5, AURKB	0.000260771	0.246067	0.0117673	0.0114196
anti-correlated genes in NK cells	GOTERM_BP_DIRECT	GO:1903490~positive regulation of mitotic cytokinesis	CDCA8, BIRC5, AURKB	0.000432723	0.37421	0.0178304	0.0173035
anti-correlated genes in NK cells	GOTERM_BP_DIRECT	GO:0046602~regulation of mitotic centrosome separation	CHEK1, NEK2, KIF11	0.000432723	0.37421	0.0178304	0.0173035
anti-correlated genes in NK cells	GOTERM_BP_DIRECT	GO:0006268~DNA unwinding involved in DNA replication	GINS1, GINS2, RAD51, CDC45	0.000460988	0.393084	0.0178304	0.0173035
anti-correlated genes in NK cells	GOTERM_BP_DIRECT	GO:0007088~regulation of mitotic nuclear division	CDCA2, NEK2, PKMYT1, CDC25C	0.000460988	0.393084	0.0178304	0.0173035
anti-correlated genes in NK cells	GOTERM_BP_DIRECT	GO:0031536~positive regulation of exit from mitosis	UBE2C, CDCA5, BIRC5	0.000646258	0.503476	0.0241344	0.0234213
anti-correlated genes in NK cells	GOTERM_BP_DIRECT	GO:0006915~apoptotic process	TNFSF14, TNFRSF9, BUB1B, AURKA, TPX2, MELK, ESPL1, IL2RA, CHEK1, CDK1, BIRC5, PHLDA1, BUB1	0.000736553	0.549763	0.0265896	0.0258039
anti-correlated genes in NK cells	GOTERM_BP_DIRECT	GO:0007346~regulation of mitotic cell cycle	CDC20, AFAP1L2, PLK1, BIRC5, DLGAP5	0.000819372	0.588417	0.0286252	0.0277794
anti-correlated genes in NK cells	GOTERM_BP_DIRECT	GO:0034080~CENP-A containing nucleosome assembly	CENPW, HJURP, OIP5	0.000900822	0.623196	0.0303192	0.0294234
anti-correlated genes in NK cells	GOTERM_BP_DIRECT	GO:0010971~positive regulation of G2/M transition of mitotic cell cycle	CCNB1, CDK1, CDC25C, DTL	0.000923855	0.632487	0.0303192	0.0294234
anti-correlated genes in NK cells	GOTERM_BP_DIRECT	GO:1902425~positive regulation of attachment of mitotic spindle microtubules to kinetochore	CDCA8, BIRC5, AURKB	0.00119587	0.726349	0.0380919	0.0369664
anti-correlated genes in NK cells	GOTERM_BP_DIRECT	GO:0007131~reciprocal meiotic recombination	RAD51, RAD54L, MND1, TRIP13	0.001353	0.76922	0.0418657	0.0406286
anti-correlated genes in NK cells	GOTERM_CC_DIRECT	GO:0000776~kinetochore	CDT1, CENPW, PLK1, HJURP, BUB1B, TTK, SKA3, CENPA, SKA1, AURKB, CENPF, CENPM, BIRC5, NEK2, KIF2C, BUB1, CENPQ, SPC24, SPC25	1.11443e-17	2.21771e-15	2.21771e-15	1.88338e-15
anti-correlated genes in NK cells	GOTERM_CC_DIRECT	GO:0005819~spindle	PLK1, BUB1B, TTK, KIF23, KIF11, HMMR, AURKB, KIF15, AURKA, CDC20, TPX2, CENPF, PRC1, NUSAP1, KIF2C, KIF20A, FAM83D	2.13478e-15	4.19775e-13	2.1241e-13	1.80389e-13
anti-correlated genes in NK cells	GOTERM_CC_DIRECT	GO:0030496~midbody	CLIC4, PLK1, KIF14, CDCA8, KIF23, GEM, AURKB, AURKA, ANLN, CENPF, PRC1, KIF4A, CDK1, BIRC5, NEK2, KIF20A, CEP55	7.32516e-14	1.45817e-11	4.85902e-12	4.12651e-12
anti-correlated genes in NK cells	GOTERM_CC_DIRECT	GO:0000775~chromosome, centromeric region	TOP2A, CENPF, CENPW, CDCA5, HJURP, CDCA8, BIRC5, OIP5, KIF2C, CENPA, AURKB	9.07251e-12	1.80543e-09	3.64943e-10	3.09927e-10
anti-correlated genes in NK cells	GOTERM_CC_DIRECT	GO:0005876~spindle microtubule	PRC1, KIF4A, PLK1, CDK1, BIRC5, KIF11, SKA3, SKA1, AURKB, AURKA	9.16943e-12	1.82472e-09	3.64943e-10	3.09927e-10
anti-correlated genes in NK cells	GOTERM_CC_DIRECT	GO:0005813~centrosome	CLIC4, CKAP2L, CCNF, PLK1, KIF23, HMMR, SKA3, KIF15, AURKA, CDC20, CCNB2, CENPF, CCNB1, CDC45, ESPL1, CHEK1, CDK1, POC1A, NEK2, KIF2C, DTL, CEP55	5.74313e-11	1.14288e-08	1.90481e-09	1.61765e-09
anti-correlated genes in NK cells	GOTERM_CC_DIRECT	GO:0072686~mitotic spindle	CKAP2L, KIF23, KIF11, CDC6, SKA3, SKA1, GEM, AURKA, TPX2, ESPL1, NUSAP1, CDK1, FAM83D	1.22963e-10	2.44697e-08	3.49566e-09	2.96868e-09
anti-correlated genes in NK cells	GOTERM_CC_DIRECT	GO:0015630~microtubule cytoskeleton	CLIC4, CKAP2L, PLK1, CDCA8, HMMR, SKA1, AURKB, AURKA, CCNB2, TPX2, PRC1, BIRC5, KIF2C, FAM83D	5.30364e-10	1.05542e-07	1.31928e-08	1.12039e-08
anti-correlated genes in NK cells	GOTERM_CC_DIRECT	GO:0005654~nucleoplasm	TOP2A, HJURP, MCM10, CDC20, CHEK1, NEK2, OIP5, MYBL2, PHLDA1, DUSP4, KIF23, ESCO2, CDC25C, NEIL3, IRF4, BIRC5, KIF20A, DTL, ASF1B, CDCA2, CDCA5, CDCA8, PKMYT1, CENPA, NCAPH, ARNTL2, AURKB, AURKA, CCNB1, CDC45, RAD54L, PCBD1, CLSPN, BUB1, GINS1, EGR1, GINS2, CDT1, EGR2, CENPW, UBE2C, PLK1, CDC6, MAGOHB, ANLN, TPX2, CENPF, RAD51, KIF18B, PRC1, UBE2T, KIF4A, CDK1, CENPM, CENPQ, SPC24, APOBEC3B	1.07643e-09	2.1421e-07	2.38012e-08	2.0213e-08
anti-correlated genes in NK cells	GOTERM_CC_DIRECT	GO:0005634~nucleus	TOP2A, CLIC4, CCNF, HJURP, KIF14, HMGB3, MCM10, KIF11, CHEK1, NUSAP1, PBK, CYP1B1, NEK2, OIP5, MYBL2, PHLDA1, DLGAP5, DUSP4, KIF23, ESCO2, CDC25C, GEM, ADAM19, C15ORF48, NEIL3, MELK, ESPL1, IRF4, DEPDC1, BIRC5, KIF2C, KIF20A, DTL, ASF1B, CDCA2, CDCA5, NCAPG, TTK, PKMYT1, CENPA, ARNTL2, AURKB, AURKA, CCNB2, CCNB1, CDC45, RAD54L, CLSPN, GINS1, EGR1, GINS2, CDT1, EGR2, UBE2C, PLK1, MND1, CDC6, MAGOH…	2.88391e-09	5.73898e-07	5.73898e-08	4.8738e-08
anti-correlated genes in NK cells	GOTERM_CC_DIRECT	GO:0000940~condensed chromosome outer kinetochore	CENPF, CCNB1, PLK1, BUB1B, SKA3, SKA1	8.19381e-09	1.63057e-06	1.48233e-07	1.25887e-07
anti-correlated genes in NK cells	GOTERM_CC_DIRECT	GO:0051233~spindle midzone	PLK1, KIF14, CDCA8, CDC6, AURKB, GEM, AURKA	1.07408e-08	2.13741e-06	1.78118e-07	1.51266e-07
anti-correlated genes in NK cells	GOTERM_CC_DIRECT	GO:0000922~spindle pole	CDC20, TPX2, CENPF, CCNB1, CKAP2L, PRC1, PLK1, POC1A, NEK2, KIF11, CDC6	1.21594e-08	2.41971e-06	1.86132e-07	1.58072e-07
anti-correlated genes in NK cells	GOTERM_CC_DIRECT	GO:0005829~cytosol	CLIC4, CCNF, NCF4, KIF14, BUB1B, KIF11, ENO2, KIF15, CDC20, CHEK1, NEK2, PHGDH, TK1, CHAC1, PHLDA1, DLGAP5, CKAP2L, KIF23, CDC25C, ESPL1, IRF4, BIRC5, KIF2C, BCAT1, DTL, SLC27A2, CDCA2, CDCA3, CDCA5, NCAPG, CDCA8, HMMR, PKMYT1, SKA3, CENPA, NCAPH, SKA1, AURKB, AURKA, CCNB2, CCNB1, PCBD1, FAM83D, BUB1, CDT1, AFAP1L2, UBE2C, PLK1, CDC6, MAGOHB, ANLN, TPX2, CENPF, KIF18B, PSAT1, PRC1, KIF4A, CDK1, C…	2.70606e-07	5.38491e-05	3.84647e-06	3.2666e-06
anti-correlated genes in NK cells	GOTERM_CC_DIRECT	GO:0005694~chromosome	GINS2, NEIL3, CDCA2, PRC1, KIF4A, CDCA5, NUSAP1, CENPM, HMGB3, ESCO2, TRIP13, DTL	9.28336e-07	0.000184722	1.23159e-05	1.04593e-05
anti-correlated genes in NK cells	GOTERM_CC_DIRECT	GO:0005871~kinesin complex	KIF18B, KIF14, KIF23, KIF2C, KIF20A, KIF11, KIF15	1.06947e-06	0.000212803	1.33016e-05	1.12963e-05
anti-correlated genes in NK cells	GOTERM_CC_DIRECT	GO:0045171~intercellular bridge	TPX2, PRC1, CDCA8, KIF20A, CDC6, FAM83D, SKA1, CEP55	2.30713e-06	0.000459013	2.70069e-05	2.29355e-05
anti-correlated genes in NK cells	GOTERM_CC_DIRECT	GO:0032133~chromosome passenger complex	CDCA8, BIRC5, AURKB, AURKA	5.28555e-06	0.00105128	5.84347e-05	4.96255e-05
anti-correlated genes in NK cells	GOTERM_CC_DIRECT	GO:0005874~microtubule	TPX2, KIF18B, KIF4A, NUSAP1, KIF14, KIF23, KIF2C, NEK2, KIF20A, KIF11, KIF15, AURKA	9.46917e-06	0.0018826	9.9177e-05	8.42257e-05
anti-correlated genes in NK cells	GOTERM_CC_DIRECT	GO:0010369~chromocenter	CDCA8, OIP5, ESCO2, AURKB	7.31031e-05	0.0144427	0.000727376	0.000617721
anti-correlated genes in NK cells	GOTERM_CC_DIRECT	GO:0000794~condensed nuclear chromosome	RAD51, CHEK1, NCAPG, NEK2, NCAPH	9.52191e-05	0.0187711	0.000902315	0.000766287
anti-correlated genes in NK cells	GOTERM_CC_DIRECT	GO:0005737~cytoplasm	TOP2A, CLIC4, CCNF, NCF4, BUB1B, HMGB3, KIF11, KIF15, CHEK1, NUSAP1, NEK2, CHAC1, PHLDA1, DLGAP5, CEP55, DUSP4, KIF23, CDC25C, MELK, ESPL1, BIRC5, KIF2C, BCAT1, TROAP, CDCA5, RGS16, NCAPG, AK4, TTK, HMMR, NCAPH, ARNTL2, CCNB2, CCNB1, WNT11, CDC45, POC1A, FAM83D, GINS1, EGR1, AFAP1L2, EGR2, NDFIP2, TNFSF14, PLK1, CDC6, TPX2, CENPF, RAD51, KIF18B, PSAT1, PRC1, KIF4A, CDK1, CDKN3, APOBEC3B	0.000283341	0.0548322	0.00256295	0.00217657
anti-correlated genes in NK cells	GOTERM_CC_DIRECT	GO:0005814~centriole	TOP2A, CCNF, PLK1, POC1A, BIRC5, CEP55, AURKA	0.000608229	0.114032	0.0052625	0.00446916
anti-correlated genes in NK cells	GOTERM_CC_DIRECT	GO:0048471~perinuclear region of cytoplasm	NDFIP2, CLIC4, CSF1, CCNF, BUB1B, CDC25C, AURKA, CDC20, CENPF, RAD51, LAMP3, SPP1, CTLA4, CDKN3	0.00141662	0.245807	0.0117461	0.00997534
anti-correlated genes in NK cells	GOTERM_CC_DIRECT	GO:0097431~mitotic spindle pole	PLK1, FAM83D, AURKB, AURKA	0.0019151	0.317143	0.0152442	0.0129461
anti-correlated genes in NK cells	GOTERM_CC_DIRECT	GO:0071162~CMG complex	GINS1, GINS2, CDC45	0.00221723	0.35707	0.0163756	0.0139069
anti-correlated genes in NK cells	GOTERM_CC_DIRECT	GO:0000307~cyclin-dependent protein kinase holoenzyme complex	CCNB2, CCNB1, CCNF, CDK1	0.00222181	0.357657	0.0163756	0.0139069
anti-correlated genes in NK cells	GOTERM_CC_DIRECT	GO:1990023~mitotic spindle midzone	KIF18B, PRC1, AURKB	0.00362199	0.514261	0.025742	0.0218613
anti-correlated genes in NK cells	GOTERM_CC_DIRECT	GO:0031616~spindle pole centrosome	DLGAP5, AURKB, AURKA	0.00416149	0.563892	0.0285565	0.0242515
anti-correlated genes in NK cells	GOTERM_CC_DIRECT	GO:0000779~condensed chromosome, centromeric region	NCAPG, CENPA, AURKB	0.00473584	0.611192	0.0314144	0.0266785
anti-correlated genes in NK cells	GOTERM_MF_DIRECT	GO:0008017~microtubule binding	PLK1, KIF14, KIF23, KIF11, SKA1, KIF15, TPX2, CENPF, KIF18B, PRC1, KIF4A, NUSAP1, BIRC5, KIF2C, KIF20A, FAM83D, SPC24, DLGAP5	3.73061e-12	9.47565e-10	9.47576e-10	9.10269e-10
anti-correlated genes in NK cells	GOTERM_MF_DIRECT	GO:0005515~protein binding	CD82, CSF1, NCF4, CCNF, HJURP, BUB1B, C1ORF74, ENO2, TNF, CDC20, PLAU, CHEK1, NUSAP1, CYP1B1, OIP5, NEK2, CHAC1, PHLDA1, ESCO2, CDC25C, GEM, ADAM19, MELK, KIF20A, ASF1B, CDCA3, SDC4, TROAP, CDCA5, CDCA8, NCAPG, AK4, HMMR, SLC1A5, PKMYT1, SKA3, NCAPH, SKA1, CCNB2, CCNB1, CLSPN, ICOS, FAM83D, EGR1, CDT1, NDFIP2, EGR2, TNFSF14, UBE2C, TNFRSF9, PLK1, PYCR1, CDC6, MAGOHB, FAM111B, CXCL10, TPX2, KIF18B…	1.34995e-10	3.42887e-08	1.71443e-08	1.64694e-08
anti-correlated genes in NK cells	GOTERM_MF_DIRECT	GO:0003777~microtubule motor activity	KIF18B, KIF4A, KIF14, KIF23, KIF2C, KIF20A, KIF11, KIF15	1.7288e-07	4.39105e-05	1.46372e-05	1.40609e-05
anti-correlated genes in NK cells	GOTERM_MF_DIRECT	GO:1990939~ATP-dependent microtubule motor activity	KIF18B, KIF4A, KIF23, KIF2C, KIF20A, KIF11, KIF15	3.96463e-07	0.000100697	2.39382e-05	2.29957e-05
anti-correlated genes in NK cells	GOTERM_MF_DIRECT	GO:0005524~ATP binding	TOP2A, KIF14, BUB1B, AK4, TTK, KIF11, PKMYT1, AURKB, AURKA, KIF15, CHEK1, PBK, RAD54L, NEK2, TK1, BUB1, UBE2C, PLK1, KIF23, CDC6, RAD51, KIF18B, MELK, KIF4A, UBE2T, CDK1, KIF2C, KIF20A, TRIP13, SLC27A2	4.71224e-07	0.000119684	2.39382e-05	2.29957e-05
anti-correlated genes in NK cells	GOTERM_MF_DIRECT	GO:0010997~anaphase-promoting complex binding	CDC20, CCNF, PLK1, CLSPN	2.56803e-05	0.00650166	0.00108713	0.00104433
anti-correlated genes in NK cells	GOTERM_MF_DIRECT	GO:0004674~protein serine/threonine kinase activity	MELK, PLK1, CHEK1, PBK, CDK1, BUB1B, TTK, NEK2, PKMYT1, BUB1, AURKB, AURKA	8.25939e-05	0.0207612	0.00299698	0.00287899
anti-correlated genes in NK cells	GOTERM_MF_DIRECT	GO:0004672~protein kinase activity	MELK, PLK1, CHEK1, PBK, CDK1, BUB1B, NEK2, PKMYT1, BUB1, AURKA	0.0012201	0.266622	0.0387381	0.037213
anti-correlated genes in NK cells	GOTERM_MF_DIRECT	GO:0003682~chromatin binding	TOP2A, CDT1, CENPF, EGR2, RAD51, CDC45, UBE2T, CDCA5, CDK1, CENPA, NCAPH	0.00143034	0.304808	0.0403674	0.0387781
anti-correlated genes in NK cells	KEGG_PATHWAY	hsa04110:Cell cycle	PLK1, BUB1B, TTK, CDC6, PKMYT1, CDC25C, CDC20, CCNB2, CCNB1, CDC45, ESPL1, CHEK1, CDK1, BUB1	1.5608e-11	2.57531e-09	2.57532e-09	2.5285e-09
anti-correlated genes in NK cells	KEGG_PATHWAY	hsa04114:Oocyte meiosis	CDC20, CCNB2, CCNB1, ESPL1, PLK1, CDK1, PKMYT1, CDC25C, BUB1, AURKA	9.22212e-07	0.000152154	7.60825e-05	7.46992e-05
anti-correlated genes in NK cells	KEGG_PATHWAY	hsa04914:Progesterone-mediated oocyte maturation	CCNB2, CCNB1, PLK1, CDK1, PKMYT1, CDC25C, BUB1, AURKA	1.65493e-05	0.00272693	0.000910212	0.000893663
anti-correlated genes in NK cells	KEGG_PATHWAY	hsa04061:Viral protein interaction with cytokine and cytokine receptor	CXCL10, CXCL9, TNFSF14, CSF1, IL2RA, CCL1, TNF	0.000146517	0.0238872	0.00604383	0.00593394
anti-correlated genes in NK cells	KEGG_PATHWAY	hsa04115:p53 signaling pathway	CCNB2, CCNB1, CD82, PERP, CHEK1, CDK1	0.00029238	0.0471042	0.00964853	0.0094731
anti-correlated genes in NK cells	KEGG_PATHWAY	hsa05166:Human T-cell leukemia virus 1 infection	CDC20, EGR1, CCNB2, EGR2, ESPL1, IL2RA, CHEK1, BUB1B, TNF	0.00039167	0.0625935	0.0107709	0.0105751
anti-correlated genes in NK cells	UP_KW_BIOLOGICAL_PROCESS	KW-0498~Mitosis	CDCA2, CDCA3, CDCA5, CCNF, NCAPG, CDCA8, BUB1B, KIF11, SKA3, CENPA, NCAPH, SKA1, AURKB, AURKA, CDC20, CCNB2, CCNB1, NUSAP1, OIP5, NEK2, FAM83D, BUB1, CEP55, CDT1, CENPW, UBE2C, PLK1, KIF23, CDC6, CDC25C, ANLN, TPX2, CENPF, KIF18B, CDK1, BIRC5, KIF2C, SPC24, SPC25	1.33247e-34	7.72835e-33	7.72835e-33	7.19536e-33
anti-correlated genes in NK cells	UP_KW_BIOLOGICAL_PROCESS	KW-0131~Cell cycle	CCNF, HJURP, BUB1B, KIF11, CDC20, CHEK1, NUSAP1, NEK2, OIP5, DLGAP5, CEP55, KIF23, ESCO2, CDC25C, MELK, BIRC5, KIF2C, CDCA2, CDCA3, CDCA5, NCAPG, CDCA8, PKMYT1, SKA3, CENPA, NCAPH, SKA1, AURKB, AURKA, CCNB2, CCNB1, CDC45, CLSPN, FAM83D, BUB1, CDT1, CENPW, UBE2C, PLK1, CDC6, ANLN, TPX2, CENPF, KIF18B, PRC1, CDK1, SPC24, CDKN3, SPC25	1.9869e-31	1.1524e-29	5.76202e-30	5.36464e-30
anti-correlated genes in NK cells	UP_KW_BIOLOGICAL_PROCESS	KW-0132~Cell division	CDCA2, CDCA3, CDCA5, CCNF, NCAPG, CDCA8, BUB1B, KIF11, SKA3, CENPA, NCAPH, SKA1, AURKB, AURKA, CDC20, CCNB2, CCNB1, NUSAP1, OIP5, NEK2, FAM83D, BUB1, CEP55, CDT1, CENPW, UBE2C, PLK1, KIF23, CDC6, CDC25C, ANLN, TPX2, CENPF, KIF18B, PRC1, CDK1, BIRC5, KIF2C, SPC24, SPC25	7.886e-30	4.57388e-28	1.52463e-28	1.41948e-28
anti-correlated genes in NK cells	UP_KW_BIOLOGICAL_PROCESS	KW-0235~DNA replication	GINS1, CDT1, GINS2, CDC45, MCM10, CDC6, DTL	0.000311705	0.0179192	0.00451972	0.00420802
anti-correlated genes in NK cells	UP_KW_BIOLOGICAL_PROCESS	KW-0159~Chromosome partition	ESPL1, BIRC5, KIF2C, NEK2, BUB1	0.000755682	0.0428988	0.00876591	0.00816136
anti-correlated genes in NK cells	UP_KW_BIOLOGICAL_PROCESS	KW-0028~Amino-acid biosynthesis	PSAT1, PYCR1, PHGDH, BCAT1	0.00210069	0.114823	0.0203067	0.0189062
anti-correlated genes in NK cells	UP_KW_CELLULAR_COMPONENT	KW-0158~Chromosome	CDCA5, HJURP, HMGB3, NCAPG, CDCA8, BUB1B, SKA3, CENPA, NCAPH, SKA1, AURKB, CHEK1, NUSAP1, OIP5, NEK2, BUB1, GINS1, GINS2, CDT1, CENPW, PLK1, ESCO2, NEIL3, CENPF, RAD51, PRC1, KIF4A, BIRC5, CENPM, KIF2C, DTL, CENPQ, SPC24, SPC25	2.8496e-21	6.83903e-20	6.83903e-20	6.83903e-20
anti-correlated genes in NK cells	UP_KW_CELLULAR_COMPONENT	KW-0137~Centromere	CDT1, CENPW, PLK1, HJURP, CDCA8, BUB1B, SKA3, CENPA, SKA1, AURKB, CENPF, CENPM, BIRC5, OIP5, NEK2, KIF2C, BUB1, CENPQ, SPC24, SPC25	3.14823e-19	7.55575e-18	3.77788e-18	3.77788e-18
anti-correlated genes in NK cells	UP_KW_CELLULAR_COMPONENT	KW-0995~Kinetochore	CDT1, CENPW, PLK1, BUB1B, SKA3, CENPA, SKA1, AURKB, CENPF, CENPM, BIRC5, NEK2, KIF2C, BUB1, SPC24, SPC25	5.52703e-16	1.33227e-14	4.42163e-15	4.42163e-15
anti-correlated genes in NK cells	UP_KW_CELLULAR_COMPONENT	KW-0206~Cytoskeleton	CLIC4, CCNF, KIF14, CDCA8, BUB1B, HMMR, KIF11, SKA3, SKA1, AURKB, AURKA, KIF15, CDC20, CCNB1, CHEK1, NUSAP1, POC1A, NEK2, FAM83D, DLGAP5, CEP55, CKAP2L, PLK1, KIF23, ANLN, TPX2, CENPF, RAD51, KIF18B, PRC1, KIF4A, CDK1, BIRC5, KIF2C, KIF20A, ASB2, DTL	5.92523e-13	1.42206e-11	3.55514e-12	3.55514e-12
anti-correlated genes in NK cells	UP_KW_CELLULAR_COMPONENT	KW-0493~Microtubule	KIF14, KIF23, KIF11, SKA3, SKA1, KIF15, AURKA, TPX2, KIF18B, PRC1, KIF4A, NUSAP1, BIRC5, NEK2, KIF2C, KIF20A	1.85456e-09	4.45093e-08	8.90187e-09	8.90187e-09
anti-correlated genes in NK cells	UP_KW_CELLULAR_COMPONENT	KW-0539~Nucleus	TOP2A, CLIC4, CCNF, HJURP, KIF14, BUB1B, HMGB3, MCM10, CHEK1, NUSAP1, NEK2, OIP5, MYBL2, PHLDA1, DLGAP5, DUSP4, KIF23, ESCO2, CDC25C, C15ORF48, NEIL3, ESPL1, IRF4, DEPDC1, BIRC5, KIF2C, DTL, ASF1B, CDCA2, CDCA5, NCAPG, CDCA8, CENPA, NCAPH, ARNTL2, AURKB, CCNB1, CDC45, RAD54L, PCBD1, CLSPN, BUB1, GINS1, EGR1, GINS2, CDT1, EGR2, CENPW, PLK1, MND1, CDC6, MAGOHB, ANLN, TPX2, CENPF, RAD51, KIF18B, PRC…	1.48551e-06	3.56516e-05	5.94203e-06	5.94203e-06
anti-correlated genes in NK cells	UP_KW_CELLULAR_COMPONENT	KW-0963~Cytoplasm	TOP2A, CLIC4, CCNF, NCF4, KIF14, BUB1B, HMGB3, KIF11, ENO2, KIF15, CDC20, CHEK1, NUSAP1, NEK2, TK1, CHAC1, PHLDA1, DLGAP5, CEP55, CKAP2L, KIF23, ESPL1, BIRC5, KIF2C, KIF20A, BCAT1, DTL, CDCA3, TROAP, CDCA5, NCAPG, CDCA8, HMMR, SKA3, NCAPH, SKA1, AURKB, AURKA, CCNB1, CDC45, POC1A, PCBD1, FAM83D, EGR1, AFAP1L2, TNFSF14, PLK1, CDC6, ANLN, TPX2, CENPF, RAD51, KIF18B, PRC1, KIF4A, CDK1, CENPM, ASB2, C…	0.000144282	0.00345702	0.00049468	0.00049468
anti-correlated genes in NK cells	UP_KW_MOLECULAR_FUNCTION	KW-0505~Motor protein	KIF18B, KIF4A, KIF14, KIF23, KIF2C, KIF20A, KIF11, KIF15	8.21508e-05	0.00393564	0.00394324	0.00377894
anti-correlated genes in NK cells	UP_KW_MOLECULAR_FUNCTION	KW-0723~Serine/threonine-protein kinase	MELK, PLK1, CHEK1, PBK, CDK1, BUB1B, TTK, NEK2, PKMYT1, BUB1, AURKB, AURKA	0.000195811	0.0093558	0.00469946	0.00450365
anti-correlated genes in NK cells	UP_KW_MOLECULAR_FUNCTION	KW-0418~Kinase	PLK1, BUB1B, TTK, AK4, PKMYT1, AURKB, AURKA, MELK, PLAU, CHEK1, PBK, CDK1, NEK2, TK1, BUB1, CDKN3	0.000488672	0.0231889	0.00781875	0.00749297
anti-correlated genes in NK cells	UP_KW_MOLECULAR_FUNCTION	KW-0202~Cytokine	CXCL10, CXCL9, TNFSF14, CSF1, CD70, SPP1, CCL1, TNF	0.000692057	0.0326842	0.00830468	0.00795865

## Sheet: DCAF12.DAVID
Sheet 8. Functional enrichment result of the correlated genes of DCAF12 in B cells.
Gene set	Category	Term	Genes	PValue	Bonferroni	Benjamini	FDR
correlated genes in B cells	GOTERM_BP_DIRECT	GO:0051301~cell division	CDCA3, CDCA5, KIF14, CDCA7, NCAPG, CDCA8, BUB1B, KIF11, SKA3, NCAPH, SKA1, AURKB, AURKA, CDC20, CCNB2, CCNB1, NUF2, NEK2, BUB1, CDT1, UBE2C, CDC6, CDC25C, CDC25A, ZWINT, CENPE, TPX2, CENPF, KIF18B, CDK1, KIF2C, SPC24, SPC25	3.65446e-30	2.64949e-27	2.64949e-27	2.49234e-27
correlated genes in B cells	GOTERM_BP_DIRECT	GO:0000278~mitotic cell cycle	PLK4, CDT1, CDCA5, CDCA8, BUB1B, KIF11, CDC6, TUBG1, SKA3, SKA1, AURKB, KIF15, AURKA, CENPE, TPX2, CENPF, KIF18B, PBK, NEK2, MYBL2	3.39343e-21	2.46024e-18	1.23012e-18	1.15716e-18
correlated genes in B cells	GOTERM_BP_DIRECT	GO:0007059~chromosome segregation	TOP2A, CDT1, HJURP, TTK, BRCA1, SKA3, SKA1, CENPE, CENPF, NUF2, NEK2, SPC24, DLGAP5, SPC25	1.01932e-16	8.04912e-14	2.46335e-14	2.31725e-14
correlated genes in B cells	GOTERM_BP_DIRECT	GO:0007052~mitotic spindle organization	CENPE, CCNB1, KIF4A, NUF2, CDCA8, TTK, KIF11, TUBG1, DLGAP5, AURKB, AURKA, SPC25	5.18715e-15	3.78308e-12	9.40171e-13	8.84409e-13
correlated genes in B cells	GOTERM_BP_DIRECT	GO:0007094~mitotic spindle assembly checkpoint	CDC20, CENPF, NUF2, BUB1B, TTK, BUB1, SPC24, ZWINT, AURKB, SPC25	4.83402e-14	3.50137e-11	7.00932e-12	6.5936e-12
correlated genes in B cells	GOTERM_BP_DIRECT	GO:0007049~cell cycle	CDT1, CDKN2C, CDCA3, UHRF1, CDCA5, HJURP, BRCA1, KIF11, MKI67, CDC25C, CDC25A, AURKA, CDC45, NUF2, SPC24, CDKN3	5.15021e-10	3.7339e-07	6.22317e-08	5.85408e-08
correlated genes in B cells	GOTERM_BP_DIRECT	GO:0000281~mitotic cytokinesis	ANLN, ESPL1, KIF4A, CDCA8, KIF23, KIF20A, ECT2, AURKB, CEP55	2.01685e-09	1.46222e-06	2.08888e-07	1.96499e-07
correlated genes in B cells	GOTERM_BP_DIRECT	GO:0007018~microtubule-based movement	CENPE, KIF18B, KIF4A, KIF14, KIF23, KIF2C, KIF20A, KIF11, KIF15	1.98871e-08	1.44181e-05	1.80227e-06	1.69538e-06
correlated genes in B cells	GOTERM_BP_DIRECT	GO:0000070~mitotic sister chromatid segregation	KIF18B, ESPL1, CDCA8, NEK2, KIF11, TUBG1, ZWINT	2.4218e-08	1.75579e-05	1.95089e-06	1.83518e-06
correlated genes in B cells	GOTERM_BP_DIRECT	GO:0000079~regulation of cyclin-dependent protein serine/threonine kinase activity	CCNB2, CCNB1, CDKN2C, CDC6, CDC25C, CDC25A, CDKN3	3.17663e-07	0.000230279	2.30305e-05	2.16646e-05
correlated genes in B cells	GOTERM_BP_DIRECT	GO:0000086~G2/M transition of mitotic cell cycle	CCNB1, MELK, CHEK1, CDK1, CDC25C, CDC25A, AURKA	6.72734e-07	0.000487613	4.43393e-05	4.17095e-05
correlated genes in B cells	GOTERM_BP_DIRECT	GO:0007051~spindle organization	ASPM, TTK, KIF11, AURKB, AURKA	1.54714e-06	0.00112105	9.34732e-05	8.79293e-05
correlated genes in B cells	GOTERM_BP_DIRECT	GO:0007080~mitotic metaphase plate congression	CENPE, CCNB1, CDCA5, KIF14, CDCA8, KIF2C	2.4942e-06	0.00180667	0.0001391	0.00013085
correlated genes in B cells	GOTERM_BP_DIRECT	GO:0008283~cell proliferation	UCHL1, MELK, MCM10, MKI67, CDC25C, BUB1, CDC25A, AURKB, E2F8	5.68573e-06	0.00411368	0.000294439	0.000276976
correlated genes in B cells	GOTERM_BP_DIRECT	GO:0010971~positive regulation of G2/M transition of mitotic cell cycle	CCNB1, CDK1, CDC25C, DTL, CDC25A	1.47181e-05	0.010614	0.000711376	0.000669184
correlated genes in B cells	GOTERM_BP_DIRECT	GO:0051256~mitotic spindle midzone assembly	KIF4A, CDCA8, KIF23, AURKB	2.17556e-05	0.0156492	0.000960385	0.000903424
correlated genes in B cells	GOTERM_BP_DIRECT	GO:0006281~DNA repair	POLQ, PIF1, RAD51, EXO1, UHRF1, UBE2T, CHEK1, CDK1, RAD54L, BRCA1	2.25194e-05	0.0161942	0.000960385	0.000903424
correlated genes in B cells	GOTERM_BP_DIRECT	GO:0051983~regulation of chromosome segregation	KIF2C, MKI67, BUB1, AURKB	2.88981e-05	0.0207334	0.00110269	0.00103729
correlated genes in B cells	GOTERM_BP_DIRECT	GO:0051315~attachment of mitotic spindle microtubules to kinetochore	CDT1, CENPE, NUF2, KIF2C	2.88981e-05	0.0207334	0.00110269	0.00103729
correlated genes in B cells	GOTERM_BP_DIRECT	GO:0006260~DNA replication	PIF1, GINS2, RRM2, DSCC1, CHEK1, CDK1, DTL	4.00258e-05	0.0286023	0.00145094	0.00136488
correlated genes in B cells	GOTERM_BP_DIRECT	GO:0008608~attachment of spindle microtubules to kinetochore	NUF2, SPC24, AURKB, SPC25	4.74532e-05	0.0338193	0.00163827	0.0015411
correlated genes in B cells	GOTERM_BP_DIRECT	GO:0090307~mitotic spindle assembly	CDC20, TPX2, MYBL2, NEK2, KIF11	5.98274e-05	0.0424489	0.00188586	0.00177401
correlated genes in B cells	GOTERM_BP_DIRECT	GO:0032467~positive regulation of cytokinesis	KIF14, KIF23, CDC6, ECT2, AURKB	5.98274e-05	0.0424489	0.00188586	0.00177401
correlated genes in B cells	GOTERM_BP_DIRECT	GO:0007088~regulation of mitotic nuclear division	NEK2, MKI67, FBXO43, CDC25C	0.000223169	0.149402	0.00674155	0.00634171
correlated genes in B cells	GOTERM_BP_DIRECT	GO:0046602~regulation of mitotic centrosome separation	CHEK1, NEK2, KIF11	0.000264301	0.174399	0.00766473	0.00721013
correlated genes in B cells	GOTERM_BP_DIRECT	GO:0032466~negative regulation of cytokinesis	E2F7, AURKB, E2F8	0.000551277	0.329536	0.0153721	0.0144604
correlated genes in B cells	GOTERM_BP_DIRECT	GO:0006974~cellular response to DNA damage stimulus	TOP2A, POLQ, RAD51, UBE2T, CHEK1, MCM10, BRCA1, DTL	0.000592611	0.349342	0.0156443	0.0147164
correlated genes in B cells	GOTERM_BP_DIRECT	GO:0071897~DNA biosynthetic process	POLQ, CENPF, TK1, TYMS	0.000604192	0.354785	0.0156443	0.0147164
correlated genes in B cells	GOTERM_BP_DIRECT	GO:0051321~meiotic cell cycle	RAD51, EXO1, RAD54L, NEK2, FBXO43	0.000727602	0.410042	0.0177032	0.0166532
correlated genes in B cells	GOTERM_BP_DIRECT	GO:0007093~mitotic cell cycle checkpoint	BUB1B, BUB1, ZWINT	0.000732547	0.412154	0.0177032	0.0166532
correlated genes in B cells	GOTERM_BP_DIRECT	GO:0043161~proteasome-mediated ubiquitin-dependent protein catabolic process	ZNRF1, UCHL1, PBK, KIF14, ASB2, DTL, AURKA	0.000797037	0.439027	0.0186404	0.0175348
correlated genes in B cells	GOTERM_BP_DIRECT	GO:0007095~mitotic G2 DNA damage checkpoint	CHEK1, CDK1, BRCA1, DTL	0.000856758	0.462817	0.0194109	0.0182597
correlated genes in B cells	GOTERM_BP_DIRECT	GO:0006310~DNA recombination	PIF1, RAD51, EXO1, RAD54L, BRCA1	0.000918982	0.486532	0.0201897	0.0189923
correlated genes in B cells	GOTERM_BP_DIRECT	GO:0000076~DNA replication checkpoint	CDT1, CDC45, CDC6	0.00116935	0.571847	0.0245847	0.0231266
correlated genes in B cells	GOTERM_BP_DIRECT	GO:0006468~protein phosphorylation	PLK4, CCNB1, MELK, CHEK1, CDK1, CDCA8, NEK2, BUB1, AURKB, AURKA	0.00118984	0.578167	0.0245847	0.0231266
correlated genes in B cells	GOTERM_BP_DIRECT	GO:0006915~apoptotic process	TIAM1, TPX2, MELK, ESPL1, BIK, CHEK1, CDCA7, CDK1, BUB1B, BUB1, AURKA	0.00122076	0.587529	0.0245847	0.0231266
correlated genes in B cells	GOTERM_BP_DIRECT	GO:0032465~regulation of cytokinesis	PLK4, KIF20A, AURKB, AURKA	0.00134683	0.623603	0.0263906	0.0248254
correlated genes in B cells	GOTERM_BP_DIRECT	GO:0051984~positive regulation of chromosome segregation	NCAPG, CDC6, NCAPH	0.00142437	0.644207	0.0264787	0.0249082
correlated genes in B cells	GOTERM_BP_DIRECT	GO:0010389~regulation of G2/M transition of mitotic cell cycle	CENPF, KIF14, AURKA	0.00142437	0.644207	0.0264787	0.0249082
correlated genes in B cells	GOTERM_BP_DIRECT	GO:0034501~protein localization to kinetochore	CDK1, TTK, AURKB	0.00170347	0.709475	0.0308753	0.0290441
correlated genes in B cells	GOTERM_BP_DIRECT	GO:0051310~metaphase plate congression	CENPE, CENPF, KIF2C	0.00233287	0.81609	0.0402698	0.0378814
correlated genes in B cells	GOTERM_BP_DIRECT	GO:0060707~trophoblast giant cell differentiation	PLK4, E2F7, E2F8	0.00233287	0.81609	0.0402698	0.0378814
correlated genes in B cells	GOTERM_BP_DIRECT	GO:0016446~somatic hypermutation of immunoglobulin genes	POLQ, EXO1, AICDA	0.00268268	0.857378	0.0442033	0.0415816
correlated genes in B cells	GOTERM_BP_DIRECT	GO:0051382~kinetochore assembly	CENPE, CENPF, DLGAP5	0.00268268	0.857378	0.0442033	0.0415816
correlated genes in B cells	GOTERM_CC_DIRECT	GO:0005819~spindle	BUB1B, TTK, KIF23, KIF11, HMMR, TUBG1, SHCBP1, AURKB, KIF15, AURKA, CDC20, ASPM, TPX2, CENPF, KIF2C, KIF20A	7.33979e-16	1.52323e-13	9.27993e-14	7.52811e-14
correlated genes in B cells	GOTERM_CC_DIRECT	GO:0030496~midbody	KIF14, CDCA8, KEAP1, KIF23, SHCBP1, AURKB, AURKA, ASPM, CENPE, ANLN, CENPF, KIF4A, CDK1, NEK2, KIF20A, ECT2, CEP55	9.46932e-16	1.95843e-13	9.27993e-14	7.52811e-14
correlated genes in B cells	GOTERM_CC_DIRECT	GO:0000776~kinetochore	CDT1, HJURP, BUB1B, TTK, SKA3, SKA1, ZWINT, AURKB, CENPE, CENPF, NUF2, NEK2, KIF2C, BUB1, SPC24, SPC25	1.89896e-15	3.69926e-13	1.24065e-13	1.00645e-13
correlated genes in B cells	GOTERM_CC_DIRECT	GO:0005829~cytosol	KIF14, BUB1B, KEAP1, KIF11, KIF15, CDC20, UCHL1, NUF2, CHEK1, NEK2, TK1, CHAC1, DLGAP5, CKAP2L, KIF23, CDC25C, TUBG1, CDC25A, TIAM1, ESPL1, KIF2C, BCAT1, DTL, CDCA3, CDCA5, CDCA7, NCAPG, CDCA8, HMMR, TYMS, SKA3, NCAPH, SKA1, AURKB, AURKA, CCNB2, ZNRF1, CCNB1, MYO6, ECT2, CTNNAL1, BUB1, E2F8, PLK4, CDT1, POLQ, CDKN2C, RRM2, UBE2C, VDR, CDC6, ZWINT, CENPE, ANLN, TPX2, CENPF, DIAPH3, KIF18B, PSAT1, …	2.54635e-14	4.98313e-12	1.24771e-12	1.01217e-12
correlated genes in B cells	GOTERM_CC_DIRECT	GO:0005813~centrosome	PLK4, CKAP2L, KIF23, HMMR, TUBG1, SKA3, KIF15, AURKA, CDC20, ASPM, CCNB2, CENPF, CCNB1, CDC45, ESPL1, CHEK1, CDK1, NEK2, KIF2C, DTL, DCAF12, CEP55	2.73084e-13	5.35305e-11	1.07049e-11	8.68407e-12
correlated genes in B cells	GOTERM_CC_DIRECT	GO:0005654~nucleoplasm	TOP2A, DSCC1, HJURP, KEAP1, MCM10, BRCA1, MKI67, CDC20, UCHL1, EXO1, NUF2, CHEK1, NEK2, MYBL2, KIF23, CDC25C, CDC25A, KIF20A, DTL, PIF1, UHRF1, CDCA5, CDCA7, CDCA8, NCAPH, AURKB, AURKA, CCNB1, CDC45, MYO6, RAD54L, ECT2, BUB1, E2F7, E2F8, GINS2, CDT1, POLQ, UBE2C, VDR, CDC6, ZWINT, CENPE, ANLN, TPX2, CENPF, RAD51, KIF18B, UBE2T, KIF4A, CDK1, SPC24, APOBEC3B	5.9006e-13	1.15656e-10	1.92753e-11	1.56366e-11
correlated genes in B cells	GOTERM_CC_DIRECT	GO:0005634~nucleus	TOP2A, DSCC1, GFI1, HJURP, KIF14, MCM10, BRCA1, KIF11, MKI67, EXO1, CHEK1, PBK, NEK2, MYBL2, DLGAP5, KIF23, CDC25C, TUBG1, CDC25A, TIAM1, ASPM, MELK, ESPL1, KIF2C, KIF20A, DTL, UHRF1, CDCA5, CDCA7, NCAPG, TTK, TYMS, FBXO43, AURKB, AURKA, CCNB2, CCNB1, CDC45, MYO6, RAD54L, ECT2, E2F7, PLK4, GINS2, CDT1, POLQ, CDKN2C, RRM2, UBE2C, VDR, MND1, CDC6, AICDA, CENPE, TPX2, CENPF, RAD51, DIAPH3, KIF18B, U…	5.58996e-12	1.09563e-09	1.56519e-10	1.26972e-10
correlated genes in B cells	GOTERM_CC_DIRECT	GO:0000775~chromosome, centromeric region	TOP2A, CENPE, CENPF, DSCC1, CDCA5, NUF2, HJURP, CDCA8, KIF2C, AURKB	2.5005e-11	4.90098e-09	6.12622e-10	4.96974e-10
correlated genes in B cells	GOTERM_CC_DIRECT	GO:0072686~mitotic spindle	CENPE, TPX2, ESPL1, CKAP2L, CDK1, KIF23, KIF11, CDC6, ECT2, SKA3, SKA1, AURKA	1.0776e-10	2.1121e-08	2.34677e-09	1.90376e-09
correlated genes in B cells	GOTERM_CC_DIRECT	GO:0005874~microtubule	KIF14, KIF23, KIF11, TUBG1, KIF15, AURKA, TIAM1, CENPE, TPX2, KIF18B, KIF4A, NEK2, KIF2C, KIF20A	8.74679e-09	1.71437e-06	1.71437e-07	1.39074e-07
correlated genes in B cells	GOTERM_CC_DIRECT	GO:0005737~cytoplasm	TOP2A, BUB1B, KEAP1, BRCA1, KIF11, KIF15, RCBTB2, UCHL1, CHEK1, NEK2, CHAC1, DLGAP5, CEP55, KIF23, CDC25C, TUBG1, CDC25A, ASPM, MELK, ESPL1, KIF2C, BCAT1, CDCA5, NCAPG, TTK, HMMR, TYMS, NCAPH, CCNB2, ZNRF1, CCNB1, CDC45, MYO6, KCNN3, S1PR2, ECT2, CTNNAL1, DCAF12, PLK4, CDKN2C, VDR, CDC6, SHCBP1, AICDA, ZWINT, TPX2, CENPF, RAD51, DIAPH3, KIF18B, PSAT1, KIF4A, CDK1, CDKN3, APOBEC3B	3.2388e-08	6.34802e-06	5.77095e-07	4.68153e-07
correlated genes in B cells	GOTERM_CC_DIRECT	GO:0005876~spindle microtubule	KIF4A, CDK1, KIF11, SKA3, SKA1, AURKB, AURKA	7.98405e-08	1.56486e-05	1.30406e-06	1.05789e-06
correlated genes in B cells	GOTERM_CC_DIRECT	GO:0051233~spindle midzone	CENPE, KIF14, CDCA8, CDC6, AURKB, AURKA	1.36516e-07	2.67568e-05	2.05825e-06	1.6697e-06
correlated genes in B cells	GOTERM_CC_DIRECT	GO:0005871~kinesin complex	KIF18B, KIF14, KIF23, KIF2C, KIF20A, KIF11, KIF15	2.22972e-07	4.37016e-05	3.12161e-06	2.53233e-06
correlated genes in B cells	GOTERM_CC_DIRECT	GO:0000922~spindle pole	PLK4, CDC20, TPX2, CENPF, CCNB1, CKAP2L, NEK2, KIF11, CDC6	2.66702e-07	5.22721e-05	3.41552e-06	2.77075e-06
correlated genes in B cells	GOTERM_CC_DIRECT	GO:0000940~condensed chromosome outer kinetochore	CENPF, CCNB1, BUB1B, SKA3, SKA1	2.78818e-07	5.46468e-05	3.41552e-06	2.77075e-06
correlated genes in B cells	GOTERM_CC_DIRECT	GO:0015630~microtubule cytoskeleton	CENPE, CCNB2, TPX2, CKAP2L, CDCA8, KIF2C, HMMR, SKA1, AURKB, AURKA	6.2406e-07	0.000122308	7.19504e-06	5.83679e-06
correlated genes in B cells	GOTERM_CC_DIRECT	GO:0000794~condensed nuclear chromosome	RAD51, CHEK1, NCAPG, NEK2, TUBG1, NCAPH	1.06818e-06	0.000209341	1.16313e-05	9.43557e-06
correlated genes in B cells	GOTERM_CC_DIRECT	GO:0045171~intercellular bridge	CENPE, TPX2, CDCA8, KIF20A, CDC6, SKA1, CEP55	6.65047e-06	0.00130265	6.86048e-05	5.56539e-05
correlated genes in B cells	GOTERM_CC_DIRECT	GO:0031617~NMS complex	NUF2, SPC24, ZWINT, SPC25	1.4049e-05	0.00274983	0.00013768	0.000111689
correlated genes in B cells	GOTERM_CC_DIRECT	GO:0031262~Ndc80 complex	NUF2, SPC24, SPC25	0.000146535	0.0283143	0.00136766	0.00110948
correlated genes in B cells	GOTERM_CC_DIRECT	GO:0005694~chromosome	POLQ, CENPE, GINS2, KIF4A, CDCA5, BRCA1, MKI67, DTL	0.000296325	0.0564334	0.00263999	0.00214162
correlated genes in B cells	GOTERM_CC_DIRECT	GO:0000793~condensed chromosome	TOP2A, RAD51, NCAPG, MKI67	0.00032199	0.0611693	0.00274391	0.00222593
correlated genes in B cells	GOTERM_CC_DIRECT	GO:0032133~chromosome passenger complex	CDCA8, AURKB, AURKA	0.000363957	0.0688627	0.00297231	0.00241121
correlated genes in B cells	GOTERM_CC_DIRECT	GO:0016604~nuclear body	CDT1, KIF18B, EXO1, GFI1, BRCA1, MKI67, ECT2, ZWINT	0.00154499	0.261439	0.0121127	0.00982612
correlated genes in B cells	GOTERM_CC_DIRECT	GO:1990023~mitotic spindle midzone	CENPE, KIF18B, AURKB	0.00215128	0.344335	0.0162174	0.0131559
correlated genes in B cells	GOTERM_CC_DIRECT	GO:0031616~spindle pole centrosome	DLGAP5, AURKB, AURKA	0.0024742	0.384638	0.0179609	0.0145703
correlated genes in B cells	GOTERM_CC_DIRECT	GO:0032154~cleavage furrow	PLK4, KIF20A, ECT2, CEP55	0.00261067	0.40092	0.0182747	0.0148249
correlated genes in B cells	GOTERM_CC_DIRECT	GO:0000779~condensed chromosome, centromeric region	CENPE, NCAPG, AURKB	0.0028185	0.424897	0.0190492	0.0154531
correlated genes in B cells	GOTERM_CC_DIRECT	GO:0005680~anaphase-promoting complex	CDC20, UBE2C, BUB1B	0.00580902	0.680784	0.0379523	0.0307878
correlated genes in B cells	GOTERM_CC_DIRECT	GO:0005814~centriole	TOP2A, PLK4, TUBG1, CEP55, AURKA	0.00826272	0.803328	0.0507217	0.0411467
correlated genes in B cells	GOTERM_CC_DIRECT	GO:0032991~macromolecular complex	TOP2A, CDC20, RAD51, CHEK1, RAD54L, CDCA8, NEK2, BRCA1, KIF11, AICDA	0.00846472	0.811026	0.0507217	0.0411467
correlated genes in B cells	GOTERM_CC_DIRECT	GO:0005657~replication fork	PIF1, UHRF1, CHEK1	0.00853989	0.813813	0.0507217	0.0411467
correlated genes in B cells	GOTERM_CC_DIRECT	GO:0097125~cyclin B1-CDK1 complex	CCNB1, CDK1	0.00994025	0.858865	0.0573026	0.0464853
correlated genes in B cells	GOTERM_MF_DIRECT	GO:0008017~microtubule binding	KIF14, KIF23, KIF11, SKA1, KIF15, TIAM1, CENPE, TPX2, CENPF, KIF18B, KIF4A, KIF2C, KIF20A, SPC24, DLGAP5	2.32287e-10	4.83156e-08	4.83156e-08	4.59927e-08
correlated genes in B cells	GOTERM_MF_DIRECT	GO:0005524~ATP binding	TOP2A, PIF1, KIF14, BUB1B, TTK, KIF11, MKI67, AURKB, AURKA, KIF15, CHEK1, MYO6, PBK, RAD54L, NEK2, TK1, BUB1, PLK4, POLQ, UBE2C, KIF23, CDC6, CENPE, RAD51, KIF18B, MELK, KIF4A, UBE2T, CDK1, KIF2C, KIF20A	5.99903e-10	1.2478e-07	6.23899e-08	5.93904e-08
correlated genes in B cells	GOTERM_MF_DIRECT	GO:0003777~microtubule motor activity	CENPE, KIF18B, KIF4A, KIF14, KIF23, KIF2C, KIF20A, KIF11, KIF15	1.33994e-09	2.78708e-07	9.29027e-08	8.84362e-08
correlated genes in B cells	GOTERM_MF_DIRECT	GO:1990939~ATP-dependent microtubule motor activity	CENPE, KIF18B, KIF4A, KIF23, KIF2C, KIF20A, KIF11, KIF15	2.96166e-09	6.16026e-07	1.54006e-07	1.46602e-07
correlated genes in B cells	GOTERM_MF_DIRECT	GO:0005515~protein binding	TOP2A, DSCC1, GFI1, HJURP, KIF14, BUB1B, KEAP1, MCM10, BRCA1, KIF11, MKI67, KIF15, RCBTB2, CDC20, UCHL1, EXO1, NUF2, CHEK1, PBK, NEK2, MYBL2, TK1, CHAC1, DLGAP5, CEP55, FBXO16, KIF23, CDC25C, TUBG1, CDC25A, TIAM1, MELK, ESPL1, KIF2C, KIF20A, DTL, CDCA3, UHRF1, CDCA5, SLC1A1, CDCA7, NCAPG, CDCA8, TTK, HMMR, FBXO43, SKA3, NCAPH, SKA1, AURKB, AURKA, CCNB2, ZNRF1, CCNB1, CDC45, MYO6, RAD54L, S1PR2, E…	2.54804e-07	5.29979e-05	1.05999e-05	1.00902e-05
correlated genes in B cells	GOTERM_MF_DIRECT	GO:0004674~protein serine/threonine kinase activity	PLK4, MELK, CHEK1, PBK, CDK1, BUB1B, TTK, NEK2, BUB1, AURKB, AURKA	6.30176e-05	0.0130225	0.00218461	0.00207958
correlated genes in B cells	GOTERM_MF_DIRECT	GO:0008574~ATP-dependent microtubule motor activity, plus-end-directed	CENPE, KIF18B, KIF14, KIF11	0.000105515	0.0217091	0.00313529	0.00298455
correlated genes in B cells	GOTERM_MF_DIRECT	GO:0017116~single-stranded DNA-dependent ATP-dependent DNA helicase activity	POLQ, PIF1, RAD51, DSCC1	0.000203081	0.0413653	0.00528011	0.00502626
correlated genes in B cells	GOTERM_MF_DIRECT	GO:0003682~chromatin binding	TOP2A, POLQ, CDT1, CENPF, RAD51, CDC45, EXO1, UBE2T, CDCA5, CDK1, NCAPH	0.000262603	0.0531632	0.00606904	0.00577726
correlated genes in B cells	KEGG_PATHWAY	hsa04110:Cell cycle	CDKN2C, BUB1B, TTK, CDC6, CDC25C, CDC25A, CDC20, CCNB2, CCNB1, CDC45, ESPL1, CHEK1, CDK1, BUB1	1.86064e-13	1.39555e-11	1.39548e-11	1.30245e-11
correlated genes in B cells	KEGG_PATHWAY	hsa04114:Oocyte meiosis	CDC20, CCNB2, CCNB1, ESPL1, CDK1, FBXO43, CDC25C, BUB1, AURKA	7.86247e-07	5.89668e-05	2.94843e-05	2.75187e-05
correlated genes in B cells	KEGG_PATHWAY	hsa04914:Progesterone-mediated oocyte maturation	CCNB2, CCNB1, CDK1, CDC25C, BUB1, CDC25A, AURKA	2.64678e-05	0.00198314	0.000661695	0.000617582
correlated genes in B cells	KEGG_PATHWAY	hsa04115:p53 signaling pathway	CCNB2, CCNB1, RRM2, CHEK1, CDK1	0.00085353	0.0620344	0.0160037	0.0149368
correlated genes in B cells	KEGG_PATHWAY	hsa04218:Cellular senescence	CCNB2, CCNB1, CHEK1, CDK1, MYBL2, CDC25A	0.0021181	0.147026	0.0317715	0.0296534
correlated genes in B cells	UP_KW_BIOLOGICAL_PROCESS	KW-0131~Cell cycle	DSCC1, HJURP, BUB1B, BRCA1, KIF11, MKI67, CDC20, NUF2, CHEK1, NEK2, DLGAP5, CEP55, KIF23, CDC25C, CDC25A, ASPM, MELK, KIF2C, CDCA3, UHRF1, CDCA5, CDCA7, NCAPG, CDCA8, SKA3, NCAPH, SKA1, AURKB, AURKA, CCNB2, CCNB1, CDC45, ECT2, BUB1, E2F7, E2F8, CDT1, CDKN2C, UBE2C, CDC6, ZWINT, CENPE, ANLN, TPX2, CENPF, KIF18B, CDK1, SPC24, CDKN3, SPC25	3.05644e-38	1.31427e-36	1.31427e-36	1.13088e-36
correlated genes in B cells	UP_KW_BIOLOGICAL_PROCESS	KW-0498~Mitosis	CDCA3, CDCA5, NCAPG, CDCA8, BUB1B, KIF11, SKA3, NCAPH, SKA1, AURKB, AURKA, CDC20, CCNB2, CCNB1, NUF2, NEK2, BUB1, CEP55, CDT1, UBE2C, KIF23, CDC6, CDC25C, CDC25A, ZWINT, ASPM, CENPE, ANLN, TPX2, CENPF, KIF18B, CDK1, KIF2C, SPC24, SPC25	1.16014e-32	4.98859e-31	2.4943e-31	2.14626e-31
correlated genes in B cells	UP_KW_BIOLOGICAL_PROCESS	KW-0132~Cell division	CDCA3, CDCA5, CDCA7, NCAPG, CDCA8, BUB1B, KIF11, SKA3, NCAPH, SKA1, AURKB, AURKA, CDC20, CCNB2, CCNB1, NUF2, NEK2, ECT2, BUB1, CEP55, CDT1, UBE2C, KIF23, CDC6, CDC25C, CDC25A, ZWINT, ASPM, CENPE, ANLN, TPX2, CENPF, KIF18B, CDK1, KIF2C, SPC24, SPC25	6.67819e-30	2.87162e-28	9.57207e-29	8.23644e-29
correlated genes in B cells	UP_KW_BIOLOGICAL_PROCESS	KW-0235~DNA replication	CDT1, GINS2, RRM2, CDC45, DSCC1, MCM10, CDC6, DTL	9.52159e-06	0.000409346	0.000102357	8.80747e-05
correlated genes in B cells	UP_KW_BIOLOGICAL_PROCESS	KW-0227~DNA damage	POLQ, PIF1, RAD51, EXO1, UHRF1, UBE2T, CHEK1, RAD54L, MCM10, BRCA1, DTL, E2F7	0.00025448	0.0108844	0.00218853	0.00188315
correlated genes in B cells	UP_KW_BIOLOGICAL_PROCESS	KW-0833~Ubl conjugation pathway	CDCA3, UHRF1, UBE2C, FBXO16, KEAP1, BRCA1, FBXO43, CDC20, ZNRF1, UCHL1, UBE2T, ASB2, DTL, DCAF12	0.00320229	0.128831	0.0229497	0.0197475
correlated genes in B cells	UP_KW_BIOLOGICAL_PROCESS	KW-0159~Chromosome partition	ESPL1, KIF2C, NEK2, BUB1	0.00461735	0.180455	0.0250984	0.0215963
correlated genes in B cells	UP_KW_BIOLOGICAL_PROCESS	KW-0234~DNA repair	POLQ, PIF1, RAD51, EXO1, UHRF1, UBE2T, CHEK1, RAD54L, BRCA1	0.00466947	0.182298	0.0250984	0.0215963
correlated genes in B cells	UP_KW_CELLULAR_COMPONENT	KW-0158~Chromosome	CDCA5, HJURP, NCAPG, CDCA8, BUB1B, BRCA1, MKI67, SKA3, NCAPH, SKA1, AURKB, NUF2, CHEK1, NEK2, BUB1, GINS2, CDT1, POLQ, ZWINT, CENPE, CENPF, RAD51, KIF4A, KIF2C, DTL, SPC24, SPC25	2.14127e-17	5.13904e-16	4.28719e-16	4.28719e-16
correlated genes in B cells	UP_KW_CELLULAR_COMPONENT	KW-0206~Cytoskeleton	KIF14, CDCA8, BUB1B, HMMR, KIF11, SKA3, SKA1, AURKB, AURKA, KIF15, CDC20, CCNB1, CHEK1, NEK2, ECT2, CTNNAL1, DCAF12, DLGAP5, CEP55, PLK4, CKAP2L, KIF23, TUBG1, SHCBP1, ASPM, CENPE, ANLN, TPX2, CENPF, RAD51, KIF18B, KIF4A, CDK1, KIF2C, KIF20A, ASB2, DTL	3.57266e-17	8.57438e-16	4.28719e-16	4.28719e-16
correlated genes in B cells	UP_KW_CELLULAR_COMPONENT	KW-0137~Centromere	CDT1, HJURP, CDCA8, BUB1B, SKA3, SKA1, ZWINT, AURKB, CENPE, CENPF, NUF2, NEK2, KIF2C, BUB1, SPC24, SPC25	1.26719e-15	2.93099e-14	1.01375e-14	1.01375e-14
correlated genes in B cells	UP_KW_CELLULAR_COMPONENT	KW-0995~Kinetochore	CDT1, BUB1B, SKA3, SKA1, ZWINT, AURKB, CENPE, CENPF, NUF2, NEK2, KIF2C, BUB1, SPC24, SPC25	1.04669e-14	2.50466e-13	6.28016e-14	6.28016e-14
correlated genes in B cells	UP_KW_CELLULAR_COMPONENT	KW-0539~Nucleus	TOP2A, DSCC1, GFI1, HJURP, KIF14, BUB1B, KEAP1, MCM10, BRCA1, MKI67, EXO1, NUF2, CHEK1, NEK2, MYBL2, DLGAP5, KIF23, CDC25C, ASPM, ESPL1, KIF2C, DTL, PIF1, UHRF1, CDCA5, CDCA7, NCAPG, CDCA8, TYMS, NCAPH, AURKB, CCNB1, CDC45, MYO6, RAD54L, ECT2, BUB1, E2F7, E2F8, PLK4, GINS2, CDT1, POLQ, RRM2, VDR, MND1, CDC6, AICDA, ZWINT, ANLN, TPX2, CENPF, RAD51, DIAPH3, KIF18B, UBE2T, KIF4A, CDK1, SPC24, SPC25,…	2.60799e-10	6.25917e-09	1.25184e-09	1.25184e-09
correlated genes in B cells	UP_KW_CELLULAR_COMPONENT	KW-0493~Microtubule	KIF14, KIF23, KIF11, TUBG1, SKA3, SKA1, KIF15, AURKA, CENPE, TPX2, KIF18B, KIF4A, NEK2, KIF2C, KIF20A	4.43749e-10	1.065e-08	1.77499e-09	1.77499e-09
correlated genes in B cells	UP_KW_CELLULAR_COMPONENT	KW-0963~Cytoplasm	TOP2A, KIF14, BUB1B, KEAP1, BRCA1, KIF11, KIF15, CDC20, UCHL1, CHEK1, NEK2, TK1, CHAC1, DLGAP5, CEP55, CKAP2L, KIF23, TUBG1, ASPM, ESPL1, KIF2C, KIF20A, BCAT1, DTL, CDCA3, CDCA5, CDCA7, NCAPG, CDCA8, HMMR, TYMS, SKA3, NCAPH, SKA1, AURKB, AURKA, CCNB1, CDC45, MYO6, ECT2, CTNNAL1, DCAF12, PLK4, RRM2, VDR, CDC6, SHCBP1, AICDA, CENPE, ANLN, TPX2, CENPF, RAD51, DIAPH3, KIF18B, KIF4A, CDK1, ASB2, CDKN3	9.73176e-10	2.33562e-08	3.3366e-09	3.3366e-09
correlated genes in B cells	UP_KW_MOLECULAR_FUNCTION	KW-0505~Motor protein	CENPE, KIF18B, KIF4A, MYO6, KIF14, KIF23, KIF2C, KIF20A, KIF11, KIF15	1.49585e-07	6.73132e-06	6.73134e-06	6.43217e-06
correlated genes in B cells	UP_KW_MOLECULAR_FUNCTION	KW-0723~Serine/threonine-protein kinase	PLK4, MELK, CHEK1, PBK, CDK1, BUB1B, TTK, NEK2, BUB1, AURKB, AURKA	0.00014339	0.00643222	0.00322627	0.00308288
correlated genes in B cells	UP_KW_MOLECULAR_FUNCTION	KW-0418~Kinase	PLK4, CDKN2C, BUB1B, TTK, AURKB, AURKA, MELK, CHEK1, PBK, CDK1, NEK2, TK1, BUB1, CDKN3	0.000580996	0.0258134	0.00871493	0.0083276
correlated genes in B cells	UP_KW_MOLECULAR_FUNCTION	KW-0808~Transferase	PLK4, POLQ, CDKN2C, UHRF1, UBE2C, BUB1B, TTK, BRCA1, TYMS, AURKB, AURKA, ZNRF1, MELK, TST, PSAT1, UBE2T, CHEK1, PBK, CDK1, NEK2, TK1, BCAT1, BUB1, CDKN3	0.00204467	0.0879899	0.0230025	0.0219802
